# Supplementary material for: GWAS identifies an ortholog of the rice D11 gene as a candidate gene for grain size in an international collection of hexaploid wheat
Source: Sci Rep. 2021 Sep 30;11:19483. doi: 10.1038/s41598-021-98626-0 (PMC8484655; doi:10.1038/s41598-021-98626-0)
Supplement: Supplementary file 2 — Supplementary Table S1. [file 41598_2021_98626_MOESM2_ESM.xlsx]

## Sheet: Imputed_mac4
GWAS identifies an ortholog of the rice D11 gene as a candidate gene for grain size in an international collection of hexaploid wheat Honoré Tekeu1,2,5, Eddy L.M. Ngonkeu4,5, Sébastien Bélanger2,3, Pierre F. Djocgoué5, Amina Abed1,2, Davoud Torkamaneh1,2,6, Brian Boyle2, Patrick M. Tsimi5, Wuletaw Tadesse7, Martine Jean1,2, François Belzile1,2* 1Département de Phytologie, Université Laval, Quebec…
CHROM	POS	Plant1	Plant2	Plant3	Plant4	Plant5	Plant6	Plant7	Plant8	Plant9	Plant10	Plant11	Plant12
chr1A_part1	804593	0/0	0/0	0/0	0/0	0/0	0/0	0/0	0/0	0/0	0/0	0/0	0/0
chr1A_part1	1157969	0/0	0/0	0/0	0/0	0/0	0/0	0/0	0/0	0/0	0/0	0/0	0/0
chr1A_part1	1157976	0/0	0/0	0/0	0/0	0/0	0/0	0/0	0/0	0/0	0/0	0/0	0/0
chr1A_part1	1158042	0/0	0/0	0/0	0/0	0/0	0/0	0/0	0/0	0/0	0/0	0/0	0/0
chr1A_part1	1158055	0/0	0/0	0/0	0/0	0/0	0/0	0/0	0/0	0/0	0/0	0/0	0/0
chr1A_part1	1159429	0/0	0/0	0/0	0/0	0/0	0/0	0/0	0/0	0/0	0/0	0/0	0/0
chr1A_part1	1159441	0/0	0/0	0/0	0/0	0/0	0/0	0/0	0/0	0/0	0/0	0/0	0/0
chr1A_part1	1159442	0/0	0/0	0/0	0/0	0/0	0/0	0/0	0/0	0/0	0/0	0/0	0/0
chr1A_part1	1159478	0/0	0/0	0/0	0/0	0/0	0/0	0/0	0/0	0/0	0/0	0/0	0/0
chr1A_part1	1159485	0/0	0/0	0/0	0/0	0/0	0/0	0/0	0/0	0/0	0/0	0/0	0/0
chr1A_part1	1159536	0/0	0/0	0/0	0/0	0/0	0/0	0/0	0/0	0/0	0/0	0/0	0/0
chr1A_part1	1162190	0/0	0/0	0/0	0/0	0/0	0/0	0/0	0/0	0/0	0/0	0/0	0/0
chr1A_part1	1190323	0/0	0/0	0/0	0/0	0/0	0/0	0/0	0/0	0/0	0/0	0/0	0/0
chr1A_part1	1207866	0/0	0/0	0/0	0/0	0/0	0/0	0/0	0/0	0/0	0/0	0/0	0/0
chr1A_part1	1231056	0/0	0/0	0/0	0/0	0/0	0/0	0/0	0/0	0/0	0/0	0/0	0/0
chr1A_part1	1231100	0/0	0/0	0/0	0/0	0/0	0/0	0/0	0/0	0/0	0/0	0/0	0/0
chr1A_part1	1232999	0/0	0/0	0/0	0/0	0/0	0/0	0/0	0/0	0/0	0/0	0/0	0/0
chr1A_part1	1238021	0/0	0/0	0/0	0/0	0/0	0/0	0/0	0/0	0/0	0/0	0/0	0/0
chr1A_part1	1238074	0/0	0/0	0/0	0/0	0/0	0/0	0/0	0/0	0/0	0/0	0/0	0/0
chr1A_part1	1238158	1/1	1/1	1/1	1/1	1/1	1/1	1/1	1/1	1/1	1/1	1/1	1/1
chr1A_part1	1338362	0/0	0/0	0/0	0/0	0/0	0/0	0/0	0/0	0/0	0/0	0/0	0/0
chr1A_part1	1338370	0/0	0/0	0/0	0/0	0/0	0/0	0/0	0/0	0/0	0/0	0/0	0/0
chr1A_part1	1338375	0/0	0/0	0/0	0/0	0/0	0/0	0/0	0/0	0/0	0/0	0/0	0/0
chr1A_part1	1338463	0/0	0/0	0/0	0/0	0/0	0/0	0/0	0/0	0/0	0/0	0/0	0/0
chr1A_part1	1338468	0/0	0/0	0/0	0/0	0/0	0/0	0/0	0/0	0/0	0/0	0/0	0/0
chr1A_part1	1338495	0/0	0/0	0/0	0/0	0/0	0/0	0/0	0/0	0/0	0/0	0/0	0/0
chr1A_part1	1647567	0/0	0/0	0/0	0/0	0/0	0/0	0/0	0/0	0/0	0/0	0/0	0/0
chr1A_part1	1647579	0/0	0/0	0/0	0/0	0/0	0/0	0/0	0/0	0/0	0/0	0/0	0/0
chr1A_part1	1669989	0/0	0/0	0/0	0/0	0/0	0/0	0/0	0/0	0/0	0/0	0/0	0/0
chr1A_part1	1673832	0/0	0/0	0/0	0/0	0/0	0/0	0/0	0/0	0/0	0/0	0/0	0/0
chr1A_part1	1673882	0/0	0/0	0/0	0/0	0/0	0/0	0/0	0/0	0/0	0/0	0/0	0/0
chr1A_part1	1694370	1/1	1/1	1/1	1/1	1/1	1/1	1/1	1/1	1/1	1/1	1/1	1/1
chr1A_part1	1694389	0/0	0/0	0/0	0/0	0/0	0/0	0/0	0/0	0/0	0/0	0/0	0/0
chr1A_part1	1698824	0/0	0/0	0/0	0/0	0/0	0/0	0/0	0/0	0/0	0/0	0/0	0/0
chr1A_part1	1698908	0/0	0/0	0/0	0/0	0/0	0/0	0/0	0/0	0/0	0/0	0/0	0/0
chr1A_part1	1700161	0/0	0/0	0/0	0/0	0/0	0/0	0/0	0/0	0/0	0/0	0/0	0/0
chr1A_part1	1700170	0/0	0/0	0/0	0/0	0/0	0/0	0/0	0/0	0/0	0/0	0/0	0/0
chr1A_part1	1846831	0/0	0/0	0/0	0/0	0/0	0/0	0/0	0/0	0/0	0/0	0/0	0/0
chr1A_part1	1846857	0/0	0/0	0/0	0/0	0/0	0/0	0/0	0/0	0/0	0/0	0/0	0/0
chr1A_part1	1989314	0/0	0/0	0/0	0/0	0/0	0/0	0/0	0/0	0/0	0/0	0/0	0/0
chr1A_part1	2075567	0/0	0/0	0/0	0/0	0/0	0/0	0/0	0/0	0/0	0/0	0/0	0/0
chr1A_part1	2099933	0/0	0/0	0/0	0/0	0/0	0/0	0/0	0/0	0/0	0/0	0/0	0/0
chr1A_part1	2100051	0/0	0/0	0/0	0/0	0/0	0/0	0/0	0/0	0/0	0/0	0/0	0/0
chr1A_part1	2177294	0/0	0/0	0/0	0/0	0/0	0/0	0/0	0/0	0/0	0/0	0/0	0/0
chr1A_part1	2185105	0/0	0/0	0/0	0/0	0/0	0/0	0/0	0/0	0/0	0/0	0/0	0/0
chr1A_part1	2185113	0/0	0/0	0/0	0/0	0/0	0/0	0/0	0/0	0/0	0/0	0/0	0/0
chr1A_part1	2185175	0/0	0/0	0/0	0/0	0/0	0/0	0/0	0/0	0/0	0/0	0/0	0/0
chr1A_part1	2185187	0/0	0/0	0/0	0/0	0/0	0/0	0/0	0/0	0/0	0/0	0/0	0/0
chr1A_part1	2200867	1/1	1/1	1/1	1/1	1/1	1/1	1/1	1/1	1/1	1/1	1/1	1/1
chr1A_part1	2200885	1/1	1/1	1/1	1/1	1/1	1/1	1/1	1/1	1/1	1/1	1/1	1/1
chr1A_part1	2200943	1/1	1/1	1/1	1/1	1/1	1/1	1/1	1/1	1/1	1/1	1/1	1/1
chr1A_part1	2289016	0/0	0/0	0/0	0/0	0/0	0/0	0/0	0/0	0/0	0/0	0/0	0/0
chr1A_part1	2289032	0/0	0/0	0/0	0/0	0/0	0/0	0/0	0/0	0/0	0/0	0/0	0/0
chr1A_part1	2289043	0/0	0/0	0/0	0/0	0/0	0/0	0/0	0/0	0/0	0/0	0/0	0/0
chr1A_part1	2289067	0/0	0/0	0/0	0/0	0/0	0/0	0/0	0/0	0/0	0/0	0/0	0/0
chr1A_part1	2292234	0/0	0/0	0/0	0/0	0/0	0/0	0/0	0/0	0/0	0/0	0/0	0/0
chr1A_part1	2340911	0/0	0/0	0/0	0/0	0/0	0/0	0/0	0/0	0/0	0/0	0/0	0/0
chr1A_part1	2377924	0/0	0/0	0/0	0/0	0/0	0/0	0/0	0/0	0/0	0/0	0/0	0/0
chr1A_part1	2377935	0/0	0/0	0/0	0/0	0/0	0/0	0/0	0/0	0/0	0/0	0/0	0/0
chr1A_part1	2377970	0/0	0/0	0/0	0/0	0/0	0/0	0/0	0/0	0/0	0/0	0/0	0/0
chr1A_part1	2641208	0/0	0/0	0/0	0/0	0/0	0/0	0/0	0/0	0/0	0/0	0/0	0/0
chr1A_part1	2641222	0/0	0/0	0/0	0/0	0/0	0/0	0/0	0/0	0/0	0/0	0/0	0/0
chr1A_part1	2856202	0/0	0/0	0/0	0/0	0/0	0/0	0/0	0/0	0/0	0/0	0/0	0/0
chr1A_part1	2876758	0/0	0/0	0/0	0/0	0/0	0/0	0/0	0/0	0/0	0/0	0/0	0/0
chr1A_part1	2876765	0/0	0/0	0/0	0/0	0/0	0/0	0/0	0/0	0/0	0/0	0/0	0/0
chr1A_part1	2876821	1/1	1/1	1/1	1/1	1/1	1/1	1/1	1/1	1/1	1/1	1/1	1/1
chr1A_part1	2926833	0/0	1/1	1/0	1/0	0/1	0/1	0/1	1/1	0/1	0/1	0/1	0/1
chr1A_part1	2927060	0/0	0/0	0/0	0/0	0/0	0/0	0/0	0/0	0/0	0/0	0/0	0/0
chr1A_part1	2927075	0/0	0/0	0/0	0/0	0/0	0/0	0/0	0/0	0/0	0/0	0/0	0/0
chr1A_part1	2927118	0/0	0/0	0/0	0/0	0/0	0/0	0/0	0/0	0/0	0/0	0/0	0/0
chr1A_part1	2988774	0/0	0/0	0/0	0/0	0/0	0/0	0/0	0/0	0/0	0/0	0/0	0/0
chr1A_part1	2988781	0/0	0/0	0/0	0/0	0/0	0/0	0/0	0/0	0/0	0/0	0/0	0/0
chr1A_part1	2988796	0/0	0/0	0/0	0/0	0/0	0/0	0/0	0/0	0/0	0/0	0/0	0/0
chr1A_part1	3381967	0/0	0/0	0/0	0/0	0/0	0/0	0/0	0/0	0/0	0/0	0/0	0/0
chr1A_part1	3381998	0/0	0/0	0/0	0/0	0/0	0/0	0/0	0/0	0/0	0/0	0/0	0/0
chr1A_part1	3452684	0/0	0/0	0/0	0/0	0/0	0/0	0/0	0/0	0/0	0/0	0/0	0/0
chr1A_part1	3491960	1/1	1/1	1/1	1/1	1/1	1/1	1/1	1/1	1/1	1/1	1/1	1/1
chr1A_part1	3492028	0/0	0/0	0/0	0/0	0/0	0/0	0/0	0/0	0/0	0/0	0/0	0/0
chr1A_part1	3492278	0/0	0/0	0/0	0/0	0/0	0/0	0/0	0/0	0/0	0/0	0/0	0/0
chr1A_part1	3494306	0/0	0/0	0/0	0/0	0/0	0/0	0/0	0/0	0/0	0/0	0/0	0/0
chr1A_part1	3548271	0/0	0/0	0/0	0/0	0/0	0/0	0/0	0/0	0/0	0/0	0/0	0/0
chr1A_part1	3548274	1/1	1/1	1/1	1/1	1/1	1/1	1/1	1/1	1/1	1/1	1/1	1/1
chr1A_part1	3548277	0/0	0/0	0/0	0/0	0/0	0/0	0/0	0/0	0/0	0/0	0/0	0/0
chr1A_part1	3584230	0/0	0/0	0/0	0/0	0/0	0/0	0/0	0/0	0/0	0/0	0/0	0/0
chr1A_part1	3584251	0/0	0/0	0/0	0/0	0/0	0/0	0/0	0/0	0/0	0/0	0/0	0/0
chr1A_part1	3613321	0/0	0/0	0/0	0/0	0/0	0/0	0/0	0/0	0/0	0/0	0/0	0/0
chr1A_part1	3613357	0/0	0/0	0/0	0/0	0/0	0/0	0/0	0/0	0/0	0/0	0/0	0/0
chr1A_part1	3613479	0/0	0/0	0/0	0/0	0/0	0/0	0/0	0/0	0/0	0/0	0/0	0/0
chr1A_part1	3613491	0/0	0/0	0/0	0/0	0/0	0/0	0/0	0/0	0/0	0/0	0/0	0/0
chr1A_part1	3613500	0/0	0/0	0/0	0/0	0/0	0/0	0/0	0/0	0/0	0/0	0/0	0/0
chr1A_part1	3613527	0/0	0/0	0/0	0/0	0/0	0/0	0/0	0/0	0/0	0/0	0/0	0/0
chr1A_part1	3613543	0/0	0/0	0/0	0/0	0/0	0/0	0/0	0/0	0/0	0/0	0/0	0/0
chr1A_part1	3613582	0/0	0/0	0/0	0/0	0/0	0/0	0/0	0/0	0/0	0/0	0/0	0/0
chr1A_part1	3613616	0/0	0/0	0/0	0/0	0/0	0/0	0/0	0/0	0/0	0/0	0/0	0/0
chr1A_part1	3613711	0/0	0/0	0/0	0/0	0/0	0/0	0/0	0/0	0/0	0/0	0/0	0/0
chr1A_part1	3613718	0/0	0/0	0/0	0/0	0/0	0/0	0/0	0/0	0/0	0/0	0/0	0/0
chr1A_part1	3618147	0/0	0/0	0/0	0/0	0/0	0/0	0/0	0/0	0/0	0/0	0/0	0/0
chr1A_part1	3618162	0/0	0/0	0/0	0/0	0/0	0/0	0/0	0/0	0/0	0/0	0/0	0/0
chr1A_part1	3618173	0/0	0/0	0/0	0/0	0/0	0/0	0/0	0/0	0/0	0/0	0/0	0/0
chr1A_part1	3681082	0/0	0/0	0/0	0/0	0/0	0/0	0/0	0/0	0/0	0/0	0/0	0/0
chr1A_part1	3681123	0/0	0/0	0/0	0/0	0/0	0/0	0/0	0/0	0/0	0/0	0/0	0/0
chr1A_part1	3701995	0/0	0/0	0/0	0/0	0/0	0/0	0/0	0/0	0/0	0/0	0/0	0/0
chr1A_part1	3702037	0/0	0/0	0/0	0/0	0/0	0/0	0/0	0/0	0/0	0/0	0/0	0/0
chr1A_part1	3776843	0/0	0/0	0/0	0/0	0/0	0/0	0/0	0/0	0/0	0/0	0/0	0/0
chr1A_part1	3776947	0/0	0/0	0/0	0/0	0/0	0/0	0/0	0/0	0/0	0/0	0/0	0/0
chr1A_part1	3780033	0/0	0/0	0/0	0/0	0/0	0/0	0/0	0/0	0/0	0/0	0/0	0/0
chr1A_part1	3780053	0/0	0/0	0/0	0/0	0/0	0/0	0/0	0/0	0/0	0/0	0/0	0/0
chr1A_part1	3780088	0/0	0/0	0/0	0/0	0/0	0/0	0/0	0/0	0/0	0/0	0/0	0/0
chr1A_part1	3780094	0/0	0/0	0/0	0/0	0/0	0/0	0/0	0/0	0/0	0/0	0/0	0/0
chr1A_part1	3793189	0/0	0/0	0/0	0/0	0/0	0/0	0/0	0/0	0/0	0/0	0/0	0/0
chr1A_part1	3793259	0/0	0/0	0/0	0/0	0/0	0/0	0/0	0/0	0/0	0/0	0/0	0/0
chr1A_part1	3793280	0/0	0/0	0/0	0/0	0/0	0/0	0/0	0/0	0/0	0/0	0/0	0/0
chr1A_part1	3793296	0/0	0/0	0/0	0/0	0/0	0/0	0/0	0/0	0/0	0/0	0/0	0/0
chr1A_part1	3793316	0/0	0/0	0/0	0/0	0/0	0/0	0/0	0/0	0/0	0/0	0/0	0/0
chr1A_part1	3793335	0/0	0/0	0/0	0/0	0/0	0/0	0/0	0/0	0/0	0/0	0/0	0/0
chr1A_part1	3799661	0/0	0/0	0/0	0/0	0/0	0/0	0/0	0/0	0/0	0/0	0/0	0/0
chr1A_part1	3799675	0/0	0/0	0/0	0/0	0/0	0/0	0/0	0/0	0/0	0/0	0/0	0/0
chr1A_part1	3799686	0/0	0/0	0/0	0/0	0/0	0/0	0/0	0/0	0/0	0/0	0/0	0/0
chr1A_part1	3799704	0/0	0/0	0/0	0/0	0/0	0/0	0/0	0/0	0/0	0/0	0/0	0/0
chr1A_part1	3830807	0/0	0/0	0/0	0/0	0/0	0/0	0/0	0/0	0/0	0/0	0/0	0/0
chr1A_part1	3830906	0/0	0/0	0/0	0/0	0/0	0/0	0/0	0/0	0/0	0/0	0/0	0/0
chr1A_part1	3849036	0/0	0/0	0/0	0/0	0/0	0/0	0/0	0/0	0/0	0/0	0/0	0/0
chr1A_part1	3878168	0/0	0/0	0/0	0/0	0/0	0/0	0/0	0/0	0/0	0/0	0/0	0/0
chr1A_part1	3878203	0/0	0/0	0/0	0/0	0/0	0/0	0/0	0/0	0/0	0/0	0/0	0/0
chr1A_part1	3917040	0/0	0/0	0/0	0/0	0/0	0/0	0/0	0/0	0/0	0/0	0/0	0/0
chr1A_part1	3917055	0/0	0/0	0/0	0/0	0/0	0/0	0/0	0/0	0/0	0/0	0/0	0/0
chr1A_part1	3917097	0/0	0/0	0/0	0/0	0/0	0/0	0/0	0/0	0/0	0/0	0/0	0/0
chr1A_part1	3917114	0/0	0/0	0/0	0/0	0/0	0/0	0/0	0/0	0/0	0/0	0/0	0/0
chr1A_part1	3917116	0/0	0/0	0/0	0/0	0/0	0/0	0/0	0/0	0/0	0/0	0/0	0/0
chr1A_part1	3917149	0/0	0/0	0/0	0/0	0/0	0/0	0/0	0/0	0/0	0/0	0/0	0/0
chr1A_part1	3917171	0/0	0/0	0/0	0/0	0/0	0/0	0/0	0/0	0/0	0/0	0/0	0/0
chr1A_part1	3943497	0/0	0/0	0/0	0/0	0/0	0/0	0/0	0/0	0/0	0/0	0/0	0/0
chr1A_part1	3978794	0/0	0/0	0/0	0/0	0/0	0/0	0/0	0/0	0/0	0/0	0/0	0/0
chr1A_part1	3978818	0/0	0/0	0/0	0/0	0/0	0/0	0/0	0/0	0/0	0/0	0/0	0/0
chr1A_part1	3978859	0/0	0/0	0/0	0/0	0/0	0/0	0/0	0/0	0/0	0/0	0/0	0/0
chr1A_part1	3978918	0/0	0/0	0/0	0/0	0/0	0/0	0/0	0/0	0/0	0/0	0/0	0/0
chr1A_part1	3978937	0/0	0/0	0/0	0/0	0/0	0/0	0/0	0/0	0/0	0/0	0/0	0/0
chr1A_part1	3982866	0/0	0/0	0/0	0/0	0/0	0/0	0/0	0/0	0/0	0/0	0/0	0/0
chr1A_part1	3982935	0/0	0/0	0/0	0/0	0/0	0/0	0/0	0/0	0/0	0/0	0/0	0/0
chr1A_part1	3983215	0/0	0/0	0/0	0/0	0/0	0/0	0/0	0/0	0/0	0/0	0/0	0/0
chr1A_part1	4045802	0/0	0/0	0/0	0/0	0/0	0/0	0/0	0/0	0/0	0/0	0/0	0/0
chr1A_part1	4090263	1/1	1/1	1/1	1/1	1/1	1/1	1/1	1/1	1/1	1/1	1/1	1/1
chr1A_part1	4159288	0/0	0/0	0/0	0/0	0/0	0/0	0/0	0/0	0/0	0/0	0/0	0/0
chr1A_part1	4206793	0/0	0/0	0/0	0/0	0/0	0/0	0/0	0/0	0/0	0/0	0/0	0/0
chr1A_part1	4206801	0/0	0/0	0/0	0/0	0/0	0/0	0/0	0/0	0/0	0/0	0/0	0/0
chr1A_part1	4206812	0/0	0/0	0/0	0/0	0/0	0/0	0/0	0/0	0/0	0/0	0/0	0/0
chr1A_part1	4213091	0/0	0/0	0/0	0/0	0/0	0/0	0/0	0/0	0/0	0/0	0/0	0/0
chr1A_part1	4214460	0/0	0/0	0/0	0/0	0/0	0/0	0/0	0/0	0/0	0/0	0/0	0/0
chr1A_part1	4214469	0/0	0/0	0/0	0/0	0/0	0/0	0/0	0/0	0/0	0/0	0/0	0/0
chr1A_part1	4214497	0/0	0/0	0/0	0/0	0/0	0/0	0/0	0/0	0/0	0/0	0/0	0/0
chr1A_part1	4214523	0/0	0/0	0/0	0/0	0/0	0/0	0/0	0/0	0/0	0/0	0/0	0/0
chr1A_part1	4214543	0/0	0/0	0/0	0/0	0/0	0/0	0/0	0/0	0/0	0/0	0/0	0/0
chr1A_part1	4214560	0/0	0/0	0/0	0/0	0/0	0/0	0/0	0/0	0/0	0/0	0/0	0/0
chr1A_part1	4226124	0/0	0/0	0/0	0/0	0/0	0/0	0/0	0/0	0/0	0/0	0/0	0/0
chr1A_part1	4226213	0/0	0/0	0/0	0/0	0/0	0/0	0/0	0/0	0/0	0/0	0/0	0/0
chr1A_part1	4226216	0/0	0/0	0/0	0/0	0/0	0/0	0/0	0/0	0/0	0/0	0/0	0/0
chr1A_part1	4226965	0/0	0/0	0/0	0/0	0/0	0/0	0/0	0/0	0/0	0/0	0/0	0/0
chr1A_part1	4227077	0/0	0/0	0/0	0/0	0/0	0/0	0/0	0/0	0/0	0/0	0/0	0/0
chr1A_part1	4235467	0/0	0/0	0/0	0/0	0/0	0/0	0/0	0/0	0/0	0/0	0/0	0/0
chr1A_part1	4260334	0/0	0/0	0/0	0/0	0/0	0/0	0/0	0/0	0/0	0/0	0/0	0/0
chr1A_part1	4260493	0/0	0/0	0/0	0/0	0/0	0/0	0/0	0/0	0/0	0/0	0/0	0/0
chr1A_part1	4363077	0/0	0/0	0/0	0/0	0/0	0/0	0/0	0/0	0/0	0/0	0/0	0/0
chr1A_part1	4363135	0/0	0/0	0/0	0/0	0/0	0/0	0/0	0/0	0/0	0/0	0/0	0/0
chr1A_part1	4363150	0/0	0/0	0/0	0/0	0/0	0/0	0/0	0/0	0/0	0/0	0/0	0/0
chr1A_part1	4363166	0/0	0/0	0/0	0/0	0/0	0/0	0/0	0/0	0/0	0/0	0/0	0/0
chr1A_part1	4363168	0/0	0/0	0/0	0/0	0/0	0/0	0/0	0/0	0/0	0/0	0/0	0/0
chr1A_part1	4363180	0/0	0/0	0/0	0/0	0/0	0/0	0/0	0/0	0/0	0/0	0/0	0/0
chr1A_part1	4363195	0/0	0/0	0/0	0/0	0/0	0/0	0/0	0/0	0/0	0/0	0/0	0/0
chr1A_part1	4363207	0/0	0/0	0/0	0/0	0/0	0/0	0/0	0/0	0/0	0/0	0/0	0/0
chr1A_part1	4507034	0/0	0/0	0/0	0/0	0/0	0/0	0/0	0/0	0/0	0/0	0/0	0/0
chr1A_part1	4639037	0/0	0/0	0/0	0/0	0/0	0/0	0/0	0/0	0/0	0/0	0/0	0/0
chr1A_part1	4639076	0/0	0/0	0/0	0/0	0/0	0/0	0/0	0/0	0/0	0/0	0/0	0/0
chr1A_part1	4697598	0/0	0/0	0/0	0/0	0/0	0/0	0/0	0/0	0/0	0/0	0/0	0/0
chr1A_part1	4699029	0/0	0/0	0/0	0/0	0/0	0/0	0/0	0/0	0/0	0/0	0/0	0/0
chr1A_part1	4699046	1/1	1/1	1/1	1/1	1/1	1/1	1/1	1/1	1/1	1/1	1/1	1/1
chr1A_part1	4699062	0/0	0/0	0/0	0/0	0/0	0/0	0/0	0/0	0/0	0/0	0/0	0/0
chr1A_part1	4699063	1/1	1/1	1/1	1/1	1/1	1/1	1/1	1/1	1/1	1/1	1/1	1/1
chr1A_part1	4699079	0/0	0/0	0/0	0/0	0/0	0/0	0/0	0/0	0/0	0/0	0/0	0/0
chr1A_part1	4699080	1/1	1/1	1/1	1/1	1/1	1/1	1/1	1/1	1/1	1/1	1/1	1/1
chr1A_part1	4699111	1/1	1/1	1/1	1/1	1/1	1/1	1/1	1/1	1/1	1/1	1/1	1/1
chr1A_part1	4699464	0/0	0/0	0/0	0/0	0/0	0/0	0/0	0/0	0/0	0/0	0/0	0/0
chr1A_part1	4699501	0/0	0/0	0/0	0/0	0/0	0/0	0/0	0/0	0/0	0/0	0/0	0/0
chr1A_part1	4700791	0/0	0/0	0/0	0/0	0/0	0/0	0/0	0/0	0/0	0/0	0/0	0/0
chr1A_part1	4721828	0/0	0/0	0/0	0/0	0/0	0/0	0/0	0/0	0/0	0/0	0/0	0/0
chr1A_part1	4722029	0/0	0/0	0/0	0/0	0/0	0/0	0/0	0/0	0/0	0/0	0/0	0/0
chr1A_part1	4722057	0/0	0/0	0/0	0/0	0/0	0/0	0/0	0/0	0/0	0/0	0/0	0/0
chr1A_part1	4722091	0/0	0/0	0/0	0/0	0/0	0/0	0/0	0/0	0/0	0/0	0/0	0/0
chr1A_part1	4722738	0/0	0/0	0/0	0/0	0/0	0/0	0/0	0/0	0/0	0/0	0/0	0/0
chr1A_part1	4722825	0/0	0/0	0/0	0/0	0/0	0/0	0/0	0/0	0/0	0/0	0/0	0/0
chr1A_part1	4804627	0/0	0/0	0/0	0/0	0/0	0/0	0/0	0/0	0/0	0/0	0/0	0/0
chr1A_part1	4804676	0/0	0/0	0/0	0/0	0/0	0/0	0/0	0/0	0/0	0/0	0/0	0/0
chr1A_part1	4804693	0/0	0/0	0/0	0/0	0/0	0/0	0/0	0/0	0/0	0/0	0/0	0/0
chr1A_part1	4812254	0/0	0/0	0/0	0/0	0/0	0/0	0/0	0/0	0/0	0/0	0/0	0/0
chr1A_part1	4812287	0/0	0/0	0/0	0/0	0/0	0/0	0/0	0/0	0/0	0/0	0/0	0/0
chr1A_part1	4812314	0/0	0/0	0/0	0/0	0/0	0/0	0/0	0/0	0/0	0/0	0/0	0/0
chr1A_part1	4812325	0/0	0/0	0/0	0/0	0/0	0/0	0/0	0/0	0/0	0/0	0/0	0/0
chr1A_part1	4870217	0/0	0/0	0/0	0/0	0/0	0/0	0/0	0/0	0/0	0/0	0/0	0/0
chr1A_part1	4870273	0/0	0/0	0/0	0/0	0/0	0/0	0/0	0/0	0/0	0/0	0/0	0/0
chr1A_part1	4870294	0/0	0/0	0/0	0/0	0/0	0/0	0/0	0/0	0/0	0/0	0/0	0/0
chr1A_part1	4870377	0/0	0/0	1/1	0/0	0/0	0/0	1/1	0/0	0/0	1/1	1/1	1/1
chr1A_part1	4870927	0/0	0/0	0/0	0/0	0/0	0/0	0/0	0/0	0/0	0/0	0/0	0/0
chr1A_part1	4870950	0/0	0/0	0/0	0/0	0/0	0/0	0/0	0/0	0/0	0/0	0/0	0/0
chr1A_part1	5053615	0/0	0/0	0/0	0/0	0/0	0/0	0/0	0/0	0/0	0/0	0/0	0/0
chr1A_part1	5053675	0/0	0/0	0/0	0/0	0/0	0/0	0/0	0/0	0/0	0/0	0/0	0/0
chr1A_part1	5053690	0/0	0/0	0/0	0/0	0/0	0/0	0/0	0/0	0/0	0/0	0/0	0/0
chr1A_part1	5074939	0/0	0/0	0/0	0/0	0/0	0/0	0/0	0/0	0/0	0/0	0/0	0/0
chr1A_part1	5074959	0/0	0/0	0/0	0/0	0/0	0/0	0/0	0/0	0/0	0/0	0/0	0/0
chr1A_part1	5074971	0/0	0/0	0/0	0/0	0/0	0/0	0/0	0/0	0/0	0/0	0/0	0/0
chr1A_part1	5074984	0/0	0/0	0/0	0/0	0/0	0/0	0/0	0/0	0/0	0/0	0/0	0/0
chr1A_part1	5075000	0/0	0/0	0/0	0/0	0/0	0/0	0/0	0/0	0/0	0/0	0/0	0/0
chr1A_part1	5075029	0/0	0/0	0/0	0/0	0/0	0/0	0/0	0/0	0/0	0/0	0/0	0/0
chr1A_part1	5096499	0/0	0/0	0/0	0/0	0/0	0/0	0/0	0/0	0/0	0/0	0/0	0/0
chr1A_part1	5100759	0/0	0/0	0/0	0/0	0/0	0/0	0/0	0/0	0/0	0/0	0/0	0/0
chr1A_part1	5100794	0/0	0/0	0/0	0/0	0/0	0/0	0/0	0/0	0/0	0/0	0/0	0/0
chr1A_part1	5155745	0/0	0/0	0/0	0/0	0/0	0/0	0/0	0/0	0/0	0/0	0/0	0/0
chr1A_part1	5155773	0/0	0/0	0/0	0/0	0/0	0/0	0/0	0/0	0/0	0/0	0/0	0/0
chr1A_part1	5155812	0/0	0/0	0/0	0/0	0/0	0/0	0/0	0/0	0/0	0/0	0/0	0/0
chr1A_part1	5155821	0/0	0/0	0/0	0/0	0/0	0/0	0/0	0/0	0/0	0/0	0/0	0/0
chr1A_part1	5155822	0/0	0/0	0/0	0/0	0/0	0/0	0/0	0/0	0/0	0/0	0/0	0/0
chr1A_part1	5155841	0/0	0/0	0/0	0/0	0/0	0/0	0/0	0/0	0/0	0/0	0/0	0/0
chr1A_part1	5155935	0/0	0/0	0/0	0/0	0/0	0/0	0/0	0/0	0/0	0/0	0/0	0/0
chr1A_part1	5155956	0/0	0/0	0/0	0/0	0/0	0/0	0/0	0/0	0/0	0/0	0/0	0/0
chr1A_part1	5155967	0/0	0/0	0/0	0/0	0/0	0/0	0/0	0/0	0/0	0/0	0/0	0/0
chr1A_part1	5240642	0/0	0/0	0/0	0/0	0/0	0/0	0/0	0/0	0/0	0/0	0/0	0/0
chr1A_part1	5240837	0/0	0/0	0/0	0/0	0/0	0/0	0/0	0/0	0/0	0/0	0/0	0/0
chr1A_part1	5240860	0/0	0/0	0/0	0/0	0/0	0/0	0/0	0/0	0/0	0/0	0/0	0/0
chr1A_part1	5326475	0/0	0/0	0/0	0/0	0/0	0/0	0/0	0/0	0/0	0/0	0/0	0/0
chr1A_part1	5326481	0/0	0/0	0/0	0/0	0/0	0/0	0/0	0/0	0/0	0/0	0/0	0/0
chr1A_part1	5326494	0/0	0/0	0/0	0/0	0/0	0/0	0/0	0/0	0/0	0/0	0/0	0/0
chr1A_part1	5326610	0/0	0/0	0/0	0/0	0/0	0/0	0/0	0/0	0/0	0/0	0/0	0/0
chr1A_part1	5491846	0/0	0/0	0/0	0/0	0/0	0/0	0/0	0/0	0/0	0/0	0/0	0/0
chr1A_part1	5491877	0/0	0/0	0/0	0/0	0/0	0/0	0/0	0/0	0/0	0/0	0/0	0/0
chr1A_part1	5491892	0/0	0/0	0/0	0/0	0/0	0/0	0/0	0/0	0/0	0/0	0/0	0/0
chr1A_part1	5491918	0/0	0/0	0/0	0/0	0/0	0/0	0/0	0/0	0/0	0/0	0/0	0/0
chr1A_part1	5491934	0/0	0/0	0/0	0/0	0/0	0/0	0/0	0/0	0/0	0/0	0/0	0/0
chr1A_part1	5491955	0/0	0/0	0/0	0/0	0/0	0/0	0/0	0/0	0/0	0/0	0/0	0/0
chr1A_part1	5494404	0/0	0/0	1/1	0/0	0/0	0/0	1/1	0/0	0/0	1/1	0/0	0/0
chr1A_part1	5494414	0/0	0/0	0/0	0/0	0/0	0/0	0/0	0/0	0/0	0/0	0/0	0/0
chr1A_part1	5494457	0/0	0/0	1/1	0/0	0/0	0/0	1/1	0/0	0/0	1/1	0/0	0/0
chr1A_part1	5494477	0/0	0/0	0/0	0/0	0/0	0/0	0/0	0/0	0/0	0/0	0/0	0/0
chr1A_part1	5506037	0/0	0/0	0/0	0/0	0/0	0/0	0/0	0/0	0/0	0/0	0/0	0/0
chr1A_part1	5506107	1/1	1/1	1/1	1/1	1/1	1/1	1/1	1/1	1/1	1/1	1/1	1/1
chr1A_part1	5558179	0/0	0/0	0/0	0/0	0/0	0/0	0/0	0/0	0/0	0/0	0/0	0/0
chr1A_part1	6152800	0/0	0/0	0/0	0/0	0/0	0/0	0/0	0/0	0/0	0/0	0/0	0/0
chr1A_part1	6152825	0/0	0/0	0/0	0/0	0/0	0/0	0/0	0/0	0/0	0/0	0/0	0/0
chr1A_part1	6206830	1/1	0/0	0/0	1/1	1/1	0/0	0/0	0/0	0/0	0/0	1/1	1/1
chr1A_part1	6206846	1/1	0/0	0/0	1/1	1/1	0/0	0/0	0/0	0/0	0/0	1/1	1/1
chr1A_part1	6206852	1/1	0/0	0/0	1/1	1/1	0/0	0/0	0/0	0/0	0/0	1/1	1/1
chr1A_part1	6336703	0/0	0/0	0/0	0/0	0/0	0/0	0/0	0/0	0/0	0/0	0/0	0/0
chr1A_part1	6336765	0/0	0/0	0/0	0/0	0/0	0/0	0/0	0/0	0/0	0/0	0/0	0/0
chr1A_part1	6341267	0/0	0/0	0/0	0/0	0/0	0/0	0/0	0/0	0/0	0/0	0/0	0/0
chr1A_part1	6345753	0/0	0/0	0/0	0/0	0/0	0/0	0/0	0/0	0/0	0/0	0/0	0/0
chr1A_part1	6345794	0/0	0/0	0/0	0/0	0/0	0/0	0/0	0/0	0/0	0/0	0/0	0/0
chr1A_part1	6360744	0/0	1/1	1/1	0/0	0/0	1/1	1/1	1/1	1/1	1/1	0/0	0/0
chr1A_part1	6370123	0/0	0/0	0/0	0/0	0/0	0/0	0/0	0/0	0/0	0/0	0/0	0/0
chr1A_part1	6370149	0/0	0/0	0/0	0/0	0/0	0/0	0/0	0/0	0/0	0/0	0/0	0/0
chr1A_part1	6370156	0/0	0/0	0/0	0/0	0/0	0/0	0/0	0/0	0/0	0/0	0/0	0/0
chr1A_part1	6370170	0/0	0/0	0/0	0/0	0/0	0/0	0/0	0/0	0/0	0/0	0/0	0/0
chr1A_part1	6370220	0/0	0/0	0/0	0/0	0/0	0/0	0/0	0/0	0/0	0/0	0/0	0/0
chr1A_part1	6370275	0/0	0/0	0/0	0/0	0/0	0/0	0/0	0/0	0/0	0/0	0/0	0/0
chr1A_part1	6394405	0/0	0/0	0/0	0/0	0/0	0/0	0/0	0/0	0/0	0/0	0/0	0/0
chr1A_part1	6394420	0/0	0/0	0/0	0/0	0/0	0/0	0/0	0/0	0/0	0/0	0/0	0/0
chr1A_part1	6394438	0/0	0/0	0/0	0/0	0/0	0/0	0/0	0/0	0/0	0/0	0/0	0/0
chr1A_part1	6394480	0/0	0/0	0/0	0/0	0/0	0/0	0/0	0/0	0/0	0/0	0/0	0/0
chr1A_part1	6394489	0/0	0/0	0/0	0/0	0/0	0/0	0/0	0/0	0/0	0/0	0/0	0/0
chr1A_part1	6394646	0/0	0/0	0/0	0/0	0/0	0/0	0/0	0/0	0/0	0/0	0/0	0/0
chr1A_part1	6398033	0/0	0/0	0/0	0/0	0/0	0/0	0/0	0/0	0/0	0/0	0/0	0/0
chr1A_part1	6405139	0/0	0/0	0/0	0/0	0/0	0/0	0/0	0/0	0/0	0/0	0/0	0/0
chr1A_part1	6405208	0/0	0/0	0/0	0/0	0/0	0/0	0/0	0/0	0/0	0/0	0/0	0/0
chr1A_part1	6405222	0/0	0/0	0/0	0/0	0/0	0/0	0/0	0/0	0/0	0/0	0/0	0/0
chr1A_part1	6405252	0/0	0/0	0/0	0/0	0/0	0/0	0/0	0/0	0/0	0/0	0/0	0/0
chr1A_part1	6409824	0/0	0/0	0/0	0/0	0/0	0/0	0/0	0/0	0/0	0/0	0/0	0/0
chr1A_part1	6409849	0/0	0/0	0/0	0/0	0/0	0/0	0/0	0/0	0/0	0/0	0/0	0/0
chr1A_part1	6409869	0/0	0/0	0/0	0/0	0/0	0/0	0/0	0/0	0/0	0/0	0/0	0/0
chr1A_part1	6409892	0/0	0/0	0/0	0/0	0/0	0/0	0/0	0/0	0/0	0/0	0/0	0/0
chr1A_part1	6409907	0/0	0/0	0/0	0/0	0/0	0/0	0/0	0/0	0/0	0/0	0/0	0/0
chr1A_part1	6409941	0/0	0/0	0/0	0/0	0/0	0/0	0/0	0/0	0/0	0/0	0/0	0/0
chr1A_part1	6409953	0/0	0/0	0/0	0/0	0/0	0/0	0/0	0/0	0/0	0/0	0/0	0/0
chr1A_part1	6409957	0/0	0/0	0/0	0/0	0/0	0/0	0/0	0/0	0/0	0/0	0/0	0/0
chr1A_part1	6409960	0/0	0/0	0/0	0/0	0/0	0/0	0/0	0/0	0/0	0/0	0/0	0/0
chr1A_part1	6417405	0/0	0/0	0/0	0/0	0/0	0/0	0/0	0/0	0/0	0/0	0/0	0/0
chr1A_part1	6417413	0/0	0/0	0/0	0/0	0/0	0/0	0/0	0/0	0/0	0/0	0/0	0/0
chr1A_part1	6417428	0/0	0/0	0/0	0/0	0/0	0/0	0/0	0/0	0/0	0/0	0/0	0/0
chr1A_part1	6417499	0/0	0/0	0/0	0/0	0/0	0/0	0/0	0/0	0/0	0/0	0/0	0/0
chr1A_part1	6424305	0/0	0/0	0/0	0/0	0/0	0/0	0/0	0/0	0/0	0/0	0/0	0/0
chr1A_part1	6424308	0/0	0/0	0/0	0/0	0/0	0/0	0/0	0/0	0/0	0/0	0/0	0/0
chr1A_part1	6424350	0/0	0/0	0/0	0/0	0/0	0/0	0/0	0/0	0/0	0/0	0/0	0/0
chr1A_part1	6500832	0/0	0/0	0/0	0/0	0/0	0/0	0/0	0/0	0/0	0/0	0/0	0/0
chr1A_part1	6514111	0/0	0/0	0/0	0/0	0/0	0/0	0/0	0/0	0/0	0/0	0/0	0/0
chr1A_part1	6514150	0/0	0/0	0/0	0/0	0/0	0/0	0/0	0/0	0/0	0/0	0/0	0/0
chr1A_part1	6514161	0/0	0/0	0/0	0/0	0/0	0/0	0/0	0/0	0/0	0/0	0/0	0/0
chr1A_part1	6565711	0/0	0/0	0/0	0/0	0/0	0/0	0/0	0/0	0/0	0/0	0/0	0/0
chr1A_part1	6565731	1/1	1/1	1/1	1/1	1/1	1/1	1/1	1/1	1/1	1/1	1/1	1/1
chr1A_part1	6565749	1/1	1/1	1/1	1/1	1/1	1/1	1/1	1/1	1/1	1/1	1/1	1/1
chr1A_part1	6565759	0/0	0/0	0/0	0/0	0/0	0/0	0/0	0/0	0/0	0/0	0/0	0/0
chr1A_part1	6565797	1/1	1/1	1/1	1/1	1/1	1/1	1/1	1/1	1/1	1/1	1/1	1/1
chr1A_part1	6565807	0/0	0/0	0/0	0/0	0/0	0/0	0/0	0/0	0/0	0/0	0/0	0/0
chr1A_part1	6565814	0/0	0/0	0/0	0/0	0/0	0/0	0/0	0/0	0/0	0/0	0/0	0/0
chr1A_part1	6669808	0/0	0/0	0/0	0/0	0/0	0/0	0/0	0/0	0/0	0/0	0/0	0/0
chr1A_part1	6776219	0/0	0/0	0/0	0/0	0/0	0/0	0/0	0/0	0/0	0/0	0/0	0/0
chr1A_part1	6870929	0/0	0/0	0/0	0/0	0/0	0/0	0/0	0/0	0/0	0/0	0/0	0/0
chr1A_part1	6870938	0/0	0/0	0/0	0/0	0/0	0/0	0/0	0/0	0/0	0/0	0/0	0/0
chr1A_part1	6870955	0/0	0/0	0/0	0/0	0/0	0/0	0/0	0/0	0/0	0/0	0/0	0/0
chr1A_part1	6870976	0/0	0/0	0/0	0/0	0/0	0/0	0/0	0/0	0/0	0/0	0/0	0/0
chr1A_part1	6911102	0/0	0/0	0/0	0/0	0/0	0/0	0/0	0/0	0/0	0/0	0/0	0/0
chr1A_part1	6979848	0/0	0/0	0/0	0/0	0/0	0/0	0/0	0/0	0/0	0/0	0/0	0/0
chr1A_part1	7002713	0/0	0/0	0/0	0/0	0/0	0/0	0/0	0/0	0/0	0/0	0/0	0/0
chr1A_part1	7078421	0/0	0/0	0/0	0/0	0/0	0/0	0/0	0/0	0/0	0/0	0/0	0/0
chr1A_part1	7078480	0/0	0/0	0/0	0/0	0/0	0/0	0/0	0/0	0/0	0/0	0/0	0/0
chr1A_part1	7078493	0/0	0/0	0/0	0/0	0/0	0/0	0/0	0/0	0/0	0/0	0/0	0/0
chr1A_part1	7078565	0/0	0/0	0/0	0/0	0/0	0/0	0/0	0/0	0/0	0/0	0/0	0/0
chr1A_part1	7174381	0/0	0/0	0/0	0/0	0/0	0/0	0/0	0/0	0/0	0/0	0/0	0/0
chr1A_part1	7174395	0/0	0/0	0/0	0/0	0/0	0/0	0/0	0/0	0/0	0/0	0/0	0/0
chr1A_part1	7174414	0/0	0/0	0/0	0/0	0/0	0/0	0/0	0/0	0/0	0/0	0/0	0/0
chr1A_part1	7174535	0/0	0/0	0/0	0/0	0/0	0/0	0/0	0/0	0/0	0/0	0/0	0/0
chr1A_part1	7191500	0/0	0/0	0/0	0/0	0/0	0/0	0/0	0/0	0/0	0/0	0/0	0/0
chr1A_part1	7214024	0/0	0/0	0/0	0/0	0/0	0/0	0/0	0/0	0/0	0/0	0/0	0/0
chr1A_part1	7233256	0/0	0/0	0/0	0/0	0/0	0/0	0/0	0/0	0/0	0/0	0/0	0/0
chr1A_part1	7233269	0/0	0/0	0/0	0/0	0/0	0/0	0/0	0/0	0/0	0/0	0/0	0/0
chr1A_part1	7233300	0/0	0/0	0/0	0/0	0/0	0/0	0/0	0/0	0/0	0/0	0/0	0/0
chr1A_part1	7233302	0/0	0/0	0/0	0/0	0/0	0/0	0/0	0/0	0/0	0/0	0/0	0/0
chr1A_part1	7233334	0/0	0/0	0/0	0/0	0/0	0/0	0/0	0/0	0/0	0/0	0/0	0/0
chr1A_part1	7233355	0/0	0/0	0/0	0/0	0/0	0/0	0/0	0/0	0/0	0/0	0/0	0/0
chr1A_part1	7237468	0/0	0/0	0/0	0/0	0/0	0/0	0/0	0/0	0/0	0/0	0/0	0/0
chr1A_part1	7237483	0/0	0/0	0/0	0/0	0/0	0/0	0/0	0/0	0/0	0/0	0/0	0/0
chr1A_part1	7274964	0/0	0/0	0/0	0/0	0/0	0/0	0/0	0/0	0/0	0/0	0/0	0/0
chr1A_part1	7274973	0/0	0/0	0/0	0/0	0/0	0/0	0/0	0/0	0/0	0/0	0/0	0/0
chr1A_part1	7274984	0/0	0/0	0/0	0/0	0/0	0/0	0/0	0/0	0/0	0/0	0/0	0/0
chr1A_part1	7277816	0/0	0/0	0/0	0/0	0/0	0/0	0/0	0/0	0/0	0/0	0/0	0/0
chr1A_part1	7277826	0/0	0/0	0/0	0/0	0/0	0/0	0/0	0/0	0/0	0/0	0/0	0/0
chr1A_part1	7277847	0/0	0/0	0/0	0/0	0/0	0/0	0/0	0/0	0/0	0/0	0/0	0/0
chr1A_part1	7277861	0/0	0/0	0/0	0/0	0/0	0/0	0/0	0/0	0/0	0/0	0/0	0/0
chr1A_part1	7277870	0/0	0/0	0/0	0/0	0/0	0/0	0/0	0/0	0/0	0/0	0/0	0/0
chr1A_part1	7277935	0/0	0/0	0/0	0/0	0/0	0/0	0/0	0/0	0/0	0/0	0/0	0/0
chr1A_part1	7281143	0/0	0/0	0/0	0/0	0/0	0/0	0/0	0/0	0/0	0/0	0/0	0/0
chr1A_part1	7281158	0/0	0/0	0/0	0/0	0/0	0/0	0/0	0/0	0/0	0/0	0/0	0/0
chr1A_part1	7281263	0/0	0/0	0/0	0/0	0/0	0/0	0/0	0/0	0/0	0/0	0/0	0/0
chr1A_part1	7281280	0/0	0/0	0/0	0/0	0/0	0/0	0/0	0/0	0/0	0/0	0/0	0/0
chr1A_part1	7285418	0/0	0/0	0/0	0/0	0/0	0/0	0/0	0/0	0/0	0/0	0/0	0/0
chr1A_part1	7285692	0/0	0/0	0/0	0/0	0/0	0/0	0/0	0/0	0/0	0/0	0/0	0/0
chr1A_part1	7287954	0/0	0/0	0/0	0/0	0/0	0/0	0/0	0/0	0/0	0/0	0/0	0/0
chr1A_part1	7288027	0/0	0/0	0/0	0/0	0/0	0/0	0/0	0/0	0/0	0/0	0/0	0/0
chr1A_part1	7330642	0/0	0/0	0/0	0/0	0/0	0/0	0/0	0/0	0/0	0/0	0/0	0/0
chr1A_part1	7385110	0/0	0/0	0/0	0/0	0/0	0/0	0/0	0/0	0/0	0/0	0/0	0/0
chr1A_part1	7385126	0/0	0/0	0/0	0/0	0/0	0/0	0/0	0/0	0/0	0/0	0/0	0/0
chr1A_part1	7659005	0/0	0/0	0/0	0/0	0/0	0/0	0/0	0/0	0/0	0/0	0/0	0/0
chr1A_part1	7659091	0/0	0/0	0/0	0/0	0/0	0/0	0/0	0/0	0/0	0/0	0/0	0/0
chr1A_part1	7659099	0/0	0/0	0/0	0/0	0/0	0/0	0/0	0/0	0/0	0/0	0/0	0/0
chr1A_part1	7659115	0/0	0/0	0/0	0/0	0/0	0/0	0/0	0/0	0/0	0/0	0/0	0/0
chr1A_part1	7812137	0/0	0/0	0/0	0/0	0/0	0/0	0/0	0/0	0/0	0/0	0/0	0/0
chr1A_part1	7812159	0/0	0/0	0/0	0/0	0/0	0/0	0/0	0/0	0/0	0/0	0/0	0/0
chr1A_part1	8108530	0/0	0/0	0/0	0/0	0/0	0/0	0/0	0/0	0/0	0/0	0/0	0/0
chr1A_part1	8108580	0/0	0/0	0/0	0/0	0/0	0/0	0/0	0/0	0/0	0/0	0/0	0/0
chr1A_part1	8108604	0/0	0/0	0/0	0/0	0/0	0/0	0/0	0/0	0/0	0/0	0/0	0/0
chr1A_part1	8108641	0/0	0/0	0/0	0/0	0/0	0/0	0/0	0/0	0/0	0/0	0/0	0/0
chr1A_part1	8118239	0/0	0/0	0/0	0/0	0/0	0/0	0/0	0/0	0/0	0/0	0/0	0/0
chr1A_part1	8118241	0/0	0/0	0/0	0/0	0/0	0/0	0/0	0/0	0/0	0/0	0/0	0/0
chr1A_part1	8118253	0/0	0/0	0/0	0/0	0/0	0/0	0/0	0/0	0/0	0/0	0/0	0/0
chr1A_part1	8118304	0/0	0/0	0/0	0/0	0/0	0/0	0/0	0/0	0/0	0/0	0/0	0/0
chr1A_part1	8118342	0/0	0/0	0/0	0/0	0/0	0/0	0/0	0/0	0/0	0/0	0/0	0/0
chr1A_part1	8118353	0/0	0/0	0/0	0/0	0/0	0/0	0/0	0/0	0/0	0/0	0/0	0/0
chr1A_part1	8118359	0/0	0/0	0/0	0/0	0/0	0/0	0/0	0/0	0/0	0/0	0/0	0/0
chr1A_part1	8118376	0/0	0/0	0/0	0/0	0/0	0/0	0/0	0/0	0/0	0/0	0/0	0/0
chr1A_part1	8137869	0/0	0/0	0/0	0/0	0/0	0/0	0/0	0/0	0/0	0/0	0/0	0/0
chr1A_part1	8137890	0/0	0/0	0/0	0/0	0/0	0/0	0/0	0/0	0/0	0/0	0/0	0/0
chr1A_part1	8137938	0/0	0/0	0/0	0/0	0/0	0/0	0/0	0/0	0/0	0/0	0/0	0/0
chr1A_part1	8137952	0/0	0/0	0/0	0/0	0/0	0/0	0/0	0/0	0/0	0/0	0/0	0/0
chr1A_part1	8295788	0/0	0/0	0/0	0/0	0/0	0/0	0/0	0/0	0/0	0/0	0/0	0/0
chr1A_part1	8295817	0/0	0/0	0/0	0/0	0/0	0/0	0/0	0/0	0/0	0/0	0/0	0/0
chr1A_part1	8295829	0/0	0/0	0/0	0/0	0/0	0/0	0/0	0/0	0/0	0/0	0/0	0/0
chr1A_part1	8295862	0/0	0/0	0/0	0/0	0/0	0/0	0/0	0/0	0/0	0/0	0/0	0/0
chr1A_part1	8295898	0/0	0/0	0/0	0/0	0/0	0/0	0/0	0/0	0/0	0/0	0/0	0/0
chr1A_part1	8297293	0/0	0/0	0/0	0/0	0/0	0/0	0/0	0/0	0/0	0/0	0/0	0/0
chr1A_part1	8297319	0/0	0/0	0/0	0/0	0/0	0/0	0/0	0/0	0/0	0/0	0/0	0/0
chr1A_part1	8297344	0/0	0/0	0/0	0/0	0/0	0/0	0/0	0/0	0/0	0/0	0/0	0/0
chr1A_part1	8297362	0/0	0/0	0/0	0/0	0/0	0/0	0/0	0/0	0/0	0/0	0/0	0/0
chr1A_part1	8320355	0/0	0/0	0/0	0/0	0/0	0/0	0/0	0/0	0/0	0/0	0/0	0/0
chr1A_part1	8320366	0/0	0/0	0/0	0/0	0/0	0/0	0/0	0/0	0/0	0/0	0/0	0/0
chr1A_part1	8320395	0/0	0/0	0/0	0/0	0/0	0/0	0/0	0/0	0/0	0/0	0/0	0/0
chr1A_part1	8320422	0/0	0/0	0/0	0/0	0/0	0/0	0/0	0/0	0/0	0/0	0/0	0/0
chr1A_part1	8320460	0/0	0/0	0/0	0/0	0/0	0/0	0/0	0/0	0/0	0/0	0/0	0/0
chr1A_part1	8320473	0/0	0/0	0/0	0/0	0/0	0/0	0/0	0/0	0/0	0/0	0/0	0/0
chr1A_part1	8320482	0/0	0/0	0/0	0/0	0/0	0/0	0/0	0/0	0/0	0/0	0/0	0/0
chr1A_part1	8320554	0/0	0/0	0/0	0/0	0/0	0/0	0/0	0/0	0/0	0/0	0/0	0/0
chr1A_part1	8320612	0/0	0/0	0/0	0/0	0/0	0/0	0/0	0/0	0/0	0/0	0/0	0/0
chr1A_part1	8330713	0/0	0/0	0/0	0/0	0/0	0/0	0/0	0/0	0/0	0/0	0/0	0/0
chr1A_part1	8330723	0/0	0/0	0/0	0/0	0/0	0/0	0/0	0/0	0/0	0/0	0/0	0/0
chr1A_part1	8340296	0/0	0/0	0/0	0/0	0/0	0/0	0/0	0/0	0/0	0/0	0/0	0/0
chr1A_part1	8401041	0/0	0/0	0/0	0/0	0/0	0/0	0/0	0/0	0/0	0/0	0/0	0/0
chr1A_part1	8401048	0/0	0/0	0/0	0/0	0/0	0/0	0/0	0/0	0/0	0/0	0/0	0/0
chr1A_part1	8437002	0/0	0/0	0/0	0/0	0/0	0/0	0/0	0/0	0/0	0/0	0/0	0/0
chr1A_part1	8437112	0/0	0/0	0/0	0/0	0/0	0/0	0/0	0/0	0/0	0/0	0/0	0/0
chr1A_part1	8437148	0/0	0/0	0/0	0/0	0/0	0/0	0/0	0/0	0/0	0/0	0/0	0/0
chr1A_part1	8437224	0/0	0/0	0/0	0/0	0/0	0/0	0/0	0/0	0/0	0/0	0/0	0/0
chr1A_part1	8437241	0/0	0/0	0/0	0/0	0/0	0/0	0/0	0/0	0/0	0/0	0/0	0/0
chr1A_part1	8437274	0/0	0/0	0/0	0/0	0/0	0/0	0/0	0/0	0/0	0/0	0/0	0/0
chr1A_part1	8437484	0/0	0/0	0/0	0/0	0/0	0/0	0/0	0/0	0/0	0/0	0/0	0/0
chr1A_part1	8437498	0/0	0/0	0/0	0/0	0/0	0/0	0/0	0/0	0/0	0/0	0/0	0/0
chr1A_part1	8437522	0/0	0/0	0/0	0/0	0/0	0/0	0/0	0/0	0/0	0/0	0/0	0/0
chr1A_part1	8437622	0/0	0/0	0/0	0/0	0/0	0/0	0/0	0/0	0/0	0/0	0/0	0/0
chr1A_part1	8559212	0/0	0/0	0/0	0/0	0/0	0/0	0/0	0/0	0/0	0/0	0/0	0/0
chr1A_part1	8572691	0/0	0/0	0/0	0/0	0/0	0/0	0/0	0/0	0/0	0/0	0/0	0/0
chr1A_part1	8572739	0/0	0/0	0/0	0/0	0/0	0/0	0/0	0/0	0/0	0/0	0/0	0/0
chr1A_part1	8572777	0/0	0/0	0/0	0/0	0/0	0/0	0/0	0/0	0/0	0/0	0/0	0/0
chr1A_part1	8575021	0/0	0/0	0/0	0/0	0/0	0/0	0/0	0/0	0/0	0/0	0/0	0/0
chr1A_part1	8612196	0/0	0/0	0/0	0/0	0/0	0/0	0/0	0/0	0/0	0/0	0/0	0/0
chr1A_part1	8625310	0/0	0/0	0/0	0/0	0/0	0/0	0/0	0/0	0/0	0/0	0/0	0/0
chr1A_part1	8625321	0/0	0/0	0/0	0/0	0/0	0/0	0/0	0/0	0/0	0/0	0/0	0/0
chr1A_part1	8633470	0/0	0/0	0/0	0/0	0/0	0/0	0/0	0/0	0/0	0/0	0/0	0/0
chr1A_part1	8633935	0/0	0/0	0/0	0/0	0/0	0/0	0/0	0/0	0/0	0/0	0/0	0/0
chr1A_part1	8634079	0/0	0/0	0/0	0/0	0/0	0/0	0/0	0/0	0/0	0/0	0/0	0/0
chr1A_part1	8676451	0/0	0/0	0/0	0/0	0/0	0/0	0/0	0/0	0/0	0/0	0/0	0/0
chr1A_part1	8676532	0/0	0/0	0/0	0/0	0/0	0/0	0/0	0/0	0/0	0/0	0/0	0/0
chr1A_part1	8676553	0/0	0/0	0/0	0/0	0/0	0/0	0/0	0/0	0/0	0/0	0/0	0/0
chr1A_part1	8688915	0/0	0/0	0/0	0/0	0/0	0/0	0/0	0/0	0/0	0/0	0/0	0/0
chr1A_part1	8688923	0/0	0/0	0/0	0/0	0/0	0/0	0/0	0/0	0/0	0/0	0/0	0/0
chr1A_part1	8704353	0/0	0/0	0/0	0/0	0/0	0/0	0/0	0/0	0/0	0/0	0/0	0/0
chr1A_part1	8704379	0/0	0/0	0/0	0/0	0/0	0/0	0/0	0/0	0/0	0/0	0/0	0/0
chr1A_part1	8704388	0/0	0/0	0/0	0/0	0/0	0/0	0/0	0/0	0/0	0/0	0/0	0/0
chr1A_part1	8716851	0/0	0/0	0/0	0/0	0/0	0/0	0/0	0/0	0/0	0/0	0/0	0/0
chr1A_part1	8717007	0/0	0/0	0/0	0/0	0/0	0/0	0/0	0/0	0/0	0/0	0/0	0/0
chr1A_part1	8717025	0/0	0/0	0/0	0/0	0/0	0/0	0/0	0/0	0/0	0/0	0/0	0/0
chr1A_part1	8717033	0/0	0/0	0/0	0/0	0/0	0/0	0/0	0/0	0/0	0/0	0/0	0/0
chr1A_part1	8717061	0/0	0/0	0/0	0/0	0/0	0/0	0/0	0/0	0/0	0/0	0/0	0/0
chr1A_part1	8717070	0/0	0/0	0/0	0/0	0/0	0/0	0/0	0/0	0/0	0/0	0/0	0/0
chr1A_part1	8717077	0/0	0/0	0/0	0/0	0/0	0/0	0/0	0/0	0/0	0/0	0/0	0/0
chr1A_part1	8717080	0/0	0/0	0/0	0/0	0/0	0/0	0/0	0/0	0/0	0/0	0/0	0/0
chr1A_part1	8717214	0/0	0/0	0/0	0/0	0/0	0/0	0/0	0/0	0/0	0/0	0/0	0/0
chr1A_part1	8717238	0/0	0/0	0/0	0/0	0/0	0/0	0/0	0/0	0/0	0/0	0/0	0/0
chr1A_part1	8717268	0/0	0/0	0/0	0/0	0/0	0/0	0/0	0/0	0/0	0/0	0/0	0/0
chr1A_part1	8719018	0/0	0/0	0/0	0/0	0/0	0/0	0/0	0/0	0/0	0/0	0/0	0/0
chr1A_part1	8719052	0/0	0/0	0/0	0/0	0/0	0/0	0/0	0/0	0/0	0/0	0/0	0/0
chr1A_part1	8719072	0/0	0/0	0/0	0/0	0/0	0/0	0/0	0/0	0/0	0/0	0/0	0/0
chr1A_part1	8724240	0/0	0/0	0/0	0/0	0/0	0/0	0/0	0/0	0/0	0/0	0/0	0/0
chr1A_part1	8728850	0/0	0/0	0/0	0/0	0/0	0/0	0/0	0/0	0/0	0/0	0/0	0/0
chr1A_part1	9104548	0/0	0/0	0/0	0/0	0/0	0/0	0/0	0/0	0/0	0/0	0/0	0/0
chr1A_part1	9104582	0/0	0/0	0/0	0/0	0/0	0/0	0/0	0/0	0/0	0/0	0/0	0/0
chr1A_part1	9128363	1/1	1/1	1/1	1/1	1/1	1/1	1/1	1/1	1/1	1/1	1/1	1/1
chr1A_part1	9128375	0/0	0/0	0/0	0/0	0/0	0/0	0/0	0/0	0/0	0/0	0/0	0/0
chr1A_part1	9128400	1/1	1/1	1/1	1/1	1/1	1/1	1/1	1/1	1/1	1/1	1/1	1/1
chr1A_part1	9128411	1/1	1/1	1/1	1/1	1/1	1/1	1/1	1/1	1/1	1/1	1/1	1/1
chr1A_part1	9148656	0/0	0/0	0/0	0/0	0/0	0/0	0/0	0/0	0/0	0/0	0/0	0/0
chr1A_part1	9148665	0/0	0/0	0/0	0/0	0/0	0/0	0/0	0/0	0/0	0/0	0/0	0/0
chr1A_part1	9148675	0/0	0/0	0/0	0/0	0/0	0/0	0/0	0/0	0/0	0/0	0/0	0/0
chr1A_part1	9148695	0/0	0/0	0/0	0/0	0/0	0/0	0/0	0/0	0/0	0/0	0/0	0/0
chr1A_part1	9148707	0/0	0/0	0/0	0/0	0/0	0/0	0/0	0/0	0/0	0/0	0/0	0/0
chr1A_part1	9148785	0/0	0/0	0/0	0/0	0/0	0/0	0/0	0/0	0/0	0/0	0/0	0/0
chr1A_part1	9213976	0/0	0/0	0/0	0/0	0/0	0/0	0/0	0/0	0/0	0/0	0/0	0/0
chr1A_part1	9213998	0/0	0/0	0/0	0/0	0/0	0/0	0/0	0/0	0/0	0/0	0/0	0/0
chr1A_part1	9220101	0/0	0/0	0/0	0/0	0/0	0/0	0/0	0/0	0/0	0/0	0/0	0/0
chr1A_part1	9220147	0/0	0/0	0/0	0/0	0/0	0/0	0/0	0/0	0/0	0/0	0/0	0/0
chr1A_part1	9220169	0/0	0/0	0/0	0/0	0/0	0/0	0/0	0/0	0/0	0/0	0/0	0/0
chr1A_part1	9220190	0/0	0/0	0/0	0/0	0/0	0/0	0/0	0/0	0/0	0/0	0/0	0/0
chr1A_part1	9220214	0/0	0/0	0/0	0/0	0/0	0/0	0/0	0/0	0/0	0/0	0/0	0/0
chr1A_part1	9221364	1/1	1/1	1/1	1/1	1/1	1/1	1/1	1/1	1/1	1/1	1/1	1/1
chr1A_part1	9236362	0/0	0/0	0/0	0/0	0/0	0/0	0/0	0/0	0/0	0/0	0/0	0/0
chr1A_part1	9236408	0/0	0/0	0/0	0/0	0/0	0/0	0/0	0/0	0/0	0/0	0/0	0/0
chr1A_part1	9236441	0/0	0/0	0/0	0/0	0/0	0/0	0/0	0/0	0/0	0/0	0/0	0/0
chr1A_part1	9236468	0/0	0/0	0/0	0/0	0/0	0/0	0/0	0/0	0/0	0/0	0/0	0/0
chr1A_part1	9236474	0/0	0/0	0/0	0/0	0/0	0/0	0/0	0/0	0/0	0/0	0/0	0/0
chr1A_part1	9236490	0/0	0/0	0/0	0/0	0/0	0/0	0/0	0/0	0/0	0/0	0/0	0/0
chr1A_part1	9236507	0/0	0/0	0/0	0/0	0/0	0/0	0/0	0/0	0/0	0/0	0/0	0/0
chr1A_part1	9308337	1/1	1/1	1/1	1/1	1/1	1/1	1/1	1/1	1/1	1/1	1/1	1/1
chr1A_part1	9341326	0/0	0/0	0/0	0/0	0/0	0/0	0/0	0/0	0/0	0/0	0/0	0/0
chr1A_part1	9341371	0/0	0/0	0/0	0/0	0/0	0/0	0/0	0/0	0/0	0/0	0/0	0/0
chr1A_part1	9341441	0/0	0/0	0/0	0/0	0/0	0/0	0/0	0/0	0/0	0/0	0/0	0/0
chr1A_part1	9353049	0/0	0/0	0/0	0/0	0/0	0/0	0/0	0/0	0/0	0/0	0/0	0/0
chr1A_part1	9353062	0/0	0/0	0/0	0/0	0/0	0/0	0/0	0/0	0/0	0/0	0/0	0/0
chr1A_part1	9353283	0/0	0/0	0/0	0/0	0/0	0/0	0/0	0/0	0/0	0/0	0/0	0/0
chr1A_part1	9377979	0/0	0/0	0/0	0/0	0/0	0/0	0/0	0/0	0/0	0/0	0/0	0/0
chr1A_part1	9504250	0/0	0/0	0/0	0/0	0/0	0/0	0/0	0/0	0/0	0/0	0/0	0/0
chr1A_part1	9532112	0/0	0/0	0/0	0/0	0/0	0/0	0/0	0/0	0/0	0/0	0/0	0/0
chr1A_part1	9543870	0/0	0/0	0/0	0/0	0/0	0/0	0/0	0/0	0/0	0/0	0/0	0/0
chr1A_part1	9567537	0/0	0/0	0/0	0/0	0/0	0/0	0/0	0/0	0/0	0/0	0/0	0/0
chr1A_part1	9582867	0/0	0/0	0/0	0/0	0/0	0/0	0/0	0/0	0/0	0/0	0/0	0/0
chr1A_part1	9582878	0/0	0/0	0/0	0/0	0/0	0/0	0/0	0/0	0/0	0/0	0/0	0/0
chr1A_part1	9582886	0/0	0/0	0/0	0/0	0/0	0/0	0/0	0/0	0/0	0/0	0/0	0/0
chr1A_part1	9582910	0/0	0/0	0/0	0/0	0/0	0/0	0/0	0/0	0/0	0/0	0/0	0/0
chr1A_part1	9583009	0/0	0/0	0/0	0/0	0/0	0/0	0/0	0/0	0/0	0/0	0/0	0/0
chr1A_part1	9583127	0/0	0/0	0/0	0/0	0/0	0/0	0/0	0/0	0/0	0/0	0/0	0/0
chr1A_part1	9591630	0/0	0/0	0/0	0/0	0/0	0/0	0/0	0/0	0/0	0/0	0/0	0/0
chr1A_part1	9600655	0/0	0/0	0/0	0/0	0/0	0/0	0/0	0/0	0/0	0/0	0/0	0/0
chr1A_part1	9698204	0/0	0/0	0/0	0/0	0/0	0/0	0/0	0/0	0/0	0/0	0/0	0/0
chr1A_part1	9699714	1/1	1/1	1/1	1/1	1/1	1/1	1/1	1/1	1/1	1/1	1/1	1/1
chr1A_part1	9761386	0/0	0/0	0/0	0/0	0/0	0/0	0/0	0/0	0/0	0/0	0/0	0/0
chr1A_part1	9761397	0/0	0/0	0/0	0/0	0/0	0/0	0/0	0/0	0/0	0/0	0/0	0/0
chr1A_part1	9761413	0/0	0/0	0/0	0/0	0/0	0/0	0/0	0/0	0/0	0/0	0/0	0/0
chr1A_part1	9761428	0/0	0/0	0/0	0/0	0/0	0/0	0/0	0/0	0/0	0/0	0/0	0/0
chr1A_part1	9761448	0/0	0/0	0/0	0/0	0/0	0/0	0/0	0/0	0/0	0/0	0/0	0/0
chr1A_part1	9763191	0/0	0/0	0/0	0/0	0/0	0/0	0/0	0/0	0/0	0/0	0/0	0/0
chr1A_part1	9763197	0/0	0/0	0/0	0/0	0/0	0/0	0/0	0/0	0/0	0/0	0/0	0/0
chr1A_part1	9763236	0/0	0/0	0/0	0/0	0/0	0/0	0/0	0/0	0/0	0/0	0/0	0/0
chr1A_part1	9765428	0/0	0/0	0/0	0/0	0/0	0/0	0/0	0/0	0/0	0/0	0/0	0/0
chr1A_part1	9765435	0/0	0/0	0/0	0/0	0/0	0/0	0/0	0/0	0/0	0/0	0/0	0/0
chr1A_part1	9940057	0/0	0/0	0/0	0/0	0/0	0/0	0/0	0/0	0/0	0/0	0/0	0/0
chr1A_part1	9940066	0/0	0/0	0/0	0/0	0/0	0/0	0/0	0/0	0/0	0/0	0/0	0/0
chr1A_part1	9940119	0/0	0/0	0/0	0/0	0/0	0/0	0/0	0/0	0/0	0/0	0/0	0/0
chr1A_part1	9954029	0/0	0/0	0/0	0/0	0/0	0/0	0/0	0/0	0/0	0/0	0/0	0/0
chr1A_part1	9954146	0/0	0/0	0/0	0/0	0/0	0/0	0/0	0/0	0/0	0/0	0/0	0/0
chr1A_part1	9968663	0/0	0/0	0/0	0/0	0/0	0/0	0/0	0/0	0/0	0/0	0/0	0/0
chr1A_part1	9968711	0/0	0/0	0/0	0/0	0/0	0/0	0/0	0/0	0/0	0/0	0/0	0/0
chr1A_part1	9969679	0/0	0/0	0/0	0/0	0/0	0/0	0/0	0/0	0/0	0/0	0/0	0/0
chr1A_part1	9972042	0/0	0/0	0/0	0/0	0/0	0/0	0/0	0/0	0/0	0/0	0/0	0/0
chr1A_part1	9972049	0/0	0/0	0/0	0/0	0/0	0/0	0/0	0/0	0/0	0/0	0/0	0/0
chr1A_part1	9972063	0/0	0/0	0/0	0/0	0/0	0/0	0/0	0/0	0/0	0/0	0/0	0/0
chr1A_part1	9972077	0/0	0/0	0/0	0/0	0/0	0/0	0/0	0/0	0/0	0/0	0/0	0/0
chr1A_part1	9972117	0/0	0/0	0/0	0/0	0/0	0/0	0/0	0/0	0/0	0/0	0/0	0/0
chr1A_part1	9972145	0/0	0/0	0/0	0/0	0/0	0/0	0/0	0/0	0/0	0/0	0/0	0/0
chr1A_part1	9973154	0/0	0/0	0/0	0/0	0/0	0/0	0/0	0/0	0/0	0/0	0/0	0/0
chr1A_part1	9973160	0/0	0/0	0/0	0/0	0/0	0/0	0/0	0/0	0/0	0/0	0/0	0/0
chr1A_part1	9973210	0/0	0/0	0/0	0/0	0/0	0/0	0/0	0/0	0/0	0/0	0/0	0/0
chr1A_part1	9973216	0/0	0/0	0/0	0/0	0/0	0/0	0/0	0/0	0/0	0/0	0/0	0/0
chr1A_part1	9977350	0/0	0/0	0/0	0/0	0/0	0/0	0/0	0/0	0/0	0/0	0/0	0/0
chr1A_part1	9977373	0/0	0/0	0/0	0/0	0/0	0/0	0/0	0/0	0/0	0/0	0/0	0/0
chr1A_part1	10000971	0/0	0/0	0/0	0/0	0/0	0/0	0/0	0/0	0/0	0/0	0/0	0/0
chr1A_part1	10072236	0/0	0/0	0/0	0/0	0/0	0/0	0/0	0/0	0/0	0/0	0/0	0/0
chr1A_part1	10072262	0/0	0/0	0/0	0/0	0/0	0/0	0/0	0/0	0/0	0/0	0/0	0/0
chr1A_part1	10072386	0/0	0/0	0/0	0/0	0/0	0/0	0/0	0/0	0/0	0/0	0/0	0/0
chr1A_part1	10085715	0/0	0/0	0/0	0/0	0/0	0/0	0/0	0/0	0/0	0/0	0/0	0/0
chr1A_part1	10122134	0/0	0/0	0/0	0/0	0/0	0/0	0/0	0/0	0/0	0/0	0/0	0/0
chr1A_part1	10122169	0/0	0/0	0/0	0/0	0/0	0/0	0/0	0/0	0/0	0/0	0/0	0/0
chr1A_part1	10127857	0/0	0/0	0/0	0/0	0/0	0/0	0/0	0/0	0/0	0/0	0/0	0/0
chr1A_part1	10127863	0/0	0/0	0/0	0/0	0/0	0/0	0/0	0/0	0/0	0/0	0/0	0/0
chr1A_part1	10127876	0/0	0/0	0/0	0/0	0/0	0/0	0/0	0/0	0/0	0/0	0/0	0/0
chr1A_part1	10127911	0/0	0/0	0/0	0/0	0/0	0/0	0/0	0/0	0/0	0/0	0/0	0/0
chr1A_part1	10132856	0/0	0/0	0/0	0/0	0/0	0/0	0/0	0/0	0/0	0/0	0/0	0/0
chr1A_part1	10135764	0/0	0/0	0/0	0/0	0/0	0/0	0/0	0/0	0/0	0/0	0/0	0/0
chr1A_part1	10135807	0/0	0/0	0/0	0/0	0/0	0/0	0/0	0/0	0/0	0/0	0/0	0/0
chr1A_part1	10135900	0/0	0/0	0/0	0/0	0/0	0/0	0/0	0/0	0/0	0/0	0/0	0/0
chr1A_part1	10151384	1/1	1/1	1/1	1/1	1/1	1/1	1/1	1/1	1/1	1/1	1/1	1/1
chr1A_part1	10151408	1/1	1/1	1/1	1/1	1/1	1/1	1/1	1/1	1/1	1/1	1/1	1/1
chr1A_part1	10151417	0/0	0/0	0/0	0/0	0/0	0/0	0/0	0/0	0/0	0/0	0/0	0/0
chr1A_part1	10151442	1/1	1/1	1/1	1/1	1/1	1/1	1/1	1/1	1/1	1/1	1/1	1/1
chr1A_part1	10151463	0/0	0/0	0/0	0/0	0/0	0/0	0/0	0/0	0/0	0/0	0/0	0/0
chr1A_part1	10151483	1/1	1/1	1/1	1/1	1/1	1/1	1/1	1/1	1/1	1/1	1/1	1/1
chr1A_part1	10210891	0/0	0/0	0/0	0/0	0/0	0/0	0/0	0/0	0/0	0/0	0/0	0/0
chr1A_part1	10214631	0/0	0/0	0/0	0/0	0/0	0/0	0/0	0/0	0/0	0/0	0/0	0/0
chr1A_part1	10214733	0/0	0/0	0/0	0/0	0/0	0/0	0/0	0/0	0/0	0/0	0/0	0/0
chr1A_part1	10223986	0/0	0/0	0/0	0/0	0/0	0/0	0/0	0/0	0/0	0/0	0/0	0/0
chr1A_part1	10249458	0/0	0/0	0/0	0/0	0/0	0/0	0/0	0/0	0/0	0/0	0/0	0/0
chr1A_part1	10249467	0/0	0/0	0/0	0/0	0/0	0/0	0/0	0/0	0/0	0/0	0/0	0/0
chr1A_part1	10249496	0/0	0/0	0/0	0/0	0/0	0/0	0/0	0/0	0/0	0/0	0/0	0/0
chr1A_part1	10406971	0/0	0/0	0/0	0/0	0/0	0/0	0/0	0/0	0/0	0/0	0/0	0/0
chr1A_part1	10406996	0/0	0/0	0/0	0/0	0/0	0/0	0/0	0/0	0/0	0/0	0/0	0/0
chr1A_part1	10407007	0/0	0/0	0/0	0/0	0/0	0/0	0/0	0/0	0/0	0/0	0/0	0/0
chr1A_part1	10407013	0/0	0/0	0/0	0/0	0/0	0/0	0/0	0/0	0/0	0/0	0/0	0/0
chr1A_part1	10423143	0/0	0/0	0/0	0/0	0/0	0/0	0/0	0/0	0/0	0/0	0/0	0/0
chr1A_part1	10423167	0/0	0/0	0/0	0/0	0/0	0/0	0/0	0/0	0/0	0/0	0/0	0/0
chr1A_part1	10423181	0/0	0/0	0/0	0/0	0/0	0/0	0/0	0/0	0/0	0/0	0/0	0/0
chr1A_part1	10428084	0/0	0/0	0/0	0/0	0/0	0/0	0/0	0/0	0/0	0/0	0/0	0/0
chr1A_part1	10428112	0/0	0/0	0/0	0/0	0/0	0/0	0/0	0/0	0/0	0/0	0/0	0/0
chr1A_part1	10428154	0/0	0/0	0/0	0/0	0/0	0/0	0/0	0/0	0/0	0/0	0/0	0/0
chr1A_part1	10428180	0/0	0/0	0/0	0/0	0/0	0/0	0/0	0/0	0/0	0/0	0/0	0/0
chr1A_part1	10428199	0/0	0/0	0/0	0/0	0/0	0/0	0/0	0/0	0/0	0/0	0/0	0/0
chr1A_part1	10428219	0/0	0/0	0/0	0/0	0/0	0/0	0/0	0/0	0/0	0/0	0/0	0/0
chr1A_part1	10488237	0/0	0/0	0/0	0/0	0/0	0/0	0/0	0/0	0/0	0/0	0/0	0/0
chr1A_part1	10605099	0/0	0/0	0/0	0/0	0/0	0/0	0/0	0/0	0/0	0/0	0/0	0/0
chr1A_part1	10605152	0/0	0/0	0/0	0/0	0/0	0/0	0/0	0/0	0/0	0/0	0/0	0/0
chr1A_part1	10605170	0/0	0/0	0/0	0/0	0/0	0/0	0/0	0/0	0/0	0/0	0/0	0/0
chr1A_part1	10607278	0/0	0/0	0/0	0/0	0/0	0/0	0/0	0/0	0/0	0/0	0/0	0/0
chr1A_part1	10607681	0/0	0/0	0/0	0/0	0/0	0/0	0/0	0/0	0/0	0/0	0/0	0/0
chr1A_part1	10678820	0/0	0/0	0/0	0/0	0/0	0/0	0/0	0/0	0/0	0/0	0/0	0/0
chr1A_part1	10714750	0/0	0/0	0/0	0/0	0/0	0/0	0/0	0/0	0/0	0/0	0/0	0/0
chr1A_part1	10714806	0/0	0/0	0/0	0/0	0/0	0/0	0/0	0/0	0/0	0/0	0/0	0/0
chr1A_part1	10714832	0/0	0/0	0/0	0/0	0/0	0/0	0/0	0/0	0/0	0/0	0/0	0/0
chr1A_part1	10714858	0/0	0/0	0/0	0/0	0/0	0/0	0/0	0/0	0/0	0/0	0/0	0/0
chr1A_part1	10714874	0/0	0/0	0/0	0/0	0/0	0/0	0/0	0/0	0/0	0/0	0/0	0/0
chr1A_part1	10714879	0/0	0/0	0/0	0/0	0/0	0/0	0/0	0/0	0/0	0/0	0/0	0/0
chr1A_part1	10714885	0/0	0/0	0/0	0/0	0/0	0/0	0/0	0/0	0/0	0/0	0/0	0/0
chr1A_part1	10743146	0/0	0/0	0/0	0/0	0/0	0/0	0/0	0/0	0/0	0/0	0/0	0/0
chr1A_part1	10743206	0/0	0/0	0/0	0/0	0/0	0/0	0/0	0/0	0/0	0/0	0/0	0/0
chr1A_part1	10962066	0/0	0/0	0/0	0/0	0/0	0/0	0/0	0/0	0/0	0/0	0/0	0/0
chr1A_part1	11074509	0/0	0/0	0/0	0/0	0/0	0/0	0/0	0/0	0/0	0/0	0/0	0/0
chr1A_part1	11074517	0/0	0/0	0/0	0/0	0/0	0/0	0/0	0/0	0/0	0/0	0/0	0/0
chr1A_part1	11160633	0/0	0/0	0/0	0/0	0/0	0/0	0/0	0/0	0/0	0/0	0/0	0/0
chr1A_part1	11160671	0/0	0/0	0/0	0/0	0/0	0/0	0/0	0/0	0/0	0/0	0/0	0/0
chr1A_part1	11160684	0/0	0/0	0/0	0/0	0/0	0/0	0/0	0/0	0/0	0/0	0/0	0/0
chr1A_part1	11207564	0/0	0/0	0/0	0/0	0/0	0/0	0/0	0/0	0/0	0/0	0/0	0/0
chr1A_part1	11207645	0/0	0/0	0/0	0/0	0/0	0/0	0/0	0/0	0/0	0/0	0/0	0/0
chr1A_part1	11207693	0/0	0/0	0/0	0/0	0/0	0/0	0/0	0/0	0/0	0/0	0/0	0/0
chr1A_part1	11207721	0/0	0/0	0/0	0/0	0/0	0/0	0/0	0/0	0/0	0/0	0/0	0/0
chr1A_part1	11207827	0/0	0/0	0/0	0/0	0/0	0/0	0/0	0/0	0/0	0/0	0/0	0/0
chr1A_part1	11208347	0/0	0/0	0/0	0/0	0/0	0/0	0/0	0/0	0/0	0/0	0/0	0/0
chr1A_part1	11208354	0/0	0/0	0/0	0/0	0/0	0/0	0/0	0/0	0/0	0/0	0/0	0/0
chr1A_part1	11208382	0/0	0/0	0/0	0/0	0/0	0/0	0/0	0/0	0/0	0/0	0/0	0/0
chr1A_part1	11208397	0/0	0/0	0/0	0/0	0/0	0/0	0/0	0/0	0/0	0/0	0/0	0/0
chr1A_part1	11208423	0/0	0/0	0/0	0/0	0/0	0/0	0/0	0/0	0/0	0/0	0/0	0/0
chr1A_part1	11208461	0/0	0/0	0/0	0/0	0/0	0/0	0/0	0/0	0/0	0/0	0/0	0/0
chr1A_part1	11208470	0/0	0/0	0/0	0/0	0/0	0/0	0/0	0/0	0/0	0/0	0/0	0/0
chr1A_part1	11409042	0/0	0/0	0/0	0/0	0/0	0/0	0/0	0/0	0/0	0/0	0/0	0/0
chr1A_part1	11410394	0/0	0/0	0/0	0/0	0/0	0/0	0/0	0/0	0/0	0/0	0/0	0/0
chr1A_part1	11410400	0/0	0/0	0/0	0/0	0/0	0/0	0/0	0/0	0/0	0/0	0/0	0/0
chr1A_part1	11414885	0/0	0/0	0/0	0/0	0/0	0/0	0/0	0/0	0/0	0/0	0/0	0/0
chr1A_part1	11467841	0/0	0/0	0/0	0/0	0/0	0/0	0/0	0/0	0/0	0/0	0/0	0/0
chr1A_part1	11467872	0/0	0/0	0/0	0/0	0/0	0/0	0/0	0/0	0/0	0/0	0/0	0/0
chr1A_part1	11576249	0/0	0/0	0/0	0/0	0/0	0/0	0/0	0/0	0/0	0/0	0/0	0/0
chr1A_part1	11576259	1/1	1/1	1/1	1/1	1/1	1/1	1/1	1/1	1/1	1/1	1/1	1/1
chr1A_part1	11576303	0/0	0/0	0/0	0/0	0/0	0/0	0/0	0/0	0/0	0/0	0/0	0/0
chr1A_part1	11576357	0/0	0/0	0/0	0/0	0/0	0/0	0/0	0/0	0/0	0/0	0/0	0/0
chr1A_part1	11576361	1/1	1/1	1/1	1/1	1/1	1/1	1/1	1/1	1/1	1/1	1/1	1/1
chr1A_part1	11630422	0/0	0/0	0/0	0/0	0/0	0/0	0/0	0/0	0/0	0/0	0/0	0/0
chr1A_part1	11630498	0/0	0/0	0/0	0/0	0/0	0/0	0/0	0/0	0/0	0/0	0/0	0/0
chr1A_part1	11653245	1/1	1/1	1/1	1/1	1/1	1/1	1/1	1/1	1/1	1/1	1/1	1/1
chr1A_part1	11718023	0/0	0/0	0/0	0/0	0/0	0/0	0/0	0/0	0/0	0/0	0/0	0/0
chr1A_part1	11718370	0/0	0/0	0/0	0/0	0/0	0/0	0/0	0/0	0/0	0/0	0/0	0/0
chr1A_part1	11718454	0/0	0/0	0/0	0/0	0/0	0/0	0/0	0/0	0/0	0/0	0/0	0/0
chr1A_part1	11824589	0/0	0/0	0/0	0/0	0/0	0/0	0/0	0/0	0/0	0/0	0/0	0/0
chr1A_part1	11934211	0/0	0/0	0/0	0/0	0/0	0/0	0/0	0/0	0/0	0/0	0/0	0/0
chr1A_part1	11934218	0/0	0/0	0/0	0/0	0/0	0/0	0/0	0/0	0/0	0/0	0/0	0/0
chr1A_part1	11946213	0/0	0/0	0/0	0/0	0/0	0/0	0/0	0/0	0/0	0/0	0/0	0/0
chr1A_part1	11946219	0/0	0/0	0/0	0/0	0/0	0/0	0/0	0/0	0/0	0/0	0/0	0/0
chr1A_part1	11946245	0/0	0/0	0/0	0/0	0/0	0/0	0/0	0/0	0/0	0/0	0/0	0/0
chr1A_part1	11946272	0/0	0/0	0/0	0/0	0/0	0/0	0/0	0/0	0/0	0/0	0/0	0/0
chr1A_part1	12007529	0/0	0/0	0/0	0/0	0/0	0/0	0/0	0/0	0/0	0/0	0/0	0/0
chr1A_part1	12092044	0/0	0/0	0/0	0/0	0/0	0/0	0/0	0/0	0/0	0/0	0/0	0/0
chr1A_part1	12092068	0/0	0/0	0/0	0/0	0/0	0/0	0/0	0/0	0/0	0/0	0/0	0/0
chr1A_part1	12092096	0/0	0/0	0/0	0/0	0/0	0/0	0/0	0/0	0/0	0/0	0/0	0/0
chr1A_part1	12092102	0/0	0/0	0/0	0/0	0/0	0/0	0/0	0/0	0/0	0/0	0/0	0/0
chr1A_part1	12092123	0/0	0/0	0/0	0/0	0/0	0/0	0/0	0/0	0/0	0/0	0/0	0/0
chr1A_part1	12097540	0/0	0/0	0/0	0/0	0/0	0/0	0/0	0/0	0/0	0/0	0/0	0/0
chr1A_part1	12097606	1/1	1/1	1/1	1/1	1/1	1/1	1/1	1/1	1/1	1/1	1/1	1/1
chr1A_part1	12097637	1/1	1/1	1/1	1/1	1/1	1/1	1/1	1/1	1/1	1/1	1/1	1/1
chr1A_part1	12097665	1/1	1/1	1/1	1/1	1/1	1/1	1/1	1/1	1/1	1/1	1/1	1/1
chr1A_part1	12115830	0/0	0/0	0/0	0/0	0/0	0/0	0/0	0/0	0/0	0/0	0/0	0/0
chr1A_part1	12115846	0/0	0/0	0/0	0/0	0/0	0/0	0/0	0/0	0/0	0/0	0/0	0/0
chr1A_part1	12115889	0/0	0/0	0/0	0/0	0/0	0/0	0/0	0/0	0/0	0/0	0/0	0/0
chr1A_part1	12121216	0/0	0/0	0/0	0/0	0/0	0/0	0/0	0/0	0/0	0/0	0/0	0/0
chr1A_part1	12121230	0/0	0/0	0/0	0/0	0/0	0/0	0/0	0/0	0/0	0/0	0/0	0/0
chr1A_part1	12121257	0/0	0/0	0/0	0/0	0/0	0/0	0/0	0/0	0/0	0/0	0/0	0/0
chr1A_part1	12130174	1/1	1/1	1/1	1/1	1/1	1/1	0/0	1/1	1/1	1/1	1/1	1/1
chr1A_part1	12130329	0/0	0/0	0/0	0/0	0/0	0/0	0/0	0/0	0/0	0/0	0/0	0/0
chr1A_part1	12130376	0/0	0/0	0/0	0/0	0/0	0/0	0/0	0/0	0/0	0/0	0/0	0/0
chr1A_part1	12131449	0/0	0/0	0/0	0/0	0/0	0/0	0/0	0/0	0/0	0/0	0/0	0/0
chr1A_part1	12142709	0/0	0/0	0/0	0/0	0/0	0/0	0/0	0/0	0/0	0/0	0/0	0/0
chr1A_part1	12142757	0/0	0/0	0/0	0/0	0/0	0/0	0/0	0/0	0/0	0/0	0/0	0/0
chr1A_part1	12160996	0/0	0/0	0/0	0/0	0/0	0/0	0/0	0/0	0/0	0/0	0/0	0/0
chr1A_part1	12166053	0/0	0/0	0/0	0/0	0/0	0/0	0/0	0/0	0/0	0/0	0/0	0/0
chr1A_part1	12172832	1/1	1/1	1/1	1/1	1/1	1/1	1/1	1/1	1/1	1/1	1/1	1/1
chr1A_part1	12172843	0/0	0/0	0/0	0/0	0/0	0/0	0/0	0/0	0/0	0/0	0/0	0/0
chr1A_part1	12172870	0/0	0/0	0/0	0/0	0/0	0/0	0/0	0/0	0/0	0/0	0/0	0/0
chr1A_part1	12172883	0/0	0/0	0/0	0/0	0/0	0/0	0/0	0/0	0/0	0/0	0/0	0/0
chr1A_part1	12172963	0/0	0/0	0/0	0/0	0/0	0/0	0/0	0/0	0/0	0/0	0/0	0/0
chr1A_part1	12192161	0/0	0/0	0/0	0/0	0/0	0/0	0/0	0/0	0/0	0/0	0/0	0/0
chr1A_part1	12192274	0/0	0/0	0/0	0/0	0/0	0/0	0/0	0/0	0/0	0/0	0/0	0/0
chr1A_part1	12192364	0/0	0/0	0/0	0/0	0/0	0/0	0/0	0/0	0/0	0/0	0/0	0/0
chr1A_part1	12212968	0/0	0/0	0/0	0/0	0/0	0/0	0/0	0/0	0/0	0/0	1/1	0/0
chr1A_part1	12219139	0/0	0/0	0/0	0/0	0/0	0/0	0/0	0/0	0/0	0/0	1/1	0/0
chr1A_part1	12219205	1/1	1/1	1/1	1/1	1/1	1/1	1/1	1/1	1/1	1/1	1/1	0/0
chr1A_part1	12223694	0/0	0/0	0/0	0/0	0/0	0/0	0/0	0/0	0/0	0/0	1/1	0/0
chr1A_part1	12311124	0/0	0/0	0/0	0/0	0/0	0/0	0/0	0/0	0/0	0/0	0/0	0/0
chr1A_part1	12356200	1/1	1/1	1/1	1/1	1/1	1/1	1/1	1/1	1/1	1/1	1/1	1/1
chr1A_part1	12356209	1/1	1/1	1/1	1/1	1/1	1/1	1/1	1/1	1/1	1/1	1/1	1/1
chr1A_part1	12366361	0/0	0/0	0/0	0/0	0/0	0/0	0/0	0/0	0/0	0/0	0/0	0/0
chr1A_part1	12366392	0/0	0/0	0/0	0/0	0/0	0/0	0/0	0/0	0/0	0/0	0/0	0/0
chr1A_part1	12369461	0/0	0/0	0/0	0/0	0/0	0/0	0/0	0/0	0/0	0/0	0/0	0/0
chr1A_part1	12375870	0/0	0/0	0/0	0/0	0/0	0/0	0/0	0/0	0/0	0/0	0/0	0/0
chr1A_part1	12375947	1/1	1/1	1/1	1/1	1/1	1/1	1/1	1/1	1/1	1/1	1/1	1/1
chr1A_part1	12376883	0/0	0/0	0/0	0/0	0/0	0/0	0/0	0/0	0/0	0/0	0/0	0/0
chr1A_part1	12413441	0/0	0/0	0/0	0/0	0/0	0/0	0/0	0/0	0/0	0/0	0/0	0/0
chr1A_part1	12423396	1/1	0/0	1/1	1/1	1/1	1/1	1/1	1/1	1/1	1/1	1/1	1/1
chr1A_part1	12427965	0/0	0/0	0/0	0/0	0/0	0/0	0/0	0/0	0/0	0/0	0/0	0/0
chr1A_part1	12502793	0/0	0/0	0/0	0/0	0/0	0/0	0/0	0/0	0/0	0/0	0/0	0/0
chr1A_part1	12502808	1/1	1/1	1/1	1/1	1/1	1/1	1/1	1/1	1/1	1/1	1/1	1/1
chr1A_part1	12568339	0/0	0/0	0/0	0/0	0/0	0/0	0/0	0/0	0/0	0/0	0/0	0/0
chr1A_part1	12568362	1/1	1/1	1/1	1/1	1/1	1/1	1/1	1/1	0/0	0/0	1/1	1/1
chr1A_part1	12670873	0/0	0/0	0/0	0/0	0/0	0/0	0/0	0/0	0/0	0/0	0/0	0/0
chr1A_part1	12670896	1/1	1/1	1/1	1/1	1/1	1/1	1/1	1/1	0/0	0/0	1/1	1/1
chr1A_part1	12670944	1/1	1/1	1/1	1/1	1/1	1/1	1/1	1/1	0/0	0/0	1/1	1/1
chr1A_part1	12670956	0/0	0/0	0/0	0/0	0/0	0/0	0/0	0/0	0/0	0/0	0/0	0/0
chr1A_part1	12670963	0/0	0/0	0/0	0/0	0/0	0/0	0/0	0/0	0/0	0/0	0/0	0/0
chr1A_part1	12670984	0/0	0/0	0/0	0/0	0/0	0/0	0/0	0/0	1/1	1/1	0/0	0/0
chr1A_part1	12762371	0/0	0/0	0/0	0/0	0/0	0/0	0/0	0/0	0/0	0/0	0/0	0/0
chr1A_part1	12762425	0/0	0/0	0/0	0/0	0/0	0/0	0/0	0/0	0/0	0/0	0/0	0/0
chr1A_part1	12762462	0/0	0/0	0/0	0/0	0/0	0/0	0/0	0/0	0/0	0/0	0/0	0/0
chr1A_part1	12818490	0/0	0/0	0/0	0/0	0/0	0/0	0/0	0/0	0/0	0/0	0/0	0/0
chr1A_part1	12822017	0/0	0/0	0/0	0/0	0/0	0/0	0/0	0/0	0/0	0/0	0/0	0/0
chr1A_part1	12822071	1/1	1/1	1/1	1/1	1/1	1/1	1/1	1/1	1/1	0/0	1/1	1/1
chr1A_part1	12837530	1/1	1/1	1/1	1/1	1/1	1/1	1/1	1/1	1/1	1/1	1/1	1/1
chr1A_part1	12837566	0/0	0/0	0/0	0/0	0/0	0/0	0/0	0/0	0/0	0/0	0/0	0/0
chr1A_part1	12837572	0/0	0/0	0/0	0/0	0/0	0/0	0/0	0/0	0/0	0/0	0/0	0/0
chr1A_part1	12837579	0/0	0/0	0/0	0/0	0/0	0/0	0/0	0/0	0/0	0/0	0/0	0/0
chr1A_part1	12837593	0/0	0/0	0/0	0/0	0/0	0/0	0/0	0/0	0/0	0/0	0/0	0/0
chr1A_part1	12837600	0/0	0/0	0/0	0/0	0/0	0/0	0/0	0/0	0/0	0/0	0/0	0/0
chr1A_part1	12837613	0/0	0/0	0/0	0/0	0/0	0/0	0/0	0/0	0/0	0/0	0/0	0/0
chr1A_part1	12837692	1/1	1/1	1/1	1/1	1/1	1/1	1/1	1/1	1/1	1/1	1/1	1/1
chr1A_part1	12837729	1/1	1/1	1/1	1/1	1/1	1/1	1/1	1/1	1/1	1/1	1/1	1/1
chr1A_part1	12837744	0/0	0/0	0/0	0/0	0/0	0/0	0/0	0/0	0/0	0/0	0/0	0/0
chr1A_part1	12856045	0/0	0/0	0/0	0/0	0/0	0/0	0/0	0/0	0/0	0/0	0/0	0/0
chr1A_part1	12862738	0/0	0/0	0/0	0/0	0/0	0/0	0/0	0/0	0/0	0/0	0/0	0/0
chr1A_part1	12862741	0/0	0/0	0/0	0/0	0/0	0/0	0/0	0/0	0/0	0/0	0/0	0/0
chr1A_part1	12862799	0/0	0/0	0/0	0/0	0/0	0/0	0/0	0/0	0/0	0/0	0/0	0/0
chr1A_part1	12862823	0/0	0/0	0/0	0/0	0/0	0/0	0/0	0/0	0/0	0/0	0/0	0/0
chr1A_part1	12862845	0/0	0/0	0/0	0/0	0/0	0/0	0/0	0/0	0/0	0/0	0/0	0/0
chr1A_part1	12916297	0/0	0/0	0/0	0/0	0/0	0/0	0/0	0/0	0/0	0/0	0/0	0/0
chr1A_part1	12916298	0/0	0/0	0/0	0/0	0/0	0/0	0/0	0/0	0/0	0/0	0/0	0/0
chr1A_part1	12919575	0/0	0/0	0/0	0/0	0/0	0/0	0/0	0/0	0/0	0/0	0/0	0/0
chr1A_part1	12919578	0/0	0/0	0/0	0/0	0/0	0/0	0/0	0/0	0/0	0/0	0/0	0/0
chr1A_part1	12919591	0/0	0/0	0/0	0/0	0/0	0/0	0/0	0/0	0/0	0/0	0/0	0/0
chr1A_part1	12919613	0/0	0/0	0/0	0/0	0/0	0/0	0/0	0/0	0/0	0/0	0/0	0/0
chr1A_part1	12919617	0/0	0/0	0/0	0/0	0/0	0/0	0/0	0/0	0/0	0/0	0/0	0/0
chr1A_part1	12919804	0/0	0/0	0/0	0/0	0/0	0/0	0/0	0/0	0/0	0/0	0/0	0/0
chr1A_part1	13091441	0/0	0/0	0/0	0/0	0/0	0/0	0/0	0/0	0/0	0/0	0/0	0/0
chr1A_part1	13091448	0/0	0/0	0/0	0/0	0/0	0/0	0/0	0/0	0/0	0/0	0/0	0/0
chr1A_part1	13132107	0/0	0/0	0/0	0/0	0/0	0/0	0/0	0/0	0/0	0/0	0/0	0/0
chr1A_part1	13132144	0/0	0/0	0/0	0/0	0/0	0/0	0/0	0/0	0/0	0/0	0/0	0/0
chr1A_part1	13132159	0/0	0/0	0/0	0/0	0/0	0/0	0/0	0/0	0/0	0/0	0/0	0/0
chr1A_part1	13132187	0/0	0/0	0/0	0/0	0/0	0/0	0/0	0/0	0/0	0/0	0/0	0/0
chr1A_part1	13209407	0/0	0/0	0/0	0/0	0/0	0/0	0/0	0/0	0/0	0/0	0/0	0/0
chr1A_part1	13209513	0/0	0/0	0/0	0/0	0/0	0/0	0/0	0/0	0/0	0/0	0/0	0/0
chr1A_part1	13209524	0/0	0/0	0/0	0/0	0/0	0/0	0/0	0/0	0/0	0/0	0/0	0/0
chr1A_part1	13211132	0/0	0/0	0/0	0/0	0/0	0/0	0/0	0/0	0/0	0/0	0/0	0/0
chr1A_part1	13211201	0/0	0/0	0/0	0/0	0/0	0/0	0/0	0/0	0/0	0/0	0/0	0/0
chr1A_part1	13211271	0/0	0/0	0/0	0/0	0/0	0/0	0/0	0/0	0/0	0/0	0/0	0/0
chr1A_part1	13254994	0/0	0/0	0/0	0/0	0/0	0/0	0/0	0/0	0/0	0/0	0/0	0/0
chr1A_part1	13255011	0/0	0/0	0/0	0/0	0/0	0/0	0/0	0/0	0/0	0/0	0/0	0/0
chr1A_part1	13255029	0/0	0/0	0/0	0/0	0/0	0/0	0/0	0/0	0/0	0/0	0/0	0/0
chr1A_part1	13262133	1/1	1/1	1/1	1/1	1/1	1/1	1/1	1/1	1/1	1/1	1/1	1/1
chr1A_part1	13262139	0/0	0/0	0/0	0/0	0/0	0/0	0/0	0/0	0/0	0/0	0/0	0/0
chr1A_part1	13262157	0/0	0/0	0/0	0/0	0/0	0/0	0/0	0/0	0/0	0/0	0/0	0/0
chr1A_part1	13262180	0/0	0/0	0/0	0/0	0/0	0/0	0/0	0/0	0/0	0/0	0/0	0/0
chr1A_part1	13262245	1/1	1/1	1/1	1/1	1/1	1/1	1/1	1/1	1/1	1/1	1/1	1/1
chr1A_part1	13262249	1/1	1/1	1/1	1/1	1/1	1/1	1/1	1/1	1/1	1/1	1/1	1/1
chr1A_part1	13262265	0/0	0/0	0/0	0/0	0/0	0/0	0/0	0/0	0/0	0/0	0/0	0/0
chr1A_part1	13269714	0/0	0/0	0/0	0/0	0/0	0/0	0/0	0/0	0/0	0/0	0/0	0/0
chr1A_part1	13270465	0/0	0/0	0/0	0/0	0/0	0/0	0/0	0/0	0/0	0/0	0/0	0/0
chr1A_part1	13270501	0/0	0/0	0/0	0/0	0/0	0/0	0/0	0/0	0/0	0/0	0/0	0/0
chr1A_part1	13270510	0/0	0/0	0/0	0/0	0/0	0/0	0/0	0/0	0/0	0/0	0/0	0/0
chr1A_part1	13270528	0/0	0/0	0/0	0/0	0/0	0/0	0/0	0/0	0/0	0/0	0/0	0/0
chr1A_part1	13270540	0/0	0/0	0/0	0/0	0/0	0/0	0/0	0/0	0/0	0/0	0/0	0/0
chr1A_part1	13270546	0/0	0/0	0/0	0/0	0/0	0/0	0/0	0/0	0/0	0/0	0/0	0/0
chr1A_part1	13270547	0/0	0/0	0/0	0/0	0/0	0/0	0/0	0/0	0/0	0/0	0/0	0/0
chr1A_part1	13270548	0/0	0/0	0/0	0/0	0/0	0/0	0/0	0/0	0/0	0/0	0/0	0/0
chr1A_part1	13270562	0/0	0/0	0/0	0/0	0/0	0/0	0/0	0/0	0/0	0/0	0/0	0/0
chr1A_part1	13382785	0/0	0/0	0/0	0/0	0/0	0/0	0/0	0/0	0/0	0/0	0/0	0/0
chr1A_part1	13382800	0/0	0/0	0/0	0/0	0/0	0/0	0/0	0/0	0/0	0/0	0/0	0/0
chr1A_part1	13382820	0/0	0/0	0/0	0/0	0/0	0/0	0/0	0/0	0/0	0/0	0/0	0/0
chr1A_part1	13383842	0/0	0/0	0/0	0/0	0/0	0/0	0/0	0/0	0/0	0/0	0/0	0/0
chr1A_part1	13417523	1/1	1/1	1/1	1/1	1/1	1/1	1/1	1/1	1/1	1/1	1/1	1/1
chr1A_part1	13430019	0/0	0/0	0/0	0/0	0/0	0/0	0/0	0/0	0/0	0/0	0/0	0/0
chr1A_part1	13430020	0/0	0/0	0/0	0/0	0/0	0/0	0/0	0/0	0/0	0/0	0/0	0/0
chr1A_part1	13430041	0/0	0/0	0/0	0/0	0/0	0/0	0/0	0/0	0/0	0/0	0/0	0/0
chr1A_part1	13430043	0/0	0/0	0/0	0/0	0/0	0/0	0/0	0/0	0/0	0/0	0/0	0/0
chr1A_part1	13430067	0/0	0/0	0/0	0/0	0/0	0/0	0/0	0/0	0/0	0/0	0/0	0/0
chr1A_part1	13430074	0/0	0/0	0/0	0/0	0/0	0/0	0/0	0/0	0/0	0/0	0/0	0/0
chr1A_part1	13581160	0/0	0/0	0/0	0/0	0/0	0/0	0/0	0/0	0/0	0/0	0/0	0/0
chr1A_part1	13581388	0/0	0/0	0/0	0/0	0/0	0/0	0/0	0/0	0/0	0/0	0/0	0/0
chr1A_part1	13587439	0/0	0/0	0/0	0/0	0/0	0/0	0/0	0/0	0/0	0/0	0/0	0/0
chr1A_part1	13587542	0/0	0/0	0/0	0/0	0/0	0/0	0/0	0/0	0/0	0/0	0/0	0/0
chr1A_part1	13643545	0/0	0/0	0/0	0/0	0/0	0/0	0/0	0/0	0/0	0/0	0/0	0/0
chr1A_part1	13643595	0/0	0/0	0/0	0/0	0/0	0/0	0/0	0/0	0/0	0/0	0/0	0/0
chr1A_part1	13643631	0/0	0/0	0/0	0/0	0/0	0/0	0/0	0/0	0/0	0/0	0/0	0/0
chr1A_part1	13667508	0/0	0/0	0/0	0/0	0/0	0/0	0/0	0/0	0/0	0/0	0/0	0/0
chr1A_part1	13667510	0/0	0/0	0/0	0/0	0/0	0/0	0/0	0/0	0/0	0/0	0/0	0/0
chr1A_part1	13667540	0/0	0/0	0/0	0/0	0/0	0/0	0/0	0/0	0/0	0/0	0/0	0/0
chr1A_part1	13667550	0/0	0/0	0/0	0/0	0/0	0/0	0/0	0/0	0/0	0/0	0/0	0/0
chr1A_part1	13667563	0/0	0/0	0/0	0/0	0/0	0/0	0/0	0/0	0/0	0/0	0/0	0/0
chr1A_part1	13667585	0/0	0/0	0/0	0/0	0/0	0/0	0/0	0/0	0/0	0/0	0/0	0/0
chr1A_part1	13667602	0/0	0/0	0/0	0/0	0/0	0/0	0/0	0/0	0/0	0/0	0/0	0/0
chr1A_part1	13767832	0/0	0/0	0/0	0/0	0/0	0/0	0/0	0/0	0/0	0/0	0/0	0/0
chr1A_part1	13767840	1/1	1/1	1/1	1/1	1/1	1/1	1/1	1/1	1/1	1/1	1/1	1/1
chr1A_part1	13767855	1/1	1/1	1/1	1/1	1/1	1/1	1/1	1/1	1/1	1/1	1/1	1/1
chr1A_part1	13829128	0/0	0/0	0/0	0/0	0/0	0/0	0/0	0/0	0/0	0/0	0/0	0/0
chr1A_part1	13829194	0/0	0/0	0/0	0/0	0/0	0/0	0/0	0/0	0/0	0/0	0/0	0/0
chr1A_part1	13829212	0/0	0/0	0/0	0/0	0/0	0/0	0/0	0/0	0/0	0/0	0/0	0/0
chr1A_part1	13835565	0/0	0/0	0/0	0/0	0/0	0/0	0/0	0/0	0/0	0/0	0/0	0/0
chr1A_part1	13844163	0/0	0/0	0/0	0/0	0/0	0/0	0/0	0/0	0/0	0/0	0/0	0/0
chr1A_part1	13844180	0/0	0/0	0/0	0/0	0/0	0/0	0/0	0/0	0/0	0/0	0/0	0/0
chr1A_part1	13844199	0/0	0/0	0/0	0/0	0/0	0/0	0/0	0/0	0/0	0/0	0/0	0/0
chr1A_part1	13857519	0/0	0/0	0/0	0/0	0/0	0/0	0/0	0/0	0/0	0/0	0/0	0/0
chr1A_part1	13857528	0/0	0/0	0/0	0/0	0/0	0/0	0/0	0/0	0/0	0/0	0/0	0/0
chr1A_part1	13857646	0/0	0/0	0/0	0/0	0/0	0/0	0/0	0/0	0/0	0/0	0/0	0/0
chr1A_part1	13860080	0/0	0/0	0/0	0/0	0/0	0/0	0/0	0/0	0/0	0/0	0/0	0/0
chr1A_part1	13861936	0/0	0/0	0/0	0/0	0/0	0/0	0/0	0/0	0/0	0/0	0/0	0/0
chr1A_part1	13880920	0/0	0/0	0/0	0/0	0/0	0/0	0/0	0/0	0/0	0/0	0/0	0/0
chr1A_part1	13880943	0/0	0/0	0/0	0/0	0/0	0/0	0/0	0/0	0/0	0/0	0/0	0/0
chr1A_part1	13918543	0/0	0/0	0/0	0/0	0/0	0/0	0/0	0/0	0/0	0/0	0/0	0/0
chr1A_part1	13918550	0/0	0/0	0/0	0/0	0/0	0/0	0/0	0/0	0/0	0/0	0/0	0/0
chr1A_part1	13935614	0/0	0/0	0/0	0/0	0/0	0/0	0/0	0/0	0/0	0/0	0/0	0/0
chr1A_part1	13935641	0/0	0/0	0/0	0/0	0/0	0/0	0/0	0/0	0/0	0/0	0/0	0/0
chr1A_part1	13940776	0/0	0/0	0/0	0/0	0/0	0/0	0/0	0/0	0/0	0/0	0/0	0/0
chr1A_part1	13943245	0/0	0/0	0/0	0/0	0/0	0/0	0/0	0/0	0/0	0/0	0/0	0/0
chr1A_part1	13943348	0/0	0/0	0/0	0/0	0/0	0/0	0/0	0/0	0/0	0/0	0/0	0/0
chr1A_part1	13947683	0/0	0/0	0/0	0/0	0/0	0/0	0/0	0/0	0/0	0/0	0/0	0/0
chr1A_part1	13947781	0/0	0/0	0/0	0/0	0/0	0/0	0/0	0/0	0/0	0/0	0/0	0/0
chr1A_part1	14050313	0/0	0/0	0/0	0/0	0/0	0/0	0/0	0/0	0/0	0/0	0/0	0/0
chr1A_part1	14137360	0/0	0/0	0/0	0/0	0/0	0/0	0/0	0/0	0/0	0/0	0/0	0/0
chr1A_part1	14144869	0/0	0/0	0/0	0/0	0/0	0/0	0/0	0/0	0/0	0/0	0/0	0/0
chr1A_part1	14161063	0/0	0/0	0/0	0/0	0/0	0/0	0/0	0/0	0/0	0/0	0/0	0/0
chr1A_part1	14193067	0/0	0/0	0/0	0/0	0/0	0/0	0/0	0/0	0/0	0/0	0/0	0/0
chr1A_part1	14202743	0/0	0/0	0/0	0/0	0/0	0/0	0/0	0/0	0/0	0/0	0/0	0/0
chr1A_part1	14233851	0/0	0/0	0/0	0/0	0/0	0/0	0/0	0/0	0/0	0/0	0/0	0/0
chr1A_part1	14233875	0/0	0/0	0/0	0/0	0/0	0/0	0/0	0/0	0/0	0/0	0/0	0/0
chr1A_part1	14234199	0/0	0/0	0/0	0/0	0/0	0/0	0/0	0/0	0/0	0/0	0/0	0/0
chr1A_part1	14427794	0/0	0/0	0/0	0/0	0/0	0/0	0/0	0/0	0/0	0/0	0/0	0/0
chr1A_part1	14427905	0/0	0/0	0/0	0/0	0/0	0/0	0/0	0/0	0/0	0/0	0/0	0/0
chr1A_part1	14427918	0/0	0/0	0/0	0/0	0/0	0/0	0/0	0/0	0/0	0/0	0/0	0/0
chr1A_part1	14428969	0/0	0/0	0/0	0/0	0/0	0/0	0/0	0/0	0/0	0/0	0/0	0/0
chr1A_part1	14428986	0/0	0/0	0/0	0/0	0/0	0/0	0/0	0/0	0/0	0/0	0/0	0/0
chr1A_part1	14429038	0/0	0/0	0/0	0/0	0/0	0/0	0/0	0/0	0/0	0/0	0/0	0/0
chr1A_part1	14429079	0/0	0/0	0/0	0/0	0/0	0/0	0/0	0/0	0/0	0/0	0/0	0/0
chr1A_part1	14430122	0/0	0/0	0/0	0/0	0/0	0/0	0/0	0/0	0/0	0/0	0/0	0/0
chr1A_part1	14430145	0/0	0/0	0/0	0/0	0/0	0/0	0/0	0/0	0/0	0/0	0/0	0/0
chr1A_part1	14468468	0/0	0/0	0/0	0/0	0/0	0/0	0/0	0/0	0/0	0/0	0/0	0/0
chr1A_part1	14468501	0/0	0/0	0/0	0/0	0/0	0/0	0/0	0/0	0/0	0/0	0/0	0/0
chr1A_part1	14468528	0/0	0/0	0/0	0/0	0/0	0/0	0/0	0/0	0/0	0/0	0/0	0/0
chr1A_part1	14468560	0/0	0/0	0/0	0/0	0/0	0/0	0/0	0/0	0/0	0/0	0/0	0/0
chr1A_part1	14468568	0/0	0/0	0/0	0/0	0/0	0/0	0/0	0/0	0/0	0/0	0/0	0/0
chr1A_part1	14468814	0/0	0/0	0/0	0/0	0/0	0/0	0/0	0/0	0/0	0/0	0/0	0/0
chr1A_part1	14472851	0/0	0/0	0/0	0/0	0/0	0/0	0/0	0/0	0/0	0/0	0/0	0/0
chr1A_part1	14520335	0/0	0/0	0/0	0/0	0/0	0/0	0/0	0/0	0/0	0/0	0/0	0/0
chr1A_part1	14520365	0/0	0/0	0/0	0/0	0/0	0/0	0/0	0/0	0/0	0/0	0/0	0/0
chr1A_part1	14520407	0/0	0/0	0/0	0/0	0/0	0/0	0/0	0/0	0/0	0/0	0/0	0/0
chr1A_part1	14589229	0/0	0/0	0/0	0/0	0/0	0/0	0/0	0/0	0/0	0/0	0/0	0/0
chr1A_part1	14589343	0/0	0/0	0/0	0/0	0/0	0/0	0/0	0/0	0/0	0/0	0/0	0/0
chr1A_part1	14593201	0/0	0/0	0/0	0/0	0/0	0/0	0/0	0/0	0/0	0/0	0/0	0/0
chr1A_part1	14593220	0/0	0/0	0/0	0/0	0/0	0/0	0/0	0/0	0/0	0/0	0/0	0/0
chr1A_part1	14593250	0/0	0/0	0/0	0/0	0/0	0/0	0/0	0/0	0/0	0/0	0/0	0/0
chr1A_part1	14614155	0/0	0/0	0/0	0/0	0/0	0/0	0/0	0/0	0/0	0/0	0/0	0/0
chr1A_part1	14614832	0/0	0/0	0/0	0/0	0/0	0/0	0/0	0/0	0/0	0/0	0/0	0/0
chr1A_part1	14614866	0/0	0/0	0/0	0/0	0/0	0/0	0/0	0/0	0/0	0/0	0/0	0/0
chr1A_part1	14794407	1/1	1/1	1/1	1/1	1/1	1/1	1/1	1/1	1/1	1/1	1/1	1/1
chr1A_part1	14794473	1/1	1/1	1/1	1/1	1/1	1/1	1/1	1/1	1/1	1/1	1/1	1/1
chr1A_part1	14805665	0/0	0/0	0/0	0/0	0/0	0/0	0/0	0/0	0/0	0/0	0/0	0/0
chr1A_part1	14805683	0/0	0/0	0/0	0/0	0/0	0/0	0/0	0/0	0/0	0/0	0/0	0/0
chr1A_part1	14805725	0/0	0/0	0/0	0/0	0/0	0/0	0/0	0/0	0/0	0/0	0/0	0/0
chr1A_part1	14805789	0/0	0/0	0/0	0/0	0/0	0/0	0/0	0/0	0/0	0/0	0/0	0/0
chr1A_part1	14805803	0/0	0/0	0/0	0/0	0/0	0/0	0/0	0/0	0/0	0/0	0/0	0/0
chr1A_part1	14805838	0/0	0/0	0/0	0/0	0/0	0/0	0/0	0/0	0/0	0/0	0/0	0/0
chr1A_part1	14814218	0/0	0/0	0/0	0/0	0/0	0/0	0/0	0/0	0/0	0/0	0/0	0/0
chr1A_part1	14814223	1/1	1/1	1/1	1/1	1/1	1/1	1/1	1/1	1/1	1/1	1/1	1/1
chr1A_part1	14814260	1/1	1/1	1/1	1/1	1/1	1/1	1/1	1/1	1/1	1/1	1/1	1/1
chr1A_part1	14840416	0/0	0/0	0/0	0/0	0/0	0/0	0/0	0/0	0/0	0/0	0/0	0/0
chr1A_part1	14840464	0/0	0/0	0/0	0/0	0/0	0/0	0/0	0/0	0/0	0/0	0/0	0/0
chr1A_part1	14840475	0/0	0/0	0/0	0/0	0/0	0/0	0/0	0/0	0/0	0/0	0/0	0/0
chr1A_part1	14955833	0/0	0/0	0/0	0/0	0/0	0/0	0/0	0/0	0/0	0/0	0/0	0/0
chr1A_part1	14955946	0/0	0/0	0/0	0/0	0/0	0/0	0/0	0/0	0/0	0/0	0/0	0/0
chr1A_part1	14955953	0/0	0/0	0/0	0/0	0/0	0/0	0/0	0/0	0/0	0/0	0/0	0/0
chr1A_part1	14955975	1/1	0/0	1/1	1/1	0/0	1/1	1/1	1/1	1/1	0/0	1/1	1/1
chr1A_part1	14955996	0/0	0/0	0/0	0/0	0/0	0/0	0/0	0/0	0/0	0/0	0/0	0/0
chr1A_part1	14956063	1/1	1/1	1/1	1/1	1/1	1/1	1/1	1/1	1/1	0/0	1/1	1/1
chr1A_part1	15244167	0/0	0/0	0/0	0/0	0/0	0/0	0/0	0/0	0/0	0/0	0/0	0/0
chr1A_part1	15244170	0/0	0/0	0/0	0/0	0/0	0/0	0/0	0/0	0/0	0/0	0/0	0/0
chr1A_part1	15244185	0/0	0/0	0/0	0/0	0/0	0/0	0/0	0/0	0/0	0/0	0/0	0/0
chr1A_part1	15244261	0/0	0/0	0/0	0/0	0/0	0/0	0/0	0/0	0/0	0/0	0/0	0/0
chr1A_part1	15307785	0/0	0/0	0/0	0/0	0/0	0/0	0/0	0/0	0/0	0/0	0/0	0/0
chr1A_part1	15307804	0/0	0/0	0/0	0/0	0/0	0/0	0/0	0/0	0/0	0/0	0/0	0/0
chr1A_part1	15307854	0/0	0/0	0/0	0/0	0/0	0/0	0/0	0/0	0/0	0/0	0/0	0/0
chr1A_part1	15307914	0/0	0/0	0/0	0/0	0/0	0/0	0/0	0/0	0/0	0/0	0/0	0/0
chr1A_part1	15307921	0/0	0/0	0/0	0/0	0/0	0/0	0/0	0/0	0/0	0/0	0/0	0/0
chr1A_part1	15307938	0/0	0/0	0/0	0/0	0/0	0/0	0/0	0/0	0/0	0/0	0/0	0/0
chr1A_part1	15307950	0/0	0/0	0/0	0/0	0/0	0/0	0/0	0/0	0/0	0/0	0/0	0/0
chr1A_part1	15307986	0/0	0/0	0/0	0/0	0/0	0/0	0/0	0/0	0/0	0/0	0/0	0/0
chr1A_part1	15325346	1/1	1/1	1/1	1/1	1/1	1/1	1/1	1/1	1/1	1/1	1/1	1/1
chr1A_part1	15328329	0/0	0/0	0/0	0/0	0/0	0/0	0/0	0/0	0/0	0/0	0/0	0/0
chr1A_part1	15328336	0/0	0/0	0/0	0/0	0/0	0/0	0/0	0/0	0/0	0/0	0/0	0/0
chr1A_part1	15328340	0/0	0/0	0/0	0/0	0/0	0/0	0/0	0/0	0/0	0/0	0/0	0/0
chr1A_part1	15328363	0/0	0/0	0/0	0/0	0/0	0/0	0/0	0/0	0/0	0/0	0/0	0/0
chr1A_part1	15328406	0/0	0/0	0/0	0/0	0/0	0/0	0/0	0/0	0/0	0/0	0/0	0/0
chr1A_part1	15328428	0/0	0/0	0/0	0/0	0/0	0/0	0/0	0/0	0/0	0/0	0/0	0/0
chr1A_part1	15345816	0/0	0/0	0/0	0/0	0/0	0/0	0/0	0/0	0/0	0/0	0/0	0/0
chr1A_part1	15345829	0/0	0/0	0/0	0/0	0/0	0/0	0/0	0/0	0/0	0/0	0/0	0/0
chr1A_part1	15373276	0/0	0/0	0/0	0/0	0/0	0/0	0/0	0/0	0/0	0/0	0/0	0/0
chr1A_part1	15373302	0/0	0/0	0/0	0/0	0/0	0/0	0/0	0/0	0/0	0/0	0/0	0/0
chr1A_part1	15373332	0/0	0/0	0/0	0/0	0/0	0/0	0/0	0/0	0/0	0/0	0/0	0/0
chr1A_part1	15373345	0/0	0/0	0/0	0/0	0/0	0/0	0/0	0/0	0/0	0/0	0/0	0/0
chr1A_part1	15375184	0/0	0/0	0/0	0/0	0/0	0/0	0/0	0/0	0/0	0/0	0/0	0/0
chr1A_part1	15516712	0/0	0/0	0/0	0/0	0/0	0/0	0/0	0/0	0/0	0/0	0/0	0/0
chr1A_part1	15524144	0/0	0/0	0/0	0/0	0/0	0/0	0/0	0/0	0/0	0/0	0/0	0/0
chr1A_part1	15524235	0/0	0/0	0/0	0/0	0/0	0/0	0/0	0/0	0/0	0/0	0/0	0/0
chr1A_part1	15525079	0/0	0/0	0/0	0/0	0/0	0/0	0/0	0/0	0/0	0/0	0/0	0/0
chr1A_part1	15525107	0/0	0/0	0/0	0/0	0/0	0/0	0/0	0/0	0/0	0/0	0/0	0/0
chr1A_part1	15547543	0/0	0/0	0/0	0/0	0/0	0/0	0/0	0/0	0/0	0/0	0/0	0/0
chr1A_part1	15547572	0/0	0/0	0/0	0/0	0/0	0/0	0/0	0/0	0/0	0/0	0/0	0/0
chr1A_part1	15547639	0/0	0/0	0/0	0/0	0/0	0/0	0/0	0/0	0/0	0/0	0/0	0/0
chr1A_part1	15686346	0/0	0/0	0/0	0/0	0/0	0/0	0/0	0/0	0/0	0/0	0/0	0/0
chr1A_part1	15686416	0/0	0/0	0/0	0/0	0/0	0/0	0/0	0/0	0/0	0/0	0/0	0/0
chr1A_part1	15790688	0/0	0/0	0/0	0/0	0/0	0/0	0/0	0/0	0/0	0/0	0/0	0/0
chr1A_part1	15790694	0/0	0/0	0/0	0/0	0/0	0/0	0/0	0/0	0/0	0/0	0/0	0/0
chr1A_part1	15790729	0/0	0/0	0/0	0/0	0/0	0/0	0/0	0/0	0/0	0/0	0/0	0/0
chr1A_part1	15790807	0/0	0/0	0/0	0/0	0/0	0/0	0/0	0/0	0/0	0/0	0/0	0/0
chr1A_part1	15790814	0/0	0/0	0/0	0/0	0/0	0/0	0/0	0/0	0/0	0/0	0/0	0/0
chr1A_part1	15807395	0/0	0/0	0/0	0/0	0/0	0/0	0/0	0/0	0/0	0/0	0/0	0/0
chr1A_part1	15807425	0/0	0/0	0/0	0/0	0/0	0/0	0/0	0/0	0/0	0/0	0/0	0/0
chr1A_part1	15807434	0/0	0/0	0/0	0/0	0/0	0/0	0/0	0/0	0/0	0/0	0/0	0/0
chr1A_part1	15814873	0/0	0/0	0/0	0/0	0/0	0/0	0/0	0/0	0/0	0/0	0/0	0/0
chr1A_part1	15814907	0/0	0/0	0/0	0/0	0/0	0/0	0/0	0/0	0/0	0/0	0/0	0/0
chr1A_part1	15814917	0/0	0/0	0/0	0/0	0/0	0/0	0/0	0/0	0/0	0/0	0/0	0/0
chr1A_part1	15814929	0/0	0/0	0/0	0/0	0/0	0/0	0/0	0/0	0/0	0/0	0/0	0/0
chr1A_part1	15814941	0/0	0/0	0/0	0/0	0/0	0/0	0/0	0/0	0/0	0/0	0/0	0/0
chr1A_part1	15814976	0/0	0/0	0/0	0/0	0/0	0/0	0/0	0/0	0/0	0/0	0/0	0/0
chr1A_part1	15910829	0/0	0/0	0/0	0/0	0/0	0/0	0/0	0/0	0/0	0/0	0/0	0/0
chr1A_part1	15910837	0/0	0/0	0/0	0/0	0/0	0/0	0/0	0/0	0/0	0/0	0/0	0/0
chr1A_part1	15910863	0/0	0/0	0/0	0/0	0/0	0/0	0/0	0/0	0/0	0/0	0/0	0/0
chr1A_part1	15910890	0/0	0/0	0/0	0/0	0/0	0/0	0/0	0/0	0/0	0/0	0/0	0/0
chr1A_part1	15965907	0/0	0/0	0/0	0/0	0/0	0/0	0/0	0/0	0/0	0/0	0/0	0/0
chr1A_part1	16022986	0/0	0/0	0/0	0/0	0/0	0/0	0/0	0/0	0/0	0/0	0/0	0/0
chr1A_part1	16023125	0/0	0/0	0/0	0/0	0/0	0/0	0/0	0/0	0/0	0/0	0/0	0/0
chr1A_part1	16023128	0/0	0/0	0/0	0/0	0/0	0/0	0/0	0/0	0/0	0/0	0/0	0/0
chr1A_part1	16023139	0/0	0/0	0/0	0/0	0/0	0/0	0/0	0/0	0/0	0/0	0/0	0/0
chr1A_part1	16038912	0/0	0/0	0/0	0/0	0/0	0/0	0/0	0/0	0/0	0/0	0/0	0/0
chr1A_part1	16038922	0/0	0/0	0/0	0/0	0/0	0/0	0/0	0/0	0/0	0/0	0/0	0/0
chr1A_part1	16040619	0/0	0/0	0/0	0/0	0/0	0/0	0/0	0/0	0/0	0/0	0/0	0/0
chr1A_part1	16040620	0/0	0/0	0/0	0/0	0/0	0/0	0/0	0/0	0/0	0/0	0/0	0/0
chr1A_part1	16040654	0/0	0/0	0/0	0/0	0/0	0/0	0/0	0/0	0/0	0/0	0/0	0/0
chr1A_part1	16042186	0/0	0/0	0/0	0/0	0/0	0/0	0/0	0/0	0/0	0/0	0/0	0/0
chr1A_part1	16042256	0/0	0/0	0/0	0/0	0/0	0/0	0/0	0/0	0/0	0/0	0/0	0/0
chr1A_part1	16042300	0/0	0/0	0/0	0/0	0/0	0/0	0/0	0/0	0/0	0/0	0/0	0/0
chr1A_part1	16072363	0/0	0/0	0/0	0/0	0/0	0/0	0/0	0/0	0/0	0/0	0/0	0/0
chr1A_part1	16072402	0/0	0/0	0/0	0/0	0/0	0/0	0/0	0/0	0/0	0/0	0/0	0/0
chr1A_part1	16072410	0/0	0/0	0/0	0/0	0/0	0/0	0/0	0/0	0/0	0/0	0/0	0/0
chr1A_part1	16072431	0/0	0/0	0/0	0/0	0/0	0/0	0/0	0/0	0/0	0/0	0/0	0/0
chr1A_part1	16072459	0/0	0/0	0/0	0/0	0/0	0/0	0/0	0/0	0/0	0/0	0/0	0/0
chr1A_part1	16192594	0/0	0/0	0/0	0/0	0/0	0/0	0/0	0/0	0/0	0/0	0/0	0/0
chr1A_part1	16192611	0/0	0/0	0/0	0/0	0/0	0/0	0/0	0/0	0/0	0/0	0/0	0/0
chr1A_part1	16297636	0/0	0/0	0/0	0/0	0/0	0/0	0/0	0/0	0/0	0/0	0/0	0/0
chr1A_part1	16297665	0/0	0/0	0/0	0/0	0/0	0/0	0/0	0/0	0/0	0/0	0/0	0/0
chr1A_part1	16297671	0/0	0/0	0/0	0/0	0/0	0/0	0/0	0/0	0/0	0/0	0/0	0/0
chr1A_part1	16297702	0/0	0/0	0/0	0/0	0/0	0/0	0/0	0/0	0/0	0/0	0/0	0/0
chr1A_part1	16297720	0/0	0/0	0/0	0/0	0/0	0/0	0/0	0/0	0/0	0/0	0/0	0/0
chr1A_part1	16304561	0/0	0/0	0/0	0/0	0/0	0/0	0/0	0/0	0/0	0/0	0/0	0/0
chr1A_part1	16304575	0/0	0/0	0/0	0/0	0/0	0/0	0/0	0/0	0/0	0/0	0/0	0/0
chr1A_part1	16304624	0/0	0/0	0/0	0/0	0/0	0/0	0/0	0/0	0/0	0/0	0/0	0/0
chr1A_part1	16306070	0/0	0/0	0/0	0/0	0/0	0/0	0/0	0/0	0/0	0/0	0/0	0/0
chr1A_part1	16331030	0/0	0/0	0/0	0/0	0/0	0/0	0/0	0/0	0/0	0/0	0/0	0/0
chr1A_part1	16388833	0/0	0/0	0/0	0/0	0/0	0/0	0/0	0/0	0/0	0/0	0/0	0/0
chr1A_part1	16390156	0/0	0/0	0/0	0/0	0/0	0/0	0/0	0/0	0/0	0/0	0/0	0/0
chr1A_part1	16390224	0/0	0/0	0/0	0/0	0/0	0/0	0/0	0/0	0/0	0/0	0/0	0/0
chr1A_part1	16390232	0/0	0/0	0/0	0/0	0/0	0/0	0/0	0/0	0/0	0/0	0/0	0/0
chr1A_part1	16390255	0/0	0/0	0/0	0/0	0/0	0/0	0/0	0/0	0/0	0/0	0/0	0/0
chr1A_part1	16390278	0/0	0/0	0/0	0/0	0/0	0/0	0/0	0/0	0/0	0/0	0/0	0/0
chr1A_part1	16390287	0/0	0/0	0/0	0/0	0/0	0/0	0/0	0/0	0/0	0/0	0/0	0/0
chr1A_part1	16407406	0/0	0/0	0/0	0/0	0/0	0/0	0/0	0/0	0/0	0/0	0/0	0/0
chr1A_part1	16407467	0/0	0/0	0/0	0/0	0/0	0/0	0/0	0/0	0/0	0/0	0/0	0/0
chr1A_part1	16417367	0/0	0/0	0/0	0/0	0/0	0/0	0/0	0/0	0/0	0/0	0/0	0/0
chr1A_part1	16834543	0/0	0/0	0/0	0/0	0/0	0/0	0/0	0/0	0/0	0/0	0/0	0/0
chr1A_part1	16834663	0/0	0/0	0/0	0/0	0/0	0/0	0/0	0/0	0/0	0/0	0/0	0/0
chr1A_part1	16914205	0/0	0/0	0/0	0/0	0/0	0/0	0/0	0/0	0/0	0/0	0/0	0/0
chr1A_part1	16933234	0/0	0/0	0/0	0/0	0/0	0/0	0/0	0/0	0/0	0/0	0/0	0/0
chr1A_part1	16933262	0/0	0/0	0/0	0/0	0/0	0/0	0/0	0/0	0/0	0/0	0/0	0/0
chr1A_part1	16933279	0/0	0/0	0/0	0/0	0/0	0/0	0/0	0/0	0/0	0/0	0/0	0/0
chr1A_part1	16933329	0/0	0/0	0/0	0/0	0/0	0/0	0/0	0/0	0/0	0/0	0/0	0/0
chr1A_part1	16933335	0/0	0/0	0/0	0/0	0/0	0/0	0/0	0/0	0/0	0/0	0/0	0/0
chr1A_part1	16933345	0/0	0/0	0/0	0/0	0/0	0/0	0/0	0/0	0/0	0/0	0/0	0/0
chr1A_part1	16933369	0/0	0/0	0/0	0/0	0/0	0/0	0/0	0/0	0/0	0/0	0/0	0/0
chr1A_part1	16935514	0/0	0/0	0/0	0/0	0/0	0/0	0/0	0/0	0/0	0/0	0/0	0/0
chr1A_part1	16935528	0/0	0/0	0/0	0/0	0/0	0/0	0/0	0/0	0/0	0/0	0/0	0/0
chr1A_part1	16935547	0/0	0/0	0/0	0/0	0/0	0/0	0/0	0/0	0/0	0/0	0/0	0/0
chr1A_part1	16935576	0/0	0/0	0/0	0/0	0/0	0/0	0/0	0/0	0/0	0/0	0/0	0/0
chr1A_part1	17008920	0/0	0/0	0/0	0/0	0/0	0/0	0/0	0/0	0/0	0/0	0/0	0/0
chr1A_part1	17009018	0/0	0/0	0/0	0/0	0/0	0/0	0/0	0/0	0/0	0/0	0/0	0/0
chr1A_part1	17010305	0/0	0/0	0/0	0/0	0/0	0/0	0/0	0/0	0/0	0/0	0/0	0/0
chr1A_part1	17239750	1/1	1/1	1/1	1/1	0/0	1/1	1/1	1/1	1/1	1/1	1/1	1/1
chr1A_part1	17248210	0/0	0/0	0/0	0/0	0/0	0/0	0/0	0/0	0/0	0/0	0/0	0/0
chr1A_part1	17248263	0/0	0/0	0/0	0/0	0/0	0/0	0/0	0/0	0/0	0/0	0/0	0/0
chr1A_part1	17248342	0/0	0/0	0/0	0/0	0/0	0/0	0/0	0/0	0/0	0/0	0/0	0/0
chr1A_part1	17248425	0/0	0/0	0/0	0/0	0/0	0/0	0/0	0/0	0/0	0/0	0/0	0/0
chr1A_part1	17748195	0/0	0/0	0/0	0/0	0/0	0/0	0/0	0/0	0/0	0/0	0/0	0/0
chr1A_part1	17748206	0/0	0/0	0/0	0/0	0/0	0/0	0/0	0/0	0/0	0/0	0/0	0/0
chr1A_part1	17748230	0/0	0/0	0/0	0/0	0/0	0/0	0/0	0/0	0/0	0/0	0/0	0/0
chr1A_part1	17748298	0/0	0/0	0/0	0/0	0/0	0/0	0/0	0/0	0/0	0/0	0/0	0/0
chr1A_part1	17748336	0/0	0/0	0/0	0/0	0/0	0/0	0/0	0/0	0/0	0/0	0/0	0/0
chr1A_part1	17748367	0/0	0/0	0/0	0/0	0/0	0/0	0/0	0/0	0/0	0/0	0/0	0/0
chr1A_part1	17748661	0/0	0/0	0/0	0/0	0/0	0/0	0/0	0/0	0/0	0/0	0/0	0/0
chr1A_part1	17748674	0/0	0/0	0/0	0/0	0/0	0/0	0/0	0/0	0/0	0/0	0/0	0/0
chr1A_part1	17748722	0/0	0/0	0/0	0/0	0/0	0/0	0/0	0/0	0/0	0/0	0/0	0/0
chr1A_part1	17748727	0/0	0/0	0/0	0/0	0/0	0/0	0/0	0/0	0/0	0/0	0/0	0/0
chr1A_part1	17748746	0/0	0/0	0/0	0/0	0/0	0/0	0/0	0/0	0/0	0/0	0/0	0/0
chr1A_part1	17748756	0/0	0/0	0/0	0/0	0/0	0/0	0/0	0/0	0/0	0/0	0/0	0/0
chr1A_part1	17748762	0/0	0/0	0/0	0/0	0/0	0/0	0/0	0/0	0/0	0/0	0/0	0/0
chr1A_part1	18049192	0/0	0/0	0/0	0/0	0/0	0/0	0/0	0/0	0/0	0/0	0/0	0/0
chr1A_part1	18049212	0/0	0/0	0/0	0/0	0/0	0/0	0/0	0/0	0/0	0/0	0/0	0/0
chr1A_part1	18049219	0/0	0/0	0/0	0/0	0/0	0/0	0/0	0/0	0/0	0/0	0/0	0/0
chr1A_part1	18085929	1/1	1/1	1/1	0/0	1/1	1/1	1/1	1/1	1/1	1/1	1/1	1/1
chr1A_part1	18085947	0/0	0/0	0/0	0/0	0/0	0/0	0/0	0/0	0/0	0/0	0/0	0/0
chr1A_part1	18095598	0/0	0/0	0/0	0/0	0/0	0/0	0/0	0/0	0/0	0/0	0/0	0/0
chr1A_part1	18095634	0/0	0/0	0/0	0/0	0/0	0/0	0/0	0/0	0/0	0/0	0/0	0/0
chr1A_part1	18285706	0/0	0/0	0/0	0/0	0/0	0/0	0/0	0/0	0/0	0/0	0/0	0/0
chr1A_part1	18285716	0/0	0/0	0/0	0/0	0/0	0/0	0/0	0/0	0/0	0/0	0/0	0/0
chr1A_part1	18293928	0/0	0/0	0/0	0/0	0/0	0/0	0/0	0/0	0/0	0/0	0/0	0/0
chr1A_part1	18293938	0/0	0/0	0/0	0/0	0/0	0/0	0/0	0/0	0/0	0/0	0/0	0/0
chr1A_part1	18395891	0/0	0/0	0/0	0/0	0/0	0/0	0/0	0/0	0/0	0/0	0/0	0/0
chr1A_part1	18458879	1/1	1/1	1/1	1/1	1/1	1/1	1/1	1/1	1/1	1/1	1/1	1/1
chr1A_part1	19741881	0/0	0/0	0/0	0/0	0/0	0/0	0/0	0/0	0/0	0/0	0/0	0/0
chr1A_part1	19881001	0/0	0/0	0/0	0/0	0/0	0/0	0/0	0/0	0/0	0/0	0/0	0/0
chr1A_part1	19933416	0/0	0/0	0/0	0/0	0/0	0/0	0/0	0/0	0/0	0/0	0/0	0/0
chr1A_part1	19933451	0/0	0/0	0/0	0/0	0/0	0/0	0/0	0/0	0/0	0/0	0/0	0/0
chr1A_part1	19933483	0/0	0/0	0/0	0/0	0/0	0/0	0/0	0/0	0/0	0/0	0/0	0/0
chr1A_part1	19933497	0/0	0/0	0/0	0/0	0/0	0/0	0/0	0/0	0/0	0/0	0/0	0/0
chr1A_part1	19933510	0/0	0/0	0/0	0/0	0/0	0/0	0/0	0/0	0/0	0/0	0/0	0/0
chr1A_part1	19933516	0/0	0/0	0/0	0/0	0/0	0/0	0/0	0/0	0/0	0/0	0/0	0/0
chr1A_part1	19985273	0/0	0/0	0/0	0/0	0/0	0/0	0/0	0/0	0/0	0/0	0/0	0/0
chr1A_part1	20028647	0/0	0/0	0/0	0/0	0/0	0/0	0/0	0/0	0/0	0/0	0/0	0/0
chr1A_part1	20028676	0/0	0/0	0/0	0/0	0/0	0/0	0/0	0/0	0/0	0/0	0/0	0/0
chr1A_part1	20028685	0/0	0/0	0/0	0/0	0/0	0/0	0/0	0/0	0/0	0/0	0/0	0/0
chr1A_part1	20028709	0/0	0/0	0/0	0/0	0/0	0/0	0/0	0/0	0/0	0/0	0/0	0/0
chr1A_part1	20036281	0/0	0/0	0/0	0/0	0/0	0/0	0/0	0/0	0/0	0/0	0/0	0/0
chr1A_part1	20036294	0/0	0/0	0/0	0/0	0/0	0/0	0/0	0/0	0/0	0/0	0/0	0/0
chr1A_part1	20036362	0/0	0/0	0/0	0/0	0/0	0/0	0/0	0/0	0/0	0/0	0/0	0/0
chr1A_part1	20036392	0/0	0/0	0/0	0/0	0/0	0/0	0/0	0/0	0/0	0/0	0/0	0/0
chr1A_part1	20036398	0/0	0/0	0/0	0/0	0/0	0/0	0/0	0/0	0/0	0/0	0/0	0/0
chr1A_part1	20092207	0/0	0/0	0/0	0/0	0/0	0/0	0/0	0/0	0/0	0/0	0/0	0/0
chr1A_part1	20119180	0/0	0/0	0/0	0/0	0/0	0/0	0/0	0/0	0/0	0/0	0/0	0/0
chr1A_part1	20119190	0/0	0/0	0/0	0/0	0/0	0/0	0/0	0/0	0/0	0/0	0/0	0/0
chr1A_part1	20119208	0/0	0/0	0/0	0/0	0/0	0/0	0/0	0/0	0/0	0/0	0/0	0/0
chr1A_part1	20119257	0/0	0/0	0/0	0/0	0/0	0/0	0/0	0/0	0/0	0/0	0/0	0/0
chr1A_part1	20119369	0/0	0/0	0/0	0/0	0/0	0/0	0/0	0/0	0/0	0/0	0/0	0/0
chr1A_part1	20119398	0/0	0/0	0/0	0/0	0/0	0/0	0/0	0/0	0/0	0/0	0/0	0/0
chr1A_part1	20119427	0/0	0/0	0/0	0/0	0/0	0/0	0/0	0/0	0/0	0/0	0/0	0/0
chr1A_part1	20158705	0/0	0/0	0/0	0/0	0/0	0/0	0/0	0/0	0/0	0/0	0/0	0/0
chr1A_part1	20158719	0/0	0/0	0/0	0/0	0/0	0/0	0/0	0/0	0/0	0/0	0/0	0/0
chr1A_part1	20158756	0/0	0/0	0/0	0/0	0/0	0/0	0/0	0/0	0/0	0/0	0/0	0/0
chr1A_part1	20158766	0/0	0/0	0/0	0/0	0/0	0/0	0/0	0/0	0/0	0/0	0/0	0/0
chr1A_part1	20198791	0/0	0/0	0/0	0/0	0/0	0/0	0/0	0/0	0/0	0/0	0/0	0/0
chr1A_part1	20198800	0/0	0/0	0/0	0/0	0/0	0/0	0/0	0/0	0/0	0/0	0/0	0/0
chr1A_part1	20198870	0/0	0/0	0/0	0/0	0/0	0/0	0/0	0/0	0/0	0/0	0/0	0/0
chr1A_part1	20202209	0/0	0/0	0/0	0/0	0/0	0/0	0/0	0/0	0/0	0/0	0/0	0/0
chr1A_part1	20202211	0/0	0/0	0/0	0/0	0/0	0/0	0/0	0/0	0/0	0/0	0/0	0/0
chr1A_part1	20202236	0/0	0/0	0/0	0/0	0/0	0/0	0/0	0/0	0/0	0/0	0/0	0/0
chr1A_part1	20237335	0/0	0/0	0/0	0/0	0/0	0/0	0/0	0/0	0/0	0/0	0/0	0/0
chr1A_part1	20237353	0/0	0/0	0/0	0/0	0/0	0/0	0/0	0/0	0/0	0/0	0/0	0/0
chr1A_part1	20237406	0/0	0/0	0/0	0/0	0/0	0/0	0/0	0/0	0/0	0/0	0/0	0/0
chr1A_part1	20237445	0/0	0/0	0/0	0/0	0/0	0/0	0/0	0/0	0/0	0/0	0/0	0/0
chr1A_part1	20237491	0/0	0/0	0/0	0/0	0/0	0/0	0/0	0/0	0/0	0/0	0/0	0/0
chr1A_part1	20237500	0/0	0/0	0/0	0/0	0/0	0/0	0/0	0/0	0/0	0/0	0/0	0/0
chr1A_part1	20237549	0/0	0/0	0/0	0/0	0/0	0/0	0/0	0/0	0/0	0/0	0/0	0/0
chr1A_part1	20272180	0/0	0/0	0/0	0/0	0/0	0/0	0/0	0/0	0/0	0/0	0/0	0/0
chr1A_part1	20272724	0/0	0/0	0/0	0/0	0/0	0/0	0/0	0/0	0/0	0/0	0/0	0/0
chr1A_part1	20272750	0/0	0/0	0/0	0/0	0/0	0/0	0/0	0/0	0/0	0/0	0/0	0/0
chr1A_part1	20276507	0/0	0/0	0/0	0/0	0/0	0/0	0/0	0/0	0/0	0/0	0/0	0/0
chr1A_part1	20276533	0/0	0/0	0/0	0/0	0/0	0/0	0/0	0/0	0/0	0/0	0/0	0/0
chr1A_part1	20317965	0/0	0/0	0/0	0/0	0/0	0/0	0/0	0/0	0/0	0/0	0/0	0/0
chr1A_part1	20318039	0/0	0/0	0/0	0/0	0/0	0/0	0/0	0/0	0/0	0/0	0/0	0/0
chr1A_part1	20318064	0/0	0/0	0/0	0/0	0/0	0/0	0/0	0/0	0/0	0/0	0/0	0/0
chr1A_part1	20420152	0/0	0/0	0/0	0/0	0/0	0/0	0/0	0/0	0/0	0/0	0/0	0/0
chr1A_part1	20420194	0/0	0/0	0/0	0/0	0/0	0/0	0/0	0/0	0/0	0/0	0/0	0/0
chr1A_part1	20420240	0/0	0/0	0/0	0/0	0/0	0/0	0/0	0/0	0/0	0/0	0/0	0/0
chr1A_part1	20420255	0/0	0/0	0/0	0/0	0/0	0/0	0/0	0/0	0/0	0/0	0/0	0/0
chr1A_part1	20458641	0/0	0/0	0/0	0/0	0/0	0/0	0/0	0/0	0/0	0/0	0/0	0/0
chr1A_part1	20458691	0/0	0/0	0/0	0/0	0/0	0/0	0/0	0/0	0/0	0/0	0/0	0/0
chr1A_part1	20458723	0/0	0/0	0/0	0/0	0/0	0/0	0/0	0/0	0/0	0/0	0/0	0/0
chr1A_part1	20458748	0/0	0/0	0/0	0/0	0/0	0/0	0/0	0/0	0/0	0/0	0/0	0/0
chr1A_part1	20458758	0/0	0/0	0/0	0/0	0/0	0/0	0/0	0/0	0/0	0/0	0/0	0/0
chr1A_part1	20458761	0/0	0/0	0/0	0/0	0/0	0/0	0/0	0/0	0/0	0/0	0/0	0/0
chr1A_part1	20535523	0/0	0/0	0/0	0/0	0/0	0/0	0/0	0/0	0/0	0/0	0/0	0/0
chr1A_part1	20535682	0/0	0/0	0/0	0/0	0/0	0/0	0/0	0/0	0/0	0/0	0/0	0/0
chr1A_part1	20697903	0/0	0/0	0/0	0/0	0/0	0/0	0/0	0/0	0/0	0/0	0/0	0/0
chr1A_part1	20745160	0/0	0/0	0/0	0/0	0/0	0/0	0/0	0/0	0/0	0/0	0/0	0/0
chr1A_part1	20745169	0/0	0/0	0/0	0/0	0/0	0/0	0/0	0/0	0/0	0/0	0/0	0/0
chr1A_part1	20745179	0/0	0/0	0/0	0/0	0/0	0/0	0/0	0/0	0/0	0/0	0/0	0/0
chr1A_part1	20745284	0/0	0/0	0/0	0/0	0/0	0/0	0/0	0/0	0/0	0/0	0/0	0/0
chr1A_part1	20746483	0/0	0/0	0/0	0/0	0/0	0/0	0/0	0/0	0/0	0/0	0/0	0/0
chr1A_part1	20746516	0/0	0/0	0/0	0/0	0/0	0/0	0/0	0/0	0/0	0/0	0/0	0/0
chr1A_part1	20786391	0/0	0/0	0/0	0/0	0/0	0/0	0/0	0/0	0/0	0/0	0/0	0/0
chr1A_part1	20803200	0/0	0/0	0/0	0/0	0/0	0/0	0/0	0/0	0/0	0/0	0/0	0/0
chr1A_part1	20861389	0/0	0/0	0/0	0/0	0/0	0/0	0/0	0/0	0/0	0/0	0/0	0/0
chr1A_part1	20861458	0/0	0/0	0/0	0/0	0/0	0/0	0/0	0/0	0/0	0/0	0/0	0/0
chr1A_part1	20862718	1/1	1/1	1/1	1/1	1/1	1/1	1/1	1/1	1/1	1/1	1/1	1/1
chr1A_part1	20864994	0/0	0/0	0/0	0/0	0/0	0/0	0/0	0/0	0/0	0/0	0/0	0/0
chr1A_part1	20865030	0/0	0/0	0/0	0/0	0/0	0/0	0/0	0/0	0/0	0/0	0/0	0/0
chr1A_part1	20865061	0/0	0/0	0/0	0/0	0/0	0/0	0/0	0/0	0/0	0/0	0/0	0/0
chr1A_part1	20865069	0/0	0/0	0/0	0/0	0/0	0/0	0/0	0/0	0/0	0/0	0/0	0/0
chr1A_part1	20865100	0/0	0/0	0/0	0/0	0/0	0/0	0/0	0/0	0/0	0/0	0/0	0/0
chr1A_part1	20865174	0/0	0/0	0/0	0/0	0/0	0/0	0/0	0/0	0/0	0/0	0/0	0/0
chr1A_part1	20865214	0/0	0/0	0/0	0/0	0/0	0/0	0/0	0/0	0/0	0/0	0/0	0/0
chr1A_part1	20865222	0/0	0/0	0/0	0/0	0/0	0/0	0/0	0/0	0/0	0/0	0/0	0/0
chr1A_part1	20886731	0/0	0/0	0/0	0/0	0/0	0/0	0/0	0/0	0/0	0/0	0/0	0/0
chr1A_part1	20886773	0/0	0/0	0/0	0/0	0/0	0/0	0/0	0/0	0/0	0/0	0/0	0/0
chr1A_part1	20893706	0/0	0/0	0/0	0/0	0/0	0/0	0/0	0/0	0/0	0/0	0/0	0/0
chr1A_part1	20898124	0/0	0/0	0/0	0/0	0/0	0/0	0/0	0/0	0/0	0/0	0/0	0/0
chr1A_part1	20907370	0/0	0/0	0/0	0/0	0/0	0/0	0/0	0/0	0/0	0/0	0/0	0/0
chr1A_part1	20907396	0/0	0/0	0/0	0/0	0/0	0/0	0/0	0/0	0/0	0/0	0/0	0/0
chr1A_part1	20907484	0/0	0/0	0/0	0/0	0/0	0/0	0/0	0/0	0/0	0/0	0/0	0/0
chr1A_part1	20907575	0/0	0/0	0/0	0/0	0/0	0/0	0/0	0/0	0/0	0/0	0/0	0/0
chr1A_part1	20907597	0/0	0/0	0/0	0/0	0/0	0/0	0/0	0/0	0/0	0/0	0/0	0/0
chr1A_part1	20913872	0/0	0/0	0/0	0/0	0/0	0/0	0/0	0/0	0/0	0/0	0/0	0/0
chr1A_part1	20913890	0/0	0/0	0/0	0/0	0/0	0/0	0/0	0/0	0/0	0/0	0/0	0/0
chr1A_part1	20913961	0/0	0/0	0/0	0/0	0/0	0/0	0/0	0/0	0/0	0/0	0/0	0/0
chr1A_part1	20918786	0/0	0/0	0/0	0/0	0/0	0/0	0/0	0/0	0/0	0/0	0/0	0/0
chr1A_part1	20918799	0/0	0/0	0/0	0/0	0/0	0/0	0/0	0/0	0/0	0/0	0/0	0/0
chr1A_part1	20918811	0/0	0/0	0/0	0/0	0/0	0/0	0/0	0/0	0/0	0/0	0/0	0/0
chr1A_part1	20922050	0/0	0/0	0/0	0/0	0/0	0/0	0/0	0/0	0/0	0/0	0/0	0/0
chr1A_part1	20922803	0/0	0/0	0/0	0/0	0/0	0/0	0/0	0/0	0/0	0/0	0/0	0/0
chr1A_part1	20936418	0/0	0/0	0/0	0/0	0/0	0/0	0/0	0/0	0/0	0/0	0/0	0/0
chr1A_part1	20936502	0/0	0/0	0/0	0/0	0/0	0/0	0/0	0/0	0/0	0/0	0/0	0/0
chr1A_part1	20999476	0/0	0/0	0/0	0/0	0/0	0/0	0/0	0/0	0/0	0/0	0/0	0/0
chr1A_part1	21077698	0/0	0/0	0/0	0/0	0/0	0/0	0/0	0/0	0/0	0/0	0/0	0/0
chr1A_part1	21081730	0/0	0/0	0/0	0/0	0/0	0/0	0/0	0/0	0/0	0/0	0/0	0/0
chr1A_part1	21081794	0/0	0/0	0/0	0/0	0/0	0/0	0/0	0/0	0/0	0/0	0/0	0/0
chr1A_part1	21085386	0/0	0/0	0/0	0/0	0/0	0/0	0/0	0/0	0/0	0/0	0/0	0/0
chr1A_part1	21085412	0/0	0/0	0/0	0/0	0/0	0/0	0/0	0/0	0/0	0/0	0/0	0/0
chr1A_part1	21085444	0/0	0/0	0/0	0/0	0/0	0/0	0/0	0/0	0/0	0/0	0/0	0/0
chr1A_part1	21085456	0/0	0/0	0/0	0/0	0/0	0/0	0/0	0/0	0/0	0/0	0/0	0/0
chr1A_part1	21104376	0/0	0/0	0/0	0/0	0/0	0/0	0/0	0/0	0/0	0/0	0/0	0/0
chr1A_part1	21143390	0/0	0/0	0/0	0/0	0/0	0/0	0/0	0/0	0/0	0/0	0/0	0/0
chr1A_part1	21183083	1/1	1/1	1/1	1/1	1/1	1/1	1/1	1/1	1/1	1/1	1/1	1/1
chr1A_part1	21183098	1/1	1/1	1/1	1/1	1/1	1/1	1/1	1/1	1/1	1/1	1/1	1/1
chr1A_part1	21183105	1/1	1/1	1/1	1/1	1/1	1/1	1/1	1/1	1/1	1/1	1/1	1/1
chr1A_part1	21183119	1/1	1/1	1/1	1/1	1/1	1/1	1/1	1/1	1/1	1/1	1/1	1/1
chr1A_part1	21183139	1/1	1/1	1/1	1/1	1/1	1/1	1/1	1/1	1/1	1/1	1/1	1/1
chr1A_part1	21183145	1/1	1/1	1/1	1/1	1/1	1/1	1/1	1/1	1/1	1/1	1/1	1/1
chr1A_part1	21201300	0/0	0/0	0/0	0/0	0/0	0/0	0/0	0/0	0/0	0/0	0/0	0/0
chr1A_part1	21212434	0/0	0/0	0/0	0/0	0/0	0/0	0/0	0/0	0/0	0/0	0/0	0/0
chr1A_part1	21230574	0/0	0/0	0/0	0/0	0/0	0/0	0/0	0/0	0/0	0/0	0/0	0/0
chr1A_part1	21248740	0/0	0/0	0/0	0/0	0/0	0/0	0/0	0/0	0/0	0/0	0/0	0/0
chr1A_part1	21252835	0/0	0/0	0/0	0/0	0/0	0/0	0/0	0/0	0/0	0/0	0/0	0/0
chr1A_part1	21252859	0/0	0/0	0/0	0/0	0/0	0/0	0/0	0/0	0/0	0/0	0/0	0/0
chr1A_part1	21416535	0/0	0/0	0/0	0/0	0/0	0/0	0/0	0/0	0/0	0/0	0/0	0/0
chr1A_part1	21416579	0/0	0/0	0/0	0/0	0/0	0/0	0/0	0/0	0/0	0/0	0/0	0/0
chr1A_part1	21416589	0/0	0/0	0/0	0/0	0/0	0/0	0/0	0/0	0/0	0/0	0/0	0/0
chr1A_part1	21422688	1/1	1/1	1/1	1/1	1/1	1/1	1/1	1/1	1/1	1/1	1/1	1/1
chr1A_part1	21422690	0/0	0/0	0/0	0/0	0/0	0/0	0/0	0/0	0/0	0/0	0/0	0/0
chr1A_part1	21422696	0/0	0/0	0/0	0/0	0/0	0/0	0/0	0/0	0/0	0/0	0/0	0/0
chr1A_part1	21422705	0/0	0/0	0/0	0/0	0/0	0/0	0/0	0/0	0/0	0/0	0/0	0/0
chr1A_part1	21422711	0/0	0/0	0/0	0/0	0/0	0/0	0/0	0/0	0/0	0/0	0/0	0/0
chr1A_part1	21423313	0/0	0/0	0/0	0/0	0/0	0/0	0/0	0/0	0/0	0/0	0/0	0/0
chr1A_part1	21468079	0/0	0/0	0/0	0/0	0/0	0/0	0/0	0/0	0/0	0/0	0/0	0/0
chr1A_part1	21483397	0/0	0/0	0/0	0/0	0/0	0/0	0/0	0/0	0/0	0/0	0/0	0/0
chr1A_part1	21483452	0/0	0/0	0/0	0/0	0/0	0/0	0/0	0/0	0/0	0/0	0/0	0/0
chr1A_part1	21564426	0/0	0/0	0/0	0/0	0/0	0/0	0/0	0/0	0/0	0/0	0/0	0/0
chr1A_part1	21564451	0/0	0/0	0/0	0/0	0/0	0/0	0/0	0/0	0/0	0/0	0/0	0/0
chr1A_part1	21564490	0/0	0/0	0/0	0/0	0/0	0/0	0/0	0/0	0/0	0/0	0/0	0/0
chr1A_part1	21601493	1/1	1/1	1/1	1/1	1/1	1/1	1/1	1/1	1/1	1/1	1/1	0/0
chr1A_part1	21601519	1/1	1/1	1/1	1/1	1/1	1/1	1/1	1/1	1/1	1/1	1/1	0/0
chr1A_part1	21611552	0/0	0/0	0/0	0/0	0/0	0/0	0/0	0/0	0/0	0/0	0/0	0/0
chr1A_part1	21611659	0/0	0/0	0/0	0/0	0/0	0/0	0/0	0/0	0/0	0/0	0/0	0/0
chr1A_part1	21612719	0/0	0/0	0/0	0/0	0/0	0/0	0/0	0/0	0/0	0/0	0/0	0/0
chr1A_part1	21612752	1/1	1/1	1/1	1/1	1/1	1/1	1/1	1/1	1/1	1/1	1/1	1/1
chr1A_part1	21612775	0/0	0/0	0/0	0/0	0/0	0/0	0/0	0/0	0/0	0/0	0/0	0/0
chr1A_part1	21612788	0/0	0/0	0/0	0/0	0/0	0/0	0/0	0/0	0/0	0/0	0/0	0/0
chr1A_part1	21612822	0/0	0/0	0/0	0/0	0/0	0/0	0/0	0/0	0/0	0/0	0/0	0/0
chr1A_part1	21645247	0/0	0/0	0/0	0/0	0/0	0/0	0/0	0/0	0/0	0/0	0/0	0/0
chr1A_part1	21645252	1/1	1/1	1/1	1/1	1/1	1/1	1/1	1/1	0/0	1/1	1/1	1/1
chr1A_part1	21645271	0/0	0/0	0/0	0/0	0/0	0/0	0/0	0/0	0/0	0/0	0/0	0/0
chr1A_part1	21674975	0/0	0/0	0/0	0/0	0/0	0/0	0/0	0/0	0/0	0/0	0/0	0/0
chr1A_part1	21675069	0/0	0/0	0/0	0/0	0/0	0/0	0/0	0/0	0/0	0/0	0/0	0/0
chr1A_part1	21755525	0/0	0/0	0/0	0/0	0/0	0/0	0/0	0/0	0/0	0/0	0/0	0/0
chr1A_part1	21864174	0/0	0/0	0/0	0/0	0/0	0/0	0/0	0/0	0/0	0/0	0/0	0/0
chr1A_part1	21864180	0/0	0/0	0/0	0/0	0/0	0/0	0/0	0/0	0/0	0/0	0/0	0/0
chr1A_part1	21986133	0/0	0/0	0/0	0/0	0/0	0/0	0/0	0/0	0/0	0/0	0/0	0/0
chr1A_part1	21991077	0/0	0/0	0/0	0/0	0/0	0/0	0/0	0/0	0/0	0/0	0/0	0/0
chr1A_part1	21993930	0/0	0/0	0/0	0/0	0/0	0/0	0/0	0/0	0/0	0/0	0/0	0/0
chr1A_part1	22039266	0/0	0/0	0/0	0/0	0/0	0/0	0/0	0/0	0/0	0/0	0/0	0/0
chr1A_part1	22043550	0/0	0/0	0/0	0/0	0/0	0/0	0/0	0/0	0/0	0/0	0/0	0/0
chr1A_part1	22043620	0/0	0/0	0/0	0/0	0/0	0/0	0/0	0/0	0/0	0/0	0/0	0/0
chr1A_part1	22046155	0/0	0/0	0/0	0/0	0/0	0/0	0/0	0/0	0/0	0/0	0/0	0/0
chr1A_part1	22046169	0/0	0/0	0/0	0/0	0/0	0/0	0/0	0/0	0/0	0/0	0/0	0/0
chr1A_part1	22046185	0/0	0/0	0/0	0/0	0/0	0/0	0/0	0/0	0/0	0/0	0/0	0/0
chr1A_part1	22046203	0/0	0/0	0/0	0/0	0/0	0/0	0/0	0/0	0/0	0/0	0/0	0/0
chr1A_part1	22046243	0/0	0/0	0/0	0/0	0/0	0/0	0/0	0/0	0/0	0/0	0/0	0/0
chr1A_part1	22047070	0/0	0/0	0/0	0/0	0/0	0/0	0/0	0/0	0/0	0/0	0/0	0/0
chr1A_part1	22047083	0/0	0/0	0/0	0/0	0/0	0/0	0/0	0/0	0/0	0/0	0/0	0/0
chr1A_part1	22247496	0/0	0/0	0/0	0/0	0/0	0/0	0/0	0/0	0/0	0/0	0/0	0/0
chr1A_part1	22278308	0/0	0/0	0/0	0/0	0/0	0/0	0/0	0/0	0/0	0/0	0/0	0/0
chr1A_part1	22278329	0/0	0/0	0/0	0/0	0/0	0/0	0/0	0/0	0/0	0/0	0/0	0/0
chr1A_part1	22299685	0/0	0/0	0/0	0/0	0/0	0/0	0/0	0/0	0/0	0/0	0/0	0/0
chr1A_part1	22299695	0/0	0/0	0/0	0/0	0/0	0/0	0/0	0/0	0/0	0/0	0/0	0/0
chr1A_part1	22299742	0/0	0/0	0/0	0/0	0/0	0/0	0/0	0/0	0/0	0/0	0/0	0/0
chr1A_part1	22331127	0/0	0/0	0/0	0/0	0/0	0/0	0/0	0/0	0/0	0/0	0/0	0/0
chr1A_part1	22331229	0/0	0/0	0/0	0/0	0/0	0/0	0/0	0/0	0/0	0/0	0/0	0/0
chr1A_part1	22331361	0/0	0/0	0/0	0/0	0/0	0/0	0/0	0/0	0/0	0/0	0/0	0/0
chr1A_part1	22331367	0/0	0/0	0/0	0/0	0/0	0/0	0/0	0/0	0/0	0/0	0/0	0/0
chr1A_part1	22332621	0/0	0/0	0/0	0/0	0/0	0/0	0/0	0/0	0/0	0/0	0/0	0/0
chr1A_part1	22333100	0/0	0/0	0/0	0/0	0/0	0/0	0/0	0/0	0/0	0/0	0/0	0/0
chr1A_part1	22333218	0/0	0/0	0/0	0/0	0/0	0/0	0/0	0/0	0/0	0/0	0/0	0/0
chr1A_part1	22354153	0/0	0/0	0/0	0/0	0/0	0/0	0/0	0/0	0/0	0/0	0/0	0/0
chr1A_part1	22463422	0/0	0/0	0/0	0/0	0/0	0/0	0/0	0/0	0/0	0/0	0/0	0/0
chr1A_part1	22463455	0/0	0/0	0/0	0/0	0/0	0/0	0/0	0/0	0/0	0/0	0/0	0/0
chr1A_part1	22463465	0/0	0/0	0/0	0/0	0/0	0/0	0/0	0/0	0/0	0/0	0/0	0/0
chr1A_part1	22463469	0/0	0/0	0/0	0/0	0/0	0/0	0/0	0/0	0/0	0/0	0/0	0/0
chr1A_part1	22557562	0/0	0/0	0/0	0/0	0/0	0/0	0/0	0/0	0/0	0/0	0/0	0/0
chr1A_part1	22557575	0/0	0/0	0/0	0/0	0/0	0/0	0/0	0/0	0/0	0/0	0/0	0/0
chr1A_part1	22557591	0/0	0/0	0/0	0/0	0/0	0/0	0/0	0/0	0/0	0/0	0/0	0/0
chr1A_part1	22558023	0/0	0/0	0/0	0/0	0/0	0/0	0/0	0/0	0/0	0/0	0/0	0/0
chr1A_part1	22558095	0/0	0/0	0/0	0/0	0/0	0/0	0/0	0/0	0/0	0/0	0/0	0/0
chr1A_part1	22607065	0/0	0/0	0/0	0/0	0/0	0/0	0/0	0/0	0/0	0/0	0/0	0/0
chr1A_part1	22608630	0/0	0/0	0/0	0/0	0/0	0/0	0/0	0/0	0/0	0/0	0/0	0/0
chr1A_part1	22608705	0/0	0/0	0/0	0/0	0/0	0/0	0/0	0/0	0/0	0/0	0/0	0/0
chr1A_part1	22608862	0/0	0/0	0/0	0/0	0/0	0/0	0/0	0/0	0/0	0/0	0/0	0/0
chr1A_part1	22608886	0/0	0/0	0/0	0/0	0/0	0/0	0/0	0/0	0/0	0/0	0/0	0/0
chr1A_part1	22608915	0/0	0/0	0/0	0/0	0/0	0/0	0/0	0/0	0/0	0/0	0/0	0/0
chr1A_part1	22608956	0/0	0/0	0/0	0/0	0/0	0/0	0/0	0/0	0/0	0/0	0/0	0/0
chr1A_part1	22608994	0/0	0/0	0/0	0/0	0/0	0/0	0/0	0/0	0/0	0/0	0/0	0/0
chr1A_part1	22612419	0/0	0/0	0/0	0/0	0/0	0/0	0/0	0/0	0/0	0/0	0/0	0/0
chr1A_part1	22612425	0/0	0/0	0/0	0/0	0/0	0/0	0/0	0/0	0/0	0/0	0/0	0/0
chr1A_part1	22612431	0/0	0/0	0/0	0/0	0/0	0/0	0/0	0/0	0/0	0/0	0/0	0/0
chr1A_part1	22612449	0/0	0/0	0/0	0/0	0/0	0/0	0/0	0/0	0/0	0/0	0/0	0/0
chr1A_part1	22612461	1/1	1/1	1/1	1/1	1/1	1/1	1/1	1/1	1/1	1/1	1/1	1/1
chr1A_part1	22612488	1/1	1/1	1/1	1/1	1/1	1/1	1/1	1/1	1/1	1/1	1/1	1/1
chr1A_part1	22612507	0/0	0/0	0/0	0/0	0/0	0/0	0/0	0/0	0/0	0/0	0/0	0/0
chr1A_part1	22612523	1/1	1/1	1/1	1/1	1/1	1/1	1/1	1/1	1/1	1/1	1/1	1/1
chr1A_part1	22612524	0/0	0/0	0/0	0/0	0/0	0/0	0/0	0/0	0/0	0/0	0/0	0/0
chr1A_part1	22612568	1/1	1/1	1/1	1/1	1/1	1/1	1/1	1/1	1/1	1/1	1/1	1/1
chr1A_part1	22639327	0/0	0/0	0/0	0/0	0/0	0/0	0/0	0/0	0/0	0/0	0/0	0/0
chr1A_part1	22653523	1/1	1/1	1/1	1/1	1/1	1/1	1/1	1/1	1/1	0/0	1/1	1/1
chr1A_part1	22661606	0/0	0/0	0/0	0/0	0/0	0/0	0/0	0/0	0/0	0/0	0/0	0/0
chr1A_part1	22661624	0/0	0/0	0/0	0/0	0/0	0/0	0/0	0/0	0/0	0/0	0/0	0/0
chr1A_part1	22664810	0/0	0/0	0/0	0/0	0/0	0/0	0/0	0/0	0/0	0/0	0/0	0/0
chr1A_part1	22852983	0/0	0/0	0/0	0/0	0/0	0/0	0/0	0/0	0/0	0/0	0/0	0/0
chr1A_part1	22853010	0/0	0/0	0/0	0/0	0/0	0/0	0/0	0/0	0/0	0/0	0/0	0/0
chr1A_part1	22884318	0/0	0/0	0/0	0/0	0/0	0/0	0/0	0/0	0/0	0/0	0/0	0/0
chr1A_part1	22884380	0/0	0/0	0/0	0/0	0/0	0/0	0/0	0/0	0/0	0/0	0/0	0/0
chr1A_part1	22884509	0/0	0/0	0/0	0/0	0/0	0/0	0/0	0/0	0/0	0/0	0/0	0/0
chr1A_part1	22915856	0/0	0/0	0/0	0/0	0/0	0/0	0/0	0/0	0/0	0/0	0/0	0/0
chr1A_part1	22915872	0/0	0/0	0/0	0/0	0/0	0/0	0/0	0/0	0/0	0/0	0/0	0/0
chr1A_part1	22915882	0/0	0/0	0/0	0/0	0/0	0/0	0/0	0/0	0/0	0/0	0/0	0/0
chr1A_part1	22915896	0/0	0/0	0/0	0/0	0/0	0/0	0/0	0/0	0/0	0/0	0/0	0/0
chr1A_part1	22922588	0/0	0/0	0/0	0/0	0/0	0/0	0/0	0/0	0/0	0/0	0/0	0/0
chr1A_part1	22922616	0/0	0/0	0/0	0/0	0/0	0/0	0/0	0/0	0/0	0/0	0/0	0/0
chr1A_part1	22934700	0/0	0/0	0/0	0/0	0/0	0/0	0/0	0/0	0/0	0/0	0/0	0/0
chr1A_part1	22934718	0/0	0/0	0/0	0/0	0/0	0/0	0/0	0/0	0/0	0/0	0/0	0/0
chr1A_part1	22934735	0/0	0/0	0/0	0/0	0/0	0/0	0/0	0/0	0/0	0/0	0/0	0/0
chr1A_part1	23021624	0/0	0/0	0/0	0/0	0/0	0/0	0/0	0/0	0/0	0/0	0/0	0/0
chr1A_part1	23028614	0/0	0/0	0/0	0/0	0/0	0/0	0/0	0/0	0/0	0/0	0/0	0/0
chr1A_part1	23028672	0/0	0/0	0/0	0/0	0/0	0/0	0/0	0/0	0/0	0/0	0/0	0/0
chr1A_part1	23152703	0/0	0/0	0/0	0/0	0/0	0/0	0/0	0/0	0/0	0/0	0/0	0/0
chr1A_part1	23152843	0/0	0/0	0/0	0/0	0/0	0/0	0/0	0/0	0/0	0/0	0/0	0/0
chr1A_part1	23155777	0/0	0/0	0/0	0/0	0/0	0/0	0/0	0/0	0/0	0/0	0/0	0/0
chr1A_part1	23155865	0/0	0/0	0/0	0/0	0/0	0/0	0/0	0/0	0/0	0/0	0/0	0/0
chr1A_part1	23155926	0/0	0/0	0/0	0/0	0/0	0/0	0/0	0/0	0/0	0/0	0/0	0/0
chr1A_part1	23163954	0/0	0/0	0/0	0/0	0/0	0/0	0/0	0/0	0/0	0/0	0/0	0/0
chr1A_part1	23163986	0/0	0/0	0/0	0/0	0/0	0/0	0/0	0/0	0/0	0/0	0/0	0/0
chr1A_part1	23164003	0/0	0/0	0/0	0/0	0/0	0/0	0/0	0/0	0/0	0/0	0/0	0/0
chr1A_part1	23164035	0/0	0/0	0/0	0/0	0/0	0/0	0/0	0/0	0/0	0/0	0/0	0/0
chr1A_part1	23164044	0/0	0/0	0/0	0/0	0/0	0/0	0/0	0/0	0/0	0/0	0/0	0/0
chr1A_part1	23164073	0/0	0/0	0/0	0/0	0/0	0/0	0/0	0/0	0/0	0/0	0/0	0/0
chr1A_part1	23164133	0/0	0/0	0/0	0/0	0/0	0/0	0/0	0/0	0/0	0/0	0/0	0/0
chr1A_part1	23164198	0/0	0/0	0/0	0/0	0/0	0/0	0/0	0/0	0/0	0/0	0/0	0/0
chr1A_part1	23166967	0/0	0/0	0/0	0/0	0/0	0/0	0/0	0/0	0/0	0/0	0/0	0/0
chr1A_part1	23167002	0/0	0/0	0/0	0/0	0/0	0/0	0/0	0/0	0/0	0/0	0/0	0/0
chr1A_part1	23256711	0/0	0/0	0/0	0/0	0/0	0/0	0/0	0/0	0/0	0/0	0/0	0/0
chr1A_part1	23256783	0/0	0/0	0/0	0/0	0/0	0/0	0/0	0/0	0/0	0/0	0/0	0/0
chr1A_part1	23256796	0/0	0/0	0/0	0/0	0/0	0/0	0/0	0/0	0/0	0/0	0/0	0/0
chr1A_part1	23302883	0/0	0/0	0/0	0/0	0/0	0/0	0/0	0/0	0/0	0/0	0/0	0/0
chr1A_part1	23342045	0/0	0/0	0/0	0/0	0/0	0/0	0/0	0/0	0/0	0/0	0/0	0/0
chr1A_part1	23442124	0/0	0/0	0/0	0/0	0/0	0/0	0/0	0/0	0/0	0/0	0/0	0/0
chr1A_part1	23442329	0/0	0/0	0/0	0/0	0/0	0/0	0/0	0/0	0/0	0/0	0/0	0/0
chr1A_part1	23442373	0/0	0/0	0/0	0/0	0/0	0/0	0/0	0/0	0/0	0/0	0/0	0/0
chr1A_part1	23442390	0/0	0/0	0/0	0/0	0/0	0/0	0/0	0/0	0/0	0/0	0/0	0/0
chr1A_part1	23833017	0/0	0/0	0/0	0/0	0/0	0/0	0/0	0/0	0/0	0/0	0/0	0/0
chr1A_part1	23833023	0/0	0/0	0/0	0/0	0/0	0/0	0/0	0/0	0/0	0/0	0/0	0/0
chr1A_part1	23833037	0/0	0/0	0/0	0/0	0/0	0/0	0/0	0/0	0/0	0/0	0/0	0/0
chr1A_part1	23833057	0/0	0/0	0/0	0/0	0/0	0/0	0/0	0/0	0/0	0/0	0/0	0/0
chr1A_part1	23833096	0/0	0/0	0/0	0/0	0/0	0/0	0/0	0/0	0/0	0/0	0/0	0/0
chr1A_part1	23850918	0/0	0/0	0/0	0/0	0/0	0/0	0/0	0/0	0/0	0/0	0/0	0/0
chr1A_part1	23850935	0/0	0/0	0/0	0/0	0/0	0/0	0/0	0/0	0/0	0/0	0/0	0/0
chr1A_part1	23851012	0/0	0/0	0/0	0/0	0/0	0/0	0/0	0/0	0/0	0/0	0/0	0/0
chr1A_part1	23852465	0/0	0/0	0/0	0/0	0/0	0/0	0/0	0/0	0/0	0/0	0/0	0/0
chr1A_part1	23927240	0/0	0/0	0/0	0/0	0/0	0/0	0/0	0/0	0/0	0/0	0/0	0/0
chr1A_part1	23927273	0/0	0/0	0/0	0/0	0/0	0/0	0/0	0/0	0/0	0/0	0/0	0/0
chr1A_part1	24077954	0/0	0/0	0/0	0/0	0/0	0/0	0/0	0/0	0/0	0/0	0/0	0/0
chr1A_part1	24077969	0/0	0/0	0/0	0/0	0/0	0/0	0/0	0/0	0/0	0/0	0/0	0/0
chr1A_part1	24077979	0/0	0/0	0/0	0/0	0/0	0/0	0/0	0/0	0/0	0/0	0/0	0/0
chr1A_part1	24077988	0/0	0/0	0/0	0/0	0/0	0/0	0/0	0/0	0/0	0/0	0/0	0/0
chr1A_part1	24077992	0/0	0/0	0/0	0/0	0/0	0/0	0/0	0/0	0/0	0/0	0/0	0/0
chr1A_part1	24078022	0/0	0/0	0/0	0/0	0/0	0/0	0/0	0/0	0/0	0/0	0/0	0/0
chr1A_part1	24078035	0/0	0/0	0/0	0/0	0/0	0/0	0/0	0/0	0/0	0/0	0/0	0/0
chr1A_part1	24137654	0/0	0/0	0/0	0/0	0/0	0/0	0/0	0/0	0/0	0/0	0/0	0/0
chr1A_part1	24137736	0/0	0/0	0/0	0/0	0/0	0/0	0/0	0/0	0/0	0/0	0/0	0/0
chr1A_part1	24152519	0/0	0/0	0/0	0/0	0/0	0/0	0/0	0/0	0/0	0/0	0/0	0/0
chr1A_part1	24247017	0/0	0/0	0/0	0/0	0/0	0/0	0/0	0/0	0/0	0/0	0/0	0/0
chr1A_part1	24247083	0/0	0/0	0/0	0/0	0/0	0/0	0/0	0/0	0/0	0/0	0/0	0/0
chr1A_part1	24247100	0/0	0/0	0/0	0/0	0/0	0/0	0/0	0/0	0/0	0/0	0/0	0/0
chr1A_part1	24247126	0/0	0/0	0/0	0/0	0/0	0/0	0/0	0/0	0/0	0/0	0/0	0/0
chr1A_part1	24344730	0/0	0/0	0/0	0/0	0/0	0/0	0/0	0/0	0/0	0/0	0/0	0/0
chr1A_part1	24344738	0/0	0/0	0/0	0/0	0/0	0/0	0/0	0/0	0/0	0/0	0/0	0/0
chr1A_part1	24352636	0/0	0/0	0/0	0/0	0/0	0/0	0/0	0/0	0/0	0/0	0/0	0/0
chr1A_part1	24394756	0/0	0/0	0/0	0/0	0/0	0/0	0/0	0/0	0/0	0/0	0/0	0/0
chr1A_part1	24394833	0/0	0/0	0/0	0/0	0/0	0/0	0/0	0/0	0/0	0/0	0/0	0/0
chr1A_part1	24395937	0/0	0/0	0/0	0/0	0/0	0/0	0/0	0/0	0/0	0/0	0/0	0/0
chr1A_part1	24395956	0/0	0/0	0/0	0/0	0/0	0/0	0/0	0/0	0/0	0/0	0/0	0/0
chr1A_part1	24396121	0/0	0/0	0/0	0/0	0/0	0/0	0/0	0/0	0/0	0/0	0/0	0/0
chr1A_part1	24396128	0/0	0/0	0/0	0/0	0/0	0/0	0/0	0/0	0/0	0/0	0/0	0/0
chr1A_part1	24434608	0/0	0/0	0/0	0/0	0/0	0/0	0/0	0/0	0/0	0/0	0/0	0/0
chr1A_part1	24434623	0/0	0/0	0/0	0/0	0/0	0/0	0/0	0/0	0/0	0/0	0/0	0/0
chr1A_part1	24787649	1/1	1/1	1/1	1/1	1/1	1/1	1/1	1/1	1/1	1/1	1/1	1/1
chr1A_part1	24787677	1/1	1/1	1/1	1/1	1/1	1/1	1/1	1/1	1/1	1/1	1/1	1/1
chr1A_part1	24800933	0/0	0/0	0/0	0/0	0/0	0/0	0/0	0/0	0/0	0/0	0/0	0/0
chr1A_part1	24800939	0/0	0/0	0/0	0/0	0/0	0/0	0/0	0/0	0/0	0/0	0/0	0/0
chr1A_part1	24825627	0/0	0/0	0/0	0/0	0/0	0/0	0/0	0/0	0/0	0/0	0/0	0/0
chr1A_part1	24825693	0/0	0/0	0/0	0/0	0/0	0/0	0/0	0/0	0/0	0/0	0/0	0/0
chr1A_part1	24826522	0/0	0/0	0/0	0/0	0/0	0/0	0/0	0/0	0/0	0/0	0/0	0/0
chr1A_part1	25087523	0/0	0/0	0/0	0/0	0/0	0/0	0/0	0/0	0/0	0/0	0/0	0/0
chr1A_part1	25090883	0/0	0/0	0/0	0/0	0/0	0/0	0/0	0/0	0/0	0/0	0/0	0/0
chr1A_part1	25289301	0/0	0/0	0/0	0/0	0/0	0/0	0/0	0/0	0/0	0/0	0/0	0/0
chr1A_part1	25289361	0/0	0/0	0/0	0/0	0/0	0/0	0/0	0/0	0/0	0/0	0/0	0/0
chr1A_part1	25289386	0/0	0/0	0/0	0/0	0/0	0/0	0/0	0/0	0/0	0/0	0/0	0/0
chr1A_part1	25289518	0/0	0/0	0/0	0/0	0/0	0/0	0/0	0/0	0/0	0/0	0/0	0/0
chr1A_part1	25289557	0/0	0/0	0/0	0/0	0/0	0/0	0/0	0/0	0/0	0/0	0/0	0/0
chr1A_part1	25485364	0/0	0/0	0/0	0/0	0/0	0/0	0/0	0/0	0/0	0/0	0/0	0/0
chr1A_part1	25490120	0/0	0/0	0/0	0/0	0/0	0/0	0/0	0/0	0/0	0/0	0/0	0/0
chr1A_part1	25490160	0/0	0/0	0/0	0/0	0/0	0/0	0/0	0/0	0/0	0/0	0/0	0/0
chr1A_part1	25542313	0/0	0/0	0/0	0/0	0/0	0/0	0/0	0/0	0/0	0/0	0/0	0/0
chr1A_part1	25545567	0/0	0/0	0/0	0/0	0/0	0/0	0/0	0/0	0/0	0/0	0/0	0/0
chr1A_part1	25548367	0/0	0/0	0/0	0/0	0/0	0/0	0/0	0/0	0/0	0/0	0/0	0/0
chr1A_part1	25548409	0/0	0/0	0/0	0/0	0/0	0/0	0/0	0/0	0/0	0/0	0/0	0/0
chr1A_part1	25562965	0/0	0/0	0/0	0/0	0/0	0/0	0/0	0/0	0/0	0/0	0/0	0/0
chr1A_part1	25562984	0/0	0/0	0/0	0/0	0/0	0/0	0/0	0/0	0/0	0/0	0/0	0/0
chr1A_part1	25563053	0/0	0/0	0/0	0/0	0/0	0/0	0/0	0/0	0/0	0/0	0/0	0/0
chr1A_part1	25563074	0/0	0/0	0/0	0/0	0/0	0/0	0/0	0/0	0/0	0/0	0/0	0/0
chr1A_part1	25563081	0/0	0/0	0/0	0/0	0/0	0/0	0/0	0/0	0/0	0/0	0/0	0/0
chr1A_part1	25563087	0/0	0/0	0/0	0/0	0/0	0/0	0/0	0/0	0/0	0/0	0/0	0/0
chr1A_part1	25572743	0/0	0/0	0/0	0/0	0/0	0/0	0/0	0/0	0/0	0/0	0/0	0/0
chr1A_part1	25589292	1/1	1/1	1/1	1/1	1/1	1/1	1/1	1/1	1/1	1/1	1/1	1/1
chr1A_part1	25710468	0/0	0/0	0/0	0/0	0/0	0/0	0/0	0/0	0/0	0/0	0/0	0/0
chr1A_part1	25710476	0/0	0/0	0/0	0/0	0/0	0/0	0/0	0/0	0/0	0/0	0/0	0/0
chr1A_part1	25710646	0/0	0/0	0/0	0/0	0/0	0/0	0/0	0/0	0/0	0/0	0/0	0/0
chr1A_part1	25710677	0/0	0/0	0/0	0/0	0/0	0/0	0/0	0/0	0/0	0/0	0/0	0/0
chr1A_part1	25710703	0/0	0/0	0/0	0/0	0/0	0/0	0/0	0/0	0/0	0/0	0/0	0/0
chr1A_part1	25725662	0/0	0/0	0/0	0/0	0/0	0/0	0/0	0/0	0/0	0/0	0/0	0/0
chr1A_part1	25725731	0/0	0/0	0/0	0/0	0/0	0/0	0/0	0/0	0/0	0/0	0/0	0/0
chr1A_part1	25725767	0/0	0/0	0/0	0/0	0/0	0/0	0/0	0/0	0/0	0/0	0/0	0/0
chr1A_part1	25803675	0/0	0/0	0/0	0/0	0/0	0/0	0/0	0/0	0/0	0/0	0/0	0/0
chr1A_part1	25804599	0/0	0/0	0/0	0/0	0/0	0/0	0/0	0/0	0/0	0/0	0/0	0/0
chr1A_part1	25804619	0/0	0/0	0/0	0/0	0/0	0/0	0/0	0/0	0/0	0/0	0/0	0/0
chr1A_part1	25807483	0/0	0/0	0/0	0/0	0/0	0/0	0/0	0/0	0/0	0/0	0/0	0/0
chr1A_part1	25884854	0/0	0/0	0/0	0/0	0/0	0/0	0/0	0/0	0/0	0/0	0/0	0/0
chr1A_part1	25938292	0/0	0/0	0/0	0/0	0/0	0/0	0/0	0/0	0/0	0/0	0/0	0/0
chr1A_part1	26050932	0/0	0/0	0/0	0/0	0/0	0/0	0/0	0/0	0/0	0/0	0/0	0/0
chr1A_part1	26050954	0/0	0/0	0/0	0/0	0/0	0/0	0/0	0/0	0/0	0/0	0/0	0/0
chr1A_part1	26056949	1/1	1/1	1/1	1/1	1/1	1/1	1/1	1/1	1/1	1/1	1/1	1/1
chr1A_part1	26387467	0/0	0/0	0/0	0/0	0/0	0/0	0/0	0/0	0/0	0/0	0/0	0/0
chr1A_part1	26387480	0/0	0/0	0/0	0/0	0/0	0/0	0/0	0/0	0/0	0/0	0/0	0/0
chr1A_part1	26387481	0/0	0/0	0/0	0/0	0/0	0/0	0/0	0/0	0/0	0/0	0/0	0/0
chr1A_part1	26488669	0/0	0/0	0/0	0/0	0/0	0/0	0/0	0/0	0/0	0/0	0/0	0/0
chr1A_part1	26488692	0/0	0/0	0/0	0/0	0/0	0/0	0/0	0/0	0/0	0/0	0/0	0/0
chr1A_part1	26528318	0/0	0/0	0/0	0/0	0/0	0/0	0/0	0/0	0/0	0/0	0/0	0/0
chr1A_part1	26528381	0/0	0/0	0/0	0/0	0/0	0/0	0/0	0/0	0/0	0/0	0/0	0/0
chr1A_part1	26528423	0/0	0/0	0/0	0/0	0/0	0/0	0/0	0/0	0/0	0/0	0/0	0/0
chr1A_part1	26596088	0/0	0/0	0/0	0/0	0/0	0/0	0/0	0/0	0/0	0/0	0/0	0/0
chr1A_part1	26597362	0/0	0/0	0/0	0/0	0/0	0/0	0/0	0/0	0/0	0/0	0/0	0/0
chr1A_part1	26597523	0/0	0/0	0/0	0/0	0/0	0/0	0/0	0/0	0/0	0/0	0/0	0/0
chr1A_part1	26598441	0/0	0/0	0/0	0/0	0/0	0/0	0/0	0/0	0/0	0/0	0/0	0/0
chr1A_part1	26598468	0/0	0/0	0/0	0/0	0/0	0/0	0/0	0/0	0/0	0/0	0/0	0/0
chr1A_part1	26598477	0/0	0/0	0/0	0/0	0/0	0/0	0/0	0/0	0/0	0/0	0/0	0/0
chr1A_part1	26598498	0/0	0/0	0/0	0/0	0/0	0/0	0/0	0/0	0/0	0/0	0/0	0/0
chr1A_part1	26945966	1/1	1/1	1/1	1/1	1/1	1/1	1/1	1/1	1/1	1/1	1/1	1/1
chr1A_part1	27043787	0/0	0/0	0/0	0/0	0/0	0/0	0/0	0/0	0/0	0/0	0/0	0/0
chr1A_part1	27043839	0/0	0/0	0/0	0/0	0/0	0/0	0/0	0/0	0/0	0/0	0/0	0/0
chr1A_part1	27050074	0/0	0/0	0/0	0/0	0/0	0/0	0/0	0/0	0/0	0/0	0/0	0/0
chr1A_part1	27050101	0/0	0/0	0/0	0/0	0/0	0/0	0/0	0/0	0/0	0/0	0/0	0/0
chr1A_part1	27139522	0/0	0/0	0/0	0/0	0/0	0/0	0/0	0/0	0/0	0/0	0/0	0/0
chr1A_part1	27139537	0/0	0/0	0/0	0/0	0/0	0/0	0/0	0/0	0/0	0/0	0/0	0/0
chr1A_part1	27139559	0/0	0/0	0/0	0/0	0/0	0/0	0/0	0/0	0/0	0/0	0/0	0/0
chr1A_part1	27139601	0/0	0/0	0/0	0/0	0/0	0/0	0/0	0/0	0/0	0/0	0/0	0/0
chr1A_part1	27192043	0/0	0/0	0/0	0/0	0/0	0/0	0/0	0/0	0/0	0/0	0/0	0/0
chr1A_part1	27209346	0/0	0/0	0/0	0/0	0/0	0/0	0/0	0/0	0/0	0/0	0/0	0/0
chr1A_part1	27213952	0/0	0/0	0/0	0/0	0/0	0/0	0/0	0/0	0/0	0/0	0/0	0/0
chr1A_part1	27214216	0/0	0/0	0/0	0/0	0/0	0/0	0/0	0/0	0/0	0/0	0/0	0/0
chr1A_part1	27257559	0/0	0/0	0/0	0/0	0/0	0/0	0/0	0/0	0/0	0/0	0/0	0/0
chr1A_part1	27257601	0/0	0/0	0/0	0/0	0/0	0/0	0/0	0/0	0/0	0/0	0/0	0/0
chr1A_part1	27260459	0/0	0/0	0/0	0/0	0/0	0/0	0/0	0/0	0/0	0/0	0/0	0/0
chr1A_part1	27327441	0/0	0/0	0/0	0/0	0/0	0/0	0/0	0/0	0/0	0/0	0/0	0/0
chr1A_part1	27401018	0/0	0/0	0/0	0/0	0/0	0/0	0/0	0/0	0/0	0/0	0/0	0/0
chr1A_part1	27401048	0/0	0/0	0/0	0/0	0/0	0/0	0/0	0/0	0/0	0/0	0/0	0/0
chr1A_part1	27753454	1/1	1/1	1/1	1/1	1/1	1/1	1/1	1/1	1/1	0/0	1/1	1/1
chr1A_part1	27830526	1/1	1/1	1/1	1/1	1/1	1/1	1/1	1/1	1/1	1/1	1/1	1/1
chr1A_part1	27830638	1/1	1/1	1/1	1/1	1/1	1/1	1/1	1/1	1/1	0/0	1/1	1/1
chr1A_part1	27942537	0/0	0/0	1/1	0/0	0/0	0/0	0/0	1/1	0/0	1/1	0/0	1/1
chr1A_part1	28365244	1/1	1/1	1/1	1/1	1/1	1/1	1/1	1/1	1/1	1/1	1/1	1/1
chr1A_part1	28365258	0/0	0/0	0/0	0/0	0/0	0/0	0/0	0/0	0/0	0/0	0/0	0/0
chr1A_part1	28368491	1/1	1/1	1/1	1/1	1/1	1/1	1/1	1/1	1/1	1/1	1/1	1/1
chr1A_part1	28370366	0/0	0/0	1/1	0/0	0/0	0/0	0/0	1/1	0/0	0/0	0/0	1/1
chr1A_part1	28370398	0/0	0/0	0/0	0/0	0/0	0/0	0/0	0/0	0/0	0/0	0/0	0/0
chr1A_part1	28370436	0/0	0/0	0/0	0/0	0/0	0/0	0/0	0/0	0/0	0/0	0/0	0/0
chr1A_part1	28370597	0/0	0/0	1/1	0/0	0/0	0/0	0/0	1/1	0/0	0/0	0/0	1/1
chr1A_part1	28376940	0/0	0/0	0/0	0/0	0/0	0/0	0/0	0/0	0/0	0/0	0/0	0/0
chr1A_part1	28456382	0/0	0/0	0/0	0/0	0/0	0/0	0/0	0/0	0/0	0/0	0/0	0/0
chr1A_part1	28456412	0/0	0/0	0/0	0/0	0/0	0/0	0/0	0/0	0/0	0/0	0/0	0/0
chr1A_part1	28456478	0/0	0/0	0/0	0/0	0/0	0/0	0/0	0/0	0/0	0/0	0/0	0/0
chr1A_part1	28513795	0/0	0/0	0/0	0/0	0/0	0/0	0/0	0/0	0/0	0/0	0/0	0/0
chr1A_part1	28513846	0/0	0/0	1/1	0/0	0/0	0/0	0/0	1/1	0/0	0/0	0/0	1/1
chr1A_part1	28513891	0/0	0/0	1/1	0/0	0/0	0/0	0/0	1/1	0/0	0/0	0/0	1/1
chr1A_part1	28513910	0/0	0/0	0/0	0/0	0/0	0/0	0/0	0/0	0/0	0/0	0/0	0/0
chr1A_part1	28513920	0/0	0/0	1/1	0/0	0/0	0/0	0/0	1/1	0/0	0/0	0/0	1/1
chr1A_part1	28520805	0/0	0/0	0/0	0/0	0/0	0/0	0/0	0/0	0/0	0/0	0/0	0/0
chr1A_part1	28520834	0/0	0/0	0/0	0/0	0/0	0/0	0/0	0/0	0/0	0/0	0/0	0/0
chr1A_part1	28520899	0/0	0/0	0/0	0/0	0/0	0/0	0/0	0/0	0/0	0/0	0/0	0/0
chr1A_part1	28520924	0/0	0/0	0/0	0/0	0/0	0/0	0/0	0/0	0/0	0/0	0/0	0/0
chr1A_part1	28524118	0/0	0/0	1/1	0/0	0/0	0/0	0/0	1/1	0/0	0/0	0/0	1/1
chr1A_part1	28663764	1/1	1/1	1/1	1/1	1/1	1/1	1/1	1/1	1/1	1/1	1/1	1/1
chr1A_part1	28663777	1/1	1/1	1/1	1/1	1/1	1/1	1/1	1/1	1/1	1/1	1/1	1/1
chr1A_part1	28663857	1/1	1/1	1/1	1/1	1/1	1/1	1/1	1/1	1/1	1/1	1/1	0/0
chr1A_part1	28663893	0/0	0/0	0/0	0/0	0/0	0/0	0/0	0/0	0/0	0/0	0/0	0/0
chr1A_part1	28664035	0/0	0/0	0/0	0/0	0/0	0/0	0/0	0/0	0/0	0/0	0/0	0/0
chr1A_part1	28717061	0/0	0/0	0/0	0/0	0/0	0/0	0/0	0/0	0/0	0/0	0/0	0/0
chr1A_part1	28735550	0/0	0/0	0/0	0/0	0/0	0/0	0/0	0/0	0/0	0/0	0/0	0/0
chr1A_part1	28762153	0/0	0/0	0/0	0/0	0/0	0/0	0/0	0/0	0/0	0/0	0/0	0/0
chr1A_part1	28766612	1/1	1/1	0/0	1/1	1/1	1/1	1/1	0/0	1/1	1/1	1/1	1/1
chr1A_part1	28766642	1/1	1/1	0/0	1/1	1/1	1/1	1/1	0/0	1/1	1/1	1/1	1/1
chr1A_part1	29121684	0/0	0/0	1/1	0/0	0/0	0/0	0/0	1/1	0/0	0/0	0/0	0/0
chr1A_part1	29121734	0/0	0/0	0/0	0/0	0/0	0/0	0/0	0/0	0/0	0/0	0/0	0/0
chr1A_part1	29122242	0/0	0/0	0/0	0/0	0/0	0/0	0/0	0/0	0/0	0/0	0/0	0/0
chr1A_part1	29122284	0/0	0/0	0/0	0/0	0/0	0/0	0/0	0/0	0/0	0/0	0/0	0/0
chr1A_part1	29187033	0/0	0/0	1/1	0/0	0/0	0/0	0/0	1/1	0/0	0/0	0/0	0/0
chr1A_part1	29190751	0/0	0/0	0/0	0/0	0/0	0/0	0/0	0/0	0/0	0/0	0/0	0/0
chr1A_part1	29190844	0/0	0/0	1/1	0/0	0/0	0/0	0/0	1/1	0/0	0/0	0/0	0/0
chr1A_part1	29373756	0/0	0/0	0/0	0/0	0/0	0/0	0/0	0/0	0/0	0/0	0/0	0/0
chr1A_part1	29373796	0/0	0/0	0/0	0/0	0/0	0/0	0/0	0/0	0/0	0/0	0/0	0/0
chr1A_part1	29373830	0/0	0/0	0/0	0/0	0/0	0/0	0/0	0/0	0/0	0/0	0/0	0/0
chr1A_part1	29373847	0/0	0/0	0/0	0/0	0/0	0/0	0/0	0/0	0/0	0/0	0/0	0/0
chr1A_part1	29373940	0/0	0/0	0/0	0/0	0/0	0/0	0/0	0/0	0/0	0/0	0/0	0/0
chr1A_part1	29373959	0/0	0/0	0/0	0/0	0/0	0/0	0/0	0/0	0/0	0/0	0/0	0/0
chr1A_part1	29373976	0/0	0/0	0/0	0/0	0/0	0/0	0/0	0/0	0/0	0/0	0/0	0/0
chr1A_part1	29373988	0/0	0/0	0/0	0/0	0/0	0/0	0/0	0/0	0/0	0/0	0/0	0/0
chr1A_part1	29799093	0/0	0/0	0/0	0/0	0/0	0/0	0/0	0/0	0/0	0/0	0/0	0/0
chr1A_part1	29799231	0/0	0/0	0/0	0/0	0/0	0/0	0/0	0/0	0/0	0/0	0/0	0/0
chr1A_part1	29799303	0/0	0/0	0/0	0/0	0/0	0/0	0/0	0/0	0/0	0/0	0/0	0/0
chr1A_part1	29874874	0/0	0/0	0/0	0/0	0/0	0/0	0/0	0/0	0/0	0/0	0/0	0/0
chr1A_part1	29874886	0/0	0/0	0/0	0/0	0/0	0/0	0/0	0/0	0/0	0/0	0/0	0/0
chr1A_part1	29874896	0/0	0/0	0/0	0/0	0/0	0/0	0/0	0/0	0/0	0/0	0/0	0/0
chr1A_part1	29887252	0/0	0/0	0/0	0/0	0/0	0/0	0/0	0/0	0/0	0/0	0/0	0/0
chr1A_part1	29887258	0/0	0/0	0/0	0/0	0/0	0/0	0/0	0/0	0/0	0/0	0/0	0/0
chr1A_part1	29887344	0/0	0/0	0/0	0/0	0/0	0/0	0/0	0/0	0/0	0/0	0/0	0/0
chr1A_part1	29887426	0/0	0/0	0/0	0/0	0/0	0/0	0/0	0/0	0/0	0/0	0/0	0/0
chr1A_part1	29887435	0/0	0/0	0/0	0/0	0/0	0/0	0/0	0/0	0/0	0/0	0/0	0/0
chr1A_part1	29994192	0/0	0/0	0/0	0/0	0/0	0/0	0/0	0/0	0/0	0/0	0/0	0/0
chr1A_part1	30009787	0/0	0/0	0/0	0/0	0/0	0/0	0/0	0/0	0/0	0/0	0/0	0/0
chr1A_part1	30015422	0/0	0/0	0/0	0/0	0/0	0/0	0/0	0/0	0/0	0/0	0/0	0/0
chr1A_part1	30115031	0/0	0/0	0/0	0/0	0/0	0/0	0/0	0/0	0/0	0/0	0/0	0/0
chr1A_part1	30115059	0/0	0/0	0/0	0/0	0/0	0/0	0/0	0/0	0/0	0/0	0/0	0/0
chr1A_part1	30115111	0/0	0/0	0/0	0/0	0/0	0/0	0/0	0/0	0/0	0/0	0/0	0/0
chr1A_part1	30118630	0/0	0/0	0/0	0/0	0/0	0/0	0/0	0/0	0/0	0/0	0/0	0/0
chr1A_part1	30118662	0/0	0/0	0/0	0/0	0/0	0/0	0/0	0/0	0/0	0/0	0/0	0/0
chr1A_part1	30118722	0/0	0/0	0/0	0/0	0/0	0/0	0/0	0/0	0/0	0/0	0/0	0/0
chr1A_part1	30118731	0/0	0/0	0/0	0/0	0/0	0/0	0/0	0/0	0/0	0/0	0/0	0/0
chr1A_part1	30132283	0/0	0/0	0/0	0/0	0/0	0/0	0/0	0/0	0/0	0/0	0/0	0/0
chr1A_part1	30132294	0/0	0/0	0/0	0/0	0/0	0/0	0/0	0/0	0/0	0/0	0/0	0/0
chr1A_part1	30132341	0/0	0/0	0/0	0/0	0/0	0/0	0/0	0/0	0/0	0/0	0/0	0/0
chr1A_part1	30132353	0/0	0/0	0/0	0/0	0/0	0/0	0/0	0/0	0/0	0/0	0/0	0/0
chr1A_part1	30132354	0/0	0/0	0/0	0/0	0/0	0/0	0/0	0/0	0/0	0/0	0/0	0/0
chr1A_part1	30132359	0/0	0/0	0/0	0/0	0/0	0/0	0/0	0/0	0/0	0/0	0/0	0/0
chr1A_part1	30132710	0/0	0/0	0/0	0/0	0/0	0/0	0/0	0/0	0/0	0/0	0/0	0/0
chr1A_part1	30190585	0/0	0/0	0/0	0/0	0/0	0/0	0/0	0/0	0/0	0/0	0/0	0/0
chr1A_part1	30264792	0/0	0/0	0/0	0/0	0/0	0/0	0/0	0/0	0/0	0/0	0/0	0/0
chr1A_part1	30264937	0/0	0/0	0/0	0/0	0/0	0/0	0/0	0/0	0/0	0/0	0/0	0/0
chr1A_part1	30288172	0/0	0/0	0/0	0/0	0/0	0/0	0/0	0/0	0/0	0/0	0/0	0/0
chr1A_part1	30321695	0/0	0/0	0/0	0/0	0/0	0/0	0/0	0/0	0/0	0/0	0/0	0/0
chr1A_part1	30321726	0/0	0/0	0/0	0/0	0/0	0/0	0/0	0/0	0/0	0/0	0/0	0/0
chr1A_part1	30321732	0/0	0/0	0/0	0/0	0/0	0/0	0/0	0/0	0/0	0/0	0/0	0/0
chr1A_part1	30321781	0/0	0/0	0/0	0/0	0/0	0/0	0/0	0/0	0/0	0/0	0/0	0/0
chr1A_part1	30321811	0/0	0/0	0/0	0/0	0/0	0/0	0/0	0/0	0/0	0/0	0/0	0/0
chr1A_part1	30321898	0/0	0/0	0/0	0/0	0/0	0/0	0/0	0/0	0/0	0/0	0/0	0/0
chr1A_part1	30321933	0/0	0/0	0/0	0/0	0/0	0/0	0/0	0/0	0/0	0/0	0/0	0/0
chr1A_part1	30322001	0/0	0/0	0/0	0/0	0/0	0/0	0/0	0/0	0/0	0/0	0/0	0/0
chr1A_part1	30322005	0/0	0/0	0/0	0/0	0/0	0/0	0/0	0/0	0/0	0/0	0/0	0/0
chr1A_part1	30334580	0/0	0/0	0/0	0/0	0/0	0/0	0/0	0/0	0/0	0/0	0/0	0/0
chr1A_part1	30336747	0/0	0/0	0/0	0/0	0/0	0/0	0/0	0/0	0/0	0/0	0/0	0/0
chr1A_part1	30336797	0/0	0/0	0/0	0/0	0/0	0/0	0/0	0/0	0/0	0/0	0/0	0/0
chr1A_part1	30336821	0/0	0/0	0/0	0/0	0/0	0/0	0/0	0/0	0/0	0/0	0/0	0/0
chr1A_part1	30336837	0/0	0/0	0/0	0/0	0/0	0/0	0/0	0/0	0/0	0/0	0/0	0/0
chr1A_part1	30336865	0/0	0/0	0/0	0/0	0/0	0/0	0/0	0/0	0/0	0/0	0/0	0/0
chr1A_part1	30343248	0/0	0/0	0/0	0/0	0/0	0/0	0/0	0/0	0/0	0/0	0/0	0/0
chr1A_part1	30343300	0/0	0/0	0/0	0/0	0/0	0/0	0/0	0/0	0/0	0/0	0/0	0/0
chr1A_part1	30343958	0/0	0/0	0/0	0/0	0/0	0/0	0/0	0/0	0/0	0/0	0/0	0/0
chr1A_part1	30344008	0/0	0/0	0/0	0/0	0/0	0/0	0/0	0/0	0/0	0/0	0/0	0/0
chr1A_part1	30344040	0/0	0/0	0/0	0/0	0/0	0/0	0/0	0/0	0/0	0/0	0/0	0/0
chr1A_part1	30393801	0/0	0/0	0/0	0/0	0/0	0/0	0/0	0/0	0/0	0/0	0/0	0/0
chr1A_part1	30403753	0/0	0/0	0/0	0/0	0/0	0/0	0/0	0/0	0/0	0/0	0/0	0/0
chr1A_part1	30403797	0/0	0/0	0/0	0/0	0/0	0/0	0/0	0/0	0/0	0/0	0/0	0/0
chr1A_part1	30403828	0/0	0/0	0/0	0/0	0/0	0/0	0/0	0/0	0/0	0/0	0/0	0/0
chr1A_part1	30404292	0/0	0/0	0/0	0/0	0/0	0/0	0/0	0/0	0/0	0/0	0/0	0/0
chr1A_part1	30404351	0/0	0/0	0/0	0/0	0/0	0/0	0/0	0/0	0/0	0/0	0/0	0/0
chr1A_part1	30540896	0/0	0/0	0/0	0/0	0/0	0/0	0/0	0/0	0/0	0/0	0/0	0/0
chr1A_part1	30541020	0/0	0/0	0/0	0/0	0/0	0/0	0/0	0/0	0/0	0/0	0/0	0/0
chr1A_part1	30556754	1/1	1/1	1/1	1/1	1/1	1/1	1/1	1/1	1/1	1/1	1/1	1/1
chr1A_part1	30556793	0/0	0/0	0/0	0/0	0/0	0/0	0/0	0/0	0/0	0/0	0/0	0/0
chr1A_part1	30556828	0/0	0/0	0/0	0/0	0/0	0/0	0/0	0/0	0/0	0/0	0/0	0/0
chr1A_part1	30556855	0/0	0/0	0/0	0/0	0/0	0/0	0/0	0/0	0/0	0/0	0/0	0/0
chr1A_part1	30559381	0/0	0/0	0/0	0/0	0/0	0/0	0/0	0/0	0/0	0/0	0/0	0/0
chr1A_part1	30559414	0/0	0/0	0/0	0/0	0/0	0/0	0/0	0/0	0/0	0/0	0/0	0/0
chr1A_part1	30559929	0/0	0/0	0/0	0/0	0/0	0/0	0/0	0/0	0/0	0/0	0/0	0/0
chr1A_part1	30559934	0/0	0/0	0/0	0/0	0/0	0/0	0/0	0/0	0/0	0/0	0/0	0/0
chr1A_part1	30559951	0/0	0/0	0/0	0/0	0/0	0/0	0/0	0/0	0/0	0/0	0/0	0/0
chr1A_part1	30559987	0/0	0/0	0/0	0/0	0/0	0/0	0/0	0/0	0/0	0/0	0/0	0/0
chr1A_part1	30560034	0/0	0/0	0/0	0/0	0/0	0/0	0/0	0/0	0/0	0/0	0/0	0/0
chr1A_part1	30560054	0/0	0/0	0/0	0/0	0/0	0/0	0/0	0/0	0/0	0/0	0/0	0/0
chr1A_part1	30560065	0/0	0/0	0/0	0/0	0/0	0/0	0/0	0/0	0/0	0/0	0/0	0/0
chr1A_part1	30775021	0/0	0/0	0/0	0/0	0/0	0/0	0/0	0/0	0/0	0/0	0/0	0/0
chr1A_part1	30775045	0/0	0/0	0/0	0/0	0/0	0/0	0/0	0/0	0/0	0/0	0/0	0/0
chr1A_part1	30790726	0/0	0/0	0/0	0/0	0/0	0/0	0/0	0/0	0/0	0/0	0/0	0/0
chr1A_part1	30790840	0/0	0/0	0/0	0/0	0/0	0/0	0/0	0/0	0/0	0/0	0/0	0/0
chr1A_part1	30790976	0/0	0/0	0/0	0/0	0/0	0/0	0/0	0/0	0/0	0/0	0/0	0/0
chr1A_part1	30955757	0/0	0/0	0/0	0/0	0/0	0/0	0/0	0/0	0/0	0/0	0/0	0/0
chr1A_part1	30955775	0/0	0/0	0/0	0/0	0/0	0/0	0/0	0/0	0/0	0/0	0/0	0/0
chr1A_part1	30955854	0/0	0/0	0/0	0/0	0/0	0/0	0/0	0/0	0/0	0/0	0/0	0/0
chr1A_part1	30955964	0/0	0/0	0/0	0/0	0/0	0/0	0/0	0/0	0/0	0/0	0/0	0/0
chr1A_part1	31028703	0/0	0/0	0/0	0/0	0/0	0/0	0/0	0/0	0/0	0/0	0/0	0/0
chr1A_part1	31028713	0/0	0/0	0/0	0/0	0/0	0/0	0/0	0/0	0/0	0/0	0/0	0/0
chr1A_part1	31028727	0/0	0/0	0/0	0/0	0/0	0/0	0/0	0/0	0/0	0/0	0/0	0/0
chr1A_part1	31028744	0/0	0/0	0/0	0/0	0/0	0/0	0/0	0/0	0/0	0/0	0/0	0/0
chr1A_part1	31058136	0/0	0/0	0/0	0/0	0/0	0/0	0/0	0/0	0/0	0/0	0/0	0/0
chr1A_part1	31058174	0/0	0/0	0/0	0/0	0/0	0/0	0/0	0/0	0/0	0/0	0/0	0/0
chr1A_part1	31058279	0/0	0/0	0/0	0/0	0/0	0/0	0/0	0/0	0/0	0/0	0/0	0/0
chr1A_part1	31129738	0/0	0/0	0/0	0/0	0/0	0/0	0/0	0/0	0/0	0/0	0/0	0/0
chr1A_part1	31176211	0/0	0/0	0/0	0/0	0/0	0/0	0/0	0/0	0/0	0/0	0/0	0/0
chr1A_part1	31252682	1/1	0/0	1/1	1/1	1/1	0/0	1/1	0/0	1/1	1/1	1/1	1/1
chr1A_part1	31254911	0/0	0/0	0/0	0/0	0/0	0/0	0/0	0/0	0/0	0/0	0/0	0/0
chr1A_part1	31254951	0/0	0/0	0/0	0/0	0/0	0/0	0/0	0/0	0/0	0/0	0/0	0/0
chr1A_part1	31255769	1/1	1/1	1/1	1/1	1/1	1/1	1/1	1/1	1/1	1/1	1/1	1/1
chr1A_part1	31255822	0/0	0/0	0/0	0/0	0/0	0/0	0/0	0/0	0/0	0/0	0/0	0/0
chr1A_part1	31255833	0/0	0/0	0/0	0/0	0/0	0/0	0/0	0/0	0/0	0/0	0/0	0/0
chr1A_part1	31255841	1/1	1/1	1/1	1/1	1/1	1/1	1/1	1/1	1/1	1/1	1/1	1/1
chr1A_part1	31483256	0/0	0/0	0/0	0/0	0/0	0/0	0/0	0/0	0/0	0/0	0/0	0/0
chr1A_part1	31525456	0/0	0/0	0/0	0/0	0/0	0/0	0/0	0/0	0/0	0/0	0/0	0/0
chr1A_part1	31525482	0/0	0/0	0/0	0/0	0/0	0/0	0/0	0/0	0/0	0/0	0/0	0/0
chr1A_part1	31525503	0/0	0/0	0/0	0/0	0/0	0/0	0/0	0/0	0/0	0/0	0/0	0/0
chr1A_part1	31525517	0/0	0/0	0/0	0/0	0/0	0/0	0/0	0/0	0/0	0/0	0/0	0/0
chr1A_part1	31525536	0/0	0/0	0/0	0/0	0/0	0/0	0/0	0/0	0/0	0/0	0/0	0/0
chr1A_part1	31525551	0/0	0/0	0/0	0/0	0/0	0/0	0/0	0/0	0/0	0/0	0/0	0/0
chr1A_part1	31790894	0/0	0/0	0/0	0/0	0/0	0/0	0/0	0/0	0/0	0/0	0/0	0/0
chr1A_part1	31790905	0/0	0/0	0/0	0/0	0/0	0/0	0/0	0/0	0/0	0/0	0/0	0/0
chr1A_part1	31790948	0/0	0/0	0/0	0/0	0/0	0/0	0/0	0/0	0/0	0/0	0/0	0/0
chr1A_part1	31791123	0/0	0/0	0/0	0/0	0/0	0/0	0/0	0/0	0/0	0/0	0/0	0/0
chr1A_part1	31813063	0/0	0/0	0/0	0/0	0/0	0/0	0/0	0/0	0/0	0/0	0/0	0/0
chr1A_part1	31813081	0/0	0/0	0/0	0/0	0/0	0/0	0/0	0/0	0/0	0/0	0/0	0/0
chr1A_part1	31813126	0/0	0/0	0/0	0/0	0/0	0/0	0/0	0/0	0/0	0/0	0/0	0/0
chr1A_part1	31891074	0/0	0/0	0/0	0/0	0/0	0/0	0/0	0/0	0/0	0/0	0/0	0/0
chr1A_part1	31891186	0/0	0/0	0/0	0/0	0/0	0/0	0/0	0/0	0/0	0/0	0/0	0/0
chr1A_part1	31900176	0/0	0/0	0/0	0/0	0/0	0/0	0/0	0/0	0/0	0/0	0/0	0/0
chr1A_part1	31992368	0/0	0/0	0/0	0/0	0/0	0/0	0/0	0/0	0/0	0/0	0/0	0/0
chr1A_part1	32090446	0/0	0/0	0/0	0/0	0/0	0/0	0/0	0/0	0/0	0/0	0/0	0/0
chr1A_part1	32111338	0/0	0/0	0/0	0/0	0/0	0/0	0/0	0/0	0/0	0/0	0/0	0/0
chr1A_part1	32111351	0/0	0/0	0/0	0/0	0/0	0/0	0/0	0/0	0/0	0/0	0/0	0/0
chr1A_part1	32111399	0/0	0/0	0/0	0/0	0/0	0/0	0/0	0/0	0/0	0/0	0/0	0/0
chr1A_part1	32282059	0/0	0/0	0/0	0/0	0/0	0/0	0/0	0/0	0/0	0/0	0/0	0/0
chr1A_part1	32282088	0/0	0/0	0/0	0/0	0/0	0/0	0/0	0/0	0/0	0/0	0/0	0/0
chr1A_part1	32282119	0/0	0/0	0/0	0/0	0/0	0/0	0/0	0/0	0/0	0/0	0/0	0/0
chr1A_part1	32282142	0/0	0/0	0/0	0/0	0/0	0/0	0/0	0/0	0/0	0/0	0/0	0/0
chr1A_part1	32282143	0/0	0/0	0/0	0/0	0/0	0/0	0/0	0/0	0/0	0/0	0/0	0/0
chr1A_part1	32282191	0/0	0/0	0/0	0/0	0/0	0/0	0/0	0/0	0/0	0/0	0/0	0/0
chr1A_part1	32301544	0/0	0/0	0/0	0/0	0/0	0/0	0/0	0/0	0/0	0/0	0/0	0/0
chr1A_part1	32309049	0/0	0/0	0/0	0/0	0/0	0/0	0/0	0/0	0/0	0/0	0/0	0/0
chr1A_part1	32309194	0/0	0/0	0/0	0/0	0/0	0/0	0/0	0/0	0/0	0/0	0/0	0/0
chr1A_part1	32309219	1/1	1/1	1/1	1/1	1/1	1/1	1/1	1/1	1/1	1/1	1/1	1/1
chr1A_part1	32309252	1/1	1/1	1/1	1/1	1/1	1/1	1/1	1/1	1/1	1/1	1/1	1/1
chr1A_part1	32309301	1/1	1/1	1/1	1/1	1/1	1/1	1/1	1/1	1/1	1/1	1/1	1/1
chr1A_part1	32376630	0/0	0/0	0/0	0/0	0/0	0/0	0/0	0/0	0/0	0/0	0/0	0/0
chr1A_part1	32376664	1/1	1/1	1/1	1/1	1/1	1/1	1/1	1/1	1/1	1/1	1/1	1/1
chr1A_part1	32380237	0/0	0/0	0/0	0/0	0/0	0/0	0/0	0/0	0/0	0/0	0/0	0/0
chr1A_part1	32450519	0/0	0/0	0/0	0/0	0/0	0/0	0/0	0/0	0/0	0/0	0/0	0/0
chr1A_part1	32471090	0/0	0/0	0/0	0/0	0/0	0/0	0/0	0/0	0/0	0/0	0/0	0/0
chr1A_part1	32471115	0/0	0/0	0/0	0/0	0/0	0/0	0/0	0/0	0/0	0/0	0/0	0/0
chr1A_part1	32479718	0/0	0/0	0/0	0/0	0/0	0/0	0/0	0/0	0/0	0/0	0/0	0/0
chr1A_part1	32479726	0/0	0/0	0/0	0/0	0/0	0/0	0/0	0/0	0/0	0/0	0/0	0/0
chr1A_part1	32479762	0/0	0/0	0/0	0/0	0/0	0/0	0/0	0/0	0/0	0/0	0/0	0/0
chr1A_part1	32479800	1/1	1/1	1/1	1/1	1/1	1/1	1/1	1/1	1/1	1/1	0/0	1/1
chr1A_part1	32479807	0/0	0/0	0/0	0/0	0/0	0/0	0/0	0/0	0/0	0/0	0/0	0/0
chr1A_part1	32555001	0/0	0/0	0/0	0/0	0/0	0/0	0/0	0/0	0/0	0/0	0/0	0/0
chr1A_part1	32705567	0/0	0/0	0/0	0/0	0/0	0/0	0/0	0/0	0/0	0/0	0/0	0/0
chr1A_part1	32705589	0/0	0/0	0/0	0/0	0/0	0/0	0/0	0/0	0/0	0/0	0/0	0/0
chr1A_part1	32705694	0/0	0/0	0/0	0/0	0/0	0/0	0/0	0/0	0/0	0/0	0/0	0/0
chr1A_part1	32705711	0/0	0/0	0/0	0/0	0/0	0/0	0/0	0/0	0/0	0/0	0/0	0/0
chr1A_part1	32900928	0/0	0/0	0/0	0/0	0/0	0/0	0/0	0/0	0/0	0/0	0/0	0/0
chr1A_part1	32919382	1/1	1/1	1/1	1/1	1/1	1/1	1/1	1/1	1/1	1/1	1/1	1/1
chr1A_part1	32937903	1/1	1/1	1/1	1/1	1/1	1/1	1/1	1/1	1/1	1/1	1/1	1/1
chr1A_part1	33000533	0/0	0/0	0/0	0/0	0/0	0/0	0/0	0/0	0/0	0/0	0/0	0/0
chr1A_part1	33000579	0/0	0/0	0/0	0/0	0/0	0/0	0/0	0/0	0/0	0/0	0/0	0/0
chr1A_part1	33009175	1/1	1/1	1/1	1/1	1/1	1/1	1/1	1/1	1/1	1/1	1/1	1/1
chr1A_part1	33009183	0/0	0/0	0/0	0/0	0/0	0/0	0/0	0/0	0/0	0/0	0/0	0/0
chr1A_part1	33009226	0/0	0/0	0/0	0/0	0/0	0/0	0/0	0/0	0/0	0/0	0/0	0/0
chr1A_part1	33069785	0/0	0/0	0/0	0/0	0/0	0/0	0/0	0/0	0/0	0/0	0/0	0/0
chr1A_part1	33069829	0/0	0/0	0/0	0/0	0/0	0/0	0/0	0/0	0/0	0/0	0/0	0/0
chr1A_part1	33076000	0/0	0/0	0/0	0/0	0/0	0/0	0/0	0/0	0/0	0/0	0/0	0/0
chr1A_part1	33076024	0/0	0/0	0/0	0/0	0/0	0/0	0/0	0/0	0/0	0/0	0/0	0/0
chr1A_part1	33076073	0/0	0/0	0/0	0/0	0/0	0/0	0/0	0/0	0/0	0/0	0/0	0/0
chr1A_part1	33083948	0/0	0/0	0/0	0/0	0/0	0/0	0/0	0/0	0/0	0/0	0/0	0/0
chr1A_part1	33084061	0/0	0/0	0/0	0/0	0/0	0/0	0/0	0/0	0/0	0/0	0/0	0/0
chr1A_part1	33084150	0/0	0/0	0/0	0/0	0/0	0/0	0/0	0/0	0/0	0/0	0/0	0/0
chr1A_part1	33084160	0/0	0/0	0/0	0/0	0/0	0/0	0/0	0/0	0/0	0/0	0/0	0/0
chr1A_part1	33084253	0/0	0/0	0/0	0/0	0/0	0/0	0/0	0/0	0/0	0/0	0/0	0/0
chr1A_part1	33219502	0/0	0/0	0/0	0/0	0/0	0/0	0/0	0/0	0/0	0/0	0/0	0/0
chr1A_part1	33219514	0/0	0/0	0/0	0/0	0/0	0/0	0/0	0/0	0/0	0/0	0/0	0/0
chr1A_part1	33236867	1/1	1/1	1/1	1/1	1/1	1/1	1/1	1/1	1/1	1/1	1/1	1/1
chr1A_part1	33236936	0/0	0/0	0/0	0/0	0/0	0/0	0/0	0/0	0/0	0/0	0/0	0/0
chr1A_part1	33236972	0/0	0/0	0/0	0/0	0/0	0/0	0/0	0/0	0/0	0/0	0/0	0/0
chr1A_part1	33365687	0/0	0/0	0/0	0/0	0/0	0/0	0/0	0/0	0/0	0/0	0/0	0/0
chr1A_part1	33365720	0/0	0/0	0/0	0/0	0/0	0/0	0/0	0/0	0/0	0/0	0/0	0/0
chr1A_part1	33369211	0/0	0/0	0/0	0/0	0/0	0/0	0/0	0/0	0/0	0/0	0/0	0/0
chr1A_part1	33369383	0/0	0/0	0/0	0/0	0/0	0/0	0/0	0/0	0/0	0/0	0/0	0/0
chr1A_part1	33374827	0/0	0/0	0/0	0/0	0/0	0/0	0/0	0/0	0/0	0/0	0/0	0/0
chr1A_part1	33374913	0/0	0/0	0/0	0/0	0/0	0/0	0/0	0/0	0/0	0/0	0/0	0/0
chr1A_part1	33401833	0/0	0/0	0/0	0/0	0/0	0/0	0/0	0/0	0/0	0/0	0/0	0/0
chr1A_part1	33458459	0/0	0/0	0/0	0/0	0/0	0/0	0/0	0/0	0/0	0/0	0/0	0/0
chr1A_part1	33460995	0/0	0/0	0/0	0/0	0/0	0/0	0/0	0/0	0/0	0/0	0/0	0/0
chr1A_part1	33461066	0/0	0/0	0/0	0/0	0/0	0/0	0/0	0/0	0/0	0/0	0/0	0/0
chr1A_part1	33616556	0/0	0/0	0/0	0/0	0/0	0/0	0/0	0/0	0/0	0/0	0/0	0/0
chr1A_part1	33618583	0/0	0/0	0/0	0/0	0/0	0/0	0/0	0/0	0/0	0/0	0/0	0/0
chr1A_part1	33648967	0/0	0/0	0/0	0/0	0/0	0/0	0/0	0/0	0/0	0/0	0/0	0/0
chr1A_part1	33649075	0/0	0/0	0/0	0/0	0/0	0/0	0/0	0/0	0/0	0/0	0/0	0/0
chr1A_part1	33754833	0/0	0/0	0/0	0/0	0/0	0/0	0/0	0/0	0/0	0/0	0/0	0/0
chr1A_part1	33754898	0/0	0/0	0/0	0/0	0/0	0/0	0/0	0/0	0/0	0/0	0/0	0/0
chr1A_part1	33758415	0/0	0/0	0/0	0/0	0/0	0/0	0/0	0/0	0/0	0/0	0/0	0/0
chr1A_part1	33764636	0/0	0/0	0/0	0/0	0/0	0/0	0/0	0/0	0/0	0/0	0/0	0/0
chr1A_part1	33967869	0/0	0/0	0/0	0/0	0/0	0/0	0/0	0/0	0/0	0/0	0/0	0/0
chr1A_part1	34143628	0/0	0/0	0/0	0/0	0/0	0/0	0/0	0/0	0/0	0/0	0/0	0/0
chr1A_part1	34143639	0/0	0/0	0/0	0/0	0/0	0/0	0/0	0/0	0/0	0/0	0/0	0/0
chr1A_part1	34143672	0/0	0/0	0/0	0/0	0/0	0/0	0/0	0/0	0/0	0/0	0/0	0/0
chr1A_part1	34143673	1/1	1/1	1/1	1/1	1/1	1/1	1/1	1/1	1/1	1/1	1/1	1/1
chr1A_part1	34143697	0/0	0/0	0/0	0/0	0/0	0/0	0/0	0/0	0/0	0/0	0/0	0/0
chr1A_part1	34143708	1/1	1/1	1/1	1/1	1/1	1/1	1/1	1/1	1/1	1/1	1/1	1/1
chr1A_part1	34143733	1/1	1/1	1/1	1/1	1/1	1/1	1/1	1/1	1/1	1/1	1/1	1/1
chr1A_part1	34144225	0/0	0/0	0/0	0/0	0/0	0/0	0/0	0/0	0/0	0/0	0/0	0/0
chr1A_part1	34144272	0/0	0/0	0/0	0/0	0/0	0/0	0/0	0/0	0/0	0/0	0/0	0/0
chr1A_part1	34243055	0/0	0/0	0/0	0/0	0/0	0/0	0/0	0/0	0/0	0/0	0/0	0/0
chr1A_part1	34243070	0/0	0/0	0/0	0/0	0/0	0/0	0/0	0/0	0/0	0/0	0/0	0/0
chr1A_part1	34243115	0/0	0/0	0/0	0/0	0/0	0/0	0/0	0/0	0/0	0/0	0/0	0/0
chr1A_part1	34426018	0/0	0/0	0/0	0/0	0/0	0/0	0/0	0/0	0/0	0/0	0/0	0/0
chr1A_part1	34565986	0/0	0/0	0/0	0/0	0/0	0/0	0/0	0/0	0/0	0/0	0/0	0/0
chr1A_part1	34565987	0/0	0/0	0/0	0/0	0/0	0/0	0/0	0/0	0/0	0/0	0/0	0/0
chr1A_part1	34566002	0/0	0/0	0/0	0/0	0/0	0/0	0/0	0/0	0/0	0/0	0/0	0/0
chr1A_part1	34566099	0/0	0/0	0/0	0/0	0/0	0/0	0/0	0/0	0/0	0/0	0/0	0/0
chr1A_part1	34566334	0/0	0/0	0/0	0/0	0/0	0/0	0/0	0/0	0/0	0/0	0/0	0/0
chr1A_part1	34566344	0/0	0/0	0/0	0/0	0/0	0/0	0/0	0/0	0/0	0/0	0/0	0/0
chr1A_part1	34566350	0/0	0/0	0/0	0/0	0/0	0/0	0/0	0/0	0/0	0/0	0/0	0/0
chr1A_part1	34598283	0/0	0/0	0/0	0/0	0/0	0/0	0/0	0/0	0/0	0/0	0/0	0/0
chr1A_part1	34763938	0/0	0/0	0/0	0/0	0/0	0/0	0/0	0/0	0/0	0/0	0/0	0/0
chr1A_part1	34878333	0/0	0/0	0/0	0/0	0/0	0/0	0/0	0/0	0/0	0/0	0/0	0/0
chr1A_part1	34942089	0/0	0/0	0/0	0/0	0/0	0/0	0/0	0/0	0/0	0/0	0/0	0/0
chr1A_part1	34973444	0/0	0/0	0/0	0/0	0/0	0/0	0/0	0/0	0/0	0/0	0/0	0/0
chr1A_part1	34973488	0/0	0/0	0/0	0/0	0/0	0/0	0/0	0/0	0/0	0/0	0/0	0/0
chr1A_part1	35111248	0/0	0/0	0/0	0/0	0/0	0/0	0/0	0/0	0/0	0/0	0/0	0/0
chr1A_part1	35112599	0/0	0/0	0/0	0/0	0/0	0/0	0/0	0/0	0/0	0/0	0/0	0/0
chr1A_part1	35112619	0/0	0/0	0/0	0/0	0/0	0/0	0/0	0/0	0/0	0/0	0/0	0/0
chr1A_part1	35112626	0/0	0/0	0/0	0/0	0/0	0/0	0/0	0/0	0/0	0/0	0/0	0/0
chr1A_part1	35112639	0/0	0/0	0/0	0/0	0/0	0/0	0/0	0/0	0/0	0/0	0/0	0/0
chr1A_part1	35112952	0/0	0/0	0/0	0/0	0/0	0/0	0/0	0/0	0/0	0/0	0/0	0/0
chr1A_part1	35507395	0/0	0/0	0/0	0/0	0/0	0/0	0/0	0/0	0/0	0/0	0/0	0/0
chr1A_part1	35507445	0/0	0/0	0/0	0/0	0/0	0/0	0/0	0/0	0/0	0/0	0/0	0/0
chr1A_part1	35602962	0/0	0/0	0/0	0/0	0/0	0/0	0/0	0/0	0/0	0/0	0/0	0/0
chr1A_part1	35727204	0/0	0/0	0/0	0/0	0/0	0/0	0/0	0/0	0/0	0/0	0/0	0/0
chr1A_part1	35727286	0/0	0/0	0/0	0/0	0/0	0/0	0/0	0/0	0/0	0/0	0/0	0/0
chr1A_part1	35902441	0/0	0/0	0/0	0/0	0/0	0/0	0/0	0/0	0/0	0/0	0/0	0/0
chr1A_part1	35943478	0/0	0/0	0/0	0/0	0/0	0/0	0/0	0/0	0/0	0/0	0/0	0/0
chr1A_part1	35943524	0/0	0/0	0/0	0/0	0/0	0/0	0/0	0/0	0/0	0/0	0/0	0/0
chr1A_part1	35943588	0/0	0/0	0/0	0/0	0/0	0/0	0/0	0/0	0/0	0/0	0/0	0/0
chr1A_part1	35943595	0/0	0/0	0/0	0/0	0/0	0/0	0/0	0/0	0/0	0/0	0/0	0/0
chr1A_part1	35943606	0/0	0/0	0/0	0/0	0/0	0/0	0/0	0/0	0/0	0/0	0/0	0/0
chr1A_part1	36038950	0/0	0/0	0/0	0/0	0/0	0/0	0/0	0/0	0/0	0/0	0/0	0/0
chr1A_part1	36038975	0/0	0/0	0/0	0/0	0/0	0/0	0/0	0/0	0/0	0/0	0/0	0/0
chr1A_part1	36131605	0/0	0/0	0/0	0/0	0/0	0/0	0/0	0/0	0/0	0/0	0/0	0/0
chr1A_part1	36173814	0/0	0/0	0/0	0/0	0/0	0/0	0/0	0/0	0/0	0/0	0/0	0/0
chr1A_part1	36217728	0/0	0/0	0/0	0/0	0/0	0/0	0/0	0/0	0/0	0/0	0/0	0/0
chr1A_part1	36217762	0/0	0/0	0/0	0/0	0/0	0/0	0/0	0/0	0/0	0/0	0/0	0/0
chr1A_part1	36294819	0/0	0/0	0/0	0/0	0/0	0/0	0/0	0/0	0/0	0/0	0/0	0/0
chr1A_part1	36562581	0/0	0/0	0/0	0/0	0/0	0/0	0/0	0/0	0/0	0/0	0/0	0/0
chr1A_part1	36764294	0/0	0/0	0/0	0/0	0/0	0/0	0/0	0/0	0/0	0/0	0/0	0/0
chr1A_part1	36764341	0/0	0/0	0/0	0/0	0/0	0/0	0/0	0/0	0/0	0/0	0/0	0/0
chr1A_part1	36824366	0/0	0/0	0/0	0/0	0/0	0/0	0/0	0/0	0/0	0/0	0/0	0/0
chr1A_part1	36824553	0/0	0/0	0/0	0/0	0/0	0/0	0/0	0/0	0/0	0/0	0/0	0/0
chr1A_part1	36824626	0/0	0/0	0/0	0/0	0/0	0/0	0/0	0/0	0/0	0/0	0/0	0/0
chr1A_part1	36876168	0/0	0/0	0/0	0/0	0/0	0/0	0/0	0/0	0/0	0/0	0/0	0/0
chr1A_part1	36982380	0/0	0/0	0/0	0/0	0/0	0/0	0/0	0/0	0/0	0/0	0/0	0/0
chr1A_part1	36982415	0/0	0/0	0/0	0/0	0/0	0/0	0/0	0/0	0/0	0/0	0/0	0/0
chr1A_part1	37036594	0/0	0/0	0/0	0/0	0/0	0/0	0/0	0/0	0/0	0/0	0/0	0/0
chr1A_part1	37038001	0/0	0/0	0/0	0/0	0/0	0/0	0/0	0/0	0/0	0/0	0/0	0/0
chr1A_part1	37038042	0/0	0/0	0/0	0/0	0/0	0/0	0/0	0/0	0/0	0/0	0/0	0/0
chr1A_part1	37507495	0/0	0/0	0/0	0/0	0/0	0/0	0/0	0/0	0/0	0/0	0/0	0/0
chr1A_part1	37507539	0/0	0/0	0/0	0/0	0/0	0/0	0/0	0/0	0/0	0/0	0/0	0/0
chr1A_part1	38715640	0/0	0/0	0/0	0/0	0/0	0/0	0/0	0/0	0/0	0/0	0/0	0/0
chr1A_part1	38715697	0/0	0/0	0/0	0/0	0/0	0/0	0/0	0/0	0/0	0/0	0/0	0/0
chr1A_part1	38732806	0/0	0/0	0/0	0/0	0/0	0/0	0/0	0/0	0/0	0/0	0/0	0/0
chr1A_part1	38732827	0/0	0/0	0/0	0/0	0/0	0/0	0/0	0/0	0/0	0/0	0/0	0/0
chr1A_part1	39005231	1/1	1/1	1/1	1/1	1/1	1/1	1/1	1/1	1/1	1/1	1/1	1/1
chr1A_part1	39183260	0/0	0/0	0/0	0/0	0/0	0/0	0/0	0/0	0/0	0/0	0/0	0/0
chr1A_part1	39183276	0/0	0/0	0/0	0/0	0/0	0/0	0/0	0/0	0/0	0/0	0/0	0/0
chr1A_part1	39183582	0/0	0/0	0/0	0/0	0/0	0/0	0/0	0/0	0/0	0/0	0/0	0/0
chr1A_part1	39271525	1/1	1/1	1/1	1/1	1/1	1/1	1/1	1/1	1/1	1/1	1/1	1/1
chr1A_part1	39409365	0/0	0/0	0/0	0/0	0/0	0/0	0/0	0/0	0/0	0/0	0/0	0/0
chr1A_part1	39410253	0/0	0/0	0/0	0/0	0/0	0/0	0/0	0/0	0/0	0/0	0/0	0/0
chr1A_part1	39513503	0/0	0/0	0/0	0/0	0/0	0/0	0/0	0/0	0/0	0/0	0/0	0/0
chr1A_part1	39513506	0/0	0/0	0/0	0/0	0/0	0/0	0/0	0/0	0/0	0/0	0/0	0/0
chr1A_part1	39513626	1/1	1/1	1/1	1/1	1/1	1/1	1/1	1/1	1/1	1/1	1/1	1/1
chr1A_part1	39513634	1/1	1/1	1/1	1/1	1/1	1/1	1/1	1/1	1/1	1/1	1/1	1/1
chr1A_part1	39513675	1/1	1/1	1/1	1/1	1/1	1/1	1/1	1/1	1/1	1/1	1/1	1/1
chr1A_part1	39635512	0/0	0/0	0/0	0/0	0/0	0/0	0/0	0/0	0/0	0/0	0/0	0/0
chr1A_part1	39635529	0/0	0/0	0/0	0/0	0/0	0/0	0/0	0/0	0/0	0/0	0/0	0/0
chr1A_part1	39826277	0/0	0/0	0/0	0/0	0/0	0/0	0/0	0/0	0/0	0/0	0/0	0/0
chr1A_part1	39826353	0/0	0/0	0/0	0/0	0/0	0/0	0/0	0/0	0/0	0/0	0/0	0/0
chr1A_part1	39833052	0/0	0/0	0/0	0/0	0/0	0/0	0/0	0/0	0/0	0/0	0/0	0/0
chr1A_part1	39833083	0/0	0/0	0/0	0/0	0/0	0/0	0/0	0/0	0/0	0/0	0/0	0/0
chr1A_part1	39833111	0/0	0/0	0/0	0/0	0/0	0/0	0/0	0/0	0/0	0/0	0/0	0/0
chr1A_part1	39833119	0/0	0/0	0/0	0/0	0/0	0/0	0/0	0/0	0/0	0/0	0/0	0/0
chr1A_part1	39833133	0/0	0/0	0/0	0/0	0/0	0/0	0/0	0/0	0/0	0/0	0/0	0/0
chr1A_part1	39896355	0/0	0/0	0/0	0/0	0/0	0/0	0/0	0/0	0/0	0/0	0/0	0/0
chr1A_part1	40121502	0/0	0/0	0/0	0/0	0/0	0/0	0/0	0/0	0/0	0/0	0/0	0/0
chr1A_part1	40121563	1/1	1/1	1/1	1/1	1/1	1/1	1/1	1/1	1/1	1/1	1/1	0/0
chr1A_part1	40121627	0/0	0/0	0/0	0/0	0/0	0/0	0/0	0/0	0/0	0/0	0/0	0/0
chr1A_part1	40498587	0/0	0/0	0/0	0/0	0/0	0/0	0/0	0/0	0/0	0/0	0/0	0/0
chr1A_part1	40902675	0/0	0/0	0/0	0/0	0/0	0/0	0/0	0/0	0/0	0/0	0/0	0/0
chr1A_part1	40983019	0/0	0/0	0/0	0/0	0/0	0/0	0/0	0/0	0/0	0/0	0/0	0/0
chr1A_part1	40983048	0/0	0/0	0/0	0/0	0/0	0/0	0/0	0/0	0/0	0/0	0/0	0/0
chr1A_part1	40983068	0/0	0/0	0/0	0/0	0/0	0/0	0/0	0/0	0/0	0/0	0/0	0/0
chr1A_part1	40983078	0/0	0/0	0/0	0/0	0/0	0/0	0/0	0/0	0/0	0/0	0/0	0/0
chr1A_part1	40983096	0/0	0/0	0/0	0/0	0/0	0/0	0/0	0/0	0/0	0/0	0/0	0/0
chr1A_part1	40983110	0/0	0/0	0/0	0/0	0/0	0/0	0/0	0/0	0/0	0/0	0/0	0/0
chr1A_part1	41072803	0/0	0/0	0/0	0/0	0/0	0/0	0/0	0/0	0/0	0/0	0/0	0/0
chr1A_part1	41074089	0/0	0/0	0/0	0/0	0/0	0/0	0/0	0/0	0/0	0/0	0/0	0/0
chr1A_part1	41147058	0/0	0/0	0/0	0/0	0/0	0/0	0/0	0/0	0/0	0/0	0/0	0/0
chr1A_part1	41147097	0/0	0/0	0/0	0/0	0/0	0/0	0/0	0/0	0/0	0/0	0/0	0/0
chr1A_part1	41147123	0/0	0/0	0/0	0/0	0/0	0/0	0/0	0/0	0/0	0/0	0/0	0/0
chr1A_part1	41147137	0/0	0/0	0/0	0/0	0/0	0/0	0/0	0/0	0/0	0/0	0/0	0/0
chr1A_part1	41147204	0/0	0/0	0/0	0/0	0/0	0/0	0/0	0/0	0/0	0/0	0/0	0/0
chr1A_part1	41147221	0/0	0/0	0/0	0/0	0/0	0/0	0/0	0/0	0/0	0/0	0/0	0/0
chr1A_part1	41147257	0/0	0/0	0/0	0/0	0/0	0/0	0/0	0/0	0/0	0/0	0/0	0/0
chr1A_part1	41147272	0/0	0/0	0/0	0/0	0/0	0/0	0/0	0/0	0/0	0/0	0/0	0/0
chr1A_part1	41147281	0/0	0/0	0/0	0/0	0/0	0/0	0/0	0/0	0/0	0/0	0/0	0/0
chr1A_part1	41147317	0/0	0/0	0/0	0/0	0/0	0/0	0/0	0/0	0/0	0/0	0/0	0/0
chr1A_part1	41147345	0/0	0/0	0/0	0/0	0/0	0/0	0/0	0/0	0/0	0/0	0/0	0/0
chr1A_part1	41368108	0/0	0/0	0/0	0/0	0/0	0/0	0/0	0/0	0/0	0/0	0/0	0/0
chr1A_part1	41375014	0/0	0/0	0/0	0/0	0/0	0/0	0/0	0/0	0/0	0/0	0/0	0/0
chr1A_part1	41393391	0/0	0/0	0/0	0/0	0/0	0/0	0/0	0/0	0/0	0/0	0/0	0/0
chr1A_part1	41455019	1/1	1/1	1/1	1/1	1/1	1/1	1/1	1/1	1/1	1/1	1/1	1/1
chr1A_part1	41455056	1/1	1/1	1/1	1/1	1/1	1/1	1/1	1/1	1/1	1/1	1/1	1/1
chr1A_part1	41455070	1/1	1/1	1/1	1/1	1/1	1/1	1/1	1/1	1/1	1/1	1/1	1/1
chr1A_part1	41455119	1/1	1/1	1/1	1/1	1/1	1/1	1/1	1/1	1/1	1/1	1/1	1/1
chr1A_part1	41493694	0/0	0/0	0/0	0/0	0/0	0/0	0/0	0/0	0/0	0/0	0/0	0/0
chr1A_part1	41493767	0/0	0/0	0/0	0/0	0/0	0/0	0/0	0/0	0/0	0/0	0/0	0/0
chr1A_part1	41539216	0/0	0/0	0/0	0/0	0/0	0/0	0/0	0/0	0/0	0/0	0/0	0/0
chr1A_part1	41552289	0/0	0/0	0/0	0/0	0/0	0/0	0/0	0/0	0/0	0/0	0/0	0/0
chr1A_part1	41707010	0/0	0/0	0/0	0/0	0/0	0/0	0/0	0/0	0/0	0/0	0/0	0/0
chr1A_part1	41734734	0/0	0/0	0/0	0/0	0/0	0/0	0/0	0/0	0/0	0/0	0/0	0/0
chr1A_part1	41897428	0/0	0/0	0/0	0/0	0/0	0/0	0/0	0/0	0/0	0/0	0/0	0/0
chr1A_part1	41901160	0/0	0/0	0/0	0/0	0/0	0/0	0/0	0/0	0/0	0/0	0/0	0/0
chr1A_part1	41905902	0/0	0/0	0/0	0/0	0/0	0/0	0/0	0/0	0/0	0/0	0/0	0/0
chr1A_part1	41906007	0/0	0/0	0/0	0/0	0/0	0/0	0/0	0/0	0/0	0/0	0/0	0/0
chr1A_part1	41906479	0/0	0/0	0/0	0/0	0/0	0/0	0/0	0/0	0/0	0/0	0/0	0/0
chr1A_part1	41909687	1/1	1/1	1/1	1/1	1/1	1/1	1/1	1/1	1/1	1/1	1/1	1/1
chr1A_part1	41916355	0/0	0/0	0/0	0/0	0/0	0/0	0/0	0/0	0/0	0/0	0/0	0/0
chr1A_part1	41919465	0/0	0/0	0/0	0/0	0/0	0/0	0/0	0/0	0/0	0/0	0/0	0/0
chr1A_part1	41919480	0/0	0/0	0/0	0/0	0/0	0/0	0/0	0/0	0/0	0/0	0/0	0/0
chr1A_part1	41922824	0/0	0/0	0/0	0/0	0/0	0/0	0/0	0/0	0/0	0/0	0/0	0/0
chr1A_part1	41922832	0/0	0/0	0/0	0/0	0/0	0/0	0/0	0/0	0/0	0/0	0/0	0/0
chr1A_part1	41922942	0/0	0/0	0/0	0/0	0/0	0/0	0/0	0/0	0/0	0/0	0/0	0/0
chr1A_part1	42118911	0/0	0/0	0/0	0/0	0/0	0/0	0/0	0/0	0/0	0/0	0/0	0/0
chr1A_part1	42151448	0/0	0/0	0/0	0/0	0/0	0/0	0/0	0/0	0/0	0/0	0/0	0/0
chr1A_part1	42253189	0/0	0/0	0/0	0/0	0/0	0/0	0/0	0/0	0/0	0/0	0/0	0/0
chr1A_part1	42253306	0/0	0/0	0/0	0/0	0/0	0/0	0/0	0/0	0/0	0/0	0/0	0/0
chr1A_part1	42533245	0/0	0/0	0/0	0/0	0/0	0/0	0/0	0/0	0/0	0/0	0/0	0/0
chr1A_part1	42567605	0/0	0/0	0/0	0/0	0/0	0/0	0/0	0/0	0/0	0/0	0/0	0/0
chr1A_part1	42567632	0/0	0/0	0/0	0/0	0/0	0/0	0/0	0/0	0/0	0/0	0/0	0/0
chr1A_part1	42567697	0/0	0/0	0/0	0/0	0/0	0/0	0/0	0/0	0/0	0/0	0/0	0/0
chr1A_part1	43715255	0/0	0/0	0/0	0/0	0/0	0/0	0/0	0/0	0/0	0/0	0/0	0/0
chr1A_part1	43715279	1/1	1/1	1/1	1/1	1/1	1/1	1/1	1/1	1/1	1/1	1/1	1/1
chr1A_part1	43715286	0/0	0/0	0/0	0/0	0/0	0/0	0/0	0/0	0/0	0/0	0/0	0/0
chr1A_part1	43715302	0/0	0/0	0/0	0/0	0/0	0/0	0/0	0/0	0/0	0/0	0/0	0/0
chr1A_part1	43715337	0/0	0/0	0/0	0/0	0/0	0/0	0/0	0/0	0/0	0/0	0/0	0/0
chr1A_part1	43715349	0/0	0/0	0/0	0/0	0/0	0/0	0/0	0/0	0/0	0/0	0/0	0/0
chr1A_part1	43715371	0/0	0/0	0/0	0/0	0/0	0/0	0/0	0/0	0/0	0/0	0/0	0/0
chr1A_part1	43715382	1/1	1/1	1/1	1/1	1/1	1/1	1/1	1/1	1/1	1/1	1/1	1/1
chr1A_part1	44364881	0/0	0/0	0/0	0/0	0/0	0/0	0/0	0/0	0/0	0/0	0/0	0/0
chr1A_part1	44445090	1/1	1/1	1/1	1/1	1/1	1/1	1/1	1/1	1/1	1/1	1/1	1/1
chr1A_part1	44445131	0/0	0/0	0/0	0/0	0/0	0/0	0/0	0/0	0/0	0/0	0/0	0/0
chr1A_part1	44475167	1/1	1/1	1/1	1/1	1/1	0/0	1/1	1/1	1/1	1/1	1/1	0/0
chr1A_part1	44475271	0/0	0/0	0/0	0/0	0/0	0/0	0/0	0/0	0/0	0/0	0/0	0/0
chr1A_part1	44475499	1/1	1/1	1/1	1/1	1/1	1/1	1/1	1/1	1/1	1/1	1/1	1/1
chr1A_part1	44714228	1/1	1/1	1/1	1/1	1/1	1/1	1/1	1/1	1/1	0/0	1/1	1/1
chr1A_part1	44714321	1/1	1/1	1/1	1/1	1/1	1/1	1/1	1/1	1/1	0/0	1/1	1/1
chr1A_part1	44873337	0/0	0/0	0/0	0/0	0/0	0/0	0/0	0/0	0/0	0/0	0/0	0/0
chr1A_part1	45299809	1/1	1/1	1/1	0/0	1/1	1/1	1/1	1/1	0/0	0/0	1/1	0/0
chr1A_part1	45299878	1/1	1/1	1/1	0/0	1/1	1/1	1/1	1/1	0/0	1/1	1/1	0/0
chr1A_part1	45588620	0/0	0/0	0/0	0/0	0/0	0/0	0/0	0/0	0/0	0/0	0/0	0/0
chr1A_part1	45588709	0/0	0/0	0/0	0/0	0/0	0/0	0/0	0/0	0/0	0/0	0/0	0/0
chr1A_part1	45588758	0/0	0/0	0/0	0/0	0/0	0/0	0/0	0/0	0/0	0/0	0/0	0/0
chr1A_part1	45588775	0/0	0/0	0/0	0/0	0/0	0/0	0/0	0/0	0/0	0/0	0/0	0/0
chr1A_part1	45592304	0/0	0/0	0/0	0/0	0/0	0/0	0/0	0/0	0/0	0/0	0/0	0/0
chr1A_part1	45592345	0/0	0/0	0/0	0/0	0/0	0/0	0/0	0/0	0/0	0/0	0/0	0/0
chr1A_part1	45592483	0/0	0/0	0/0	0/0	0/0	0/0	0/0	0/0	0/0	0/0	0/0	0/0
chr1A_part1	45602557	0/0	0/0	0/0	0/0	0/0	0/0	0/0	0/0	0/0	0/0	0/0	0/0
chr1A_part1	45609723	0/0	0/0	0/0	0/0	0/0	0/0	0/0	0/0	0/0	0/0	0/0	0/0
chr1A_part1	45609761	0/0	0/0	0/0	0/0	0/0	0/0	0/0	0/0	0/0	0/0	0/0	0/0
chr1A_part1	45609763	0/0	0/0	0/0	0/0	0/0	0/0	0/0	0/0	0/0	0/0	0/0	0/0
chr1A_part1	45609769	0/0	0/0	0/0	0/0	0/0	0/0	0/0	0/0	0/0	0/0	0/0	0/0
chr1A_part1	45609836	0/0	0/0	0/0	0/0	0/0	0/0	0/0	0/0	0/0	0/0	0/0	0/0
chr1A_part1	45650361	0/0	0/0	0/0	0/0	0/0	0/0	0/0	0/0	0/0	0/0	0/0	0/0
chr1A_part1	45650391	0/0	0/0	0/0	0/0	0/0	0/0	0/0	0/0	0/0	0/0	0/0	0/0
chr1A_part1	45794124	0/0	0/0	0/0	0/0	0/0	0/0	0/0	0/0	0/0	0/0	0/0	0/0
chr1A_part1	45834688	0/0	0/0	0/0	0/0	0/0	0/0	0/0	0/0	0/0	0/0	0/0	0/0
chr1A_part1	45834720	0/0	0/0	0/0	0/0	0/0	0/0	0/0	0/0	0/0	0/0	0/0	0/0
chr1A_part1	45950280	0/0	0/0	0/0	0/0	0/0	0/0	0/0	0/0	0/0	0/0	0/0	0/0
chr1A_part1	45950314	0/0	0/0	0/0	0/0	0/0	0/0	0/0	0/0	0/0	0/0	0/0	0/0
chr1A_part1	45950320	0/0	1/1	1/1	1/1	1/1	1/1	1/1	0/0	1/1	1/1	1/1	1/1
chr1A_part1	46116229	0/0	0/0	0/0	0/0	0/0	0/0	0/0	0/0	0/0	0/0	0/0	0/0
chr1A_part1	46116231	0/0	0/0	0/0	0/0	0/0	0/0	0/0	0/0	0/0	0/0	0/0	0/0
chr1A_part1	46116247	0/0	0/0	0/0	0/0	0/0	0/0	0/0	0/0	0/0	0/0	0/0	0/0
chr1A_part1	46156104	0/0	0/0	0/0	0/0	0/0	0/0	0/0	0/0	0/0	0/0	0/0	0/0
chr1A_part1	46156148	0/0	0/0	0/0	0/0	0/0	0/0	0/0	0/0	0/0	0/0	0/0	0/0
chr1A_part1	46222311	0/0	0/0	0/0	0/0	0/0	0/0	0/0	0/0	0/0	0/0	0/0	0/0
chr1A_part1	46232335	0/0	0/0	0/0	0/0	0/0	0/0	0/0	0/0	0/0	0/0	0/0	0/0
chr1A_part1	46232351	0/0	0/0	0/0	0/0	0/0	0/0	0/0	0/0	0/0	0/0	0/0	0/0
chr1A_part1	46232420	0/0	0/0	0/0	0/0	0/0	0/0	0/0	0/0	0/0	0/0	0/0	0/0
chr1A_part1	46266357	0/0	0/0	0/0	0/0	0/0	0/0	0/0	0/0	0/0	0/0	0/0	0/0
chr1A_part1	46274653	0/0	0/0	0/0	0/0	0/0	0/0	0/0	0/0	0/0	0/0	0/0	0/0
chr1A_part1	46274690	0/0	0/0	0/0	0/0	0/0	0/0	0/0	0/0	0/0	0/0	0/0	0/0
chr1A_part1	46276646	0/0	0/0	0/0	0/0	0/0	0/0	0/0	0/0	0/0	0/0	0/0	0/0
chr1A_part1	46326177	1/1	1/1	1/1	1/1	1/1	1/1	1/1	1/1	1/1	1/1	1/1	1/1
chr1A_part1	46326222	0/0	0/0	0/0	0/0	0/0	0/0	0/0	0/0	0/0	0/0	0/0	0/0
chr1A_part1	46326290	0/0	0/0	0/0	0/0	0/0	0/0	0/0	0/0	0/0	0/0	0/0	0/0
chr1A_part1	46345957	0/0	0/0	0/0	0/0	0/0	0/0	0/0	0/0	0/0	0/0	0/0	0/0
chr1A_part1	46346022	0/0	0/0	0/0	0/0	0/0	0/0	0/0	0/0	0/0	0/0	0/0	0/0
chr1A_part1	46357541	0/0	0/0	0/0	0/0	0/0	0/0	0/0	0/0	0/0	0/0	0/0	0/0
chr1A_part1	46357609	0/0	0/0	0/0	0/0	0/0	0/0	0/0	0/0	0/0	0/0	0/0	0/0
chr1A_part1	46357654	0/0	0/0	0/0	0/0	0/0	0/0	0/0	0/0	0/0	0/0	0/0	0/0
chr1A_part1	46441840	0/0	0/0	0/0	0/0	0/0	0/0	0/0	0/0	0/0	0/0	0/0	0/0
chr1A_part1	46441851	0/0	0/0	0/0	0/0	0/0	0/0	0/0	0/0	0/0	0/0	0/0	0/0
chr1A_part1	46441900	0/0	0/0	0/0	0/0	0/0	0/0	0/0	0/0	0/0	0/0	0/0	0/0
chr1A_part1	47184386	0/0	0/0	0/0	0/0	0/0	0/0	0/0	0/0	0/0	0/0	0/0	0/0
chr1A_part1	47184439	0/0	0/0	0/0	0/0	0/0	0/0	0/0	0/0	0/0	0/0	0/0	0/0
chr1A_part1	47284971	0/0	0/0	0/0	0/0	0/0	0/0	0/0	0/0	0/0	0/0	0/0	0/0
chr1A_part1	47401275	0/0	0/0	0/0	0/0	0/0	0/0	0/0	0/0	0/0	0/0	0/0	0/0
chr1A_part1	47401296	0/0	0/0	0/0	0/0	0/0	0/0	0/0	0/0	0/0	0/0	0/0	0/0
chr1A_part1	47581359	0/0	0/0	0/0	0/0	0/0	0/0	0/0	0/0	0/0	0/0	0/0	0/0
chr1A_part1	47584579	0/0	0/0	0/0	0/0	0/0	0/0	0/0	0/0	0/0	0/0	0/0	0/0
chr1A_part1	47584588	0/0	0/0	0/0	0/0	0/0	0/0	0/0	0/0	0/0	0/0	0/0	0/0
chr1A_part1	47817164	0/0	0/0	0/0	0/0	0/0	0/0	0/0	0/0	0/0	0/0	0/0	0/0
chr1A_part1	47824907	0/0	0/0	0/0	0/0	0/0	0/0	0/0	0/0	0/0	0/0	0/0	0/0
chr1A_part1	47824957	0/0	0/0	0/0	0/0	0/0	0/0	0/0	0/0	0/0	0/0	0/0	0/0
chr1A_part1	47825003	0/0	0/0	0/0	0/0	0/0	0/0	0/0	0/0	0/0	0/0	0/0	0/0
chr1A_part1	48088054	0/0	0/0	0/0	0/0	0/0	0/0	0/0	0/0	0/0	0/0	0/0	0/0
chr1A_part1	48088150	0/0	0/0	0/0	0/0	0/0	0/0	0/0	0/0	0/0	0/0	0/0	0/0
chr1A_part1	48241978	0/0	0/0	0/0	0/0	0/0	0/0	0/0	0/0	0/0	0/0	0/0	0/0
chr1A_part1	48241999	0/0	0/0	0/0	0/0	0/0	0/0	0/0	0/0	0/0	0/0	0/0	0/0
chr1A_part1	48242038	0/0	0/0	0/0	0/0	0/0	0/0	0/0	0/0	0/0	0/0	0/0	0/0
chr1A_part1	48242066	0/0	0/0	0/0	0/0	0/0	0/0	0/0	0/0	0/0	0/0	0/0	0/0
chr1A_part1	48746131	1/1	1/1	1/1	1/1	1/1	1/1	1/1	1/1	1/1	1/1	1/1	1/1
chr1A_part1	48786251	0/0	0/0	0/0	0/0	0/0	0/0	0/0	0/0	0/0	0/0	0/0	0/0
chr1A_part1	48793364	0/0	0/0	0/0	0/0	0/0	0/0	0/0	0/0	0/0	0/0	0/0	0/0
chr1A_part1	48904713	0/0	0/0	0/0	0/0	0/0	0/0	0/0	0/0	0/0	0/0	0/0	0/0
chr1A_part1	48904814	0/0	0/0	0/0	0/0	0/0	0/0	0/0	0/0	0/0	0/0	0/0	0/0
chr1A_part1	48994281	1/1	1/1	1/1	1/1	1/1	1/1	1/1	1/1	1/1	1/1	1/1	1/1
chr1A_part1	48998723	0/0	0/0	0/0	0/0	0/0	0/0	0/0	0/0	0/0	0/0	0/0	0/0
chr1A_part1	48998793	0/0	0/0	0/0	0/0	0/0	0/0	0/0	0/0	0/0	0/0	0/0	0/0
chr1A_part1	49033878	0/0	0/0	0/0	0/0	0/0	0/0	0/0	0/0	0/0	0/0	0/0	0/0
chr1A_part1	49109782	0/0	0/0	0/0	0/0	0/0	0/0	0/0	0/0	0/0	0/0	0/0	0/0
chr1A_part1	49111238	0/0	0/0	0/0	0/0	0/0	0/0	0/0	0/0	0/0	0/0	0/0	0/0
chr1A_part1	49126623	0/0	0/0	0/0	0/0	0/0	0/0	0/0	0/0	0/0	0/0	0/0	0/0
chr1A_part1	49126635	0/0	0/0	0/0	0/0	0/0	0/0	0/0	0/0	0/0	0/0	0/0	0/0
chr1A_part1	49126665	0/0	0/0	0/0	0/0	0/0	0/0	0/0	0/0	0/0	0/0	0/0	0/0
chr1A_part1	49153543	0/0	0/0	0/0	0/0	0/0	0/0	0/0	0/0	0/0	0/0	0/0	0/0
chr1A_part1	49239455	0/0	0/0	0/0	0/0	0/0	0/0	0/0	0/0	0/0	0/0	0/0	0/0
chr1A_part1	49239645	0/0	0/0	0/0	0/0	0/0	0/0	0/0	0/0	0/0	0/0	0/0	0/0
chr1A_part1	49245431	0/0	0/0	0/0	0/0	0/0	0/0	0/0	0/0	0/0	0/0	0/0	0/0
chr1A_part1	49245501	0/0	0/0	0/0	0/0	0/0	0/0	0/0	0/0	0/0	0/0	0/0	0/0
chr1A_part1	49254503	0/0	0/0	0/0	0/0	0/0	0/0	0/0	0/0	0/0	0/0	0/0	0/0
chr1A_part1	49271577	0/0	0/0	0/0	0/0	0/0	0/0	0/0	0/0	0/0	0/0	0/0	0/0
chr1A_part1	49487308	0/0	0/0	0/0	0/0	0/0	0/0	0/0	0/0	0/0	0/0	0/0	0/0
chr1A_part1	49487326	0/0	0/0	0/0	0/0	0/0	0/0	0/0	0/0	0/0	0/0	0/0	0/0
chr1A_part1	49891048	0/0	0/0	0/0	0/0	0/0	0/0	0/0	0/0	0/0	0/0	0/0	0/0
chr1A_part1	50698644	0/0	0/0	0/0	0/0	0/0	0/0	0/0	0/0	0/0	0/0	0/0	0/0
chr1A_part1	50771875	0/0	0/0	0/0	1/1	0/0	0/0	0/0	0/0	0/0	1/1	0/0	0/0
chr1A_part1	50777367	0/0	0/0	0/0	1/1	0/0	0/0	0/0	0/0	0/0	1/1	0/0	0/0
chr1A_part1	50777440	0/0	0/0	0/0	0/0	0/0	0/0	0/0	0/0	0/0	0/0	0/0	0/0
chr1A_part1	50831672	0/0	0/0	0/0	0/0	0/0	0/0	0/0	0/0	0/0	0/0	0/0	0/0
chr1A_part1	50831680	0/0	0/0	0/0	0/0	0/0	0/0	0/0	0/0	0/0	0/0	0/0	0/0
chr1A_part1	50831713	0/0	0/0	0/0	0/0	0/0	0/0	0/0	0/0	0/0	0/0	0/0	0/0
chr1A_part1	50831753	0/0	0/0	0/0	0/0	0/0	0/0	0/0	0/0	0/0	0/0	0/0	0/0
chr1A_part1	50831773	0/0	0/0	0/0	0/0	0/0	0/0	0/0	0/0	0/0	0/0	0/0	0/0
chr1A_part1	50833342	0/0	0/0	0/0	0/0	0/0	0/0	0/0	0/0	0/0	0/0	0/0	0/0
chr1A_part1	50840941	0/0	0/0	0/0	1/1	0/0	0/0	0/0	0/0	0/0	1/1	0/0	0/0
chr1A_part1	50913441	0/0	0/0	0/0	0/0	0/0	0/0	0/0	0/0	0/0	0/0	0/0	0/0
chr1A_part1	50913477	0/0	0/0	0/0	0/0	0/0	0/0	0/0	0/0	0/0	0/0	0/0	0/0
chr1A_part1	50913480	0/0	0/0	0/0	0/0	0/0	0/0	0/0	0/0	0/0	0/0	0/0	0/0
chr1A_part1	50915649	0/0	0/0	0/0	0/0	0/0	0/0	0/0	0/0	0/0	0/0	0/0	0/0
chr1A_part1	50915668	0/0	0/0	0/0	0/0	0/0	0/0	0/0	0/0	0/0	0/0	0/0	0/0
chr1A_part1	50915742	0/0	0/0	0/0	0/0	0/0	0/0	0/0	0/0	0/0	0/0	0/0	0/0
chr1A_part1	50915753	0/0	0/0	0/0	0/0	0/0	0/0	0/0	0/0	0/0	0/0	0/0	0/0
chr1A_part1	51204701	0/0	0/0	0/0	0/0	0/0	0/0	0/0	0/0	0/0	0/0	0/0	0/0
chr1A_part1	51435099	0/0	0/0	0/0	0/0	0/0	0/0	0/0	0/0	0/0	0/0	0/0	0/0
chr1A_part1	51435169	1/1	1/1	1/1	0/0	1/1	1/1	1/1	1/1	1/1	0/0	1/1	1/1
chr1A_part1	51678366	0/0	0/0	0/0	1/1	0/0	0/0	0/0	0/0	0/0	1/1	0/0	0/0
chr1A_part1	51692071	0/0	1/1	1/1	1/1	1/1	1/1	1/1	1/1	1/1	1/1	1/1	0/0
chr1A_part1	51700511	1/1	1/1	1/1	1/1	1/1	1/1	0/0	0/0	1/1	1/1	1/1	1/1
chr1A_part1	51700545	1/1	1/1	1/1	1/1	1/1	1/1	0/0	0/0	1/1	1/1	1/1	1/1
chr1A_part1	51724212	0/0	0/0	0/0	0/0	0/0	0/0	1/1	1/1	0/0	0/0	0/0	0/0
chr1A_part1	52231514	0/0	0/0	0/0	0/0	0/0	0/0	1/1	1/1	0/0	0/0	0/0	0/0
chr1A_part1	52231642	0/0	0/0	0/0	0/0	0/0	0/0	0/0	0/0	0/0	0/0	0/0	0/0
chr1A_part1	52516349	1/1	1/1	1/1	1/1	1/1	1/1	1/1	1/1	1/1	1/1	1/1	1/1
chr1A_part1	52516438	1/1	1/1	1/1	1/1	1/1	1/1	1/1	1/1	1/1	1/1	1/1	1/1
chr1A_part1	52540954	0/0	0/0	0/0	0/0	0/0	0/0	0/0	0/0	0/0	0/0	0/0	0/0
chr1A_part1	52540963	0/0	0/0	0/0	0/0	0/0	0/0	0/0	0/0	0/0	0/0	0/0	0/0
chr1A_part1	53416745	0/0	0/0	0/0	0/0	0/0	0/0	0/0	0/0	0/0	0/0	0/0	0/0
chr1A_part1	53437762	0/0	0/0	0/0	0/0	0/0	0/0	0/0	0/0	0/0	0/0	0/0	0/0
chr1A_part1	53455767	0/0	0/0	0/0	0/0	0/0	0/0	0/0	0/0	0/0	0/0	0/0	0/0
chr1A_part1	53455793	0/0	0/0	0/0	0/0	0/0	0/0	0/0	0/0	0/0	0/0	0/0	0/0
chr1A_part1	53455937	0/0	0/0	0/0	0/0	0/0	0/0	0/0	0/0	0/0	0/0	0/0	0/0
chr1A_part1	53455946	0/0	0/0	0/0	0/0	0/0	0/0	0/0	0/0	0/0	0/0	0/0	0/0
chr1A_part1	53502122	0/0	0/0	0/0	0/0	0/0	0/0	0/0	0/0	0/0	0/0	0/0	0/0
chr1A_part1	54077630	0/0	0/0	0/0	0/0	0/0	0/0	0/0	0/0	0/0	0/0	0/0	0/0
chr1A_part1	54077644	0/0	0/0	0/0	0/0	0/0	0/0	0/0	0/0	0/0	0/0	0/0	0/0
chr1A_part1	54077666	0/0	0/0	0/0	0/0	0/0	0/0	0/0	0/0	0/0	0/0	0/0	0/0
chr1A_part1	54077683	0/0	0/0	0/0	0/0	0/0	0/0	0/0	0/0	0/0	0/0	0/0	0/0
chr1A_part1	54077692	0/0	0/0	0/0	0/0	0/0	0/0	0/0	0/0	0/0	0/0	0/0	0/0
chr1A_part1	54127423	0/0	0/0	0/0	0/0	0/0	0/0	0/0	0/0	0/0	0/0	0/0	0/0
chr1A_part1	54460442	0/0	0/0	0/0	0/0	0/0	0/0	0/0	0/0	0/0	0/0	0/0	0/0
chr1A_part1	54856812	0/0	0/0	0/0	0/0	0/0	0/0	0/0	0/0	0/0	0/0	0/0	0/0
chr1A_part1	56340553	0/0	0/0	0/0	0/0	0/0	0/0	0/0	0/0	0/0	0/0	0/0	0/0
chr1A_part1	57204953	0/0	0/0	0/0	0/0	0/0	0/0	0/0	0/0	0/0	0/0	0/0	0/0
chr1A_part1	57293055	0/0	0/0	0/0	0/0	0/0	0/0	0/0	0/0	0/0	0/0	0/0	0/0
chr1A_part1	57399833	0/0	0/0	0/0	0/0	0/0	0/0	0/0	0/0	0/0	0/0	0/0	0/0
chr1A_part1	58020065	0/0	0/0	0/0	0/0	0/0	0/0	0/0	0/0	0/0	0/0	0/0	0/0
chr1A_part1	58175631	0/0	0/0	0/0	0/0	0/0	0/0	0/0	0/0	0/0	0/0	0/0	0/0
chr1A_part1	58175652	0/0	0/0	0/0	0/0	0/0	0/0	0/0	0/0	0/0	0/0	0/0	0/0
chr1A_part1	58175719	0/0	0/0	0/0	0/0	0/0	0/0	0/0	0/0	0/0	0/0	0/0	0/0
chr1A_part1	58238034	0/0	0/0	0/0	0/0	0/0	0/0	0/0	0/0	0/0	0/0	0/0	0/0
chr1A_part1	58711970	0/0	0/0	0/0	0/0	0/0	0/0	0/0	0/0	0/0	0/0	0/0	0/0
chr1A_part1	58840486	0/0	0/0	0/0	0/0	0/0	0/0	0/0	0/0	0/0	0/0	0/0	0/0
chr1A_part1	58840513	0/0	0/0	0/0	0/0	0/0	0/0	0/0	0/0	0/0	0/0	0/0	0/0
chr1A_part1	59119527	0/0	0/0	0/0	0/0	0/0	0/0	0/0	0/0	0/0	0/0	0/0	0/0
chr1A_part1	59119543	0/0	0/0	0/0	0/0	0/0	0/0	0/0	0/0	0/0	0/0	0/0	0/0
chr1A_part1	59214420	0/0	0/0	0/0	0/0	0/0	0/0	0/0	0/0	0/0	0/0	0/0	0/0
chr1A_part1	59216622	0/0	0/0	0/0	0/0	0/0	0/0	0/0	0/0	0/0	0/0	0/0	0/0
chr1A_part1	59234726	0/0	0/0	0/0	0/0	0/0	0/0	0/0	0/0	0/0	0/0	0/0	0/0
chr1A_part1	60352691	0/0	0/0	0/0	0/0	0/0	0/0	0/0	0/0	0/0	0/0	0/0	0/0
chr1A_part1	60352707	0/0	0/0	0/0	0/0	0/0	0/0	0/0	0/0	0/0	0/0	0/0	0/0
chr1A_part1	60352784	0/0	0/0	0/0	0/0	0/0	0/0	0/0	0/0	0/0	0/0	0/0	0/0
chr1A_part1	60352829	0/0	0/0	0/0	0/0	0/0	0/0	0/0	0/0	0/0	0/0	0/0	0/0
chr1A_part1	60354138	0/0	0/0	0/0	0/0	0/0	0/0	0/0	0/0	0/0	0/0	0/0	0/0
chr1A_part1	61006243	0/0	0/0	0/0	0/0	0/0	0/0	0/0	0/0	0/0	0/0	0/0	0/0
chr1A_part1	61032275	0/0	0/0	0/0	0/0	0/0	0/0	0/0	0/0	0/0	0/0	0/0	0/0
chr1A_part1	61032289	0/0	0/0	0/0	0/0	0/0	0/0	0/0	0/0	0/0	0/0	0/0	0/0
chr1A_part1	61032311	0/0	0/0	0/0	0/0	0/0	0/0	0/0	0/0	0/0	0/0	0/0	0/0
chr1A_part1	61032321	0/0	0/0	0/0	0/0	0/0	0/0	0/0	0/0	0/0	0/0	0/0	0/0
chr1A_part1	61032360	0/0	0/0	0/0	0/0	0/0	0/0	0/0	0/0	0/0	0/0	0/0	0/0
chr1A_part1	61032381	0/0	0/0	0/0	0/0	0/0	0/0	0/0	0/0	0/0	0/0	0/0	0/0
chr1A_part1	61088948	0/0	0/0	0/0	0/0	0/0	0/0	0/0	0/0	0/0	0/0	0/0	0/0
chr1A_part1	62010013	0/0	0/0	0/0	0/0	0/0	0/0	0/0	0/0	0/0	0/0	0/0	0/0
chr1A_part1	62852972	0/0	0/0	0/0	0/0	0/0	0/0	0/0	0/0	0/0	0/0	0/0	0/0
chr1A_part1	63055525	0/0	0/0	0/0	0/0	0/0	0/0	0/0	0/0	0/0	0/0	0/0	0/0
chr1A_part1	63786351	0/0	0/0	0/0	0/0	0/0	0/0	0/0	0/0	0/0	0/0	0/0	0/0
chr1A_part1	63786441	0/0	0/0	0/0	0/0	0/0	0/0	0/0	0/0	0/0	0/0	0/0	0/0
chr1A_part1	64548817	0/0	0/0	0/0	0/0	0/0	0/0	0/0	0/0	0/0	0/0	0/0	0/0
chr1A_part1	64835777	0/0	0/0	0/0	0/0	0/0	0/0	0/0	0/0	0/0	0/0	0/0	0/0
chr1A_part1	64852307	0/0	0/0	0/0	0/0	0/0	0/0	0/0	0/0	0/0	0/0	0/0	0/0
chr1A_part1	64855728	0/0	0/0	0/0	0/0	0/0	0/0	0/0	0/0	0/0	0/0	0/0	0/0
chr1A_part1	66176048	0/0	0/0	0/0	0/0	0/0	0/0	0/0	0/0	0/0	0/0	0/0	0/0
chr1A_part1	66956130	1/1	1/1	1/1	1/1	1/1	1/1	1/1	1/1	1/1	1/1	1/1	1/1
chr1A_part1	67689285	0/0	0/0	0/0	0/0	0/0	0/0	0/0	0/0	0/0	0/0	0/0	0/0
chr1A_part1	67689314	0/0	0/0	0/0	0/0	0/0	0/0	0/0	0/0	0/0	0/0	0/0	0/0
chr1A_part1	67689338	0/0	0/0	0/0	0/0	0/0	0/0	0/0	0/0	0/0	0/0	0/0	0/0
chr1A_part1	67689345	0/0	0/0	0/0	0/0	0/0	0/0	0/0	0/0	0/0	0/0	0/0	0/0
chr1A_part1	68461379	0/0	0/0	0/0	0/0	0/0	0/0	0/0	0/0	0/0	0/0	0/0	0/0
chr1A_part1	68536174	0/0	0/0	0/0	0/0	0/0	0/0	0/0	0/0	0/0	0/0	0/0	0/0
chr1A_part1	71445244	0/0	0/0	0/0	0/0	0/0	0/0	0/0	0/0	0/0	0/0	0/0	0/0
chr1A_part1	71445278	0/0	0/0	0/0	0/0	0/0	0/0	0/0	0/0	0/0	0/0	0/0	0/0
chr1A_part1	71718431	0/0	0/0	0/0	0/0	0/0	0/0	0/0	0/0	0/0	0/0	0/0	0/0
chr1A_part1	71775643	0/0	0/0	0/0	0/0	0/0	0/0	0/0	0/0	0/0	0/0	0/0	0/0
chr1A_part1	72553989	0/0	0/0	0/0	0/0	0/0	0/0	0/0	0/0	0/0	0/0	0/0	0/0
chr1A_part1	72554075	0/0	0/0	0/0	0/0	0/0	0/0	0/0	0/0	0/0	0/0	0/0	0/0
chr1A_part1	76031032	0/0	0/0	0/0	0/0	0/0	0/0	0/0	0/0	0/0	0/0	0/0	0/0
chr1A_part1	76031114	1/1	0/0	1/1	1/1	1/1	1/1	1/1	1/1	1/1	1/1	0/0	1/1
chr1A_part1	79265187	0/0	0/0	0/0	0/0	0/0	0/0	0/0	0/0	0/0	0/0	0/0	0/0
chr1A_part1	81466155	1/1	1/1	1/1	1/1	1/1	1/1	1/1	1/1	1/1	1/1	1/1	1/1
chr1A_part1	84368372	0/0	0/0	0/0	0/0	0/0	0/0	0/0	0/0	0/0	0/0	0/0	0/0
chr1A_part1	84368379	0/0	0/0	0/0	0/0	0/0	0/0	0/0	0/0	0/0	0/0	0/0	0/0
chr1A_part1	84376361	0/0	0/0	0/0	0/0	0/0	0/0	0/0	0/0	0/0	0/0	0/0	0/0
chr1A_part1	84444194	0/0	0/0	0/0	0/0	0/0	0/0	0/0	0/0	0/0	0/0	0/0	0/0
chr1A_part1	85696133	0/0	0/0	0/0	0/0	0/0	0/0	0/0	0/0	0/0	0/0	0/0	0/0
chr1A_part1	85903729	0/0	0/0	0/0	0/0	0/0	0/0	0/0	0/0	0/0	0/0	0/0	0/0
chr1A_part1	85903754	0/0	0/0	0/0	0/0	0/0	0/0	0/0	0/0	0/0	0/0	0/0	0/0
chr1A_part1	86134628	0/0	0/0	0/0	0/0	0/0	0/0	0/0	0/0	0/0	0/0	0/0	0/0
chr1A_part1	86134651	0/0	0/0	0/0	0/0	0/0	0/0	0/0	0/0	0/0	0/0	0/0	0/0
chr1A_part1	86134704	0/0	0/0	0/0	0/0	0/0	0/0	0/0	0/0	0/0	0/0	0/0	0/0
chr1A_part1	86437811	0/0	0/0	0/0	0/0	0/0	0/0	0/0	0/0	0/0	0/0	0/0	0/0
chr1A_part1	88950375	0/0	0/0	0/0	0/0	0/0	0/0	0/0	0/0	0/0	0/0	0/0	0/0
chr1A_part1	90159240	0/0	0/0	0/0	0/0	0/0	0/0	0/0	0/0	0/0	0/0	0/0	0/0
chr1A_part1	90179878	0/0	0/0	0/0	0/0	0/0	0/0	0/0	0/0	0/0	0/0	0/0	0/0
chr1A_part1	90179922	0/0	0/0	0/0	0/0	0/0	0/0	0/0	0/0	0/0	0/0	0/0	0/0
chr1A_part1	91175650	0/0	0/0	0/0	0/0	0/0	0/0	0/0	0/0	0/0	0/0	0/0	0/0
chr1A_part1	91413161	0/0	0/0	0/0	0/0	0/0	0/0	0/0	0/0	0/0	0/0	0/0	0/0
chr1A_part1	91604134	0/0	0/0	0/0	0/0	0/0	0/0	0/0	0/0	0/0	0/0	0/0	0/0
chr1A_part1	91604143	0/0	0/0	0/0	0/0	0/0	0/0	0/0	0/0	0/0	0/0	0/0	0/0
chr1A_part1	91604183	0/0	0/0	0/0	0/0	0/0	0/0	0/0	0/0	0/0	0/0	0/0	0/0
chr1A_part1	91604192	0/0	0/0	0/0	0/0	0/0	0/0	0/0	0/0	0/0	0/0	0/0	0/0
chr1A_part1	91604247	0/0	0/0	0/0	0/0	0/0	0/0	0/0	0/0	0/0	0/0	0/0	0/0
chr1A_part1	91677240	0/0	0/0	0/0	0/0	0/0	0/0	0/0	0/0	0/0	0/0	0/0	0/0
chr1A_part1	91677271	0/0	0/0	0/0	0/0	0/0	0/0	0/0	0/0	0/0	0/0	0/0	0/0
chr1A_part1	91677292	0/0	0/0	0/0	0/0	0/0	0/0	0/0	0/0	0/0	0/0	0/0	0/0
chr1A_part1	93606563	0/0	0/0	0/0	0/0	0/0	0/0	0/0	0/0	0/0	0/0	0/0	0/0
chr1A_part1	94106929	0/0	0/0	0/0	0/0	0/0	0/0	0/0	0/0	0/0	0/0	0/0	0/0
chr1A_part1	94117286	0/0	0/0	0/0	0/0	0/0	0/0	0/0	0/0	0/0	0/0	0/0	0/0
chr1A_part1	94122914	0/0	0/0	0/0	0/0	0/0	0/0	0/0	0/0	0/0	0/0	0/0	0/0
chr1A_part1	94122974	0/0	0/0	0/0	0/0	0/0	0/0	0/0	0/0	0/0	0/0	0/0	0/0
chr1A_part1	95313767	0/0	0/0	0/0	0/0	0/0	0/0	0/0	0/0	0/0	0/0	0/0	0/0
chr1A_part1	95499884	0/0	0/0	0/0	0/0	0/0	0/0	0/0	0/0	0/0	0/0	0/0	0/0
chr1A_part1	95643099	0/0	0/0	0/0	0/0	0/0	0/0	0/0	0/0	0/0	0/0	0/0	0/0
chr1A_part1	95832343	0/0	0/0	0/0	0/0	0/0	0/0	0/0	0/0	0/0	0/0	0/0	0/0
chr1A_part1	95832352	0/0	0/0	0/0	0/0	0/0	0/0	0/0	0/0	0/0	0/0	0/0	0/0
chr1A_part1	97860536	0/0	0/0	0/0	0/0	0/0	0/0	0/0	0/0	0/0	0/0	0/0	0/0
chr1A_part1	97940798	0/0	0/0	0/0	0/0	0/0	0/0	0/0	0/0	0/0	0/0	0/0	0/0
chr1A_part1	98524918	0/0	0/0	0/0	0/0	0/0	0/0	0/0	0/0	0/0	0/0	0/0	0/0
chr1A_part1	99551363	0/0	0/0	0/0	0/0	0/0	0/0	0/0	0/0	0/0	0/0	0/0	0/0
chr1A_part1	99551467	0/0	0/0	0/0	0/0	0/0	0/0	0/0	0/0	0/0	0/0	0/0	0/0
chr1A_part1	99753995	0/0	0/0	0/0	0/0	0/0	0/0	0/0	0/0	0/0	0/0	0/0	0/0
chr1A_part1	99754003	0/0	0/0	0/0	0/0	0/0	0/0	0/0	0/0	0/0	0/0	0/0	0/0
chr1A_part1	99754013	0/0	0/0	0/0	0/0	0/0	0/0	0/0	0/0	0/0	0/0	0/0	0/0
chr1A_part1	99762316	0/0	0/0	0/0	0/0	0/0	0/0	0/0	0/0	0/0	0/0	0/0	0/0
chr1A_part1	99867511	0/0	0/0	0/0	0/0	0/0	0/0	0/0	0/0	0/0	0/0	0/0	0/0
chr1A_part1	99867525	0/0	0/0	0/0	0/0	0/0	0/0	0/0	0/0	0/0	0/0	0/0	0/0
chr1A_part1	99912918	1/1	1/1	1/1	0/0	1/1	1/1	1/1	1/1	1/1	1/1	1/1	1/1
[truncated: 127,958 more rows]

## Sheet: Non_imputed
				GWAS identifies an ortholog of the rice D11 gene as a candidate gene for grain size in an international collection of hexaploid wheat Honoré Tekeu1,2,5, Eddy L.M. Ngonkeu4,5, Sébastien Bélanger2,3, Pierre F. Djocgoué5, Amina Abed1,2, Davoud Torkamaneh1,2,6, Brian Boyle2, Patrick M. Tsimi5, Wuletaw Tadesse7, Martine Jean1,2, François Belzile1,2* 1Département de Phytologie, Université Laval, Quebec…
CHROM	POS	Plant1	Plant2	Plant3	Plant4	Plant5	Plant6	Plant7	Plant8	Plant9	Plant10	Guelphsample_R1	Guelphsample_R2												0/0		1/1		0/1		1/0		./.					0/0	1/1	0/1	1/0	./.
chr1A_part1	804593	0/0	0/0	0/0	0/0	0/0	0/0	0/0	0/0	0/0	0/0	./.	0/0												59753	0.99888	51	0.000852558	12	0.000200602	4	6.68673e-05	70120		59820		59753	0.99888	0.000852558	0.000200602	6.68673e-05
chr1A_part1	1157969	0/0	0/0	0/0	0/0	0/0	0/0	0/0	0/0	0/0	0/0	0/0	./.												64164	0.998615	59	0.000918245	14	0.000217889	16	0.000249016	65687		64253		64164	0.998615	0.000918245	0.000217889	0.000249016
chr1A_part1	1157976	0/0	0/0	0/0	0/0	0/0	0/0	0/0	0/0	0/0	0/0	0/0	./.												67771	0.998821	59	0.000869552	9	0.000132644	12	0.000176858	62089		67851		67771	0.998821	0.000869552	0.000132644	0.000176858
chr1A_part1	1158042	0/0	0/0	0/0	0/0	0/0	0/0	0/0	0/0	0/0	0/0	0/0	./.												74248	0.998722	68	0.000914679	13	0.000174865	14	0.000188316	55597		74343		74248	0.998722	0.000914679	0.000174865	0.000188316
chr1A_part1	1158055	0/0	0/0	0/0	0/0	0/0	0/0	0/0	0/0	0/0	0/0	0/0	./.												74510	0.998834	72	0.000965186	6	8.04322e-05	9	0.000120648	55343		74597		74510	0.998834	0.000965186	8.04322e-05	0.000120648
chr1A_part1	1159429	0/0	0/0	0/0	0/0	0/0	0/0	0/0	0/0	0/0	0/0	0/0	0/0												82085	0.998747	66	0.000803037	22	0.000267679	15	0.000182508	47752		82188		82085	0.998747	0.000803037	0.000267679	0.000182508
chr1A_part1	1159441	0/0	0/0	0/0	0/0	0/0	0/0	0/0	0/0	0/0	0/0	0/0	0/0												79675	0.998872	61	0.000764746	12	0.000150442	17	0.000213126	50175		79765		79675	0.998872	0.000764746	0.000150442	0.000213126
chr1A_part1	1159442	0/0	0/0	0/0	0/0	0/0	0/0	0/0	0/0	0/0	0/0	0/0	0/0												77484	0.998763	69	0.000889404	16	0.000206239	11	0.000141789	52360		77580		77484	0.998763	0.000889404	0.000206239	0.000141789
chr1A_part1	1159478	0/0	0/0	0/0	0/0	0/0	0/0	0/0	0/0	0/0	0/0	0/0	0/0												73806	0.998769	62	0.000839006	17	0.00023005	12	0.000162388	56043		73897		73806	0.998769	0.000839006	0.00023005	0.000162388
chr1A_part1	1159485	0/0	0/0	0/0	0/0	0/0	0/0	0/0	0/0	0/0	0/0	0/0	0/0												69298	0.99889	54	0.000778378	11	0.000158559	12	0.000172973	60565		69375		69298	0.99889	0.000778378	0.000158559	0.000172973
chr1A_part1	1159536	0/0	0/0	0/0	0/0	0/0	0/0	0/0	0/0	0/0	0/0	0/0	./.												76453	0.99885	63	0.000823088	10	0.000130649	15	0.000195973	53399		76541		76453	0.99885	0.000823088	0.000130649	0.000195973
chr1A_part1	1162190	0/0	0/0	0/0	0/0	./.	0/0	0/0	0/0	0/0	0/0	./.	0/0												65834	0.998726	58	0.000879881	16	0.000242726	10	0.000151704	64022		65918		65834	0.998726	0.000879881	0.000242726	0.000151704
chr1A_part1	1190323	0/0	0/0	0/0	0/0	0/0	0/0	0/0	0/0	0/0	0/0	0/0	0/0
chr1A_part1	1207866	0/0	0/0	./.	0/0	./.	0/0	./.	0/0	0/0	0/0	0/0	0/0
chr1A_part1	1231056	0/0	0/0	0/0	0/0	./.	./.	./.	0/0	0/0	./.	./.	./.
chr1A_part1	1231100	0/0	0/0	0/0	0/0	./.	./.	./.	0/0	0/0	./.	./.	./.
chr1A_part1	1232999	0/0	0/0	0/0	0/0	0/0	0/0	0/0	0/0	0/0	0/0	0/0	./.
chr1A_part1	1238021	0/0	0/0	0/0	0/0	0/0	0/0	0/0	0/0	0/0	0/0	./.	0/0
chr1A_part1	1238074	./.	./.	./.	./.	./.	./.	./.	./.	./.	./.	./.	./.
chr1A_part1	1238158	./.	./.	./.	./.	./.	./.	./.	./.	./.	./.	./.	./.
chr1A_part1	1338362	0/0	0/0	0/0	0/0	0/0	0/0	0/0	0/0	0/0	./.	0/0	0/0
chr1A_part1	1338370	0/0	0/0	0/0	0/0	0/0	0/0	0/0	0/0	0/0	./.	0/0	0/0
chr1A_part1	1338375	0/0	0/0	0/0	0/0	0/0	0/0	0/0	0/0	0/0	./.	0/0	0/0
chr1A_part1	1338463	0/0	0/0	0/0	0/0	0/0	0/0	0/0	0/0	0/0	./.	0/0	0/0
chr1A_part1	1338468	0/0	0/0	0/0	0/0	0/0	0/0	0/0	0/0	0/0	./.	0/0	0/0
chr1A_part1	1338495	0/0	0/0	0/0	0/0	0/0	0/0	0/0	0/0	0/0	./.	0/0	0/0
chr1A_part1	1647567	0/0	0/0	0/0	0/0	./.	0/0	0/0	0/0	./.	0/0	0/0	0/0
chr1A_part1	1647579	0/0	0/0	0/0	0/0	./.	0/0	0/0	0/0	./.	0/0	0/0	0/0
chr1A_part1	1669989	./.	./.	./.	./.	./.	./.	./.	./.	./.	./.	./.	./.
chr1A_part1	1673832	0/0	0/0	./.	0/0	0/0	./.	0/0	0/0	0/0	./.	./.	./.
chr1A_part1	1673882	0/0	0/0	./.	0/0	0/0	./.	0/0	0/0	0/0	./.	./.	./.
chr1A_part1	1694370	./.	./.	./.	./.	./.	./.	./.	./.	./.	./.	./.	./.
chr1A_part1	1694389	./.	./.	./.	./.	./.	./.	./.	./.	./.	./.	./.	./.
chr1A_part1	1698824	0/0	0/0	0/0	0/0	0/0	0/0	0/0	0/0	0/0	0/0	./.	0/0
chr1A_part1	1698908	0/0	0/0	0/0	0/0	0/0	0/0	0/0	0/0	0/0	0/0	0/0	0/0
chr1A_part1	1700161	0/0	0/0	./.	./.	./.	./.	0/0	0/0	0/0	0/0	0/0	0/0
chr1A_part1	1700170	0/0	0/0	./.	./.	./.	./.	0/0	0/0	0/0	0/0	0/0	0/0
chr1A_part1	1846831	0/0	0/0	0/0	0/0	0/0	0/0	0/0	0/0	0/0	0/0	0/0	0/0
chr1A_part1	1846857	0/0	0/0	0/0	0/0	0/0	0/0	0/0	0/0	0/0	0/0	0/0	0/0
chr1A_part1	1989314	0/0	0/0	0/0	0/0	0/0	0/0	0/0	0/0	0/0	./.	./.	0/0
chr1A_part1	2075567	./.	0/0	0/0	0/0	./.	0/0	0/0	0/0	0/0	0/0	0/0	0/0
chr1A_part1	2099933	0/0	0/0	0/0	0/0	0/0	./.	0/0	0/0	0/0	0/0	0/0	0/0
chr1A_part1	2100051	0/0	0/0	0/0	0/0	0/0	./.	0/0	0/0	0/0	0/0	0/0	0/0
chr1A_part1	2177294	0/0	0/0	0/0	0/0	0/0	0/0	0/0	0/0	0/0	0/0	0/0	./.
chr1A_part1	2185105	0/0	0/0	0/0	0/0	0/0	0/0	0/0	0/0	0/0	0/0	0/0	0/0
chr1A_part1	2185113	0/0	0/0	0/0	0/0	0/0	0/0	0/0	0/0	0/0	0/0	0/0	0/0
chr1A_part1	2185175	0/0	0/0	0/0	0/0	0/0	0/0	0/0	0/0	0/0	0/0	0/0	0/0
chr1A_part1	2185187	0/0	0/0	0/0	0/0	0/0	0/0	0/0	0/0	0/0	0/0	0/0	0/0
chr1A_part1	2200867	./.	./.	./.	./.	./.	./.	./.	./.	./.	./.	./.	./.
chr1A_part1	2200885	./.	./.	./.	./.	./.	./.	./.	./.	./.	./.	./.	./.
chr1A_part1	2200943	./.	./.	./.	./.	./.	./.	./.	./.	./.	./.	./.	./.
chr1A_part1	2289016	./.	0/0	0/0	0/0	0/0	./.	0/0	./.	0/0	0/0	./.	./.
chr1A_part1	2289032	./.	0/0	0/0	0/0	0/0	./.	0/0	./.	0/0	0/0	./.	./.
chr1A_part1	2289043	./.	0/0	0/0	0/0	0/0	./.	0/0	./.	0/0	0/0	./.	./.
chr1A_part1	2289067	./.	0/0	0/0	0/0	0/0	./.	0/0	./.	0/0	0/0	./.	./.
chr1A_part1	2292234	0/0	./.	./.	./.	0/0	0/0	./.	./.	0/0	0/0	0/0	0/0
chr1A_part1	2340911	0/0	0/0	0/0	0/0	0/0	0/0	0/0	0/0	0/0	0/0	0/0	0/0
chr1A_part1	2377924	0/0	0/0	0/0	0/0	0/0	0/0	0/0	0/0	0/0	0/0	0/0	0/0
chr1A_part1	2377935	0/0	0/0	0/0	0/0	0/0	0/0	0/0	0/0	0/0	0/0	0/0	0/0
chr1A_part1	2377970	0/0	0/0	0/0	0/0	0/0	./.	0/0	0/0	0/0	0/0	0/0	0/0
chr1A_part1	2641208	0/0	0/0	0/0	0/0	0/0	0/0	0/0	0/0	0/0	0/0	0/0	./.
chr1A_part1	2641222	0/0	0/0	0/0	0/0	0/0	0/0	0/0	0/0	0/0	0/0	0/0	./.
chr1A_part1	2856202	./.	./.	./.	./.	./.	./.	./.	./.	./.	./.	./.	./.
chr1A_part1	2876758	0/0	0/0	0/0	./.	0/0	./.	./.	./.	./.	./.	./.	./.
chr1A_part1	2876765	0/0	0/0	0/0	./.	0/0	./.	./.	./.	./.	./.	./.	./.
chr1A_part1	2876821	./.	./.	./.	./.	./.	./.	./.	./.	./.	./.	./.	./.
chr1A_part1	2926833	./.	1/1	1/0	1/0	1/0	1/0	1/0	1/1	1/0	1/0	1/0	1/0
chr1A_part1	2927060	0/0	0/0	0/0	0/0	0/0	0/0	0/0	0/0	0/0	0/0	0/0	0/0
chr1A_part1	2927075	0/0	0/0	0/0	0/0	0/0	0/0	0/0	0/0	0/0	0/0	0/0	0/0
chr1A_part1	2927118	0/0	0/0	0/0	0/0	0/0	0/0	./.	0/0	0/0	./.	0/0	0/0
chr1A_part1	2988774	0/0	0/0	0/0	0/0	0/0	0/0	0/0	0/0	0/0	0/0	0/0	0/0
chr1A_part1	2988781	0/0	0/0	0/0	0/0	0/0	0/0	0/0	0/0	0/0	0/0	0/0	0/0
chr1A_part1	2988796	0/0	0/0	0/0	0/0	0/0	0/0	0/0	0/0	0/0	0/0	0/0	0/0
chr1A_part1	3381967	0/0	./.	0/0	0/0	0/0	0/0	./.	0/0	0/0	0/0	./.	./.
chr1A_part1	3381998	0/0	./.	0/0	0/0	0/0	0/0	./.	0/0	0/0	0/0	./.	./.
chr1A_part1	3452684	0/0	0/0	./.	0/0	./.	0/0	0/0	0/0	0/0	0/0	0/0	./.
chr1A_part1	3491960	./.	./.	./.	./.	./.	./.	./.	./.	./.	./.	./.	./.
chr1A_part1	3492028	./.	./.	./.	./.	./.	./.	./.	./.	./.	./.	./.	./.
chr1A_part1	3492278	./.	0/0	0/0	0/0	0/0	0/0	0/0	0/0	0/0	0/0	0/0	0/0
chr1A_part1	3494306	./.	./.	./.	./.	./.	./.	0/0	./.	./.	./.	./.	./.
chr1A_part1	3548271	./.	./.	./.	./.	./.	./.	./.	./.	./.	./.	./.	./.
chr1A_part1	3548274	./.	./.	./.	./.	./.	./.	./.	./.	./.	./.	./.	./.
chr1A_part1	3548277	./.	./.	./.	./.	./.	./.	./.	./.	./.	./.	./.	./.
chr1A_part1	3584230	./.	0/0	0/0	./.	./.	0/0	0/0	./.	./.	./.	0/0	0/0
chr1A_part1	3584251	./.	0/0	0/0	./.	./.	0/0	0/0	./.	./.	./.	0/0	0/0
chr1A_part1	3613321	./.	./.	./.	./.	./.	0/0	./.	./.	./.	./.	./.	./.
chr1A_part1	3613357	./.	./.	./.	./.	./.	0/0	./.	./.	./.	./.	./.	./.
chr1A_part1	3613479	0/0	0/0	0/0	0/0	./.	0/0	0/0	0/0	./.	0/0	./.	0/0
chr1A_part1	3613491	0/0	0/0	0/0	0/0	./.	0/0	0/0	0/0	./.	0/0	./.	0/0
chr1A_part1	3613500	0/0	0/0	0/0	0/0	./.	0/0	0/0	0/0	./.	0/0	./.	0/0
chr1A_part1	3613527	0/0	0/0	0/0	0/0	./.	0/0	0/0	0/0	./.	0/0	./.	0/0
chr1A_part1	3613543	0/0	0/0	0/0	0/0	./.	0/0	0/0	0/0	0/0	0/0	./.	0/0
chr1A_part1	3613582	0/0	0/0	0/0	0/0	./.	0/0	0/0	0/0	0/0	0/0	./.	0/0
chr1A_part1	3613616	0/0	0/0	0/0	0/0	0/0	0/0	0/0	0/0	0/0	0/0	./.	0/0
chr1A_part1	3613711	0/0	0/0	0/0	0/0	0/0	0/0	0/0	0/0	0/0	0/0	0/0	0/0
chr1A_part1	3613718	0/0	0/0	0/0	0/0	0/0	0/0	0/0	0/0	0/0	0/0	0/0	0/0
chr1A_part1	3618147	0/0	0/0	0/0	0/0	0/0	0/0	0/0	0/0	0/0	0/0	./.	./.
chr1A_part1	3618162	0/0	0/0	0/0	0/0	0/0	0/0	0/0	0/0	0/0	0/0	./.	./.
chr1A_part1	3618173	0/0	0/0	0/0	0/0	0/0	0/0	0/0	0/0	0/0	0/0	./.	./.
chr1A_part1	3681082	0/0	0/0	0/0	0/0	0/0	0/0	0/0	0/0	0/0	0/0	./.	0/0
chr1A_part1	3681123	0/0	0/0	0/0	0/0	0/0	0/0	0/0	0/0	0/0	0/0	./.	0/0
chr1A_part1	3701995	0/0	0/0	0/0	0/0	0/0	0/0	0/0	0/0	0/0	0/0	0/0	0/0
chr1A_part1	3702037	0/0	0/0	0/0	0/0	0/0	0/0	0/0	0/0	0/0	0/0	0/0	0/0
chr1A_part1	3776843	./.	0/0	0/0	0/0	0/0	./.	0/0	0/0	0/0	0/0	0/0	0/0
chr1A_part1	3776947	./.	0/0	0/0	0/0	0/0	./.	0/0	0/0	0/0	0/0	./.	0/0
chr1A_part1	3780033	0/0	0/0	0/0	0/0	0/0	0/0	0/0	0/0	0/0	0/0	0/0	0/0
chr1A_part1	3780053	0/0	0/0	0/0	0/0	0/0	0/0	0/0	0/0	0/0	0/0	0/0	0/0
chr1A_part1	3780088	0/0	0/0	0/0	0/0	0/0	0/0	0/0	0/0	0/0	0/0	0/0	0/0
chr1A_part1	3780094	0/0	0/0	0/0	0/0	0/0	0/0	0/0	0/0	0/0	0/0	0/0	0/0
chr1A_part1	3793189	0/0	0/0	./.	0/0	0/0	0/0	0/0	0/0	0/0	0/0	0/0	0/0
chr1A_part1	3793259	0/0	0/0	0/0	0/0	0/0	0/0	0/0	0/0	0/0	0/0	0/0	0/0
chr1A_part1	3793280	0/0	0/0	0/0	0/0	0/0	0/0	0/0	0/0	0/0	0/0	0/0	0/0
chr1A_part1	3793296	0/0	0/0	0/0	0/0	0/0	0/0	0/0	0/0	0/0	0/0	0/0	0/0
chr1A_part1	3793316	0/0	0/0	0/0	0/0	0/0	0/0	0/0	0/0	0/0	0/0	0/0	0/0
chr1A_part1	3793335	0/0	0/0	0/0	0/0	0/0	0/0	0/0	0/0	0/0	0/0	0/0	0/0
chr1A_part1	3799661	0/0	0/0	0/0	./.	./.	./.	./.	./.	./.	./.	./.	0/0
chr1A_part1	3799675	0/0	0/0	0/0	./.	./.	./.	./.	./.	./.	./.	./.	0/0
chr1A_part1	3799686	0/0	0/0	0/0	./.	./.	./.	./.	./.	./.	./.	./.	0/0
chr1A_part1	3799704	0/0	0/0	0/0	./.	./.	./.	./.	./.	./.	./.	./.	0/0
chr1A_part1	3830807	./.	./.	0/0	./.	./.	0/0	0/0	0/0	./.	./.	0/0	0/0
chr1A_part1	3830906	./.	./.	0/0	./.	./.	0/0	0/0	0/0	./.	./.	0/0	0/0
chr1A_part1	3849036	0/0	0/0	0/0	0/0	0/0	0/0	0/0	./.	0/0	0/0	0/0	0/0
chr1A_part1	3878168	0/0	0/0	0/0	./.	./.	0/0	./.	0/0	./.	0/0	0/0	0/0
chr1A_part1	3878203	0/0	0/0	0/0	./.	./.	0/0	./.	0/0	./.	0/0	0/0	0/0
chr1A_part1	3917040	0/0	0/0	0/0	./.	0/0	./.	./.	0/0	0/0	./.	./.	0/0
chr1A_part1	3917055	0/0	0/0	0/0	./.	0/0	./.	./.	0/0	0/0	./.	./.	0/0
chr1A_part1	3917097	0/0	0/0	0/0	./.	0/0	./.	./.	0/0	0/0	./.	./.	0/0
chr1A_part1	3917114	0/0	0/0	0/0	./.	0/0	./.	./.	0/0	0/0	./.	./.	0/0
chr1A_part1	3917116	0/0	0/0	0/0	./.	0/0	./.	./.	0/0	0/0	./.	./.	0/0
chr1A_part1	3917149	0/0	0/0	0/0	./.	0/0	./.	./.	0/0	0/0	./.	./.	0/0
chr1A_part1	3917171	0/0	0/0	0/0	./.	0/0	./.	./.	0/0	0/0	./.	./.	0/0
chr1A_part1	3943497	0/0	0/0	0/0	0/0	0/0	0/0	0/0	0/0	0/0	0/0	0/0	0/0
chr1A_part1	3978794	0/0	0/0	0/0	./.	0/0	0/0	0/0	0/0	0/0	0/0	0/0	0/0
chr1A_part1	3978818	0/0	0/0	0/0	./.	0/0	0/0	0/0	0/0	0/0	0/0	0/0	0/0
chr1A_part1	3978859	0/0	0/0	0/0	./.	0/0	0/0	0/0	0/0	0/0	0/0	0/0	0/0
chr1A_part1	3978918	0/0	0/0	0/0	./.	0/0	0/0	0/0	0/0	0/0	0/0	0/0	0/0
chr1A_part1	3978937	0/0	0/0	0/0	./.	0/0	0/0	0/0	0/0	0/0	0/0	0/0	0/0
chr1A_part1	3982866	0/0	0/0	./.	./.	0/0	0/0	0/0	0/0	0/0	./.	./.	./.
chr1A_part1	3982935	0/0	0/0	0/0	0/0	0/0	0/0	0/0	0/0	0/0	0/0	./.	./.
chr1A_part1	3983215	0/0	0/0	0/0	0/0	0/0	0/0	./.	0/0	0/0	0/0	0/0	0/0
chr1A_part1	4045802	0/0	0/0	0/0	0/0	./.	0/0	0/0	0/0	0/0	0/0	./.	0/0
chr1A_part1	4090263	./.	./.	./.	./.	./.	./.	./.	./.	./.	./.	./.	./.
chr1A_part1	4159288	./.	./.	./.	./.	./.	0/0	./.	./.	./.	./.	./.	./.
chr1A_part1	4206793	0/0	0/0	0/0	0/0	0/0	0/0	0/0	0/0	0/0	0/0	0/0	0/0
chr1A_part1	4206801	0/0	0/0	0/0	0/0	0/0	0/0	0/0	0/0	0/0	0/0	0/0	0/0
chr1A_part1	4206812	0/0	0/0	0/0	0/0	0/0	0/0	0/0	0/0	0/0	0/0	0/0	0/0
chr1A_part1	4213091	./.	./.	./.	./.	./.	./.	./.	./.	./.	./.	./.	./.
chr1A_part1	4214460	0/0	0/0	0/0	./.	0/0	0/0	0/0	0/0	0/0	0/0	0/0	0/0
chr1A_part1	4214469	0/0	0/0	0/0	./.	0/0	0/0	0/0	0/0	0/0	0/0	0/0	0/0
chr1A_part1	4214497	0/0	0/0	0/0	./.	0/0	0/0	0/0	0/0	0/0	0/0	0/0	0/0
chr1A_part1	4214523	0/0	0/0	0/0	./.	0/0	0/0	0/0	0/0	0/0	0/0	0/0	0/0
chr1A_part1	4214543	0/0	0/0	0/0	./.	0/0	0/0	0/0	0/0	0/0	0/0	0/0	0/0
chr1A_part1	4214560	0/0	0/0	0/0	./.	0/0	0/0	0/0	0/0	0/0	0/0	0/0	0/0
chr1A_part1	4226124	0/0	0/0	0/0	0/0	0/0	0/0	./.	0/0	0/0	0/0	0/0	0/0
chr1A_part1	4226213	0/0	0/0	0/0	0/0	0/0	0/0	./.	0/0	0/0	0/0	0/0	0/0
chr1A_part1	4226216	0/0	0/0	0/0	0/0	0/0	0/0	./.	0/0	0/0	0/0	0/0	0/0
chr1A_part1	4226965	./.	0/0	./.	./.	0/0	0/0	./.	./.	./.	0/0	./.	0/0
chr1A_part1	4227077	./.	0/0	./.	0/0	0/0	0/0	./.	./.	./.	0/0	0/0	0/0
chr1A_part1	4235467	./.	./.	./.	./.	./.	0/0	./.	./.	./.	./.	./.	./.
chr1A_part1	4260334	0/0	0/0	0/0	0/0	0/0	0/0	0/0	./.	0/0	0/0	0/0	./.
chr1A_part1	4260493	0/0	0/0	0/0	0/0	0/0	0/0	0/0	0/0	./.	0/0	0/0	0/0
chr1A_part1	4363077	./.	0/0	0/0	0/0	./.	0/0	0/0	0/0	0/0	0/0	0/0	0/0
chr1A_part1	4363135	./.	0/0	0/0	0/0	./.	0/0	0/0	0/0	0/0	0/0	0/0	0/0
chr1A_part1	4363150	./.	0/0	0/0	0/0	./.	0/0	0/0	0/0	0/0	0/0	0/0	0/0
chr1A_part1	4363166	./.	0/0	0/0	0/0	./.	0/0	0/0	0/0	0/0	0/0	0/0	0/0
chr1A_part1	4363168	./.	0/0	0/0	0/0	./.	0/0	0/0	0/0	0/0	0/0	0/0	0/0
chr1A_part1	4363180	./.	0/0	0/0	0/0	./.	0/0	0/0	0/0	0/0	0/0	0/0	0/0
chr1A_part1	4363195	./.	0/0	0/0	0/0	./.	0/0	0/0	0/0	0/0	0/0	0/0	0/0
chr1A_part1	4363207	./.	0/0	0/0	0/0	./.	0/0	0/0	0/0	0/0	0/0	0/0	0/0
chr1A_part1	4507034	./.	./.	./.	./.	./.	./.	./.	./.	./.	./.	./.	./.
chr1A_part1	4639037	0/0	0/0	0/0	0/0	0/0	0/0	0/0	0/0	0/0	0/0	0/0	0/0
chr1A_part1	4639076	0/0	0/0	0/0	0/0	0/0	0/0	0/0	0/0	0/0	0/0	0/0	0/0
chr1A_part1	4697598	0/0	0/0	0/0	0/0	0/0	0/0	0/0	0/0	0/0	0/0	0/0	0/0
chr1A_part1	4699029	./.	./.	./.	./.	./.	./.	./.	./.	./.	./.	./.	./.
chr1A_part1	4699046	./.	./.	./.	./.	./.	./.	./.	./.	./.	./.	./.	./.
chr1A_part1	4699062	./.	./.	./.	./.	./.	./.	./.	./.	./.	./.	./.	./.
chr1A_part1	4699063	./.	./.	./.	./.	./.	./.	./.	./.	./.	./.	./.	./.
chr1A_part1	4699079	./.	./.	./.	./.	./.	./.	./.	./.	./.	./.	./.	./.
chr1A_part1	4699080	./.	./.	./.	./.	./.	./.	./.	./.	./.	./.	./.	./.
chr1A_part1	4699111	./.	./.	./.	./.	./.	./.	./.	./.	./.	./.	./.	./.
chr1A_part1	4699464	0/0	0/0	0/0	0/0	0/0	0/0	0/0	0/0	0/0	0/0	0/0	./.
chr1A_part1	4699501	0/0	0/0	0/0	0/0	0/0	0/0	0/0	0/0	0/0	0/0	0/0	./.
chr1A_part1	4700791	0/0	0/0	0/0	0/0	0/0	0/0	0/0	0/0	0/0	0/0	0/0	./.
chr1A_part1	4721828	0/0	0/0	0/0	0/0	0/0	0/0	0/0	0/0	0/0	0/0	0/0	0/0
chr1A_part1	4722029	0/0	./.	0/0	0/0	0/0	0/0	0/0	0/0	0/0	0/0	0/0	./.
chr1A_part1	4722057	0/0	./.	0/0	0/0	0/0	0/0	0/0	0/0	0/0	0/0	0/0	./.
chr1A_part1	4722091	0/0	./.	0/0	0/0	./.	0/0	0/0	0/0	0/0	0/0	0/0	./.
chr1A_part1	4722738	0/0	0/0	0/0	0/0	0/0	0/0	0/0	0/0	0/0	0/0	0/0	0/0
chr1A_part1	4722825	0/0	0/0	0/0	0/0	0/0	0/0	0/0	0/0	0/0	0/0	0/0	0/0
chr1A_part1	4804627	0/0	0/0	0/0	0/0	0/0	0/0	0/0	0/0	0/0	0/0	0/0	0/0
chr1A_part1	4804676	0/0	0/0	0/0	0/0	0/0	0/0	0/0	0/0	0/0	0/0	0/0	0/0
chr1A_part1	4804693	0/0	0/0	0/0	0/0	0/0	0/0	0/0	0/0	0/0	0/0	0/0	0/0
chr1A_part1	4812254	0/0	0/0	0/0	0/0	0/0	0/0	0/0	0/0	0/0	0/0	0/0	0/0
chr1A_part1	4812287	0/0	0/0	0/0	0/0	0/0	0/0	0/0	0/0	0/0	0/0	0/0	0/0
chr1A_part1	4812314	0/0	0/0	0/0	0/0	0/0	0/0	0/0	0/0	0/0	0/0	0/0	0/0
chr1A_part1	4812325	0/0	0/0	0/0	0/0	0/0	0/0	0/0	0/0	0/0	0/0	0/0	0/0
chr1A_part1	4870217	./.	./.	./.	./.	./.	./.	0/0	./.	./.	./.	./.	./.
chr1A_part1	4870273	./.	./.	./.	./.	./.	./.	0/0	./.	./.	./.	./.	./.
chr1A_part1	4870294	./.	./.	./.	./.	./.	./.	./.	./.	./.	./.	./.	./.
chr1A_part1	4870377	0/0	0/0	./.	0/0	0/0	0/0	./.	0/0	0/0	./.	./.	./.
chr1A_part1	4870927	0/0	0/0	0/0	./.	0/0	0/0	./.	0/0	0/0	./.	0/0	0/0
chr1A_part1	4870950	0/0	0/0	0/0	./.	0/0	0/0	./.	0/0	0/0	./.	0/0	0/0
chr1A_part1	5053615	./.	./.	./.	./.	0/0	0/0	0/0	0/0	./.	./.	./.	./.
chr1A_part1	5053675	./.	0/0	./.	./.	0/0	0/0	0/0	0/0	./.	./.	./.	./.
chr1A_part1	5053690	./.	0/0	./.	./.	0/0	0/0	0/0	0/0	./.	./.	./.	./.
chr1A_part1	5074939	0/0	0/0	0/0	0/0	./.	0/0	0/0	0/0	0/0	0/0	0/0	0/0
chr1A_part1	5074959	0/0	0/0	0/0	0/0	./.	0/0	0/0	0/0	0/0	0/0	0/0	0/0
chr1A_part1	5074971	0/0	0/0	0/0	0/0	./.	0/0	0/0	0/0	0/0	0/0	0/0	0/0
chr1A_part1	5074984	0/0	0/0	0/0	0/0	./.	0/0	0/0	0/0	0/0	0/0	0/0	0/0
chr1A_part1	5075000	0/0	0/0	0/0	0/0	./.	0/0	0/0	0/0	0/0	0/0	0/0	0/0
chr1A_part1	5075029	0/0	0/0	0/0	0/0	./.	0/0	0/0	0/0	0/0	0/0	0/0	0/0
chr1A_part1	5096499	0/0	0/0	0/0	0/0	0/0	0/0	0/0	0/0	0/0	0/0	./.	0/0
chr1A_part1	5100759	./.	./.	./.	./.	0/0	./.	./.	./.	./.	0/0	0/0	0/0
chr1A_part1	5100794	./.	./.	./.	./.	0/0	./.	./.	./.	./.	0/0	0/0	0/0
chr1A_part1	5155745	0/0	./.	./.	./.	./.	./.	./.	./.	./.	./.	./.	./.
chr1A_part1	5155773	0/0	./.	./.	./.	./.	./.	./.	./.	./.	./.	./.	./.
chr1A_part1	5155812	0/0	./.	./.	./.	./.	./.	./.	./.	./.	./.	./.	./.
chr1A_part1	5155821	0/0	./.	./.	./.	./.	./.	./.	./.	./.	./.	./.	./.
chr1A_part1	5155822	0/0	./.	./.	./.	./.	./.	./.	./.	./.	./.	./.	./.
chr1A_part1	5155841	./.	0/0	0/0	0/0	0/0	0/0	0/0	0/0	0/0	0/0	0/0	./.
chr1A_part1	5155935	./.	0/0	0/0	0/0	./.	0/0	./.	0/0	./.	./.	./.	./.
chr1A_part1	5155956	./.	0/0	0/0	0/0	./.	0/0	./.	0/0	./.	./.	./.	./.
chr1A_part1	5155967	./.	0/0	0/0	0/0	./.	0/0	./.	0/0	./.	./.	./.	./.
chr1A_part1	5240642	0/0	0/0	0/0	0/0	0/0	0/0	./.	0/0	0/0	0/0	0/0	0/0
chr1A_part1	5240837	0/0	0/0	0/0	0/0	0/0	0/0	0/0	0/0	0/0	0/0	0/0	0/0
chr1A_part1	5240860	0/0	0/0	0/0	0/0	0/0	0/0	0/0	0/0	0/0	0/0	0/0	0/0
chr1A_part1	5326475	0/0	0/0	0/0	0/0	0/0	0/0	0/0	0/0	0/0	0/0	0/0	./.
chr1A_part1	5326481	0/0	0/0	0/0	0/0	0/0	0/0	0/0	0/0	0/0	0/0	0/0	./.
chr1A_part1	5326494	0/0	0/0	0/0	0/0	0/0	0/0	0/0	0/0	0/0	0/0	0/0	./.
chr1A_part1	5326610	0/0	0/0	0/0	0/0	./.	0/0	0/0	0/0	0/0	0/0	0/0	0/0
chr1A_part1	5491846	0/0	0/0	./.	./.	0/0	0/0	./.	0/0	./.	0/0	0/0	./.
chr1A_part1	5491877	0/0	0/0	./.	./.	0/0	0/0	./.	0/0	./.	0/0	0/0	./.
chr1A_part1	5491892	0/0	0/0	./.	./.	0/0	0/0	./.	0/0	./.	0/0	0/0	./.
chr1A_part1	5491918	0/0	0/0	./.	./.	0/0	0/0	./.	0/0	./.	0/0	0/0	./.
chr1A_part1	5491934	0/0	0/0	./.	./.	0/0	0/0	./.	0/0	./.	0/0	0/0	./.
chr1A_part1	5491955	0/0	0/0	./.	./.	0/0	0/0	./.	0/0	./.	0/0	0/0	./.
chr1A_part1	5494404	./.	./.	./.	./.	./.	./.	./.	./.	./.	./.	./.	./.
chr1A_part1	5494414	./.	./.	./.	./.	./.	./.	./.	./.	./.	./.	./.	./.
chr1A_part1	5494457	./.	./.	./.	./.	./.	./.	./.	./.	./.	./.	./.	./.
chr1A_part1	5494477	./.	./.	./.	./.	./.	./.	./.	./.	./.	./.	./.	./.
chr1A_part1	5506037	./.	./.	./.	./.	./.	./.	./.	./.	./.	./.	./.	./.
chr1A_part1	5506107	./.	./.	./.	./.	./.	./.	./.	./.	./.	./.	./.	./.
chr1A_part1	5558179	0/0	0/0	0/0	./.	0/0	0/0	0/0	./.	0/0	0/0	./.	0/0
chr1A_part1	6152800	0/0	0/0	0/0	0/0	0/0	0/0	0/0	0/0	0/0	0/0	0/0	0/0
chr1A_part1	6152825	0/0	0/0	0/0	0/0	0/0	0/0	0/0	0/0	0/0	0/0	0/0	0/0
chr1A_part1	6206830	./.	0/0	0/0	./.	./.	0/0	0/0	0/0	0/0	0/0	./.	./.
chr1A_part1	6206846	./.	0/0	0/0	./.	./.	0/0	0/0	0/0	0/0	0/0	./.	./.
chr1A_part1	6206852	./.	0/0	0/0	./.	./.	0/0	0/0	0/0	0/0	0/0	./.	./.
chr1A_part1	6336703	0/0	0/0	0/0	0/0	0/0	0/0	0/0	0/0	0/0	0/0	0/0	0/0
chr1A_part1	6336765	0/0	0/0	0/0	0/0	0/0	0/0	0/0	0/0	0/0	0/0	0/0	0/0
chr1A_part1	6341267	0/0	0/0	0/0	0/0	./.	0/0	./.	./.	./.	0/0	./.	./.
chr1A_part1	6345753	0/0	0/0	0/0	0/0	0/0	0/0	0/0	0/0	0/0	0/0	./.	0/0
chr1A_part1	6345794	0/0	0/0	0/0	0/0	0/0	0/0	0/0	0/0	0/0	0/0	0/0	0/0
chr1A_part1	6360744	./.	./.	./.	./.	./.	./.	./.	./.	./.	./.	./.	./.
chr1A_part1	6370123	0/0	0/0	0/0	0/0	0/0	0/0	0/0	./.	0/0	0/0	0/0	0/0
chr1A_part1	6370149	0/0	0/0	0/0	0/0	0/0	0/0	0/0	./.	0/0	0/0	0/0	0/0
chr1A_part1	6370156	0/0	0/0	0/0	0/0	0/0	0/0	0/0	./.	0/0	0/0	0/0	0/0
chr1A_part1	6370170	0/0	0/0	0/0	0/0	0/0	0/0	0/0	./.	0/0	0/0	0/0	0/0
chr1A_part1	6370220	0/0	0/0	0/0	0/0	0/0	0/0	0/0	./.	0/0	0/0	0/0	0/0
chr1A_part1	6370275	0/0	0/0	0/0	0/0	0/0	0/0	./.	./.	0/0	0/0	0/0	0/0
chr1A_part1	6394405	0/0	0/0	0/0	0/0	./.	0/0	./.	./.	./.	0/0	0/0	./.
chr1A_part1	6394420	0/0	0/0	0/0	0/0	./.	0/0	./.	./.	./.	0/0	0/0	./.
chr1A_part1	6394438	0/0	0/0	0/0	0/0	./.	0/0	./.	./.	./.	0/0	0/0	./.
chr1A_part1	6394480	0/0	0/0	0/0	0/0	./.	0/0	./.	./.	./.	0/0	0/0	./.
chr1A_part1	6394489	0/0	0/0	0/0	0/0	./.	0/0	./.	./.	./.	0/0	0/0	./.
chr1A_part1	6394646	0/0	0/0	0/0	0/0	0/0	0/0	0/0	0/0	0/0	0/0	0/0	0/0
chr1A_part1	6398033	./.	0/0	./.	./.	0/0	./.	./.	./.	0/0	./.	./.	0/0
chr1A_part1	6405139	0/0	0/0	0/0	0/0	./.	0/0	0/0	./.	0/0	0/0	0/0	0/0
chr1A_part1	6405208	0/0	0/0	0/0	0/0	./.	0/0	0/0	./.	0/0	0/0	0/0	0/0
chr1A_part1	6405222	0/0	0/0	0/0	0/0	./.	0/0	0/0	./.	0/0	0/0	0/0	0/0
chr1A_part1	6405252	0/0	0/0	0/0	0/0	./.	0/0	0/0	./.	0/0	0/0	0/0	0/0
chr1A_part1	6409824	0/0	0/0	0/0	0/0	0/0	0/0	0/0	0/0	0/0	0/0	0/0	0/0
chr1A_part1	6409849	0/0	0/0	0/0	0/0	0/0	0/0	0/0	0/0	0/0	0/0	0/0	0/0
chr1A_part1	6409869	0/0	0/0	0/0	0/0	0/0	0/0	0/0	0/0	0/0	0/0	0/0	0/0
chr1A_part1	6409892	0/0	0/0	0/0	0/0	0/0	0/0	0/0	0/0	0/0	0/0	0/0	0/0
chr1A_part1	6409907	0/0	0/0	0/0	0/0	0/0	0/0	0/0	0/0	0/0	0/0	0/0	0/0
chr1A_part1	6409941	0/0	0/0	0/0	0/0	0/0	0/0	0/0	0/0	0/0	0/0	0/0	0/0
chr1A_part1	6409953	0/0	0/0	0/0	0/0	0/0	0/0	0/0	0/0	0/0	0/0	0/0	0/0
chr1A_part1	6409957	0/0	0/0	0/0	0/0	0/0	0/0	0/0	0/0	0/0	0/0	0/0	0/0
chr1A_part1	6409960	0/0	0/0	0/0	0/0	0/0	0/0	0/0	0/0	0/0	0/0	0/0	0/0
chr1A_part1	6417405	0/0	./.	0/0	0/0	0/0	0/0	0/0	0/0	0/0	0/0	./.	0/0
chr1A_part1	6417413	0/0	./.	0/0	0/0	0/0	0/0	0/0	0/0	0/0	0/0	./.	0/0
chr1A_part1	6417428	0/0	./.	0/0	0/0	0/0	0/0	0/0	0/0	0/0	0/0	./.	0/0
chr1A_part1	6417499	0/0	./.	0/0	0/0	0/0	0/0	0/0	0/0	0/0	0/0	./.	0/0
chr1A_part1	6424305	0/0	0/0	0/0	0/0	0/0	0/0	0/0	0/0	0/0	0/0	./.	0/0
chr1A_part1	6424308	0/0	0/0	0/0	0/0	0/0	0/0	0/0	0/0	0/0	0/0	./.	0/0
chr1A_part1	6424350	0/0	0/0	0/0	0/0	0/0	0/0	0/0	0/0	0/0	0/0	./.	0/0
chr1A_part1	6500832	./.	0/0	./.	0/0	0/0	./.	0/0	0/0	0/0	0/0	./.	./.
chr1A_part1	6514111	0/0	0/0	0/0	0/0	0/0	0/0	0/0	0/0	0/0	0/0	./.	./.
chr1A_part1	6514150	0/0	0/0	0/0	0/0	0/0	0/0	0/0	0/0	0/0	0/0	./.	./.
chr1A_part1	6514161	0/0	0/0	0/0	0/0	0/0	0/0	0/0	0/0	0/0	0/0	./.	./.
chr1A_part1	6565711	./.	./.	./.	./.	./.	./.	./.	./.	./.	./.	./.	0/0
chr1A_part1	6565731	./.	./.	./.	./.	./.	./.	./.	./.	./.	./.	./.	./.
chr1A_part1	6565749	./.	./.	./.	./.	./.	./.	./.	./.	./.	./.	./.	./.
chr1A_part1	6565759	./.	./.	./.	./.	./.	./.	./.	./.	./.	./.	./.	0/0
chr1A_part1	6565797	./.	./.	./.	./.	./.	./.	./.	./.	./.	./.	./.	./.
chr1A_part1	6565807	./.	./.	./.	./.	./.	./.	./.	./.	./.	./.	./.	0/0
chr1A_part1	6565814	./.	./.	./.	./.	./.	./.	./.	./.	./.	./.	./.	0/0
chr1A_part1	6669808	0/0	0/0	0/0	0/0	0/0	0/0	0/0	0/0	0/0	0/0	0/0	0/0
chr1A_part1	6776219	0/0	0/0	./.	./.	0/0	./.	0/0	./.	0/0	0/0	./.	./.
chr1A_part1	6870929	0/0	0/0	0/0	0/0	0/0	0/0	0/0	0/0	0/0	0/0	0/0	0/0
chr1A_part1	6870938	0/0	0/0	0/0	0/0	0/0	0/0	0/0	0/0	0/0	0/0	0/0	0/0
chr1A_part1	6870955	0/0	0/0	0/0	0/0	0/0	0/0	0/0	0/0	0/0	0/0	0/0	0/0
chr1A_part1	6870976	0/0	0/0	0/0	0/0	0/0	0/0	0/0	0/0	0/0	0/0	0/0	0/0
chr1A_part1	6911102	0/0	0/0	0/0	./.	0/0	0/0	0/0	0/0	./.	./.	0/0	./.
chr1A_part1	6979848	0/0	0/0	0/0	0/0	0/0	./.	0/0	./.	0/0	0/0	./.	./.
chr1A_part1	7002713	0/0	0/0	./.	0/0	0/0	0/0	./.	./.	0/0	./.	0/0	./.
chr1A_part1	7078421	0/0	0/0	0/0	0/0	0/0	0/0	0/0	0/0	0/0	0/0	0/0	0/0
chr1A_part1	7078480	0/0	0/0	0/0	0/0	0/0	0/0	0/0	0/0	0/0	0/0	0/0	0/0
chr1A_part1	7078493	0/0	0/0	0/0	0/0	0/0	0/0	0/0	0/0	0/0	0/0	0/0	0/0
chr1A_part1	7078565	0/0	0/0	0/0	./.	0/0	0/0	./.	0/0	0/0	0/0	./.	./.
chr1A_part1	7174381	0/0	0/0	0/0	0/0	./.	0/0	./.	./.	0/0	0/0	./.	0/0
chr1A_part1	7174395	0/0	0/0	0/0	0/0	./.	0/0	./.	./.	0/0	0/0	./.	0/0
chr1A_part1	7174414	0/0	0/0	0/0	0/0	./.	0/0	./.	./.	0/0	0/0	./.	0/0
chr1A_part1	7174535	./.	./.	./.	./.	./.	./.	./.	./.	./.	0/0	./.	0/0
chr1A_part1	7191500	0/0	./.	./.	0/0	0/0	0/0	./.	0/0	0/0	./.	0/0	0/0
chr1A_part1	7214024	./.	./.	./.	./.	./.	./.	./.	./.	./.	./.	./.	./.
chr1A_part1	7233256	./.	0/0	./.	./.	./.	./.	./.	./.	0/0	./.	./.	./.
chr1A_part1	7233269	./.	./.	./.	./.	./.	./.	./.	./.	0/0	./.	./.	./.
chr1A_part1	7233300	./.	0/0	./.	./.	./.	./.	./.	./.	0/0	./.	./.	./.
chr1A_part1	7233302	./.	0/0	./.	./.	./.	./.	./.	./.	0/0	./.	./.	./.
chr1A_part1	7233334	./.	0/0	./.	./.	./.	./.	./.	./.	0/0	./.	./.	./.
chr1A_part1	7233355	./.	0/0	./.	./.	./.	./.	./.	./.	0/0	./.	./.	./.
chr1A_part1	7237468	0/0	0/0	./.	./.	./.	./.	./.	0/0	./.	./.	./.	0/0
chr1A_part1	7237483	0/0	0/0	./.	./.	./.	./.	./.	0/0	./.	./.	./.	0/0
chr1A_part1	7274964	0/0	./.	0/0	./.	./.	./.	0/0	0/0	0/0	0/0	./.	./.
chr1A_part1	7274973	0/0	0/0	0/0	./.	./.	./.	0/0	0/0	0/0	0/0	./.	0/0
chr1A_part1	7274984	0/0	0/0	0/0	./.	./.	./.	0/0	0/0	0/0	0/0	./.	0/0
chr1A_part1	7277816	0/0	0/0	0/0	0/0	0/0	0/0	0/0	0/0	0/0	0/0	0/0	0/0
chr1A_part1	7277826	0/0	0/0	0/0	0/0	0/0	0/0	0/0	0/0	0/0	0/0	0/0	0/0
chr1A_part1	7277847	0/0	0/0	0/0	0/0	0/0	0/0	0/0	0/0	0/0	0/0	0/0	0/0
chr1A_part1	7277861	0/0	0/0	0/0	0/0	0/0	0/0	0/0	0/0	0/0	0/0	0/0	0/0
chr1A_part1	7277870	0/0	0/0	0/0	0/0	0/0	0/0	0/0	0/0	0/0	0/0	0/0	0/0
chr1A_part1	7277935	0/0	0/0	0/0	0/0	0/0	0/0	0/0	0/0	0/0	0/0	0/0	0/0
chr1A_part1	7281143	0/0	0/0	0/0	0/0	0/0	0/0	0/0	0/0	0/0	0/0	0/0	0/0
chr1A_part1	7281158	0/0	0/0	0/0	0/0	0/0	0/0	0/0	0/0	0/0	0/0	0/0	0/0
chr1A_part1	7281263	0/0	0/0	0/0	0/0	0/0	0/0	0/0	0/0	0/0	0/0	0/0	0/0
chr1A_part1	7281280	0/0	0/0	0/0	0/0	0/0	0/0	0/0	0/0	0/0	0/0	0/0	0/0
chr1A_part1	7285418	0/0	0/0	0/0	0/0	0/0	0/0	0/0	0/0	0/0	0/0	0/0	0/0
chr1A_part1	7285692	0/0	0/0	./.	0/0	0/0	0/0	0/0	./.	./.	./.	./.	./.
chr1A_part1	7287954	0/0	0/0	0/0	0/0	0/0	0/0	0/0	0/0	0/0	0/0	0/0	0/0
chr1A_part1	7288027	0/0	0/0	0/0	0/0	0/0	0/0	0/0	0/0	0/0	0/0	0/0	0/0
chr1A_part1	7330642	0/0	0/0	0/0	0/0	0/0	0/0	0/0	0/0	0/0	0/0	0/0	0/0
chr1A_part1	7385110	0/0	0/0	0/0	./.	./.	./.	0/0	0/0	0/0	0/0	./.	./.
chr1A_part1	7385126	0/0	0/0	0/0	./.	./.	./.	0/0	0/0	0/0	0/0	./.	./.
chr1A_part1	7659005	./.	./.	./.	./.	./.	./.	./.	0/0	./.	./.	0/0	./.
chr1A_part1	7659091	./.	./.	./.	./.	./.	./.	./.	0/0	./.	./.	0/0	./.
chr1A_part1	7659099	./.	./.	./.	./.	./.	./.	./.	0/0	./.	./.	0/0	./.
chr1A_part1	7659115	./.	./.	./.	./.	./.	./.	./.	0/0	./.	./.	0/0	./.
chr1A_part1	7812137	0/0	0/0	0/0	0/0	0/0	0/0	0/0	0/0	0/0	./.	./.	0/0
chr1A_part1	7812159	0/0	0/0	0/0	0/0	0/0	0/0	0/0	0/0	0/0	./.	./.	0/0
chr1A_part1	8108530	0/0	0/0	0/0	0/0	0/0	0/0	0/0	0/0	0/0	./.	./.	0/0
chr1A_part1	8108580	0/0	0/0	0/0	0/0	0/0	0/0	0/0	0/0	0/0	./.	./.	0/0
chr1A_part1	8108604	0/0	0/0	0/0	0/0	0/0	0/0	0/0	0/0	0/0	./.	./.	0/0
chr1A_part1	8108641	0/0	0/0	0/0	0/0	0/0	0/0	0/0	0/0	0/0	./.	./.	0/0
chr1A_part1	8118239	0/0	0/0	0/0	0/0	0/0	0/0	0/0	0/0	0/0	0/0	./.	0/0
chr1A_part1	8118241	0/0	0/0	0/0	0/0	0/0	0/0	0/0	0/0	0/0	0/0	./.	0/0
chr1A_part1	8118253	0/0	0/0	0/0	0/0	0/0	0/0	0/0	0/0	0/0	0/0	./.	0/0
chr1A_part1	8118304	0/0	0/0	0/0	0/0	0/0	0/0	0/0	0/0	0/0	0/0	./.	0/0
chr1A_part1	8118342	0/0	0/0	0/0	0/0	0/0	0/0	0/0	0/0	0/0	0/0	./.	0/0
chr1A_part1	8118353	0/0	0/0	0/0	0/0	0/0	0/0	0/0	0/0	0/0	0/0	./.	0/0
chr1A_part1	8118359	0/0	0/0	0/0	0/0	0/0	0/0	0/0	0/0	0/0	0/0	./.	0/0
chr1A_part1	8118376	0/0	0/0	0/0	0/0	0/0	0/0	0/0	0/0	0/0	0/0	./.	0/0
chr1A_part1	8137869	0/0	0/0	0/0	./.	0/0	0/0	0/0	0/0	0/0	0/0	0/0	0/0
chr1A_part1	8137890	0/0	0/0	0/0	./.	0/0	0/0	0/0	0/0	0/0	0/0	0/0	0/0
chr1A_part1	8137938	0/0	0/0	0/0	./.	0/0	0/0	0/0	0/0	0/0	0/0	0/0	0/0
chr1A_part1	8137952	0/0	0/0	0/0	./.	0/0	0/0	0/0	0/0	0/0	0/0	0/0	0/0
chr1A_part1	8295788	0/0	0/0	0/0	0/0	0/0	0/0	0/0	0/0	0/0	0/0	0/0	0/0
chr1A_part1	8295817	0/0	0/0	0/0	0/0	0/0	0/0	0/0	0/0	0/0	0/0	0/0	0/0
chr1A_part1	8295829	0/0	0/0	0/0	0/0	0/0	0/0	0/0	0/0	0/0	0/0	0/0	0/0
chr1A_part1	8295862	0/0	0/0	0/0	0/0	0/0	0/0	0/0	0/0	0/0	0/0	0/0	0/0
chr1A_part1	8295898	./.	./.	./.	./.	./.	./.	./.	./.	./.	./.	./.	./.
chr1A_part1	8297293	0/0	0/0	./.	0/0	0/0	0/0	./.	./.	0/0	0/0	0/0	0/0
chr1A_part1	8297319	0/0	0/0	./.	0/0	0/0	0/0	./.	./.	0/0	0/0	0/0	0/0
chr1A_part1	8297344	0/0	0/0	./.	0/0	0/0	0/0	./.	./.	0/0	0/0	0/0	0/0
chr1A_part1	8297362	0/0	0/0	./.	0/0	0/0	0/0	./.	./.	0/0	0/0	0/0	0/0
chr1A_part1	8320355	0/0	0/0	0/0	0/0	0/0	0/0	0/0	0/0	0/0	0/0	0/0	0/0
chr1A_part1	8320366	0/0	0/0	0/0	0/0	0/0	0/0	0/0	0/0	0/0	0/0	0/0	0/0
chr1A_part1	8320395	0/0	0/0	0/0	0/0	0/0	0/0	0/0	0/0	0/0	0/0	0/0	0/0
chr1A_part1	8320422	0/0	0/0	0/0	0/0	0/0	0/0	0/0	0/0	0/0	0/0	0/0	0/0
chr1A_part1	8320460	0/0	0/0	0/0	0/0	0/0	0/0	0/0	0/0	0/0	0/0	0/0	0/0
chr1A_part1	8320473	0/0	0/0	0/0	0/0	0/0	0/0	0/0	0/0	0/0	0/0	0/0	0/0
chr1A_part1	8320482	0/0	0/0	0/0	0/0	0/0	0/0	0/0	0/0	0/0	0/0	0/0	0/0
chr1A_part1	8320554	0/0	0/0	0/0	0/0	0/0	0/0	0/0	0/0	0/0	0/0	0/0	./.
chr1A_part1	8320612	0/0	0/0	0/0	0/0	0/0	0/0	0/0	0/0	0/0	0/0	0/0	./.
chr1A_part1	8330713	0/0	0/0	0/0	./.	0/0	0/0	./.	./.	./.	0/0	0/0	0/0
chr1A_part1	8330723	0/0	0/0	0/0	./.	0/0	0/0	./.	./.	./.	0/0	0/0	0/0
chr1A_part1	8340296	0/0	0/0	0/0	0/0	0/0	0/0	0/0	0/0	0/0	0/0	0/0	0/0
chr1A_part1	8401041	./.	0/0	./.	./.	./.	./.	./.	./.	./.	./.	./.	0/0
chr1A_part1	8401048	./.	0/0	./.	./.	./.	./.	./.	./.	./.	./.	./.	0/0
chr1A_part1	8437002	./.	0/0	0/0	0/0	0/0	0/0	./.	./.	0/0	0/0	0/0	0/0
chr1A_part1	8437112	./.	0/0	0/0	0/0	0/0	0/0	./.	./.	0/0	0/0	0/0	0/0
chr1A_part1	8437148	0/0	0/0	0/0	0/0	0/0	0/0	0/0	0/0	0/0	0/0	0/0	0/0
chr1A_part1	8437224	0/0	0/0	0/0	0/0	0/0	0/0	0/0	0/0	0/0	0/0	0/0	0/0
chr1A_part1	8437241	0/0	0/0	0/0	0/0	0/0	0/0	0/0	0/0	0/0	0/0	0/0	0/0
chr1A_part1	8437274	0/0	0/0	0/0	0/0	0/0	0/0	0/0	0/0	0/0	0/0	0/0	0/0
chr1A_part1	8437484	0/0	0/0	0/0	0/0	0/0	0/0	0/0	0/0	0/0	0/0	0/0	0/0
chr1A_part1	8437498	0/0	0/0	0/0	0/0	0/0	0/0	0/0	0/0	0/0	0/0	0/0	0/0
chr1A_part1	8437522	0/0	0/0	0/0	0/0	0/0	0/0	0/0	0/0	0/0	0/0	0/0	0/0
chr1A_part1	8437622	0/0	0/0	0/0	0/0	0/0	0/0	0/0	0/0	0/0	0/0	./.	./.
chr1A_part1	8559212	0/0	0/0	0/0	./.	./.	0/0	0/0	./.	./.	0/0	0/0	./.
chr1A_part1	8572691	0/0	0/0	./.	./.	0/0	./.	./.	./.	./.	./.	./.	./.
chr1A_part1	8572739	0/0	0/0	./.	./.	0/0	./.	./.	./.	./.	./.	./.	./.
chr1A_part1	8572777	0/0	0/0	./.	./.	0/0	./.	./.	./.	./.	./.	./.	./.
chr1A_part1	8575021	0/0	0/0	0/0	0/0	0/0	0/0	0/0	0/0	0/0	0/0	0/0	0/0
chr1A_part1	8612196	0/0	0/0	0/0	0/0	./.	0/0	0/0	0/0	0/0	./.	./.	0/0
chr1A_part1	8625310	0/0	./.	0/0	0/0	0/0	./.	0/0	./.	0/0	0/0	0/0	0/0
chr1A_part1	8625321	0/0	./.	0/0	0/0	0/0	./.	0/0	./.	0/0	0/0	0/0	0/0
chr1A_part1	8633470	0/0	0/0	0/0	0/0	0/0	0/0	0/0	0/0	0/0	0/0	0/0	0/0
chr1A_part1	8633935	0/0	0/0	0/0	0/0	0/0	0/0	0/0	0/0	0/0	0/0	./.	0/0
chr1A_part1	8634079	0/0	./.	./.	0/0	0/0	./.	./.	./.	./.	0/0	0/0	0/0
chr1A_part1	8676451	0/0	0/0	0/0	0/0	0/0	0/0	0/0	0/0	0/0	0/0	0/0	0/0
chr1A_part1	8676532	0/0	./.	0/0	./.	./.	./.	./.	./.	./.	./.	./.	./.
chr1A_part1	8676553	0/0	./.	0/0	./.	./.	./.	./.	./.	./.	./.	./.	./.
chr1A_part1	8688915	./.	./.	0/0	0/0	0/0	0/0	./.	./.	0/0	0/0	0/0	0/0
chr1A_part1	8688923	./.	./.	0/0	0/0	0/0	0/0	./.	./.	0/0	0/0	0/0	0/0
chr1A_part1	8704353	0/0	0/0	0/0	0/0	0/0	./.	0/0	0/0	0/0	0/0	./.	0/0
chr1A_part1	8704379	0/0	0/0	0/0	0/0	0/0	./.	0/0	0/0	0/0	0/0	./.	0/0
chr1A_part1	8704388	0/0	0/0	0/0	0/0	0/0	./.	0/0	0/0	0/0	0/0	./.	0/0
chr1A_part1	8716851	0/0	0/0	0/0	0/0	0/0	0/0	./.	0/0	0/0	0/0	0/0	0/0
chr1A_part1	8717007	0/0	0/0	0/0	0/0	0/0	0/0	0/0	0/0	0/0	0/0	0/0	0/0
chr1A_part1	8717025	0/0	0/0	0/0	0/0	0/0	0/0	0/0	0/0	0/0	0/0	0/0	0/0
chr1A_part1	8717033	0/0	0/0	0/0	0/0	0/0	0/0	0/0	0/0	0/0	0/0	0/0	0/0
chr1A_part1	8717061	0/0	0/0	0/0	0/0	0/0	0/0	0/0	0/0	0/0	0/0	0/0	0/0
chr1A_part1	8717070	0/0	0/0	0/0	0/0	0/0	0/0	0/0	0/0	0/0	0/0	0/0	0/0
chr1A_part1	8717077	0/0	0/0	0/0	0/0	0/0	0/0	0/0	0/0	0/0	0/0	0/0	0/0
chr1A_part1	8717080	0/0	0/0	0/0	0/0	0/0	0/0	0/0	0/0	0/0	0/0	0/0	0/0
chr1A_part1	8717214	0/0	0/0	0/0	0/0	0/0	0/0	./.	0/0	0/0	0/0	0/0	0/0
chr1A_part1	8717238	0/0	0/0	0/0	0/0	0/0	0/0	./.	0/0	0/0	0/0	0/0	0/0
chr1A_part1	8717268	0/0	0/0	0/0	0/0	0/0	0/0	./.	0/0	0/0	0/0	0/0	0/0
chr1A_part1	8719018	0/0	0/0	0/0	0/0	0/0	0/0	0/0	0/0	0/0	0/0	./.	0/0
chr1A_part1	8719052	0/0	0/0	0/0	0/0	0/0	0/0	0/0	0/0	0/0	0/0	./.	0/0
chr1A_part1	8719072	0/0	0/0	0/0	0/0	0/0	0/0	0/0	0/0	0/0	0/0	./.	0/0
chr1A_part1	8724240	0/0	0/0	./.	./.	0/0	0/0	./.	./.	0/0	./.	./.	0/0
chr1A_part1	8728850	./.	0/0	0/0	./.	./.	./.	./.	0/0	./.	./.	./.	./.
chr1A_part1	9104548	0/0	0/0	./.	0/0	0/0	0/0	0/0	0/0	0/0	0/0	./.	0/0
chr1A_part1	9104582	0/0	0/0	./.	0/0	0/0	0/0	0/0	0/0	0/0	0/0	./.	0/0
chr1A_part1	9128363	./.	./.	./.	./.	./.	./.	./.	./.	./.	./.	./.	./.
chr1A_part1	9128375	./.	./.	./.	./.	./.	./.	./.	./.	./.	./.	./.	./.
chr1A_part1	9128400	./.	./.	./.	./.	./.	./.	./.	./.	./.	./.	./.	./.
chr1A_part1	9128411	./.	./.	./.	./.	./.	./.	./.	./.	./.	./.	./.	./.
chr1A_part1	9148656	0/0	0/0	0/0	0/0	0/0	0/0	0/0	0/0	0/0	./.	0/0	0/0
chr1A_part1	9148665	0/0	0/0	0/0	0/0	0/0	0/0	0/0	0/0	0/0	./.	0/0	0/0
chr1A_part1	9148675	0/0	0/0	0/0	0/0	0/0	0/0	0/0	0/0	0/0	./.	0/0	0/0
chr1A_part1	9148695	0/0	0/0	0/0	0/0	0/0	0/0	0/0	0/0	0/0	./.	0/0	0/0
chr1A_part1	9148707	0/0	0/0	0/0	0/0	0/0	0/0	0/0	0/0	0/0	./.	0/0	0/0
chr1A_part1	9148785	0/0	0/0	0/0	0/0	0/0	0/0	0/0	0/0	0/0	./.	0/0	0/0
chr1A_part1	9213976	0/0	0/0	0/0	./.	0/0	0/0	0/0	0/0	0/0	0/0	./.	0/0
chr1A_part1	9213998	0/0	0/0	0/0	./.	0/0	0/0	0/0	0/0	0/0	0/0	./.	0/0
chr1A_part1	9220101	./.	0/0	0/0	./.	0/0	0/0	0/0	./.	0/0	0/0	0/0	0/0
chr1A_part1	9220147	./.	0/0	0/0	./.	0/0	0/0	0/0	./.	0/0	0/0	0/0	0/0
chr1A_part1	9220169	./.	0/0	0/0	./.	0/0	0/0	./.	./.	0/0	0/0	0/0	0/0
chr1A_part1	9220190	./.	0/0	0/0	./.	0/0	0/0	./.	./.	0/0	0/0	0/0	0/0
chr1A_part1	9220214	./.	0/0	0/0	./.	0/0	0/0	./.	./.	0/0	0/0	0/0	0/0
chr1A_part1	9221364	./.	./.	./.	./.	./.	./.	./.	./.	./.	./.	./.	./.
chr1A_part1	9236362	0/0	0/0	0/0	0/0	0/0	0/0	0/0	0/0	0/0	0/0	0/0	./.
chr1A_part1	9236408	0/0	0/0	0/0	0/0	0/0	0/0	0/0	0/0	0/0	0/0	0/0	./.
chr1A_part1	9236441	0/0	0/0	0/0	0/0	0/0	0/0	0/0	0/0	0/0	0/0	0/0	./.
chr1A_part1	9236468	0/0	0/0	0/0	0/0	0/0	0/0	0/0	0/0	0/0	0/0	0/0	./.
chr1A_part1	9236474	0/0	0/0	0/0	0/0	0/0	0/0	0/0	0/0	0/0	0/0	0/0	./.
chr1A_part1	9236490	0/0	0/0	0/0	0/0	0/0	0/0	0/0	0/0	0/0	0/0	0/0	./.
chr1A_part1	9236507	0/0	0/0	0/0	0/0	0/0	0/0	0/0	0/0	0/0	0/0	0/0	./.
chr1A_part1	9308337	./.	./.	./.	./.	./.	./.	./.	./.	./.	./.	./.	./.
chr1A_part1	9341326	0/0	0/0	0/0	0/0	0/0	0/0	0/0	0/0	0/0	0/0	0/0	0/0
chr1A_part1	9341371	0/0	0/0	0/0	0/0	0/0	0/0	0/0	0/0	0/0	0/0	0/0	0/0
chr1A_part1	9341441	0/0	0/0	0/0	0/0	0/0	0/0	0/0	0/0	0/0	0/0	0/0	0/0
chr1A_part1	9353049	./.	0/0	./.	0/0	./.	./.	./.	0/0	./.	./.	0/0	0/0
chr1A_part1	9353062	./.	0/0	./.	0/0	./.	./.	./.	0/0	./.	./.	0/0	0/0
chr1A_part1	9353283	./.	0/0	./.	0/0	0/0	0/0	0/0	0/0	0/0	./.	0/0	0/0
chr1A_part1	9377979	./.	./.	./.	./.	./.	./.	./.	./.	./.	./.	./.	./.
chr1A_part1	9504250	0/0	./.	./.	./.	./.	0/0	0/0	0/0	./.	./.	0/0	0/0
chr1A_part1	9532112	0/0	0/0	0/0	0/0	0/0	0/0	./.	0/0	0/0	./.	0/0	0/0
chr1A_part1	9543870	./.	./.	./.	./.	./.	./.	./.	./.	./.	./.	./.	./.
chr1A_part1	9567537	./.	./.	./.	./.	./.	./.	./.	./.	./.	./.	./.	./.
chr1A_part1	9582867	0/0	0/0	0/0	0/0	0/0	0/0	./.	./.	0/0	0/0	0/0	0/0
chr1A_part1	9582878	0/0	0/0	0/0	0/0	0/0	0/0	./.	./.	0/0	0/0	0/0	0/0
chr1A_part1	9582886	0/0	0/0	0/0	0/0	0/0	0/0	./.	./.	0/0	0/0	0/0	0/0
chr1A_part1	9582910	0/0	0/0	0/0	0/0	0/0	0/0	./.	./.	0/0	0/0	0/0	0/0
chr1A_part1	9583009	./.	./.	./.	./.	./.	./.	./.	./.	./.	./.	./.	./.
chr1A_part1	9583127	./.	0/0	./.	0/0	0/0	0/0	0/0	./.	0/0	0/0	./.	./.
chr1A_part1	9591630	0/0	./.	./.	./.	./.	./.	0/0	./.	./.	./.	./.	./.
chr1A_part1	9600655	0/0	0/0	0/0	0/0	0/0	0/0	0/0	0/0	0/0	0/0	./.	0/0
chr1A_part1	9698204	0/0	0/0	0/0	0/0	0/0	0/0	0/0	0/0	0/0	0/0	0/0	0/0
chr1A_part1	9699714	./.	./.	./.	./.	./.	./.	./.	./.	./.	./.	./.	./.
chr1A_part1	9761386	./.	./.	./.	./.	./.	./.	./.	./.	./.	./.	./.	./.
chr1A_part1	9761397	./.	./.	./.	./.	./.	./.	./.	./.	./.	./.	./.	./.
chr1A_part1	9761413	0/0	0/0	0/0	0/0	0/0	0/0	./.	0/0	0/0	0/0	./.	./.
chr1A_part1	9761428	0/0	0/0	0/0	0/0	0/0	0/0	./.	0/0	0/0	0/0	./.	./.
chr1A_part1	9761448	0/0	0/0	0/0	0/0	0/0	0/0	./.	0/0	0/0	0/0	./.	./.
chr1A_part1	9763191	0/0	0/0	./.	0/0	0/0	0/0	./.	./.	./.	./.	0/0	./.
chr1A_part1	9763197	0/0	0/0	./.	0/0	0/0	0/0	./.	./.	./.	./.	0/0	./.
chr1A_part1	9763236	0/0	0/0	./.	0/0	0/0	0/0	./.	./.	./.	./.	0/0	./.
chr1A_part1	9765428	0/0	0/0	0/0	./.	./.	./.	./.	./.	./.	./.	./.	0/0
chr1A_part1	9765435	0/0	0/0	0/0	./.	./.	./.	./.	./.	./.	./.	./.	0/0
chr1A_part1	9940057	0/0	./.	0/0	0/0	0/0	0/0	0/0	0/0	0/0	0/0	0/0	0/0
chr1A_part1	9940066	0/0	./.	0/0	0/0	0/0	0/0	0/0	0/0	0/0	0/0	0/0	0/0
chr1A_part1	9940119	0/0	./.	0/0	0/0	0/0	0/0	0/0	0/0	0/0	0/0	0/0	0/0
chr1A_part1	9954029	0/0	./.	./.	0/0	0/0	0/0	./.	./.	./.	./.	0/0	./.
chr1A_part1	9954146	./.	0/0	./.	0/0	0/0	./.	./.	./.	0/0	./.	./.	0/0
chr1A_part1	9968663	0/0	0/0	0/0	0/0	0/0	0/0	0/0	0/0	0/0	./.	./.	0/0
chr1A_part1	9968711	0/0	0/0	0/0	0/0	0/0	0/0	0/0	0/0	0/0	./.	./.	0/0
chr1A_part1	9969679	./.	./.	./.	./.	./.	./.	./.	./.	./.	./.	./.	./.
chr1A_part1	9972042	0/0	0/0	0/0	0/0	./.	0/0	0/0	0/0	0/0	0/0	0/0	0/0
chr1A_part1	9972049	0/0	0/0	0/0	0/0	./.	0/0	0/0	0/0	0/0	0/0	0/0	0/0
chr1A_part1	9972063	0/0	0/0	0/0	0/0	./.	0/0	0/0	0/0	0/0	0/0	0/0	0/0
chr1A_part1	9972077	0/0	0/0	0/0	0/0	./.	0/0	0/0	0/0	0/0	0/0	0/0	0/0
chr1A_part1	9972117	0/0	0/0	0/0	0/0	./.	0/0	0/0	0/0	0/0	0/0	0/0	0/0
chr1A_part1	9972145	./.	0/0	0/0	0/0	./.	0/0	./.	./.	./.	./.	0/0	0/0
chr1A_part1	9973154	0/0	0/0	./.	0/0	0/0	0/0	0/0	0/0	0/0	0/0	0/0	0/0
chr1A_part1	9973160	0/0	0/0	./.	0/0	0/0	0/0	0/0	0/0	0/0	0/0	0/0	0/0
chr1A_part1	9973210	0/0	0/0	./.	0/0	0/0	0/0	0/0	0/0	0/0	0/0	0/0	0/0
chr1A_part1	9973216	0/0	0/0	./.	0/0	0/0	0/0	0/0	0/0	0/0	0/0	0/0	0/0
chr1A_part1	9977350	./.	0/0	./.	./.	0/0	0/0	./.	0/0	0/0	0/0	./.	./.
chr1A_part1	9977373	./.	0/0	./.	./.	0/0	0/0	./.	0/0	0/0	0/0	./.	./.
chr1A_part1	10000971	0/0	./.	0/0	./.	./.	./.	./.	0/0	./.	./.	./.	0/0
chr1A_part1	10072236	0/0	0/0	0/0	0/0	0/0	0/0	0/0	0/0	0/0	0/0	0/0	0/0
chr1A_part1	10072262	0/0	0/0	0/0	0/0	0/0	0/0	0/0	0/0	0/0	0/0	0/0	0/0
chr1A_part1	10072386	./.	./.	./.	./.	./.	./.	./.	./.	./.	0/0	./.	./.
chr1A_part1	10085715	0/0	0/0	0/0	0/0	0/0	0/0	0/0	./.	./.	0/0	0/0	0/0
chr1A_part1	10122134	0/0	0/0	0/0	0/0	0/0	0/0	0/0	0/0	0/0	0/0	0/0	0/0
chr1A_part1	10122169	0/0	0/0	0/0	0/0	0/0	0/0	0/0	0/0	0/0	0/0	0/0	0/0
chr1A_part1	10127857	0/0	./.	./.	0/0	0/0	0/0	0/0	0/0	0/0	0/0	./.	./.
chr1A_part1	10127863	0/0	./.	./.	0/0	0/0	0/0	0/0	0/0	0/0	0/0	./.	./.
chr1A_part1	10127876	0/0	./.	./.	0/0	0/0	0/0	0/0	0/0	0/0	0/0	./.	./.
chr1A_part1	10127911	0/0	./.	./.	0/0	0/0	0/0	0/0	0/0	0/0	0/0	./.	./.
chr1A_part1	10132856	0/0	0/0	./.	./.	0/0	0/0	./.	0/0	./.	./.	./.	./.
chr1A_part1	10135764	0/0	0/0	0/0	0/0	0/0	0/0	0/0	0/0	0/0	0/0	0/0	0/0
chr1A_part1	10135807	0/0	0/0	0/0	0/0	0/0	0/0	0/0	0/0	0/0	0/0	0/0	./.
chr1A_part1	10135900	0/0	0/0	0/0	0/0	0/0	0/0	0/0	0/0	0/0	0/0	0/0	./.
chr1A_part1	10151384	./.	./.	./.	./.	./.	./.	./.	./.	./.	./.	./.	./.
chr1A_part1	10151408	./.	./.	./.	./.	./.	./.	./.	./.	./.	./.	./.	./.
chr1A_part1	10151417	./.	./.	./.	./.	./.	./.	./.	./.	./.	./.	./.	./.
chr1A_part1	10151442	./.	./.	./.	./.	./.	./.	./.	./.	./.	./.	./.	./.
chr1A_part1	10151463	./.	./.	./.	./.	./.	./.	./.	./.	./.	./.	./.	./.
chr1A_part1	10151483	./.	./.	./.	./.	./.	./.	./.	./.	./.	./.	./.	./.
chr1A_part1	10210891	0/0	0/0	0/0	0/0	./.	0/0	0/0	0/0	0/0	0/0	./.	./.
chr1A_part1	10214631	./.	./.	0/0	0/0	./.	./.	0/0	./.	./.	./.	./.	./.
chr1A_part1	10214733	0/0	./.	0/0	0/0	./.	0/0	0/0	0/0	0/0	0/0	./.	0/0
chr1A_part1	10223986	0/0	0/0	0/0	0/0	0/0	0/0	0/0	0/0	0/0	./.	0/0	./.
chr1A_part1	10249458	./.	0/0	0/0	0/0	0/0	0/0	0/0	0/0	0/0	0/0	./.	0/0
chr1A_part1	10249467	./.	0/0	0/0	0/0	0/0	0/0	0/0	0/0	0/0	0/0	./.	0/0
chr1A_part1	10249496	./.	0/0	0/0	0/0	0/0	0/0	0/0	0/0	0/0	0/0	./.	0/0
chr1A_part1	10406971	0/0	0/0	0/0	0/0	0/0	0/0	./.	0/0	0/0	0/0	0/0	0/0
chr1A_part1	10406996	0/0	0/0	0/0	0/0	0/0	0/0	./.	0/0	0/0	0/0	0/0	0/0
chr1A_part1	10407007	0/0	0/0	0/0	0/0	0/0	0/0	./.	0/0	0/0	0/0	0/0	0/0
chr1A_part1	10407013	0/0	0/0	0/0	0/0	0/0	0/0	./.	0/0	0/0	0/0	0/0	0/0
chr1A_part1	10423143	0/0	0/0	0/0	0/0	0/0	0/0	0/0	0/0	0/0	0/0	0/0	0/0
chr1A_part1	10423167	0/0	0/0	0/0	0/0	0/0	0/0	0/0	0/0	0/0	0/0	0/0	0/0
chr1A_part1	10423181	0/0	0/0	0/0	0/0	0/0	0/0	0/0	0/0	0/0	0/0	0/0	0/0
chr1A_part1	10428084	0/0	0/0	0/0	./.	./.	0/0	./.	./.	0/0	0/0	./.	./.
chr1A_part1	10428112	0/0	0/0	0/0	0/0	0/0	0/0	0/0	0/0	0/0	0/0	./.	0/0
chr1A_part1	10428154	0/0	0/0	0/0	./.	./.	0/0	./.	./.	0/0	0/0	./.	./.
chr1A_part1	10428180	0/0	0/0	0/0	./.	./.	./.	./.	./.	0/0	0/0	./.	./.
chr1A_part1	10428199	0/0	0/0	0/0	0/0	0/0	0/0	0/0	0/0	0/0	0/0	./.	0/0
chr1A_part1	10428219	./.	0/0	0/0	./.	./.	./.	./.	./.	0/0	0/0	./.	./.
chr1A_part1	10488237	0/0	0/0	./.	./.	./.	0/0	./.	./.	./.	0/0	0/0	0/0
chr1A_part1	10605099	./.	./.	./.	./.	./.	./.	./.	./.	./.	./.	./.	./.
chr1A_part1	10605152	./.	./.	./.	./.	./.	./.	./.	./.	./.	./.	./.	./.
chr1A_part1	10605170	./.	./.	./.	./.	./.	./.	./.	./.	./.	./.	./.	./.
chr1A_part1	10607278	0/0	0/0	0/0	0/0	0/0	0/0	0/0	0/0	0/0	0/0	0/0	0/0
chr1A_part1	10607681	0/0	0/0	./.	./.	./.	./.	0/0	./.	./.	0/0	./.	0/0
chr1A_part1	10678820	0/0	0/0	0/0	0/0	./.	./.	0/0	0/0	0/0	0/0	./.	0/0
chr1A_part1	10714750	0/0	0/0	0/0	./.	0/0	0/0	0/0	0/0	0/0	./.	./.	./.
chr1A_part1	10714806	0/0	0/0	0/0	0/0	0/0	0/0	0/0	0/0	0/0	0/0	0/0	0/0
chr1A_part1	10714832	0/0	0/0	0/0	0/0	0/0	0/0	0/0	0/0	0/0	0/0	0/0	0/0
chr1A_part1	10714858	0/0	0/0	0/0	0/0	0/0	0/0	0/0	0/0	0/0	./.	0/0	0/0
chr1A_part1	10714874	0/0	0/0	0/0	0/0	0/0	0/0	0/0	0/0	0/0	0/0	0/0	0/0
chr1A_part1	10714879	0/0	0/0	0/0	0/0	0/0	0/0	0/0	0/0	0/0	0/0	0/0	0/0
chr1A_part1	10714885	0/0	0/0	0/0	0/0	0/0	0/0	0/0	0/0	0/0	0/0	0/0	0/0
chr1A_part1	10743146	./.	0/0	0/0	0/0	0/0	0/0	0/0	0/0	0/0	0/0	./.	0/0
chr1A_part1	10743206	0/0	0/0	0/0	0/0	0/0	0/0	0/0	0/0	0/0	./.	./.	0/0
chr1A_part1	10962066	0/0	0/0	0/0	./.	./.	./.	./.	./.	./.	./.	./.	./.
chr1A_part1	11074509	0/0	0/0	0/0	0/0	./.	0/0	0/0	0/0	0/0	0/0	0/0	0/0
chr1A_part1	11074517	0/0	0/0	0/0	0/0	./.	0/0	0/0	0/0	0/0	0/0	0/0	0/0
chr1A_part1	11160633	./.	./.	0/0	./.	0/0	./.	./.	./.	./.	./.	./.	./.
chr1A_part1	11160671	./.	./.	0/0	./.	0/0	./.	./.	./.	./.	./.	./.	./.
chr1A_part1	11160684	./.	./.	0/0	./.	0/0	./.	./.	./.	./.	./.	./.	./.
chr1A_part1	11207564	0/0	./.	0/0	./.	./.	./.	./.	0/0	./.	./.	./.	./.
chr1A_part1	11207645	0/0	0/0	0/0	0/0	0/0	0/0	0/0	0/0	0/0	0/0	0/0	0/0
chr1A_part1	11207693	0/0	0/0	0/0	0/0	0/0	0/0	0/0	0/0	0/0	0/0	0/0	0/0
chr1A_part1	11207721	0/0	0/0	0/0	0/0	./.	0/0	0/0	0/0	0/0	0/0	0/0	0/0
chr1A_part1	11207827	0/0	0/0	0/0	0/0	0/0	0/0	0/0	0/0	0/0	0/0	0/0	0/0
chr1A_part1	11208347	0/0	0/0	0/0	0/0	0/0	0/0	0/0	0/0	0/0	0/0	./.	0/0
chr1A_part1	11208354	0/0	0/0	0/0	0/0	0/0	0/0	0/0	0/0	0/0	0/0	./.	0/0
chr1A_part1	11208382	0/0	0/0	0/0	0/0	0/0	0/0	0/0	0/0	0/0	0/0	./.	0/0
chr1A_part1	11208397	0/0	0/0	0/0	0/0	0/0	0/0	0/0	0/0	0/0	0/0	./.	0/0
chr1A_part1	11208423	0/0	0/0	0/0	0/0	0/0	0/0	0/0	0/0	0/0	0/0	0/0	0/0
chr1A_part1	11208461	0/0	0/0	0/0	0/0	0/0	0/0	0/0	0/0	0/0	0/0	0/0	0/0
chr1A_part1	11208470	0/0	0/0	0/0	0/0	0/0	0/0	0/0	0/0	0/0	0/0	0/0	0/0
chr1A_part1	11409042	0/0	0/0	0/0	0/0	./.	./.	0/0	./.	0/0	0/0	./.	./.
chr1A_part1	11410394	./.	0/0	0/0	0/0	0/0	0/0	0/0	0/0	0/0	./.	./.	./.
chr1A_part1	11410400	./.	0/0	0/0	0/0	0/0	0/0	0/0	0/0	0/0	./.	./.	./.
chr1A_part1	11414885	0/0	0/0	0/0	0/0	0/0	0/0	./.	0/0	0/0	0/0	0/0	0/0
chr1A_part1	11467841	./.	./.	0/0	./.	0/0	0/0	./.	0/0	0/0	./.	./.	./.
chr1A_part1	11467872	./.	./.	0/0	./.	0/0	0/0	./.	0/0	0/0	./.	./.	./.
chr1A_part1	11576249	./.	./.	./.	./.	./.	./.	./.	./.	./.	./.	./.	./.
chr1A_part1	11576259	./.	./.	./.	./.	./.	./.	./.	./.	./.	./.	./.	./.
chr1A_part1	11576303	./.	./.	./.	./.	./.	./.	./.	./.	./.	./.	./.	./.
chr1A_part1	11576357	./.	./.	./.	./.	./.	./.	./.	./.	./.	./.	./.	./.
chr1A_part1	11576361	./.	./.	./.	./.	./.	./.	./.	./.	./.	./.	./.	./.
chr1A_part1	11630422	0/0	0/0	0/0	0/0	0/0	./.	./.	0/0	0/0	0/0	0/0	0/0
chr1A_part1	11630498	./.	0/0	0/0	0/0	0/0	./.	./.	0/0	0/0	0/0	0/0	0/0
chr1A_part1	11653245	./.	./.	./.	./.	./.	./.	./.	./.	./.	./.	./.	./.
chr1A_part1	11718023	0/0	0/0	0/0	0/0	0/0	0/0	0/0	0/0	0/0	0/0	./.	./.
chr1A_part1	11718370	0/0	0/0	0/0	0/0	0/0	0/0	0/0	0/0	0/0	0/0	0/0	0/0
chr1A_part1	11718454	0/0	0/0	0/0	0/0	0/0	0/0	0/0	0/0	0/0	0/0	0/0	0/0
chr1A_part1	11824589	0/0	0/0	0/0	0/0	./.	0/0	./.	./.	./.	0/0	./.	./.
chr1A_part1	11934211	0/0	0/0	0/0	0/0	0/0	0/0	0/0	0/0	0/0	0/0	0/0	0/0
chr1A_part1	11934218	0/0	0/0	0/0	0/0	0/0	0/0	0/0	0/0	0/0	0/0	0/0	0/0
chr1A_part1	11946213	0/0	0/0	0/0	0/0	0/0	0/0	0/0	0/0	0/0	0/0	0/0	0/0
chr1A_part1	11946219	0/0	0/0	0/0	0/0	0/0	0/0	0/0	0/0	0/0	0/0	0/0	0/0
chr1A_part1	11946245	0/0	0/0	0/0	0/0	0/0	0/0	0/0	0/0	0/0	0/0	0/0	0/0
chr1A_part1	11946272	0/0	0/0	0/0	0/0	0/0	0/0	0/0	0/0	0/0	0/0	0/0	0/0
chr1A_part1	12007529	0/0	0/0	0/0	0/0	./.	0/0	0/0	0/0	0/0	0/0	0/0	0/0
chr1A_part1	12092044	0/0	0/0	0/0	0/0	0/0	0/0	0/0	0/0	0/0	0/0	./.	./.
chr1A_part1	12092068	0/0	0/0	0/0	0/0	0/0	0/0	0/0	0/0	0/0	0/0	./.	./.
chr1A_part1	12092096	0/0	0/0	0/0	0/0	0/0	0/0	0/0	0/0	0/0	0/0	./.	./.
chr1A_part1	12092102	0/0	0/0	0/0	0/0	0/0	0/0	0/0	0/0	0/0	0/0	./.	./.
chr1A_part1	12092123	0/0	0/0	0/0	0/0	0/0	0/0	0/0	0/0	0/0	0/0	./.	./.
chr1A_part1	12097540	./.	./.	./.	./.	./.	./.	./.	./.	./.	./.	./.	./.
chr1A_part1	12097606	./.	./.	./.	./.	./.	./.	./.	./.	./.	./.	./.	./.
chr1A_part1	12097637	./.	./.	./.	./.	./.	./.	./.	./.	./.	./.	./.	./.
chr1A_part1	12097665	./.	./.	./.	./.	./.	./.	./.	./.	./.	./.	./.	./.
chr1A_part1	12115830	0/0	0/0	0/0	0/0	0/0	0/0	0/0	0/0	0/0	0/0	0/0	0/0
chr1A_part1	12115846	0/0	0/0	0/0	0/0	0/0	0/0	0/0	0/0	0/0	0/0	0/0	0/0
chr1A_part1	12115889	0/0	0/0	0/0	0/0	0/0	0/0	0/0	0/0	0/0	0/0	0/0	0/0
chr1A_part1	12121216	0/0	0/0	0/0	0/0	0/0	0/0	0/0	0/0	0/0	0/0	0/0	0/0
chr1A_part1	12121230	0/0	0/0	0/0	0/0	0/0	0/0	0/0	0/0	0/0	0/0	0/0	0/0
chr1A_part1	12121257	0/0	0/0	0/0	0/0	0/0	0/0	0/0	0/0	0/0	0/0	0/0	0/0
chr1A_part1	12130174	./.	./.	./.	./.	./.	./.	0/0	./.	./.	./.	./.	./.
chr1A_part1	12130329	0/0	0/0	0/0	0/0	0/0	0/0	0/0	0/0	0/0	0/0	./.	0/0
chr1A_part1	12130376	0/0	0/0	0/0	0/0	0/0	0/0	0/0	0/0	0/0	0/0	./.	0/0
chr1A_part1	12131449	./.	./.	./.	./.	./.	./.	./.	./.	./.	./.	./.	./.
chr1A_part1	12142709	0/0	0/0	0/0	0/0	0/0	0/0	0/0	0/0	0/0	0/0	0/0	0/0
chr1A_part1	12142757	0/0	0/0	0/0	0/0	0/0	0/0	0/0	0/0	0/0	0/0	./.	0/0
chr1A_part1	12160996	./.	0/0	0/0	0/0	0/0	0/0	./.	0/0	0/0	./.	0/0	0/0
chr1A_part1	12166053	./.	./.	./.	0/0	./.	./.	0/0	./.	./.	./.	0/0	./.
chr1A_part1	12172832	1/1	./.	./.	./.	./.	./.	./.	./.	1/1	./.	./.	./.
chr1A_part1	12172843	0/0	0/0	0/0	0/0	0/0	0/0	./.	0/0	0/0	0/0	./.	./.
chr1A_part1	12172870	0/0	0/0	0/0	0/0	0/0	0/0	./.	0/0	0/0	0/0	./.	./.
chr1A_part1	12172883	0/0	0/0	0/0	0/0	0/0	0/0	./.	0/0	0/0	0/0	./.	./.
chr1A_part1	12172963	0/0	0/0	0/0	0/0	0/0	0/0	./.	0/0	0/0	0/0	./.	./.
chr1A_part1	12192161	0/0	0/0	0/0	0/0	0/0	0/0	0/0	0/0	0/0	0/0	0/0	0/0
chr1A_part1	12192274	0/0	0/0	0/0	0/0	0/0	0/0	0/0	0/0	0/0	0/0	0/0	./.
chr1A_part1	12192364	0/0	0/0	0/0	0/0	0/0	0/0	0/0	0/0	0/0	0/0	0/0	./.
chr1A_part1	12212968	./.	./.	./.	0/0	./.	0/0	0/0	./.	./.	./.	./.	./.
chr1A_part1	12219139	./.	./.	./.	0/0	./.	0/0	./.	0/0	./.	./.	./.	0/0
chr1A_part1	12219205	./.	./.	./.	./.	./.	./.	./.	./.	./.	./.	./.	0/0
chr1A_part1	12223694	0/0	0/0	0/0	0/0	0/0	0/0	0/0	0/0	0/0	0/0	./.	./.
chr1A_part1	12311124	0/0	0/0	0/0	./.	0/0	0/0	0/0	0/0	0/0	0/0	./.	0/0
chr1A_part1	12356200	./.	./.	./.	./.	./.	./.	./.	./.	./.	./.	./.	./.
chr1A_part1	12356209	./.	./.	./.	./.	./.	./.	./.	./.	./.	./.	./.	./.
chr1A_part1	12366361	0/0	./.	0/0	./.	./.	0/0	./.	0/0	0/0	./.	0/0	./.
chr1A_part1	12366392	0/0	./.	0/0	./.	./.	0/0	./.	0/0	0/0	./.	0/0	./.
chr1A_part1	12369461	0/0	0/0	0/0	0/0	0/0	0/0	0/0	0/0	0/0	0/0	./.	./.
chr1A_part1	12375870	0/0	0/0	0/0	0/0	0/0	./.	0/0	0/0	0/0	0/0	0/0	0/0
chr1A_part1	12375947	./.	./.	./.	./.	./.	./.	./.	./.	./.	./.	./.	./.
chr1A_part1	12376883	0/0	./.	./.	./.	./.	0/0	0/0	./.	./.	./.	./.	./.
chr1A_part1	12413441	0/0	0/0	0/0	0/0	./.	0/0	0/0	0/0	0/0	0/0	0/0	0/0
chr1A_part1	12423396	./.	0/0	./.	./.	./.	./.	./.	./.	./.	./.	./.	./.
chr1A_part1	12427965	./.	./.	./.	./.	./.	./.	./.	./.	./.	./.	./.	./.
chr1A_part1	12502793	./.	./.	./.	./.	./.	./.	./.	./.	./.	./.	./.	./.
chr1A_part1	12502808	./.	./.	./.	./.	./.	./.	./.	./.	./.	./.	./.	./.
chr1A_part1	12568339	./.	0/0	./.	./.	./.	./.	./.	0/0	0/0	0/0	./.	./.
chr1A_part1	12568362	./.	./.	./.	./.	./.	./.	./.	./.	0/0	0/0	./.	./.
chr1A_part1	12670873	./.	./.	./.	./.	./.	./.	./.	./.	./.	./.	./.	./.
chr1A_part1	12670896	./.	./.	./.	./.	./.	./.	./.	./.	./.	./.	./.	./.
chr1A_part1	12670944	./.	./.	./.	./.	./.	./.	./.	./.	./.	./.	./.	./.
chr1A_part1	12670956	./.	./.	./.	./.	./.	./.	./.	./.	./.	./.	./.	./.
chr1A_part1	12670963	./.	./.	./.	./.	./.	./.	./.	./.	./.	./.	./.	./.
chr1A_part1	12670984	./.	./.	./.	./.	./.	./.	./.	./.	./.	./.	./.	./.
chr1A_part1	12762371	0/0	0/0	0/0	0/0	0/0	0/0	0/0	0/0	./.	0/0	0/0	0/0
chr1A_part1	12762425	0/0	0/0	0/0	0/0	0/0	0/0	0/0	0/0	./.	0/0	0/0	0/0
chr1A_part1	12762462	0/0	0/0	./.	./.	0/0	0/0	./.	./.	./.	0/0	0/0	0/0
chr1A_part1	12818490	0/0	0/0	0/0	0/0	0/0	0/0	0/0	0/0	0/0	0/0	0/0	0/0
chr1A_part1	12822017	0/0	0/0	./.	0/0	0/0	./.	0/0	./.	./.	0/0	./.	./.
chr1A_part1	12822071	./.	./.	./.	./.	./.	./.	./.	./.	./.	0/0	./.	./.
chr1A_part1	12837530	./.	./.	./.	./.	./.	./.	./.	./.	./.	./.	./.	./.
chr1A_part1	12837566	0/0	0/0	./.	./.	./.	./.	0/0	0/0	./.	./.	./.	./.
chr1A_part1	12837572	0/0	0/0	./.	./.	./.	./.	0/0	0/0	./.	./.	./.	./.
chr1A_part1	12837579	0/0	0/0	./.	./.	./.	./.	0/0	0/0	./.	./.	./.	./.
chr1A_part1	12837593	0/0	0/0	./.	./.	./.	./.	0/0	0/0	./.	./.	./.	./.
chr1A_part1	12837600	0/0	0/0	./.	./.	./.	./.	0/0	0/0	./.	./.	./.	./.
chr1A_part1	12837613	0/0	0/0	./.	./.	./.	./.	0/0	0/0	./.	./.	./.	./.
chr1A_part1	12837692	./.	./.	./.	./.	./.	./.	./.	./.	./.	./.	./.	./.
chr1A_part1	12837729	./.	./.	./.	./.	./.	./.	./.	./.	./.	./.	./.	./.
chr1A_part1	12837744	./.	./.	./.	./.	0/0	./.	./.	./.	./.	./.	./.	./.
chr1A_part1	12856045	0/0	0/0	0/0	0/0	0/0	0/0	./.	0/0	0/0	0/0	./.	0/0
chr1A_part1	12862738	0/0	0/0	0/0	0/0	0/0	0/0	0/0	0/0	0/0	0/0	0/0	0/0
chr1A_part1	12862741	0/0	0/0	0/0	0/0	0/0	0/0	0/0	0/0	0/0	0/0	0/0	0/0
chr1A_part1	12862799	0/0	0/0	0/0	0/0	0/0	0/0	0/0	0/0	0/0	0/0	0/0	0/0
chr1A_part1	12862823	0/0	0/0	0/0	0/0	0/0	0/0	./.	0/0	0/0	0/0	0/0	0/0
chr1A_part1	12862845	0/0	0/0	0/0	0/0	0/0	0/0	0/0	0/0	0/0	0/0	0/0	0/0
chr1A_part1	12916297	./.	./.	./.	./.	./.	./.	./.	./.	./.	0/0	./.	./.
chr1A_part1	12916298	./.	./.	./.	./.	./.	./.	./.	./.	./.	0/0	./.	./.
chr1A_part1	12919575	./.	0/0	./.	0/0	./.	0/0	0/0	0/0	0/0	0/0	0/0	0/0
chr1A_part1	12919578	./.	0/0	./.	0/0	./.	0/0	0/0	0/0	0/0	0/0	0/0	0/0
chr1A_part1	12919591	./.	0/0	./.	0/0	./.	0/0	0/0	0/0	0/0	0/0	0/0	0/0
chr1A_part1	12919613	./.	0/0	./.	0/0	./.	0/0	0/0	0/0	0/0	0/0	0/0	0/0
chr1A_part1	12919617	./.	0/0	./.	0/0	./.	0/0	0/0	0/0	0/0	0/0	0/0	0/0
chr1A_part1	12919804	./.	0/0	0/0	0/0	0/0	0/0	./.	0/0	0/0	./.	./.	./.
chr1A_part1	13091441	0/0	0/0	0/0	0/0	0/0	0/0	0/0	0/0	0/0	./.	0/0	./.
chr1A_part1	13091448	0/0	0/0	0/0	0/0	0/0	0/0	0/0	0/0	0/0	./.	0/0	./.
chr1A_part1	13132107	./.	0/0	./.	0/0	./.	0/0	0/0	./.	0/0	0/0	0/0	0/0
chr1A_part1	13132144	./.	0/0	./.	0/0	./.	0/0	0/0	./.	0/0	0/0	0/0	0/0
chr1A_part1	13132159	./.	0/0	./.	0/0	./.	0/0	0/0	./.	0/0	0/0	0/0	0/0
chr1A_part1	13132187	./.	0/0	./.	0/0	./.	0/0	0/0	./.	0/0	./.	0/0	0/0
chr1A_part1	13209407	0/0	0/0	0/0	./.	0/0	./.	0/0	./.	0/0	0/0	0/0	0/0
chr1A_part1	13209513	0/0	0/0	0/0	./.	0/0	0/0	0/0	0/0	0/0	0/0	0/0	0/0
chr1A_part1	13209524	0/0	0/0	0/0	./.	0/0	0/0	0/0	./.	0/0	0/0	0/0	0/0
chr1A_part1	13211132	0/0	./.	./.	0/0	0/0	./.	./.	0/0	0/0	0/0	./.	./.
chr1A_part1	13211201	0/0	0/0	./.	./.	0/0	./.	./.	./.	0/0	0/0	0/0	0/0
chr1A_part1	13211271	0/0	0/0	./.	./.	0/0	./.	./.	./.	0/0	0/0	0/0	0/0
chr1A_part1	13254994	./.	0/0	./.	./.	0/0	0/0	0/0	0/0	0/0	0/0	./.	./.
chr1A_part1	13255011	0/0	0/0	0/0	./.	0/0	0/0	0/0	0/0	0/0	0/0	0/0	./.
chr1A_part1	13255029	0/0	0/0	0/0	./.	0/0	0/0	0/0	0/0	0/0	0/0	0/0	./.
chr1A_part1	13262133	./.	./.	./.	./.	./.	./.	./.	./.	./.	./.	./.	./.
chr1A_part1	13262139	./.	./.	./.	./.	./.	./.	./.	./.	./.	./.	./.	./.
chr1A_part1	13262157	./.	./.	./.	./.	./.	./.	./.	./.	./.	./.	./.	./.
chr1A_part1	13262180	./.	./.	./.	./.	./.	./.	./.	./.	./.	./.	./.	./.
chr1A_part1	13262245	./.	./.	./.	./.	./.	./.	./.	./.	./.	./.	./.	./.
chr1A_part1	13262249	./.	./.	./.	./.	./.	./.	./.	./.	./.	./.	./.	./.
chr1A_part1	13262265	./.	./.	./.	./.	./.	./.	./.	./.	./.	./.	./.	./.
chr1A_part1	13269714	./.	./.	./.	./.	./.	./.	./.	./.	./.	./.	./.	./.
chr1A_part1	13270465	0/0	0/0	0/0	0/0	0/0	0/0	0/0	0/0	0/0	0/0	0/0	0/0
chr1A_part1	13270501	0/0	0/0	0/0	0/0	0/0	0/0	0/0	0/0	0/0	0/0	0/0	0/0
chr1A_part1	13270510	0/0	0/0	0/0	0/0	0/0	0/0	0/0	0/0	0/0	0/0	0/0	0/0
chr1A_part1	13270528	0/0	0/0	0/0	0/0	0/0	0/0	0/0	0/0	0/0	0/0	0/0	0/0
chr1A_part1	13270540	0/0	0/0	./.	0/0	0/0	0/0	0/0	0/0	0/0	0/0	0/0	./.
chr1A_part1	13270546	0/0	0/0	0/0	0/0	0/0	0/0	0/0	0/0	0/0	0/0	0/0	0/0
chr1A_part1	13270547	0/0	0/0	0/0	0/0	0/0	0/0	0/0	0/0	0/0	./.	0/0	0/0
chr1A_part1	13270548	0/0	0/0	0/0	0/0	0/0	0/0	0/0	0/0	0/0	0/0	0/0	0/0
chr1A_part1	13270562	0/0	0/0	./.	0/0	0/0	0/0	0/0	0/0	0/0	0/0	0/0	./.
chr1A_part1	13382785	0/0	0/0	0/0	0/0	0/0	0/0	0/0	0/0	0/0	0/0	0/0	0/0
chr1A_part1	13382800	0/0	0/0	0/0	0/0	0/0	0/0	0/0	0/0	0/0	0/0	0/0	0/0
chr1A_part1	13382820	0/0	0/0	0/0	0/0	0/0	0/0	0/0	0/0	0/0	0/0	0/0	0/0
chr1A_part1	13383842	0/0	0/0	0/0	0/0	./.	0/0	0/0	0/0	./.	./.	0/0	./.
chr1A_part1	13417523	./.	./.	./.	./.	./.	./.	./.	./.	./.	./.	./.	./.
chr1A_part1	13430019	0/0	0/0	./.	0/0	0/0	0/0	0/0	0/0	0/0	0/0	0/0	0/0
chr1A_part1	13430020	0/0	0/0	./.	0/0	0/0	0/0	0/0	0/0	0/0	0/0	0/0	0/0
chr1A_part1	13430041	0/0	0/0	./.	0/0	0/0	0/0	0/0	0/0	0/0	0/0	0/0	0/0
chr1A_part1	13430043	0/0	0/0	./.	0/0	0/0	0/0	0/0	0/0	0/0	0/0	0/0	0/0
chr1A_part1	13430067	0/0	0/0	./.	0/0	0/0	0/0	0/0	0/0	./.	0/0	0/0	0/0
chr1A_part1	13430074	0/0	0/0	./.	0/0	0/0	0/0	0/0	0/0	./.	0/0	0/0	0/0
chr1A_part1	13581160	0/0	0/0	0/0	0/0	0/0	0/0	0/0	0/0	0/0	0/0	0/0	0/0
chr1A_part1	13581388	0/0	0/0	0/0	0/0	0/0	0/0	0/0	0/0	0/0	0/0	./.	0/0
chr1A_part1	13587439	0/0	0/0	0/0	0/0	0/0	0/0	0/0	0/0	0/0	0/0	0/0	0/0
chr1A_part1	13587542	0/0	0/0	0/0	0/0	0/0	0/0	0/0	0/0	0/0	0/0	0/0	./.
chr1A_part1	13643545	0/0	0/0	0/0	0/0	./.	0/0	./.	0/0	0/0	0/0	0/0	0/0
chr1A_part1	13643595	0/0	0/0	0/0	0/0	./.	0/0	./.	0/0	0/0	0/0	0/0	0/0
chr1A_part1	13643631	0/0	0/0	0/0	0/0	./.	0/0	./.	0/0	0/0	0/0	0/0	0/0
chr1A_part1	13667508	0/0	0/0	0/0	0/0	0/0	0/0	0/0	0/0	0/0	0/0	0/0	0/0
chr1A_part1	13667510	0/0	0/0	0/0	0/0	0/0	0/0	0/0	0/0	0/0	0/0	0/0	0/0
chr1A_part1	13667540	0/0	0/0	0/0	0/0	0/0	0/0	0/0	0/0	0/0	0/0	0/0	0/0
chr1A_part1	13667550	0/0	0/0	0/0	0/0	0/0	0/0	0/0	0/0	0/0	0/0	0/0	0/0
chr1A_part1	13667563	0/0	0/0	0/0	0/0	0/0	0/0	0/0	0/0	0/0	0/0	0/0	0/0
chr1A_part1	13667585	0/0	0/0	0/0	0/0	0/0	0/0	0/0	0/0	0/0	0/0	0/0	0/0
chr1A_part1	13667602	0/0	0/0	0/0	0/0	0/0	0/0	0/0	0/0	0/0	0/0	0/0	0/0
chr1A_part1	13767832	./.	./.	./.	./.	./.	./.	./.	./.	./.	./.	./.	./.
chr1A_part1	13767840	./.	./.	./.	./.	./.	./.	./.	./.	./.	./.	./.	./.
chr1A_part1	13767855	./.	./.	./.	./.	./.	./.	./.	./.	./.	./.	./.	./.
chr1A_part1	13829128	./.	0/0	0/0	./.	0/0	0/0	./.	./.	./.	./.	0/0	0/0
chr1A_part1	13829194	./.	0/0	0/0	./.	./.	0/0	./.	./.	./.	./.	0/0	0/0
chr1A_part1	13829212	./.	0/0	0/0	./.	./.	0/0	./.	./.	./.	./.	0/0	0/0
chr1A_part1	13835565	0/0	0/0	0/0	0/0	./.	./.	./.	0/0	0/0	0/0	0/0	./.
chr1A_part1	13844163	0/0	0/0	0/0	0/0	0/0	0/0	0/0	0/0	0/0	0/0	./.	./.
chr1A_part1	13844180	0/0	0/0	0/0	0/0	0/0	0/0	0/0	0/0	0/0	0/0	./.	./.
chr1A_part1	13844199	0/0	0/0	./.	./.	./.	./.	0/0	0/0	./.	0/0	./.	./.
chr1A_part1	13857519	0/0	0/0	0/0	0/0	0/0	0/0	0/0	0/0	./.	0/0	./.	0/0
chr1A_part1	13857528	0/0	0/0	0/0	0/0	0/0	0/0	0/0	0/0	./.	0/0	./.	0/0
chr1A_part1	13857646	0/0	0/0	0/0	0/0	0/0	0/0	0/0	0/0	0/0	0/0	0/0	0/0
chr1A_part1	13860080	./.	0/0	0/0	0/0	0/0	0/0	0/0	0/0	./.	0/0	./.	./.
chr1A_part1	13861936	0/0	0/0	0/0	0/0	0/0	0/0	0/0	0/0	0/0	0/0	./.	0/0
chr1A_part1	13880920	./.	0/0	0/0	./.	./.	./.	./.	./.	./.	./.	./.	./.
chr1A_part1	13880943	./.	0/0	0/0	./.	./.	./.	./.	./.	./.	./.	./.	./.
chr1A_part1	13918543	0/0	0/0	0/0	0/0	0/0	0/0	0/0	0/0	0/0	0/0	0/0	./.
chr1A_part1	13918550	0/0	0/0	0/0	0/0	0/0	0/0	0/0	0/0	0/0	0/0	0/0	./.
chr1A_part1	13935614	./.	0/0	0/0	0/0	0/0	0/0	./.	0/0	0/0	0/0	./.	0/0
chr1A_part1	13935641	./.	0/0	0/0	0/0	0/0	0/0	./.	0/0	0/0	0/0	./.	0/0
chr1A_part1	13940776	0/0	0/0	./.	0/0	0/0	0/0	0/0	0/0	./.	0/0	./.	./.
chr1A_part1	13943245	0/0	0/0	0/0	0/0	0/0	0/0	0/0	0/0	0/0	0/0	0/0	0/0
chr1A_part1	13943348	./.	0/0	0/0	./.	./.	0/0	0/0	0/0	./.	0/0	./.	0/0
chr1A_part1	13947683	0/0	0/0	0/0	0/0	0/0	0/0	0/0	./.	0/0	0/0	0/0	0/0
chr1A_part1	13947781	0/0	0/0	0/0	0/0	0/0	0/0	0/0	0/0	0/0	0/0	0/0	0/0
chr1A_part1	14050313	0/0	0/0	0/0	0/0	0/0	0/0	0/0	0/0	./.	0/0	0/0	0/0
chr1A_part1	14137360	./.	./.	./.	./.	./.	./.	./.	./.	./.	./.	./.	./.
chr1A_part1	14144869	0/0	0/0	./.	0/0	./.	./.	0/0	0/0	./.	0/0	./.	0/0
chr1A_part1	14161063	0/0	0/0	0/0	0/0	0/0	0/0	./.	0/0	0/0	0/0	./.	0/0
chr1A_part1	14193067	0/0	0/0	./.	0/0	0/0	0/0	0/0	./.	0/0	0/0	0/0	0/0
chr1A_part1	14202743	0/0	0/0	./.	0/0	./.	0/0	0/0	./.	0/0	0/0	0/0	./.
chr1A_part1	14233851	0/0	./.	0/0	./.	0/0	0/0	./.	0/0	0/0	./.	./.	./.
chr1A_part1	14233875	0/0	0/0	0/0	0/0	0/0	0/0	0/0	0/0	0/0	0/0	0/0	0/0
chr1A_part1	14234199	0/0	0/0	0/0	0/0	0/0	0/0	0/0	0/0	0/0	0/0	0/0	0/0
chr1A_part1	14427794	0/0	0/0	./.	0/0	0/0	./.	0/0	./.	0/0	0/0	0/0	0/0
chr1A_part1	14427905	./.	0/0	./.	0/0	0/0	./.	0/0	./.	0/0	0/0	0/0	0/0
chr1A_part1	14427918	0/0	0/0	./.	0/0	0/0	./.	./.	./.	0/0	0/0	0/0	0/0
chr1A_part1	14428969	0/0	./.	0/0	0/0	0/0	0/0	0/0	./.	0/0	0/0	0/0	0/0
chr1A_part1	14428986	0/0	0/0	0/0	0/0	0/0	0/0	0/0	./.	0/0	0/0	0/0	0/0
chr1A_part1	14429038	0/0	0/0	0/0	0/0	0/0	0/0	0/0	./.	0/0	0/0	0/0	0/0
chr1A_part1	14429079	0/0	0/0	0/0	0/0	0/0	0/0	0/0	./.	0/0	0/0	0/0	0/0
chr1A_part1	14430122	./.	./.	0/0	./.	./.	./.	./.	0/0	./.	./.	./.	0/0
chr1A_part1	14430145	0/0	./.	0/0	./.	./.	0/0	./.	0/0	./.	./.	0/0	0/0
chr1A_part1	14468468	0/0	0/0	0/0	0/0	0/0	0/0	0/0	0/0	0/0	0/0	0/0	0/0
chr1A_part1	14468501	0/0	0/0	0/0	0/0	0/0	0/0	0/0	0/0	0/0	0/0	0/0	0/0
chr1A_part1	14468528	0/0	0/0	0/0	0/0	0/0	0/0	0/0	0/0	0/0	0/0	0/0	0/0
chr1A_part1	14468560	0/0	0/0	0/0	0/0	0/0	0/0	0/0	0/0	0/0	0/0	0/0	0/0
chr1A_part1	14468568	0/0	./.	./.	0/0	0/0	0/0	0/0	0/0	0/0	0/0	./.	0/0
chr1A_part1	14468814	0/0	0/0	0/0	0/0	./.	0/0	0/0	0/0	0/0	0/0	./.	0/0
chr1A_part1	14472851	0/0	0/0	0/0	0/0	0/0	0/0	0/0	0/0	0/0	0/0	0/0	0/0
chr1A_part1	14520335	0/0	0/0	0/0	0/0	0/0	0/0	0/0	0/0	0/0	0/0	0/0	0/0
chr1A_part1	14520365	0/0	0/0	0/0	0/0	0/0	0/0	0/0	0/0	0/0	0/0	0/0	0/0
chr1A_part1	14520407	0/0	0/0	0/0	0/0	0/0	0/0	0/0	0/0	0/0	0/0	0/0	0/0
chr1A_part1	14589229	0/0	0/0	0/0	0/0	0/0	0/0	0/0	0/0	0/0	0/0	0/0	0/0
chr1A_part1	14589343	0/0	0/0	0/0	0/0	0/0	0/0	./.	0/0	0/0	0/0	0/0	0/0
chr1A_part1	14593201	0/0	./.	0/0	./.	./.	0/0	./.	0/0	./.	0/0	./.	./.
chr1A_part1	14593220	0/0	./.	0/0	./.	./.	0/0	./.	0/0	./.	0/0	./.	./.
chr1A_part1	14593250	0/0	./.	0/0	./.	./.	./.	./.	0/0	./.	0/0	./.	./.
chr1A_part1	14614155	0/0	0/0	0/0	./.	./.	0/0	./.	./.	0/0	0/0	./.	0/0
chr1A_part1	14614832	0/0	0/0	0/0	0/0	0/0	0/0	0/0	0/0	0/0	0/0	0/0	0/0
chr1A_part1	14614866	0/0	0/0	0/0	0/0	0/0	0/0	0/0	0/0	0/0	0/0	0/0	0/0
chr1A_part1	14794407	./.	./.	./.	./.	./.	./.	./.	./.	./.	./.	./.	./.
chr1A_part1	14794473	./.	./.	./.	./.	./.	./.	./.	./.	./.	./.	./.	./.
chr1A_part1	14805665	0/0	0/0	./.	./.	./.	0/0	./.	0/0	0/0	0/0	0/0	./.
chr1A_part1	14805683	0/0	0/0	0/0	0/0	./.	0/0	0/0	0/0	0/0	0/0	0/0	0/0
chr1A_part1	14805725	0/0	0/0	0/0	0/0	./.	0/0	0/0	0/0	0/0	0/0	0/0	0/0
chr1A_part1	14805789	./.	./.	0/0	./.	./.	0/0	./.	0/0	0/0	0/0	./.	./.
chr1A_part1	14805803	./.	./.	0/0	./.	./.	0/0	./.	0/0	0/0	0/0	./.	./.
chr1A_part1	14805838	./.	./.	0/0	./.	./.	0/0	./.	0/0	0/0	0/0	./.	./.
chr1A_part1	14814218	./.	./.	./.	./.	./.	./.	./.	./.	./.	./.	./.	./.
chr1A_part1	14814223	./.	./.	./.	./.	./.	./.	./.	./.	./.	./.	./.	./.
chr1A_part1	14814260	./.	./.	./.	./.	./.	./.	./.	./.	./.	./.	./.	./.
chr1A_part1	14840416	./.	0/0	0/0	./.	./.	0/0	./.	./.	./.	./.	./.	./.
chr1A_part1	14840464	./.	0/0	0/0	./.	./.	0/0	./.	./.	./.	./.	./.	./.
chr1A_part1	14840475	./.	0/0	0/0	./.	./.	0/0	./.	./.	./.	./.	./.	./.
chr1A_part1	14955833	0/0	0/0	0/0	./.	./.	0/0	./.	0/0	0/0	./.	0/0	./.
chr1A_part1	14955946	0/0	0/0	0/0	./.	0/0	./.	0/0	0/0	0/0	0/0	0/0	0/0
chr1A_part1	14955953	0/0	0/0	0/0	./.	0/0	./.	0/0	0/0	0/0	0/0	0/0	0/0
chr1A_part1	14955975	./.	0/0	./.	./.	0/0	./.	./.	./.	./.	0/0	./.	./.
chr1A_part1	14955996	0/0	0/0	0/0	./.	0/0	./.	0/0	0/0	0/0	0/0	0/0	0/0
chr1A_part1	14956063	./.	./.	./.	./.	./.	./.	./.	./.	./.	0/0	./.	./.
chr1A_part1	15244167	./.	./.	0/0	./.	./.	./.	./.	./.	./.	./.	./.	./.
chr1A_part1	15244170	./.	./.	./.	./.	./.	./.	./.	./.	./.	./.	./.	./.
chr1A_part1	15244185	./.	./.	0/0	./.	./.	./.	./.	./.	./.	./.	./.	./.
chr1A_part1	15244261	./.	./.	./.	./.	./.	./.	./.	./.	./.	./.	./.	./.
chr1A_part1	15307785	./.	./.	./.	./.	./.	./.	./.	./.	./.	./.	./.	./.
chr1A_part1	15307804	./.	./.	./.	./.	./.	./.	./.	./.	./.	./.	./.	./.
chr1A_part1	15307854	./.	./.	./.	./.	./.	./.	./.	./.	./.	./.	./.	./.
chr1A_part1	15307914	./.	./.	0/0	./.	0/0	0/0	./.	./.	./.	0/0	./.	0/0
chr1A_part1	15307921	./.	./.	0/0	./.	0/0	0/0	./.	./.	./.	0/0	./.	0/0
chr1A_part1	15307938	./.	./.	0/0	./.	0/0	0/0	./.	./.	./.	0/0	./.	0/0
chr1A_part1	15307950	./.	./.	0/0	./.	0/0	0/0	./.	./.	./.	0/0	./.	0/0
chr1A_part1	15307986	./.	./.	0/0	./.	0/0	0/0	./.	./.	./.	0/0	./.	0/0
chr1A_part1	15325346	./.	./.	./.	./.	./.	./.	./.	./.	./.	./.	./.	./.
chr1A_part1	15328329	0/0	./.	./.	0/0	0/0	0/0	./.	0/0	0/0	0/0	0/0	0/0
chr1A_part1	15328336	0/0	./.	./.	0/0	0/0	0/0	./.	0/0	0/0	0/0	0/0	0/0
chr1A_part1	15328340	0/0	./.	./.	0/0	0/0	0/0	./.	0/0	0/0	0/0	0/0	0/0
chr1A_part1	15328363	0/0	./.	./.	0/0	0/0	0/0	./.	0/0	0/0	0/0	0/0	0/0
chr1A_part1	15328406	0/0	./.	./.	0/0	0/0	0/0	./.	0/0	0/0	0/0	0/0	0/0
chr1A_part1	15328428	0/0	./.	./.	0/0	0/0	0/0	./.	0/0	0/0	0/0	0/0	0/0
chr1A_part1	15345816	0/0	0/0	0/0	0/0	0/0	0/0	0/0	0/0	0/0	0/0	0/0	0/0
chr1A_part1	15345829	0/0	0/0	0/0	0/0	0/0	0/0	0/0	0/0	0/0	0/0	0/0	0/0
chr1A_part1	15373276	0/0	0/0	./.	./.	0/0	0/0	0/0	./.	./.	./.	./.	./.
chr1A_part1	15373302	0/0	0/0	./.	0/0	0/0	0/0	0/0	./.	./.	./.	./.	./.
chr1A_part1	15373332	0/0	0/0	./.	0/0	0/0	0/0	0/0	./.	./.	./.	./.	./.
chr1A_part1	15373345	0/0	0/0	./.	0/0	0/0	0/0	0/0	./.	./.	./.	./.	./.
chr1A_part1	15375184	0/0	0/0	0/0	0/0	./.	0/0	./.	0/0	0/0	./.	0/0	./.
chr1A_part1	15516712	0/0	0/0	./.	0/0	0/0	0/0	0/0	0/0	0/0	0/0	./.	./.
chr1A_part1	15524144	0/0	0/0	0/0	0/0	0/0	0/0	0/0	0/0	0/0	0/0	0/0	0/0
chr1A_part1	15524235	0/0	0/0	0/0	0/0	0/0	0/0	0/0	0/0	0/0	0/0	0/0	0/0
chr1A_part1	15525079	0/0	0/0	./.	0/0	0/0	0/0	./.	./.	0/0	./.	./.	./.
chr1A_part1	15525107	0/0	0/0	./.	0/0	0/0	0/0	./.	./.	0/0	./.	./.	./.
chr1A_part1	15547543	0/0	0/0	0/0	0/0	./.	./.	./.	./.	0/0	0/0	0/0	0/0
chr1A_part1	15547572	0/0	0/0	0/0	0/0	./.	./.	./.	./.	0/0	0/0	0/0	0/0
chr1A_part1	15547639	0/0	0/0	./.	0/0	./.	0/0	0/0	0/0	0/0	./.	0/0	./.
chr1A_part1	15686346	0/0	0/0	0/0	0/0	0/0	0/0	./.	0/0	0/0	0/0	0/0	0/0
chr1A_part1	15686416	0/0	0/0	0/0	0/0	0/0	0/0	./.	0/0	0/0	0/0	0/0	0/0
chr1A_part1	15790688	./.	./.	./.	./.	./.	./.	./.	./.	./.	./.	./.	./.
chr1A_part1	15790694	./.	./.	./.	./.	./.	./.	./.	./.	./.	./.	./.	./.
chr1A_part1	15790729	./.	./.	./.	./.	./.	./.	./.	./.	./.	./.	./.	./.
chr1A_part1	15790807	./.	./.	./.	./.	./.	./.	./.	./.	./.	./.	./.	./.
chr1A_part1	15790814	./.	./.	./.	./.	./.	./.	./.	./.	./.	./.	./.	./.
chr1A_part1	15807395	0/0	0/0	0/0	0/0	0/0	0/0	0/0	0/0	0/0	0/0	0/0	0/0
chr1A_part1	15807425	0/0	0/0	0/0	0/0	0/0	0/0	0/0	0/0	0/0	0/0	0/0	0/0
chr1A_part1	15807434	0/0	0/0	0/0	0/0	0/0	0/0	0/0	0/0	0/0	0/0	0/0	0/0
chr1A_part1	15814873	0/0	0/0	0/0	0/0	0/0	./.	0/0	0/0	0/0	0/0	0/0	0/0
chr1A_part1	15814907	0/0	0/0	0/0	0/0	0/0	0/0	0/0	0/0	0/0	0/0	0/0	0/0
chr1A_part1	15814917	0/0	0/0	0/0	0/0	0/0	0/0	0/0	0/0	0/0	0/0	0/0	0/0
chr1A_part1	15814929	0/0	0/0	0/0	0/0	0/0	0/0	0/0	0/0	0/0	0/0	0/0	0/0
chr1A_part1	15814941	0/0	0/0	0/0	0/0	0/0	0/0	0/0	0/0	0/0	0/0	0/0	0/0
chr1A_part1	15814976	0/0	0/0	0/0	0/0	0/0	0/0	0/0	0/0	0/0	0/0	0/0	0/0
chr1A_part1	15910829	./.	./.	0/0	./.	./.	./.	./.	./.	./.	./.	./.	./.
chr1A_part1	15910837	./.	./.	0/0	./.	./.	./.	./.	./.	./.	./.	./.	./.
chr1A_part1	15910863	./.	./.	0/0	./.	./.	./.	./.	./.	./.	./.	./.	./.
chr1A_part1	15910890	./.	./.	0/0	./.	./.	./.	./.	./.	./.	./.	./.	./.
chr1A_part1	15965907	0/0	0/0	./.	0/0	./.	./.	./.	./.	./.	./.	0/0	0/0
chr1A_part1	16022986	0/0	0/0	0/0	0/0	0/0	0/0	0/0	0/0	./.	0/0	0/0	0/0
chr1A_part1	16023125	0/0	0/0	0/0	./.	0/0	0/0	0/0	0/0	0/0	0/0	0/0	0/0
chr1A_part1	16023128	0/0	0/0	0/0	./.	0/0	0/0	0/0	0/0	0/0	0/0	0/0	0/0
chr1A_part1	16023139	0/0	0/0	0/0	./.	0/0	0/0	0/0	0/0	0/0	0/0	0/0	0/0
chr1A_part1	16038912	0/0	0/0	./.	0/0	0/0	./.	0/0	0/0	0/0	0/0	./.	./.
chr1A_part1	16038922	0/0	0/0	./.	0/0	0/0	./.	0/0	0/0	0/0	0/0	./.	./.
chr1A_part1	16040619	0/0	0/0	0/0	0/0	0/0	0/0	./.	0/0	0/0	0/0	0/0	0/0
chr1A_part1	16040620	0/0	0/0	0/0	0/0	0/0	0/0	./.	0/0	0/0	0/0	0/0	0/0
chr1A_part1	16040654	0/0	0/0	0/0	0/0	0/0	0/0	./.	0/0	0/0	0/0	0/0	0/0
chr1A_part1	16042186	0/0	0/0	./.	./.	0/0	./.	./.	0/0	./.	./.	0/0	./.
chr1A_part1	16042256	0/0	0/0	./.	./.	0/0	./.	./.	0/0	./.	./.	0/0	./.
chr1A_part1	16042300	0/0	0/0	./.	./.	0/0	./.	./.	0/0	./.	./.	./.	./.
chr1A_part1	16072363	./.	./.	./.	0/0	./.	./.	./.	0/0	0/0	./.	0/0	0/0
chr1A_part1	16072402	./.	./.	./.	0/0	./.	./.	./.	0/0	0/0	./.	0/0	0/0
chr1A_part1	16072410	./.	./.	./.	0/0	./.	./.	./.	0/0	0/0	./.	0/0	0/0
chr1A_part1	16072431	./.	./.	./.	0/0	./.	./.	./.	0/0	0/0	./.	0/0	0/0
chr1A_part1	16072459	./.	./.	./.	0/0	./.	./.	./.	0/0	0/0	./.	0/0	0/0
chr1A_part1	16192594	0/0	0/0	0/0	0/0	./.	0/0	0/0	0/0	0/0	0/0	0/0	./.
chr1A_part1	16192611	0/0	0/0	0/0	0/0	./.	0/0	0/0	0/0	0/0	0/0	0/0	./.
chr1A_part1	16297636	0/0	0/0	0/0	0/0	0/0	0/0	0/0	0/0	0/0	0/0	0/0	0/0
chr1A_part1	16297665	0/0	0/0	0/0	0/0	0/0	0/0	0/0	0/0	0/0	0/0	0/0	0/0
chr1A_part1	16297671	0/0	0/0	0/0	0/0	0/0	0/0	0/0	0/0	0/0	0/0	0/0	0/0
chr1A_part1	16297702	0/0	0/0	0/0	0/0	0/0	0/0	0/0	0/0	0/0	0/0	0/0	0/0
chr1A_part1	16297720	0/0	0/0	0/0	0/0	0/0	0/0	0/0	0/0	0/0	0/0	0/0	0/0
chr1A_part1	16304561	0/0	./.	./.	./.	./.	./.	./.	./.	0/0	./.	./.	./.
chr1A_part1	16304575	0/0	./.	./.	./.	./.	./.	./.	./.	0/0	./.	./.	./.
chr1A_part1	16304624	0/0	./.	./.	./.	./.	./.	./.	./.	0/0	./.	./.	./.
chr1A_part1	16306070	0/0	0/0	./.	0/0	./.	./.	0/0	0/0	./.	0/0	0/0	./.
chr1A_part1	16331030	0/0	0/0	0/0	0/0	0/0	0/0	0/0	0/0	0/0	0/0	0/0	0/0
chr1A_part1	16388833	0/0	0/0	0/0	./.	0/0	0/0	0/0	0/0	0/0	0/0	0/0	0/0
chr1A_part1	16390156	./.	0/0	0/0	0/0	0/0	0/0	0/0	0/0	0/0	./.	./.	0/0
chr1A_part1	16390224	./.	0/0	0/0	0/0	0/0	0/0	0/0	0/0	0/0	./.	./.	0/0
chr1A_part1	16390232	./.	0/0	0/0	0/0	0/0	0/0	0/0	0/0	0/0	./.	./.	0/0
chr1A_part1	16390255	./.	0/0	0/0	0/0	0/0	0/0	0/0	0/0	0/0	./.	./.	0/0
chr1A_part1	16390278	./.	0/0	0/0	0/0	0/0	0/0	0/0	0/0	0/0	./.	./.	0/0
chr1A_part1	16390287	./.	0/0	0/0	0/0	0/0	0/0	0/0	0/0	0/0	./.	./.	0/0
chr1A_part1	16407406	./.	./.	./.	./.	./.	./.	./.	./.	./.	./.	./.	./.
chr1A_part1	16407467	./.	./.	./.	./.	./.	./.	./.	./.	./.	./.	./.	./.
chr1A_part1	16417367	0/0	0/0	0/0	0/0	0/0	0/0	0/0	0/0	0/0	0/0	0/0	0/0
chr1A_part1	16834543	0/0	0/0	0/0	0/0	0/0	0/0	./.	0/0	0/0	0/0	0/0	0/0
chr1A_part1	16834663	./.	./.	0/0	./.	./.	0/0	./.	./.	./.	0/0	./.	./.
chr1A_part1	16914205	0/0	0/0	0/0	0/0	0/0	0/0	0/0	0/0	0/0	0/0	0/0	0/0
chr1A_part1	16933234	0/0	./.	./.	0/0	./.	0/0	0/0	./.	./.	0/0	./.	./.
chr1A_part1	16933262	./.	./.	./.	./.	./.	./.	./.	./.	./.	0/0	./.	./.
chr1A_part1	16933279	0/0	0/0	0/0	0/0	0/0	0/0	0/0	0/0	0/0	0/0	0/0	0/0
chr1A_part1	16933329	0/0	0/0	0/0	0/0	0/0	0/0	0/0	0/0	0/0	0/0	0/0	0/0
chr1A_part1	16933335	0/0	0/0	0/0	0/0	0/0	0/0	0/0	0/0	0/0	0/0	0/0	0/0
chr1A_part1	16933345	0/0	0/0	0/0	0/0	0/0	0/0	0/0	0/0	0/0	0/0	0/0	0/0
chr1A_part1	16933369	0/0	0/0	0/0	0/0	0/0	0/0	0/0	0/0	0/0	0/0	0/0	0/0
chr1A_part1	16935514	./.	0/0	./.	0/0	0/0	0/0	./.	0/0	./.	./.	0/0	0/0
chr1A_part1	16935528	./.	0/0	./.	0/0	0/0	./.	./.	0/0	./.	./.	0/0	0/0
chr1A_part1	16935547	./.	0/0	./.	0/0	0/0	./.	./.	0/0	./.	./.	0/0	0/0
chr1A_part1	16935576	./.	0/0	./.	0/0	0/0	./.	./.	0/0	./.	./.	0/0	0/0
chr1A_part1	17008920	0/0	0/0	0/0	0/0	0/0	0/0	0/0	0/0	0/0	0/0	0/0	0/0
chr1A_part1	17009018	0/0	0/0	0/0	0/0	0/0	0/0	0/0	0/0	0/0	0/0	0/0	0/0
chr1A_part1	17010305	0/0	0/0	0/0	0/0	0/0	0/0	0/0	0/0	0/0	0/0	0/0	0/0
chr1A_part1	17239750	./.	./.	./.	./.	0/0	./.	./.	./.	./.	./.	./.	./.
chr1A_part1	17248210	./.	0/0	./.	0/0	./.	0/0	./.	./.	./.	./.	./.	./.
chr1A_part1	17248263	0/0	0/0	0/0	0/0	0/0	0/0	0/0	0/0	0/0	./.	./.	./.
chr1A_part1	17248342	./.	0/0	0/0	0/0	0/0	0/0	0/0	0/0	0/0	0/0	0/0	0/0
chr1A_part1	17248425	./.	0/0	0/0	0/0	0/0	0/0	0/0	0/0	0/0	0/0	0/0	0/0
chr1A_part1	17748195	0/0	0/0	0/0	0/0	0/0	0/0	0/0	0/0	0/0	0/0	0/0	0/0
chr1A_part1	17748206	0/0	0/0	0/0	0/0	0/0	0/0	0/0	0/0	0/0	0/0	0/0	0/0
chr1A_part1	17748230	0/0	0/0	0/0	0/0	0/0	0/0	0/0	0/0	0/0	0/0	0/0	0/0
chr1A_part1	17748298	0/0	0/0	0/0	0/0	0/0	0/0	0/0	0/0	0/0	0/0	0/0	0/0
chr1A_part1	17748336	0/0	./.	./.	0/0	./.	0/0	0/0	./.	./.	./.	./.	./.
chr1A_part1	17748367	./.	./.	./.	./.	./.	0/0	./.	./.	0/0	./.	./.	./.
chr1A_part1	17748661	0/0	0/0	0/0	0/0	0/0	0/0	0/0	0/0	./.	0/0	0/0	./.
chr1A_part1	17748674	./.	./.	./.	./.	./.	0/0	0/0	0/0	./.	./.	./.	./.
chr1A_part1	17748722	0/0	0/0	0/0	0/0	0/0	0/0	0/0	0/0	./.	0/0	0/0	./.
chr1A_part1	17748727	0/0	0/0	0/0	0/0	0/0	0/0	0/0	0/0	./.	0/0	0/0	./.
chr1A_part1	17748746	0/0	./.	0/0	0/0	./.	0/0	0/0	0/0	./.	0/0	./.	./.
chr1A_part1	17748756	0/0	0/0	0/0	0/0	0/0	0/0	0/0	0/0	./.	0/0	0/0	./.
chr1A_part1	17748762	0/0	0/0	0/0	0/0	0/0	0/0	0/0	0/0	./.	0/0	0/0	./.
chr1A_part1	18049192	0/0	0/0	0/0	./.	0/0	./.	./.	0/0	./.	./.	./.	./.
chr1A_part1	18049212	0/0	./.	./.	./.	0/0	./.	./.	0/0	./.	./.	./.	./.
chr1A_part1	18049219	0/0	0/0	0/0	0/0	0/0	0/0	0/0	0/0	0/0	0/0	0/0	0/0
chr1A_part1	18085929	./.	./.	./.	0/0	./.	./.	./.	./.	./.	./.	./.	./.
chr1A_part1	18085947	0/0	./.	0/0	0/0	0/0	./.	./.	0/0	./.	./.	./.	./.
chr1A_part1	18095598	./.	0/0	0/0	0/0	./.	0/0	./.	./.	0/0	./.	0/0	0/0
chr1A_part1	18095634	./.	0/0	0/0	0/0	./.	0/0	./.	./.	0/0	./.	0/0	0/0
chr1A_part1	18285706	./.	./.	./.	./.	0/0	./.	./.	./.	./.	./.	./.	./.
chr1A_part1	18285716	./.	./.	./.	./.	0/0	./.	./.	./.	./.	./.	./.	./.
chr1A_part1	18293928	./.	./.	./.	0/0	./.	0/0	0/0	0/0	0/0	0/0	0/0	0/0
chr1A_part1	18293938	./.	./.	./.	0/0	./.	0/0	0/0	0/0	0/0	0/0	0/0	0/0
chr1A_part1	18395891	0/0	0/0	0/0	0/0	0/0	0/0	0/0	0/0	0/0	0/0	./.	./.
chr1A_part1	18458879	./.	./.	./.	./.	./.	./.	./.	./.	./.	./.	./.	./.
chr1A_part1	19741881	./.	./.	0/0	./.	./.	./.	./.	0/0	./.	./.	0/0	./.
chr1A_part1	19881001	0/0	0/0	0/0	./.	./.	./.	./.	./.	./.	./.	0/0	./.
chr1A_part1	19933416	0/0	0/0	0/0	0/0	0/0	0/0	0/0	./.	0/0	0/0	0/0	0/0
chr1A_part1	19933451	0/0	0/0	0/0	0/0	0/0	0/0	0/0	./.	0/0	0/0	0/0	0/0
chr1A_part1	19933483	0/0	0/0	0/0	0/0	0/0	0/0	0/0	./.	0/0	0/0	0/0	0/0
chr1A_part1	19933497	0/0	0/0	0/0	0/0	0/0	0/0	0/0	./.	0/0	0/0	0/0	0/0
chr1A_part1	19933510	0/0	0/0	0/0	0/0	0/0	0/0	0/0	./.	0/0	0/0	0/0	0/0
chr1A_part1	19933516	0/0	0/0	0/0	0/0	0/0	0/0	0/0	./.	0/0	0/0	0/0	0/0
chr1A_part1	19985273	./.	./.	0/0	./.	./.	0/0	./.	./.	0/0	./.	./.	0/0
chr1A_part1	20028647	0/0	0/0	0/0	0/0	0/0	0/0	0/0	0/0	0/0	0/0	0/0	0/0
chr1A_part1	20028676	0/0	0/0	0/0	0/0	0/0	0/0	0/0	0/0	0/0	0/0	0/0	0/0
chr1A_part1	20028685	0/0	0/0	0/0	0/0	0/0	0/0	0/0	0/0	0/0	0/0	0/0	0/0
chr1A_part1	20028709	0/0	0/0	0/0	0/0	0/0	0/0	0/0	0/0	0/0	0/0	0/0	./.
chr1A_part1	20036281	./.	0/0	0/0	./.	0/0	0/0	0/0	0/0	0/0	0/0	./.	./.
chr1A_part1	20036294	./.	0/0	0/0	0/0	0/0	0/0	0/0	0/0	0/0	0/0	./.	./.
chr1A_part1	20036362	./.	0/0	0/0	0/0	0/0	0/0	./.	0/0	0/0	0/0	./.	./.
chr1A_part1	20036392	./.	0/0	0/0	0/0	0/0	0/0	./.	0/0	0/0	0/0	./.	./.
chr1A_part1	20036398	./.	0/0	0/0	0/0	0/0	0/0	./.	0/0	0/0	0/0	./.	./.
chr1A_part1	20092207	./.	0/0	./.	./.	./.	./.	./.	./.	./.	0/0	./.	0/0
chr1A_part1	20119180	0/0	0/0	./.	./.	./.	./.	./.	0/0	0/0	./.	./.	./.
chr1A_part1	20119190	0/0	0/0	./.	./.	./.	./.	./.	0/0	0/0	./.	./.	./.
chr1A_part1	20119208	0/0	./.	./.	./.	./.	./.	./.	0/0	0/0	./.	./.	./.
chr1A_part1	20119257	0/0	0/0	./.	./.	0/0	./.	0/0	0/0	0/0	./.	./.	./.
chr1A_part1	20119369	0/0	0/0	./.	0/0	./.	./.	./.	./.	0/0	0/0	0/0	./.
chr1A_part1	20119398	0/0	0/0	./.	./.	./.	./.	./.	./.	0/0	./.	0/0	./.
chr1A_part1	20119427	0/0	0/0	./.	0/0	./.	./.	./.	./.	0/0	./.	0/0	./.
chr1A_part1	20158705	0/0	0/0	0/0	0/0	0/0	0/0	0/0	0/0	0/0	0/0	./.	0/0
chr1A_part1	20158719	0/0	0/0	0/0	0/0	0/0	0/0	0/0	0/0	0/0	0/0	./.	0/0
chr1A_part1	20158756	0/0	0/0	0/0	0/0	0/0	0/0	0/0	0/0	0/0	0/0	./.	0/0
chr1A_part1	20158766	0/0	0/0	0/0	0/0	0/0	0/0	0/0	0/0	0/0	0/0	./.	0/0
chr1A_part1	20198791	0/0	0/0	0/0	0/0	0/0	0/0	0/0	./.	0/0	0/0	./.	./.
chr1A_part1	20198800	0/0	0/0	0/0	0/0	0/0	0/0	0/0	./.	0/0	0/0	./.	./.
chr1A_part1	20198870	0/0	0/0	0/0	0/0	0/0	0/0	0/0	./.	0/0	0/0	./.	./.
chr1A_part1	20202209	0/0	0/0	0/0	0/0	./.	0/0	0/0	0/0	0/0	0/0	0/0	0/0
chr1A_part1	20202211	0/0	0/0	0/0	0/0	./.	0/0	0/0	0/0	0/0	0/0	0/0	0/0
chr1A_part1	20202236	0/0	0/0	0/0	0/0	0/0	0/0	0/0	0/0	0/0	0/0	0/0	0/0
chr1A_part1	20237335	0/0	0/0	0/0	0/0	0/0	0/0	0/0	0/0	0/0	0/0	0/0	0/0
chr1A_part1	20237353	0/0	0/0	0/0	0/0	0/0	0/0	0/0	0/0	0/0	0/0	0/0	0/0
chr1A_part1	20237406	0/0	0/0	0/0	0/0	0/0	0/0	0/0	0/0	0/0	0/0	0/0	0/0
chr1A_part1	20237445	0/0	0/0	0/0	0/0	0/0	0/0	0/0	0/0	0/0	0/0	0/0	0/0
chr1A_part1	20237491	0/0	0/0	0/0	0/0	0/0	0/0	0/0	0/0	0/0	0/0	0/0	0/0
chr1A_part1	20237500	0/0	0/0	0/0	0/0	0/0	0/0	0/0	0/0	0/0	0/0	0/0	0/0
chr1A_part1	20237549	0/0	0/0	0/0	0/0	0/0	0/0	0/0	0/0	0/0	0/0	0/0	0/0
chr1A_part1	20272180	0/0	0/0	0/0	0/0	0/0	0/0	0/0	0/0	0/0	0/0	0/0	0/0
chr1A_part1	20272724	0/0	0/0	0/0	0/0	0/0	0/0	0/0	0/0	0/0	0/0	0/0	./.
chr1A_part1	20272750	0/0	0/0	0/0	0/0	0/0	0/0	0/0	0/0	0/0	0/0	0/0	./.
chr1A_part1	20276507	0/0	./.	0/0	0/0	0/0	0/0	./.	0/0	0/0	./.	0/0	0/0
chr1A_part1	20276533	0/0	./.	0/0	0/0	0/0	0/0	./.	0/0	0/0	./.	0/0	0/0
chr1A_part1	20317965	0/0	0/0	0/0	0/0	./.	0/0	./.	0/0	0/0	0/0	0/0	0/0
chr1A_part1	20318039	0/0	0/0	0/0	0/0	./.	0/0	./.	0/0	0/0	0/0	0/0	0/0
chr1A_part1	20318064	0/0	0/0	0/0	0/0	./.	0/0	./.	0/0	0/0	0/0	./.	0/0
chr1A_part1	20420152	0/0	0/0	0/0	0/0	./.	0/0	./.	./.	0/0	0/0	0/0	0/0
chr1A_part1	20420194	0/0	0/0	0/0	0/0	./.	0/0	./.	./.	0/0	0/0	0/0	0/0
chr1A_part1	20420240	0/0	0/0	0/0	./.	./.	0/0	./.	./.	./.	./.	0/0	0/0
chr1A_part1	20420255	0/0	0/0	0/0	./.	./.	0/0	./.	./.	./.	./.	0/0	0/0
chr1A_part1	20458641	./.	0/0	0/0	./.	0/0	0/0	0/0	./.	0/0	0/0	0/0	0/0
chr1A_part1	20458691	./.	0/0	0/0	./.	0/0	0/0	0/0	./.	0/0	0/0	0/0	0/0
chr1A_part1	20458723	./.	0/0	0/0	./.	0/0	0/0	0/0	./.	0/0	0/0	0/0	0/0
chr1A_part1	20458748	./.	0/0	0/0	./.	0/0	0/0	0/0	./.	0/0	0/0	0/0	0/0
chr1A_part1	20458758	./.	0/0	0/0	./.	0/0	0/0	0/0	./.	0/0	0/0	0/0	0/0
chr1A_part1	20458761	./.	0/0	0/0	./.	0/0	0/0	0/0	./.	0/0	0/0	0/0	0/0
chr1A_part1	20535523	./.	./.	./.	./.	0/0	0/0	./.	./.	./.	./.	./.	./.
chr1A_part1	20535682	0/0	0/0	./.	./.	./.	./.	./.	./.	0/0	0/0	./.	./.
chr1A_part1	20697903	0/0	0/0	./.	0/0	0/0	0/0	0/0	0/0	0/0	./.	0/0	0/0
chr1A_part1	20745160	0/0	./.	0/0	0/0	0/0	./.	./.	0/0	0/0	0/0	./.	0/0
chr1A_part1	20745169	0/0	./.	0/0	0/0	0/0	0/0	./.	0/0	0/0	0/0	./.	0/0
chr1A_part1	20745179	0/0	0/0	0/0	0/0	0/0	0/0	./.	0/0	0/0	0/0	./.	0/0
chr1A_part1	20745284	0/0	./.	0/0	0/0	0/0	0/0	./.	0/0	0/0	0/0	./.	0/0
chr1A_part1	20746483	0/0	0/0	0/0	0/0	0/0	0/0	0/0	0/0	0/0	0/0	0/0	0/0
chr1A_part1	20746516	0/0	0/0	0/0	0/0	./.	0/0	0/0	0/0	0/0	0/0	./.	0/0
chr1A_part1	20786391	0/0	0/0	./.	./.	./.	./.	./.	./.	./.	./.	0/0	./.
chr1A_part1	20803200	./.	./.	./.	./.	./.	./.	./.	0/0	./.	./.	./.	./.
chr1A_part1	20861389	./.	0/0	0/0	0/0	./.	./.	./.	./.	0/0	./.	./.	./.
chr1A_part1	20861458	./.	0/0	0/0	0/0	./.	./.	./.	./.	./.	./.	./.	./.
chr1A_part1	20862718	./.	./.	./.	./.	./.	./.	./.	./.	./.	./.	./.	./.
chr1A_part1	20864994	0/0	0/0	0/0	0/0	0/0	0/0	0/0	0/0	0/0	0/0	0/0	0/0
chr1A_part1	20865030	0/0	0/0	0/0	0/0	0/0	0/0	0/0	0/0	0/0	0/0	0/0	0/0
chr1A_part1	20865061	0/0	0/0	0/0	0/0	0/0	0/0	0/0	0/0	0/0	0/0	0/0	0/0
chr1A_part1	20865069	0/0	0/0	0/0	0/0	0/0	0/0	0/0	0/0	0/0	0/0	0/0	0/0
chr1A_part1	20865100	0/0	0/0	0/0	0/0	0/0	0/0	0/0	0/0	0/0	0/0	0/0	0/0
chr1A_part1	20865174	0/0	0/0	0/0	0/0	0/0	0/0	0/0	0/0	0/0	0/0	./.	0/0
chr1A_part1	20865214	0/0	0/0	0/0	0/0	0/0	0/0	0/0	0/0	0/0	0/0	./.	0/0
chr1A_part1	20865222	0/0	0/0	0/0	0/0	0/0	0/0	0/0	0/0	0/0	0/0	./.	0/0
chr1A_part1	20886731	0/0	0/0	0/0	0/0	0/0	0/0	0/0	0/0	0/0	0/0	./.	./.
chr1A_part1	20886773	0/0	0/0	0/0	0/0	0/0	0/0	0/0	0/0	0/0	0/0	./.	./.
chr1A_part1	20893706	./.	./.	./.	./.	./.	./.	./.	./.	./.	./.	./.	0/0
chr1A_part1	20898124	0/0	0/0	0/0	0/0	0/0	0/0	0/0	0/0	0/0	0/0	0/0	0/0
chr1A_part1	20907370	0/0	0/0	0/0	0/0	0/0	0/0	0/0	0/0	0/0	0/0	0/0	0/0
chr1A_part1	20907396	0/0	0/0	0/0	0/0	0/0	0/0	0/0	0/0	0/0	0/0	0/0	0/0
chr1A_part1	20907484	0/0	0/0	0/0	0/0	0/0	0/0	0/0	0/0	0/0	0/0	0/0	0/0
chr1A_part1	20907575	./.	./.	./.	./.	./.	./.	./.	./.	./.	./.	./.	./.
chr1A_part1	20907597	./.	./.	./.	./.	./.	./.	./.	./.	./.	./.	./.	./.
chr1A_part1	20913872	./.	./.	./.	./.	./.	./.	./.	./.	./.	./.	./.	./.
chr1A_part1	20913890	./.	./.	./.	./.	./.	./.	./.	./.	./.	./.	./.	./.
chr1A_part1	20913961	0/0	./.	./.	0/0	0/0	0/0	0/0	./.	0/0	./.	./.	./.
chr1A_part1	20918786	0/0	0/0	./.	./.	0/0	0/0	0/0	0/0	./.	0/0	./.	./.
chr1A_part1	20918799	0/0	0/0	./.	./.	0/0	0/0	0/0	0/0	./.	0/0	./.	./.
chr1A_part1	20918811	0/0	0/0	./.	./.	0/0	0/0	0/0	0/0	./.	0/0	./.	./.
chr1A_part1	20922050	0/0	0/0	./.	./.	./.	0/0	./.	./.	./.	./.	./.	0/0
chr1A_part1	20922803	0/0	0/0	0/0	0/0	0/0	0/0	0/0	0/0	0/0	0/0	0/0	./.
chr1A_part1	20936418	0/0	0/0	0/0	0/0	0/0	0/0	0/0	0/0	0/0	0/0	0/0	0/0
chr1A_part1	20936502	0/0	0/0	0/0	0/0	0/0	0/0	0/0	0/0	0/0	0/0	0/0	0/0
chr1A_part1	20999476	./.	./.	./.	./.	./.	./.	0/0	./.	./.	0/0	./.	./.
chr1A_part1	21077698	0/0	0/0	0/0	0/0	0/0	0/0	0/0	0/0	0/0	0/0	0/0	0/0
chr1A_part1	21081730	0/0	0/0	0/0	0/0	./.	./.	0/0	./.	0/0	0/0	0/0	0/0
chr1A_part1	21081794	0/0	0/0	0/0	0/0	0/0	0/0	0/0	0/0	0/0	0/0	0/0	0/0
chr1A_part1	21085386	0/0	0/0	0/0	0/0	0/0	0/0	0/0	0/0	0/0	0/0	0/0	0/0
chr1A_part1	21085412	0/0	0/0	0/0	0/0	0/0	0/0	0/0	0/0	0/0	0/0	0/0	0/0
chr1A_part1	21085444	0/0	0/0	0/0	0/0	0/0	0/0	0/0	0/0	0/0	0/0	0/0	0/0
chr1A_part1	21085456	0/0	0/0	0/0	0/0	0/0	0/0	0/0	0/0	0/0	0/0	0/0	0/0
chr1A_part1	21104376	./.	./.	./.	./.	./.	./.	./.	./.	./.	./.	./.	./.
chr1A_part1	21143390	0/0	./.	0/0	0/0	./.	0/0	./.	0/0	0/0	0/0	0/0	0/0
chr1A_part1	21183083	./.	./.	./.	./.	./.	./.	./.	./.	./.	./.	./.	./.
chr1A_part1	21183098	./.	./.	./.	./.	./.	./.	./.	./.	./.	./.	./.	./.
chr1A_part1	21183105	./.	./.	./.	./.	./.	./.	./.	./.	./.	./.	./.	./.
chr1A_part1	21183119	./.	./.	./.	./.	./.	./.	./.	./.	./.	./.	./.	./.
chr1A_part1	21183139	./.	./.	./.	./.	./.	./.	./.	./.	./.	./.	./.	./.
chr1A_part1	21183145	./.	./.	./.	./.	./.	./.	./.	./.	./.	./.	./.	./.
chr1A_part1	21201300	./.	./.	0/0	./.	./.	./.	./.	./.	./.	./.	./.	./.
chr1A_part1	21212434	0/0	0/0	0/0	0/0	0/0	0/0	0/0	0/0	0/0	0/0	./.	0/0
chr1A_part1	21230574	0/0	0/0	0/0	0/0	0/0	0/0	0/0	0/0	0/0	0/0	0/0	0/0
chr1A_part1	21248740	./.	./.	./.	0/0	./.	./.	./.	./.	./.	0/0	./.	./.
chr1A_part1	21252835	./.	./.	./.	./.	./.	0/0	./.	./.	0/0	0/0	./.	0/0
chr1A_part1	21252859	./.	./.	./.	./.	./.	0/0	./.	./.	0/0	0/0	./.	0/0
chr1A_part1	21416535	0/0	0/0	0/0	0/0	./.	0/0	0/0	0/0	0/0	0/0	./.	0/0
chr1A_part1	21416579	0/0	0/0	0/0	0/0	./.	0/0	0/0	0/0	0/0	0/0	./.	0/0
chr1A_part1	21416589	0/0	0/0	0/0	0/0	./.	0/0	0/0	0/0	0/0	0/0	./.	0/0
chr1A_part1	21422688	./.	./.	./.	./.	./.	./.	./.	./.	./.	./.	./.	./.
chr1A_part1	21422690	./.	./.	./.	./.	./.	./.	./.	./.	./.	./.	./.	./.
chr1A_part1	21422696	./.	./.	./.	./.	./.	./.	./.	./.	./.	./.	./.	./.
chr1A_part1	21422705	./.	./.	./.	./.	./.	./.	./.	./.	./.	./.	./.	./.
chr1A_part1	21422711	./.	./.	./.	./.	./.	./.	./.	./.	./.	./.	./.	./.
chr1A_part1	21423313	./.	./.	./.	./.	./.	0/0	./.	./.	0/0	./.	./.	0/0
chr1A_part1	21468079	0/0	0/0	0/0	./.	./.	./.	0/0	0/0	./.	./.	0/0	./.
chr1A_part1	21483397	0/0	0/0	0/0	0/0	0/0	./.	0/0	0/0	0/0	0/0	0/0	0/0
chr1A_part1	21483452	0/0	0/0	0/0	0/0	0/0	./.	0/0	0/0	0/0	0/0	0/0	./.
chr1A_part1	21564426	0/0	0/0	0/0	0/0	0/0	0/0	./.	0/0	0/0	./.	0/0	0/0
chr1A_part1	21564451	0/0	0/0	0/0	0/0	0/0	0/0	0/0	0/0	0/0	./.	0/0	0/0
chr1A_part1	21564490	0/0	0/0	0/0	0/0	0/0	0/0	0/0	0/0	0/0	./.	0/0	0/0
chr1A_part1	21601493	./.	./.	./.	./.	./.	./.	./.	./.	./.	./.	./.	0/0
chr1A_part1	21601519	./.	./.	./.	./.	./.	./.	./.	./.	./.	./.	./.	0/0
chr1A_part1	21611552	0/0	0/0	0/0	0/0	0/0	./.	./.	0/0	0/0	./.	./.	0/0
chr1A_part1	21611659	0/0	0/0	0/0	0/0	0/0	./.	./.	0/0	0/0	./.	./.	0/0
chr1A_part1	21612719	./.	./.	./.	./.	./.	./.	./.	./.	./.	./.	./.	./.
chr1A_part1	21612752	./.	./.	./.	./.	./.	./.	./.	./.	./.	./.	./.	./.
chr1A_part1	21612775	./.	./.	./.	./.	./.	./.	./.	./.	./.	./.	./.	./.
chr1A_part1	21612788	./.	./.	./.	./.	./.	./.	./.	./.	./.	./.	./.	./.
chr1A_part1	21612822	./.	./.	./.	./.	./.	./.	./.	./.	./.	./.	./.	./.
chr1A_part1	21645247	0/0	./.	./.	./.	./.	./.	./.	./.	0/0	./.	./.	0/0
chr1A_part1	21645252	./.	./.	./.	./.	./.	./.	./.	./.	0/0	./.	./.	./.
chr1A_part1	21645271	0/0	./.	./.	./.	./.	./.	./.	./.	0/0	./.	./.	0/0
chr1A_part1	21674975	0/0	0/0	0/0	0/0	0/0	0/0	0/0	0/0	0/0	0/0	0/0	0/0
chr1A_part1	21675069	0/0	0/0	0/0	0/0	0/0	0/0	0/0	0/0	0/0	0/0	0/0	0/0
chr1A_part1	21755525	0/0	0/0	0/0	0/0	0/0	0/0	0/0	0/0	0/0	0/0	./.	./.
chr1A_part1	21864174	0/0	./.	0/0	./.	0/0	./.	./.	./.	./.	0/0	0/0	0/0
chr1A_part1	21864180	./.	./.	./.	./.	./.	./.	./.	./.	./.	0/0	./.	./.
chr1A_part1	21986133	0/0	0/0	./.	0/0	0/0	./.	./.	./.	0/0	0/0	./.	./.
chr1A_part1	21991077	0/0	0/0	./.	./.	./.	./.	./.	0/0	./.	0/0	./.	./.
chr1A_part1	21993930	0/0	0/0	0/0	0/0	0/0	0/0	0/0	./.	0/0	0/0	./.	0/0
chr1A_part1	22039266	0/0	0/0	0/0	0/0	./.	./.	0/0	0/0	0/0	0/0	0/0	./.
chr1A_part1	22043550	0/0	0/0	./.	./.	./.	./.	./.	0/0	./.	0/0	./.	./.
chr1A_part1	22043620	0/0	0/0	./.	./.	./.	./.	./.	0/0	./.	0/0	./.	./.
chr1A_part1	22046155	0/0	0/0	0/0	0/0	./.	0/0	0/0	0/0	./.	./.	./.	0/0
chr1A_part1	22046169	0/0	0/0	0/0	0/0	./.	0/0	0/0	0/0	0/0	./.	./.	0/0
chr1A_part1	22046185	0/0	0/0	0/0	0/0	./.	0/0	0/0	0/0	0/0	./.	./.	0/0
chr1A_part1	22046203	0/0	0/0	0/0	0/0	./.	0/0	0/0	0/0	0/0	./.	./.	0/0
chr1A_part1	22046243	0/0	0/0	0/0	0/0	./.	0/0	0/0	0/0	0/0	./.	./.	0/0
chr1A_part1	22047070	./.	./.	./.	./.	./.	./.	./.	./.	./.	./.	./.	./.
chr1A_part1	22047083	./.	./.	./.	./.	./.	./.	./.	./.	./.	./.	./.	./.
chr1A_part1	22247496	./.	./.	./.	./.	./.	./.	./.	./.	./.	./.	./.	./.
chr1A_part1	22278308	0/0	0/0	0/0	0/0	0/0	0/0	0/0	./.	0/0	0/0	0/0	0/0
chr1A_part1	22278329	0/0	./.	./.	./.	0/0	./.	./.	./.	./.	./.	0/0	./.
chr1A_part1	22299685	./.	0/0	./.	0/0	./.	0/0	./.	./.	0/0	./.	0/0	0/0
chr1A_part1	22299695	0/0	0/0	0/0	0/0	0/0	0/0	./.	0/0	0/0	0/0	0/0	0/0
chr1A_part1	22299742	0/0	0/0	0/0	0/0	0/0	0/0	./.	0/0	0/0	0/0	0/0	0/0
chr1A_part1	22331127	0/0	0/0	0/0	0/0	0/0	0/0	0/0	0/0	0/0	0/0	0/0	0/0
chr1A_part1	22331229	0/0	0/0	0/0	0/0	0/0	0/0	./.	0/0	0/0	0/0	0/0	./.
chr1A_part1	22331361	0/0	0/0	0/0	0/0	0/0	0/0	0/0	0/0	0/0	0/0	0/0	0/0
chr1A_part1	22331367	0/0	0/0	0/0	0/0	0/0	0/0	0/0	0/0	0/0	0/0	0/0	0/0
chr1A_part1	22332621	0/0	0/0	0/0	0/0	0/0	0/0	./.	0/0	0/0	0/0	0/0	0/0
chr1A_part1	22333100	0/0	0/0	0/0	0/0	0/0	0/0	0/0	0/0	0/0	0/0	./.	./.
chr1A_part1	22333218	0/0	0/0	0/0	0/0	0/0	0/0	0/0	0/0	0/0	0/0	./.	./.
chr1A_part1	22354153	0/0	0/0	0/0	0/0	0/0	0/0	./.	0/0	0/0	0/0	0/0	0/0
chr1A_part1	22463422	0/0	0/0	0/0	0/0	./.	./.	./.	0/0	./.	./.	./.	0/0
chr1A_part1	22463455	0/0	0/0	0/0	0/0	./.	./.	./.	0/0	./.	./.	./.	0/0
chr1A_part1	22463465	0/0	0/0	0/0	0/0	./.	./.	./.	0/0	./.	./.	./.	0/0
chr1A_part1	22463469	0/0	0/0	0/0	0/0	./.	./.	./.	0/0	./.	./.	./.	0/0
chr1A_part1	22557562	0/0	0/0	0/0	./.	0/0	0/0	0/0	./.	0/0	0/0	0/0	0/0
chr1A_part1	22557575	0/0	0/0	0/0	./.	0/0	0/0	0/0	./.	0/0	0/0	0/0	0/0
chr1A_part1	22557591	0/0	0/0	0/0	./.	0/0	0/0	0/0	./.	0/0	0/0	0/0	0/0
chr1A_part1	22558023	0/0	0/0	0/0	0/0	0/0	0/0	0/0	0/0	0/0	0/0	./.	0/0
chr1A_part1	22558095	0/0	0/0	0/0	0/0	0/0	0/0	0/0	0/0	0/0	0/0	./.	0/0
chr1A_part1	22607065	0/0	0/0	./.	./.	./.	0/0	./.	./.	./.	0/0	./.	./.
chr1A_part1	22608630	0/0	0/0	0/0	0/0	0/0	./.	0/0	0/0	./.	./.	./.	0/0
chr1A_part1	22608705	0/0	0/0	0/0	0/0	0/0	./.	0/0	0/0	./.	./.	./.	0/0
chr1A_part1	22608862	./.	./.	./.	./.	./.	./.	./.	0/0	./.	0/0	0/0	0/0
chr1A_part1	22608886	./.	./.	./.	./.	./.	./.	./.	0/0	./.	0/0	0/0	0/0
chr1A_part1	22608915	./.	./.	./.	./.	./.	0/0	./.	0/0	0/0	0/0	0/0	0/0
chr1A_part1	22608956	./.	0/0	./.	./.	./.	0/0	0/0	./.	./.	./.	./.	./.
chr1A_part1	22608994	./.	0/0	./.	./.	./.	0/0	0/0	./.	./.	./.	./.	./.
chr1A_part1	22612419	./.	./.	./.	./.	./.	./.	./.	./.	./.	./.	./.	./.
chr1A_part1	22612425	./.	./.	./.	./.	./.	./.	./.	./.	./.	./.	./.	./.
chr1A_part1	22612431	./.	./.	./.	./.	./.	./.	./.	./.	./.	./.	./.	./.
chr1A_part1	22612449	./.	./.	./.	./.	./.	./.	./.	./.	./.	./.	./.	./.
chr1A_part1	22612461	./.	./.	./.	./.	./.	./.	./.	./.	./.	./.	./.	./.
chr1A_part1	22612488	./.	./.	./.	./.	./.	./.	./.	./.	./.	./.	./.	./.
chr1A_part1	22612507	./.	./.	./.	./.	./.	./.	./.	./.	./.	./.	./.	./.
chr1A_part1	22612523	./.	./.	./.	./.	./.	./.	./.	./.	./.	./.	./.	./.
chr1A_part1	22612524	./.	./.	./.	./.	./.	./.	./.	./.	./.	./.	./.	./.
chr1A_part1	22612568	./.	./.	./.	./.	./.	./.	./.	./.	./.	./.	./.	./.
chr1A_part1	22639327	0/0	0/0	./.	0/0	./.	0/0	0/0	0/0	0/0	0/0	0/0	0/0
chr1A_part1	22653523	./.	./.	./.	./.	./.	./.	./.	./.	./.	0/0	./.	./.
chr1A_part1	22661606	0/0	0/0	0/0	0/0	0/0	0/0	0/0	0/0	0/0	0/0	0/0	./.
chr1A_part1	22661624	0/0	0/0	0/0	0/0	0/0	0/0	0/0	0/0	0/0	0/0	0/0	./.
chr1A_part1	22664810	0/0	./.	0/0	0/0	./.	./.	./.	./.	0/0	0/0	0/0	0/0
chr1A_part1	22852983	0/0	./.	0/0	0/0	./.	./.	./.	0/0	0/0	0/0	./.	./.
chr1A_part1	22853010	0/0	0/0	0/0	0/0	./.	./.	0/0	0/0	0/0	0/0	./.	./.
chr1A_part1	22884318	0/0	0/0	0/0	0/0	0/0	0/0	0/0	0/0	0/0	0/0	0/0	0/0
chr1A_part1	22884380	0/0	0/0	0/0	0/0	0/0	0/0	0/0	0/0	0/0	0/0	0/0	0/0
chr1A_part1	22884509	0/0	0/0	0/0	0/0	0/0	0/0	0/0	0/0	0/0	0/0	0/0	0/0
chr1A_part1	22915856	0/0	0/0	0/0	0/0	0/0	0/0	0/0	0/0	0/0	0/0	0/0	0/0
chr1A_part1	22915872	0/0	0/0	0/0	0/0	0/0	0/0	0/0	0/0	0/0	0/0	0/0	0/0
chr1A_part1	22915882	0/0	0/0	0/0	0/0	0/0	0/0	0/0	0/0	0/0	0/0	0/0	0/0
chr1A_part1	22915896	0/0	0/0	0/0	0/0	0/0	0/0	0/0	0/0	0/0	0/0	0/0	./.
chr1A_part1	22922588	0/0	0/0	0/0	0/0	0/0	0/0	0/0	0/0	0/0	0/0	0/0	0/0
chr1A_part1	22922616	0/0	0/0	0/0	0/0	0/0	0/0	0/0	0/0	0/0	0/0	0/0	0/0
chr1A_part1	22934700	0/0	0/0	0/0	0/0	0/0	0/0	0/0	0/0	0/0	0/0	0/0	0/0
chr1A_part1	22934718	0/0	0/0	0/0	0/0	0/0	0/0	0/0	0/0	0/0	0/0	0/0	0/0
chr1A_part1	22934735	0/0	0/0	0/0	0/0	0/0	0/0	0/0	0/0	0/0	0/0	0/0	0/0
chr1A_part1	23021624	./.	./.	./.	./.	./.	./.	./.	./.	./.	./.	./.	./.
chr1A_part1	23028614	0/0	0/0	./.	./.	0/0	0/0	./.	0/0	./.	0/0	0/0	0/0
chr1A_part1	23028672	0/0	0/0	./.	./.	0/0	0/0	./.	0/0	./.	0/0	0/0	0/0
chr1A_part1	23152703	0/0	0/0	0/0	0/0	0/0	0/0	0/0	0/0	0/0	0/0	0/0	0/0
chr1A_part1	23152843	0/0	0/0	0/0	0/0	0/0	0/0	0/0	0/0	0/0	0/0	0/0	0/0
chr1A_part1	23155777	0/0	0/0	0/0	0/0	0/0	0/0	0/0	0/0	0/0	0/0	0/0	0/0
chr1A_part1	23155865	0/0	0/0	0/0	./.	0/0	0/0	0/0	0/0	0/0	0/0	0/0	0/0
chr1A_part1	23155926	0/0	0/0	0/0	./.	0/0	0/0	0/0	0/0	0/0	0/0	0/0	0/0
chr1A_part1	23163954	0/0	0/0	0/0	0/0	0/0	0/0	0/0	0/0	0/0	./.	0/0	./.
chr1A_part1	23163986	0/0	0/0	0/0	0/0	0/0	0/0	0/0	0/0	0/0	./.	0/0	./.
chr1A_part1	23164003	0/0	0/0	0/0	0/0	0/0	0/0	0/0	0/0	0/0	./.	0/0	./.
chr1A_part1	23164035	0/0	0/0	0/0	0/0	0/0	0/0	0/0	0/0	0/0	0/0	0/0	./.
chr1A_part1	23164044	0/0	0/0	0/0	0/0	0/0	0/0	0/0	0/0	0/0	0/0	0/0	./.
chr1A_part1	23164073	0/0	0/0	0/0	0/0	0/0	0/0	0/0	0/0	0/0	0/0	0/0	0/0
chr1A_part1	23164133	./.	./.	0/0	0/0	./.	0/0	./.	0/0	0/0	0/0	./.	./.
chr1A_part1	23164198	./.	./.	./.	./.	./.	./.	./.	./.	0/0	0/0	./.	./.
chr1A_part1	23166967	0/0	./.	0/0	0/0	./.	./.	./.	./.	./.	0/0	./.	./.
chr1A_part1	23167002	0/0	./.	0/0	0/0	./.	./.	./.	./.	./.	0/0	./.	./.
chr1A_part1	23256711	0/0	0/0	0/0	./.	0/0	0/0	0/0	./.	0/0	./.	./.	./.
chr1A_part1	23256783	0/0	0/0	0/0	./.	0/0	0/0	0/0	./.	0/0	./.	./.	./.
chr1A_part1	23256796	0/0	0/0	0/0	./.	0/0	0/0	0/0	./.	0/0	./.	./.	./.
chr1A_part1	23302883	0/0	0/0	0/0	0/0	0/0	0/0	0/0	0/0	./.	0/0	0/0	0/0
chr1A_part1	23342045	0/0	0/0	./.	0/0	./.	0/0	0/0	./.	./.	0/0	./.	0/0
chr1A_part1	23442124	./.	./.	./.	./.	./.	0/0	./.	./.	./.	./.	./.	./.
chr1A_part1	23442329	0/0	0/0	0/0	0/0	0/0	0/0	0/0	0/0	0/0	0/0	./.	./.
chr1A_part1	23442373	0/0	0/0	0/0	0/0	0/0	0/0	0/0	0/0	0/0	0/0	./.	./.
chr1A_part1	23442390	0/0	0/0	0/0	0/0	0/0	0/0	0/0	0/0	0/0	0/0	./.	./.
chr1A_part1	23833017	0/0	0/0	0/0	0/0	0/0	0/0	0/0	0/0	0/0	0/0	0/0	./.
chr1A_part1	23833023	0/0	0/0	0/0	0/0	0/0	0/0	0/0	0/0	0/0	0/0	0/0	./.
chr1A_part1	23833037	0/0	0/0	0/0	0/0	0/0	0/0	0/0	0/0	0/0	0/0	0/0	./.
chr1A_part1	23833057	0/0	0/0	0/0	0/0	0/0	0/0	0/0	0/0	0/0	0/0	0/0	./.
chr1A_part1	23833096	0/0	0/0	0/0	0/0	0/0	0/0	0/0	0/0	0/0	0/0	0/0	./.
chr1A_part1	23850918	0/0	0/0	0/0	0/0	0/0	0/0	0/0	0/0	0/0	0/0	./.	0/0
chr1A_part1	23850935	0/0	0/0	0/0	0/0	0/0	0/0	0/0	0/0	0/0	0/0	./.	0/0
chr1A_part1	23851012	./.	0/0	0/0	0/0	0/0	0/0	0/0	0/0	0/0	0/0	./.	0/0
chr1A_part1	23852465	0/0	0/0	0/0	0/0	0/0	0/0	0/0	0/0	0/0	0/0	./.	./.
chr1A_part1	23927240	./.	./.	./.	./.	./.	./.	./.	./.	./.	./.	0/0	./.
chr1A_part1	23927273	./.	./.	./.	./.	./.	./.	./.	./.	./.	./.	0/0	./.
chr1A_part1	24077954	./.	0/0	0/0	./.	./.	0/0	./.	0/0	./.	./.	0/0	./.
chr1A_part1	24077969	0/0	0/0	0/0	./.	./.	0/0	./.	0/0	./.	./.	0/0	./.
chr1A_part1	24077979	0/0	0/0	0/0	./.	./.	0/0	./.	0/0	./.	./.	0/0	./.
chr1A_part1	24077988	0/0	0/0	0/0	./.	./.	0/0	./.	0/0	./.	./.	0/0	./.
chr1A_part1	24077992	0/0	0/0	0/0	./.	./.	0/0	./.	0/0	./.	./.	0/0	./.
chr1A_part1	24078022	0/0	0/0	0/0	./.	./.	0/0	./.	0/0	./.	./.	0/0	./.
chr1A_part1	24078035	0/0	0/0	0/0	./.	./.	0/0	./.	0/0	./.	./.	0/0	./.
chr1A_part1	24137654	0/0	./.	./.	./.	0/0	0/0	./.	./.	0/0	0/0	./.	0/0
chr1A_part1	24137736	0/0	./.	0/0	0/0	0/0	0/0	./.	./.	0/0	0/0	0/0	0/0
chr1A_part1	24152519	0/0	0/0	0/0	./.	./.	0/0	0/0	0/0	0/0	0/0	0/0	0/0
chr1A_part1	24247017	0/0	0/0	0/0	0/0	0/0	0/0	0/0	0/0	0/0	0/0	0/0	0/0
chr1A_part1	24247083	0/0	0/0	0/0	0/0	0/0	0/0	0/0	0/0	0/0	0/0	0/0	0/0
chr1A_part1	24247100	0/0	0/0	0/0	0/0	0/0	0/0	0/0	0/0	0/0	0/0	0/0	0/0
chr1A_part1	24247126	0/0	0/0	0/0	0/0	0/0	0/0	0/0	0/0	0/0	0/0	0/0	0/0
chr1A_part1	24344730	0/0	./.	0/0	./.	./.	0/0	./.	0/0	0/0	0/0	0/0	./.
chr1A_part1	24344738	0/0	./.	0/0	0/0	./.	0/0	0/0	0/0	0/0	0/0	0/0	./.
chr1A_part1	24352636	0/0	0/0	0/0	0/0	0/0	0/0	0/0	0/0	0/0	0/0	0/0	./.
chr1A_part1	24394756	0/0	0/0	0/0	0/0	0/0	0/0	0/0	0/0	0/0	0/0	./.	0/0
chr1A_part1	24394833	0/0	0/0	0/0	0/0	0/0	0/0	0/0	./.	./.	./.	0/0	./.
chr1A_part1	24395937	0/0	0/0	0/0	0/0	0/0	0/0	0/0	0/0	0/0	0/0	0/0	0/0
chr1A_part1	24395956	./.	0/0	0/0	0/0	0/0	./.	0/0	0/0	./.	0/0	./.	0/0
chr1A_part1	24396121	0/0	0/0	0/0	0/0	0/0	0/0	0/0	./.	0/0	0/0	0/0	./.
chr1A_part1	24396128	0/0	0/0	0/0	0/0	0/0	0/0	0/0	0/0	0/0	0/0	0/0	./.
chr1A_part1	24434608	./.	./.	./.	./.	./.	0/0	./.	0/0	0/0	./.	0/0	./.
chr1A_part1	24434623	0/0	./.	./.	./.	./.	0/0	./.	0/0	0/0	./.	0/0	./.
chr1A_part1	24787649	./.	./.	./.	./.	./.	./.	./.	./.	./.	./.	./.	./.
chr1A_part1	24787677	./.	./.	./.	./.	./.	./.	./.	./.	./.	./.	./.	./.
chr1A_part1	24800933	./.	./.	./.	0/0	./.	./.	./.	0/0	0/0	./.	./.	0/0
chr1A_part1	24800939	./.	./.	./.	0/0	./.	./.	./.	0/0	0/0	./.	./.	0/0
chr1A_part1	24825627	0/0	0/0	0/0	0/0	0/0	0/0	0/0	0/0	0/0	0/0	0/0	0/0
chr1A_part1	24825693	0/0	0/0	0/0	0/0	0/0	0/0	0/0	0/0	0/0	0/0	0/0	0/0
chr1A_part1	24826522	0/0	./.	0/0	0/0	0/0	0/0	0/0	0/0	./.	0/0	0/0	0/0
chr1A_part1	25087523	0/0	0/0	0/0	0/0	0/0	0/0	0/0	0/0	0/0	0/0	0/0	0/0
chr1A_part1	25090883	0/0	0/0	0/0	0/0	0/0	0/0	0/0	./.	0/0	0/0	./.	./.
chr1A_part1	25289301	0/0	0/0	0/0	0/0	0/0	0/0	0/0	0/0	0/0	0/0	./.	./.
chr1A_part1	25289361	0/0	0/0	0/0	0/0	0/0	0/0	0/0	0/0	0/0	0/0	./.	./.
chr1A_part1	25289386	0/0	0/0	0/0	0/0	0/0	0/0	0/0	0/0	0/0	0/0	./.	./.
chr1A_part1	25289518	./.	./.	./.	./.	./.	./.	./.	0/0	./.	./.	./.	./.
chr1A_part1	25289557	./.	./.	./.	./.	./.	./.	./.	0/0	./.	./.	./.	./.
chr1A_part1	25485364	0/0	0/0	./.	0/0	0/0	./.	./.	./.	0/0	0/0	0/0	./.
chr1A_part1	25490120	0/0	./.	./.	./.	./.	./.	./.	./.	./.	./.	./.	./.
chr1A_part1	25490160	0/0	./.	./.	./.	./.	./.	./.	./.	./.	./.	./.	./.
chr1A_part1	25542313	0/0	0/0	0/0	0/0	0/0	0/0	0/0	0/0	0/0	0/0	0/0	0/0
chr1A_part1	25545567	0/0	0/0	0/0	0/0	0/0	0/0	0/0	0/0	0/0	0/0	0/0	0/0
chr1A_part1	25548367	0/0	0/0	0/0	0/0	0/0	0/0	0/0	0/0	0/0	./.	./.	0/0
chr1A_part1	25548409	0/0	0/0	0/0	0/0	0/0	0/0	0/0	0/0	0/0	0/0	./.	0/0
chr1A_part1	25562965	0/0	./.	./.	./.	0/0	0/0	./.	./.	0/0	0/0	./.	./.
chr1A_part1	25562984	./.	./.	./.	./.	./.	./.	./.	./.	0/0	./.	./.	./.
chr1A_part1	25563053	./.	./.	./.	./.	./.	./.	./.	./.	0/0	./.	./.	./.
chr1A_part1	25563074	./.	./.	./.	./.	./.	./.	./.	./.	0/0	./.	./.	./.
chr1A_part1	25563081	./.	./.	./.	./.	./.	./.	./.	./.	0/0	./.	./.	./.
chr1A_part1	25563087	./.	./.	./.	./.	./.	./.	./.	./.	0/0	./.	./.	./.
chr1A_part1	25572743	0/0	0/0	0/0	0/0	./.	0/0	0/0	0/0	0/0	0/0	0/0	0/0
chr1A_part1	25589292	./.	./.	./.	./.	./.	./.	./.	./.	./.	./.	./.	./.
chr1A_part1	25710468	./.	./.	./.	./.	./.	0/0	0/0	0/0	./.	./.	./.	0/0
chr1A_part1	25710476	0/0	0/0	0/0	0/0	0/0	0/0	0/0	0/0	0/0	0/0	0/0	0/0
chr1A_part1	25710646	0/0	0/0	0/0	0/0	0/0	0/0	0/0	0/0	0/0	0/0	0/0	0/0
chr1A_part1	25710677	0/0	0/0	0/0	./.	0/0	./.	./.	0/0	0/0	0/0	0/0	0/0
chr1A_part1	25710703	0/0	0/0	0/0	./.	0/0	0/0	./.	0/0	0/0	0/0	0/0	0/0
chr1A_part1	25725662	0/0	0/0	0/0	0/0	0/0	./.	0/0	./.	0/0	0/0	./.	0/0
chr1A_part1	25725731	0/0	0/0	0/0	0/0	0/0	0/0	0/0	0/0	0/0	0/0	0/0	0/0
chr1A_part1	25725767	0/0	0/0	0/0	0/0	0/0	0/0	0/0	0/0	0/0	0/0	0/0	0/0
chr1A_part1	25803675	0/0	0/0	./.	./.	./.	./.	0/0	0/0	./.	./.	./.	./.
chr1A_part1	25804599	0/0	0/0	0/0	0/0	0/0	0/0	./.	./.	./.	./.	0/0	0/0
chr1A_part1	25804619	./.	0/0	0/0	0/0	0/0	0/0	./.	./.	./.	./.	0/0	./.
chr1A_part1	25807483	0/0	0/0	0/0	0/0	0/0	0/0	0/0	0/0	0/0	0/0	./.	./.
chr1A_part1	25884854	0/0	0/0	0/0	0/0	0/0	0/0	0/0	0/0	0/0	0/0	./.	./.
chr1A_part1	25938292	./.	./.	./.	./.	0/0	./.	0/0	./.	./.	./.	./.	./.
chr1A_part1	26050932	./.	./.	./.	./.	./.	./.	./.	./.	./.	./.	./.	./.
chr1A_part1	26050954	./.	./.	./.	./.	./.	./.	./.	./.	./.	./.	./.	./.
chr1A_part1	26056949	./.	./.	./.	./.	./.	./.	./.	./.	./.	./.	./.	./.
chr1A_part1	26387467	./.	./.	./.	./.	./.	./.	./.	./.	./.	./.	./.	./.
chr1A_part1	26387480	./.	./.	./.	./.	./.	./.	./.	./.	./.	./.	./.	./.
chr1A_part1	26387481	./.	./.	./.	./.	./.	./.	./.	./.	./.	./.	./.	./.
chr1A_part1	26488669	0/0	0/0	0/0	0/0	0/0	0/0	0/0	0/0	0/0	0/0	0/0	0/0
chr1A_part1	26488692	0/0	0/0	0/0	0/0	0/0	0/0	0/0	0/0	0/0	0/0	0/0	0/0
chr1A_part1	26528318	./.	./.	0/0	./.	./.	./.	./.	./.	0/0	0/0	./.	./.
chr1A_part1	26528381	./.	./.	0/0	./.	./.	./.	./.	./.	./.	0/0	./.	./.
chr1A_part1	26528423	./.	./.	0/0	./.	./.	./.	./.	./.	./.	0/0	./.	./.
chr1A_part1	26596088	./.	./.	./.	./.	./.	./.	./.	0/0	./.	./.	./.	./.
chr1A_part1	26597362	0/0	0/0	./.	0/0	./.	./.	0/0	./.	./.	./.	0/0	0/0
chr1A_part1	26597523	0/0	0/0	0/0	0/0	0/0	0/0	0/0	0/0	0/0	0/0	0/0	./.
chr1A_part1	26598441	0/0	0/0	0/0	0/0	0/0	0/0	0/0	0/0	0/0	0/0	0/0	0/0
chr1A_part1	26598468	0/0	0/0	./.	./.	0/0	0/0	0/0	0/0	0/0	0/0	0/0	0/0
chr1A_part1	26598477	0/0	0/0	./.	./.	0/0	0/0	0/0	0/0	0/0	0/0	0/0	0/0
chr1A_part1	26598498	0/0	0/0	./.	./.	./.	0/0	0/0	0/0	0/0	0/0	0/0	0/0
chr1A_part1	26945966	./.	./.	./.	./.	./.	./.	./.	./.	./.	./.	./.	./.
chr1A_part1	27043787	./.	0/0	0/0	./.	./.	0/0	./.	0/0	./.	0/0	0/0	./.
chr1A_part1	27043839	./.	0/0	0/0	./.	./.	0/0	./.	0/0	./.	0/0	0/0	./.
chr1A_part1	27050074	0/0	0/0	0/0	0/0	./.	0/0	0/0	0/0	0/0	0/0	0/0	0/0
chr1A_part1	27050101	0/0	0/0	0/0	0/0	0/0	0/0	0/0	0/0	0/0	0/0	0/0	0/0
chr1A_part1	27139522	./.	0/0	0/0	./.	0/0	0/0	0/0	./.	0/0	./.	0/0	0/0
chr1A_part1	27139537	./.	0/0	0/0	./.	0/0	0/0	0/0	./.	0/0	0/0	0/0	0/0
chr1A_part1	27139559	./.	0/0	0/0	./.	0/0	0/0	0/0	./.	0/0	0/0	0/0	0/0
chr1A_part1	27139601	0/0	0/0	0/0	./.	0/0	0/0	0/0	./.	0/0	0/0	0/0	0/0
chr1A_part1	27192043	0/0	0/0	0/0	0/0	0/0	0/0	0/0	0/0	0/0	0/0	0/0	0/0
chr1A_part1	27209346	0/0	0/0	0/0	0/0	0/0	0/0	0/0	0/0	0/0	0/0	0/0	0/0
chr1A_part1	27213952	0/0	0/0	0/0	0/0	0/0	0/0	0/0	./.	0/0	0/0	./.	0/0
chr1A_part1	27214216	0/0	0/0	0/0	0/0	0/0	0/0	0/0	0/0	0/0	0/0	0/0	0/0
chr1A_part1	27257559	0/0	0/0	0/0	0/0	0/0	0/0	0/0	0/0	0/0	0/0	0/0	0/0
chr1A_part1	27257601	0/0	0/0	0/0	./.	0/0	0/0	0/0	0/0	0/0	0/0	./.	0/0
chr1A_part1	27260459	0/0	0/0	./.	0/0	0/0	0/0	0/0	0/0	0/0	0/0	0/0	0/0
chr1A_part1	27327441	./.	0/0	./.	./.	0/0	0/0	0/0	0/0	0/0	0/0	0/0	./.
chr1A_part1	27401018	0/0	0/0	./.	0/0	./.	0/0	./.	./.	0/0	./.	0/0	0/0
chr1A_part1	27401048	0/0	0/0	./.	0/0	./.	0/0	./.	./.	0/0	./.	0/0	0/0
chr1A_part1	27753454	./.	./.	./.	./.	./.	./.	./.	./.	./.	0/0	./.	./.
chr1A_part1	27830526	./.	./.	./.	./.	./.	./.	./.	./.	./.	./.	./.	./.
chr1A_part1	27830638	./.	./.	./.	./.	./.	./.	./.	./.	./.	./.	./.	./.
chr1A_part1	27942537	0/0	./.	./.	./.	./.	./.	./.	./.	./.	./.	./.	./.
chr1A_part1	28365244	./.	./.	./.	./.	./.	./.	./.	./.	./.	./.	./.	./.
chr1A_part1	28365258	./.	./.	./.	./.	./.	./.	./.	./.	./.	./.	./.	./.
chr1A_part1	28368491	./.	./.	./.	./.	./.	./.	./.	./.	./.	./.	./.	./.
chr1A_part1	28370366	0/0	./.	./.	0/0	./.	./.	./.	./.	0/0	0/0	./.	./.
chr1A_part1	28370398	0/0	./.	./.	0/0	./.	0/0	0/0	0/0	0/0	0/0	0/0	0/0
chr1A_part1	28370436	0/0	./.	./.	0/0	./.	0/0	0/0	0/0	0/0	0/0	0/0	0/0
chr1A_part1	28370597	0/0	./.	./.	./.	./.	./.	./.	./.	./.	./.	./.	./.
chr1A_part1	28376940	./.	./.	./.	0/0	./.	0/0	./.	0/0	./.	./.	0/0	./.
chr1A_part1	28456382	0/0	0/0	0/0	0/0	0/0	0/0	0/0	0/0	0/0	0/0	0/0	0/0
chr1A_part1	28456412	0/0	0/0	0/0	0/0	0/0	0/0	0/0	0/0	0/0	0/0	0/0	0/0
chr1A_part1	28456478	0/0	0/0	0/0	0/0	0/0	0/0	0/0	0/0	0/0	0/0	0/0	0/0
chr1A_part1	28513795	0/0	./.	./.	./.	./.	./.	./.	./.	0/0	0/0	./.	./.
chr1A_part1	28513846	./.	./.	./.	./.	./.	./.	./.	./.	0/0	./.	./.	./.
chr1A_part1	28513891	0/0	./.	./.	./.	./.	./.	./.	./.	0/0	./.	./.	./.
chr1A_part1	28513910	0/0	./.	./.	./.	./.	./.	./.	./.	0/0	0/0	./.	./.
chr1A_part1	28513920	0/0	./.	./.	./.	./.	./.	./.	./.	0/0	./.	./.	./.
chr1A_part1	28520805	./.	./.	./.	./.	0/0	./.	./.	./.	./.	./.	./.	./.
chr1A_part1	28520834	./.	./.	./.	./.	0/0	./.	./.	./.	./.	./.	./.	./.
chr1A_part1	28520899	./.	./.	./.	./.	0/0	./.	./.	0/0	./.	./.	./.	0/0
chr1A_part1	28520924	./.	./.	./.	./.	0/0	./.	./.	0/0	./.	./.	./.	0/0
chr1A_part1	28524118	0/0	./.	./.	./.	./.	./.	./.	./.	./.	./.	0/0	./.
chr1A_part1	28663764	./.	./.	./.	./.	./.	./.	./.	./.	./.	./.	./.	./.
chr1A_part1	28663777	./.	./.	./.	./.	./.	./.	./.	./.	./.	./.	./.	./.
chr1A_part1	28663857	./.	./.	./.	./.	./.	./.	./.	./.	./.	./.	./.	0/0
chr1A_part1	28663893	0/0	0/0	0/0	0/0	0/0	0/0	0/0	0/0	0/0	0/0	0/0	0/0
chr1A_part1	28664035	0/0	0/0	0/0	0/0	0/0	0/0	0/0	0/0	0/0	0/0	0/0	0/0
chr1A_part1	28717061	0/0	0/0	0/0	0/0	0/0	0/0	0/0	0/0	0/0	0/0	./.	0/0
chr1A_part1	28735550	0/0	0/0	0/0	0/0	0/0	0/0	0/0	0/0	0/0	0/0	0/0	0/0
chr1A_part1	28762153	0/0	0/0	./.	./.	0/0	0/0	0/0	0/0	0/0	0/0	./.	0/0
chr1A_part1	28766612	./.	./.	./.	./.	./.	./.	./.	./.	./.	./.	./.	./.
chr1A_part1	28766642	./.	./.	./.	./.	./.	./.	./.	./.	./.	./.	./.	./.
chr1A_part1	29121684	./.	./.	./.	0/0	./.	./.	0/0	./.	./.	./.	./.	0/0
chr1A_part1	29121734	./.	./.	./.	0/0	./.	./.	0/0	./.	./.	./.	./.	0/0
chr1A_part1	29122242	./.	0/0	0/0	./.	0/0	0/0	0/0	./.	./.	0/0	./.	./.
chr1A_part1	29122284	./.	0/0	0/0	./.	0/0	0/0	0/0	0/0	./.	0/0	./.	./.
chr1A_part1	29187033	./.	0/0	./.	./.	0/0	0/0	0/0	./.	0/0	0/0	0/0	./.
chr1A_part1	29190751	./.	0/0	./.	./.	0/0	./.	./.	0/0	./.	./.	0/0	0/0
chr1A_part1	29190844	./.	./.	./.	./.	0/0	./.	./.	./.	./.	./.	0/0	./.
chr1A_part1	29373756	0/0	./.	0/0	./.	./.	./.	0/0	./.	./.	./.	./.	./.
chr1A_part1	29373796	0/0	./.	0/0	./.	./.	./.	0/0	./.	./.	./.	0/0	0/0
chr1A_part1	29373830	0/0	./.	0/0	./.	./.	./.	0/0	./.	./.	./.	0/0	0/0
chr1A_part1	29373847	0/0	./.	0/0	./.	./.	./.	0/0	./.	./.	./.	0/0	0/0
chr1A_part1	29373940	0/0	./.	./.	0/0	0/0	./.	0/0	./.	./.	./.	./.	./.
chr1A_part1	29373959	./.	./.	./.	./.	./.	./.	./.	./.	./.	./.	./.	./.
chr1A_part1	29373976	0/0	./.	./.	./.	./.	./.	./.	./.	./.	./.	./.	./.
chr1A_part1	29373988	0/0	./.	./.	./.	./.	./.	./.	./.	./.	./.	./.	./.
chr1A_part1	29799093	0/0	0/0	0/0	0/0	0/0	0/0	0/0	0/0	0/0	0/0	0/0	0/0
chr1A_part1	29799231	0/0	0/0	0/0	0/0	0/0	0/0	0/0	0/0	0/0	0/0	0/0	0/0
chr1A_part1	29799303	0/0	0/0	0/0	0/0	0/0	0/0	0/0	0/0	0/0	0/0	0/0	0/0
chr1A_part1	29874874	0/0	0/0	0/0	0/0	0/0	0/0	0/0	0/0	0/0	0/0	0/0	0/0
chr1A_part1	29874886	0/0	0/0	0/0	0/0	0/0	0/0	0/0	0/0	0/0	0/0	0/0	0/0
chr1A_part1	29874896	0/0	0/0	0/0	0/0	0/0	0/0	0/0	0/0	0/0	0/0	0/0	0/0
chr1A_part1	29887252	0/0	./.	0/0	0/0	0/0	0/0	./.	0/0	./.	./.	0/0	0/0
chr1A_part1	29887258	0/0	./.	0/0	0/0	0/0	0/0	./.	0/0	./.	./.	0/0	0/0
chr1A_part1	29887344	0/0	0/0	0/0	0/0	0/0	0/0	0/0	0/0	0/0	0/0	0/0	0/0
chr1A_part1	29887426	./.	0/0	0/0	0/0	./.	./.	./.	0/0	./.	./.	./.	0/0
chr1A_part1	29887435	./.	0/0	0/0	0/0	./.	./.	./.	0/0	./.	./.	./.	0/0
chr1A_part1	29994192	./.	./.	./.	./.	./.	./.	./.	./.	./.	./.	./.	./.
chr1A_part1	30009787	./.	./.	./.	./.	./.	./.	./.	./.	./.	./.	./.	./.
chr1A_part1	30015422	./.	./.	0/0	0/0	./.	0/0	0/0	0/0	0/0	0/0	0/0	./.
chr1A_part1	30115031	./.	0/0	./.	0/0	./.	./.	./.	./.	./.	./.	./.	0/0
chr1A_part1	30115059	./.	0/0	./.	0/0	./.	./.	./.	./.	./.	./.	./.	0/0
chr1A_part1	30115111	./.	0/0	./.	0/0	./.	./.	./.	./.	./.	./.	./.	0/0
chr1A_part1	30118630	0/0	0/0	0/0	0/0	0/0	0/0	0/0	0/0	0/0	0/0	./.	0/0
chr1A_part1	30118662	0/0	0/0	0/0	0/0	0/0	0/0	0/0	0/0	0/0	0/0	./.	0/0
chr1A_part1	30118722	0/0	0/0	0/0	0/0	0/0	0/0	0/0	0/0	0/0	0/0	./.	0/0
chr1A_part1	30118731	0/0	0/0	0/0	0/0	0/0	0/0	0/0	0/0	0/0	0/0	./.	0/0
chr1A_part1	30132283	./.	./.	./.	./.	./.	./.	./.	./.	./.	./.	./.	./.
chr1A_part1	30132294	./.	./.	./.	./.	./.	./.	./.	./.	./.	./.	./.	./.
chr1A_part1	30132341	./.	./.	./.	./.	./.	./.	./.	./.	./.	./.	./.	./.
chr1A_part1	30132353	./.	./.	./.	./.	./.	./.	./.	./.	./.	./.	./.	./.
chr1A_part1	30132354	./.	./.	./.	./.	./.	./.	./.	./.	./.	./.	./.	./.
chr1A_part1	30132359	./.	./.	./.	./.	./.	./.	./.	./.	./.	./.	./.	./.
chr1A_part1	30132710	0/0	0/0	0/0	0/0	0/0	0/0	0/0	0/0	0/0	0/0	./.	0/0
chr1A_part1	30190585	./.	0/0	0/0	0/0	./.	0/0	./.	0/0	0/0	0/0	0/0	0/0
chr1A_part1	30264792	0/0	0/0	0/0	0/0	0/0	0/0	0/0	./.	0/0	0/0	0/0	./.
chr1A_part1	30264937	0/0	0/0	0/0	0/0	0/0	0/0	0/0	./.	0/0	0/0	0/0	./.
chr1A_part1	30288172	0/0	0/0	0/0	0/0	0/0	0/0	0/0	0/0	0/0	0/0	0/0	0/0
chr1A_part1	30321695	0/0	0/0	./.	./.	./.	./.	./.	./.	0/0	./.	./.	./.
chr1A_part1	30321726	0/0	0/0	./.	./.	./.	0/0	./.	./.	0/0	0/0	./.	./.
chr1A_part1	30321732	0/0	0/0	./.	./.	./.	0/0	./.	./.	0/0	0/0	./.	./.
chr1A_part1	30321781	0/0	0/0	./.	./.	./.	0/0	./.	./.	0/0	./.	./.	./.
chr1A_part1	30321811	0/0	0/0	./.	./.	./.	0/0	./.	./.	./.	./.	0/0	./.
chr1A_part1	30321898	0/0	0/0	0/0	0/0	./.	./.	0/0	./.	0/0	./.	0/0	0/0
chr1A_part1	30321933	0/0	0/0	./.	./.	./.	./.	./.	./.	0/0	./.	./.	0/0
chr1A_part1	30322001	0/0	0/0	./.	./.	./.	./.	./.	./.	0/0	./.	./.	./.
chr1A_part1	30322005	0/0	0/0	./.	./.	./.	./.	./.	./.	0/0	./.	./.	./.
chr1A_part1	30334580	0/0	0/0	0/0	0/0	0/0	0/0	0/0	0/0	0/0	0/0	0/0	0/0
chr1A_part1	30336747	0/0	0/0	0/0	0/0	0/0	0/0	./.	0/0	0/0	0/0	0/0	0/0
chr1A_part1	30336797	0/0	0/0	0/0	0/0	0/0	0/0	./.	0/0	0/0	0/0	0/0	0/0
chr1A_part1	30336821	0/0	0/0	0/0	0/0	0/0	0/0	./.	0/0	0/0	0/0	0/0	0/0
chr1A_part1	30336837	0/0	0/0	0/0	0/0	0/0	0/0	./.	0/0	0/0	0/0	0/0	0/0
chr1A_part1	30336865	0/0	0/0	0/0	0/0	0/0	0/0	./.	0/0	0/0	0/0	0/0	0/0
chr1A_part1	30343248	./.	0/0	./.	./.	./.	./.	./.	0/0	0/0	./.	./.	./.
chr1A_part1	30343300	./.	0/0	./.	./.	./.	./.	./.	0/0	0/0	./.	./.	./.
chr1A_part1	30343958	./.	./.	./.	0/0	./.	./.	./.	./.	./.	./.	0/0	./.
chr1A_part1	30344008	./.	./.	./.	0/0	./.	./.	./.	./.	./.	./.	0/0	./.
chr1A_part1	30344040	./.	./.	./.	0/0	./.	./.	./.	./.	./.	./.	0/0	./.
chr1A_part1	30393801	./.	./.	./.	./.	./.	./.	./.	./.	./.	./.	./.	./.
chr1A_part1	30403753	0/0	0/0	0/0	0/0	0/0	0/0	0/0	0/0	0/0	0/0	0/0	0/0
chr1A_part1	30403797	0/0	0/0	0/0	0/0	0/0	0/0	0/0	0/0	0/0	0/0	0/0	0/0
chr1A_part1	30403828	0/0	0/0	0/0	0/0	0/0	0/0	0/0	0/0	0/0	0/0	0/0	0/0
chr1A_part1	30404292	0/0	0/0	0/0	0/0	0/0	0/0	0/0	0/0	./.	0/0	0/0	0/0
chr1A_part1	30404351	0/0	0/0	0/0	0/0	0/0	0/0	0/0	0/0	./.	0/0	0/0	0/0
chr1A_part1	30540896	./.	./.	./.	./.	./.	./.	./.	./.	./.	./.	./.	./.
chr1A_part1	30541020	0/0	0/0	./.	./.	./.	./.	./.	0/0	./.	./.	./.	./.
chr1A_part1	30556754	./.	./.	./.	./.	./.	./.	./.	./.	./.	./.	./.	./.
chr1A_part1	30556793	./.	./.	./.	./.	./.	./.	./.	./.	./.	./.	./.	./.
chr1A_part1	30556828	./.	./.	./.	./.	./.	./.	./.	./.	./.	./.	./.	./.
chr1A_part1	30556855	./.	./.	./.	./.	./.	./.	./.	./.	./.	./.	./.	./.
chr1A_part1	30559381	0/0	./.	./.	0/0	./.	./.	./.	0/0	./.	./.	0/0	./.
chr1A_part1	30559414	0/0	./.	./.	0/0	./.	./.	./.	0/0	./.	./.	0/0	./.
chr1A_part1	30559929	./.	0/0	./.	0/0	./.	./.	./.	./.	./.	./.	./.	./.
chr1A_part1	30559934	0/0	0/0	0/0	0/0	./.	./.	./.	./.	./.	./.	./.	0/0
chr1A_part1	30559951	0/0	0/0	0/0	./.	./.	./.	./.	./.	./.	./.	./.	0/0
chr1A_part1	30559987	0/0	0/0	0/0	./.	./.	./.	./.	./.	./.	./.	./.	0/0
chr1A_part1	30560034	0/0	0/0	0/0	./.	./.	./.	./.	./.	./.	./.	./.	0/0
chr1A_part1	30560054	0/0	0/0	0/0	./.	./.	./.	./.	./.	./.	./.	./.	0/0
chr1A_part1	30560065	0/0	0/0	0/0	./.	./.	./.	./.	./.	./.	./.	./.	0/0
chr1A_part1	30775021	0/0	0/0	./.	0/0	./.	./.	0/0	0/0	0/0	0/0	./.	./.
chr1A_part1	30775045	0/0	0/0	./.	0/0	./.	./.	0/0	0/0	0/0	0/0	./.	./.
chr1A_part1	30790726	0/0	0/0	0/0	./.	./.	0/0	0/0	0/0	0/0	0/0	./.	./.
chr1A_part1	30790840	0/0	0/0	./.	0/0	0/0	0/0	0/0	0/0	0/0	0/0	0/0	0/0
chr1A_part1	30790976	0/0	0/0	./.	0/0	0/0	0/0	0/0	0/0	0/0	0/0	0/0	0/0
chr1A_part1	30955757	0/0	./.	0/0	./.	./.	./.	./.	./.	./.	./.	./.	./.
chr1A_part1	30955775	0/0	./.	0/0	./.	./.	./.	./.	./.	./.	./.	./.	./.
chr1A_part1	30955854	0/0	./.	0/0	./.	./.	./.	./.	./.	./.	./.	./.	./.
chr1A_part1	30955964	./.	./.	./.	./.	./.	./.	./.	./.	0/0	./.	./.	0/0
chr1A_part1	31028703	./.	./.	0/0	0/0	0/0	0/0	./.	0/0	0/0	0/0	0/0	./.
chr1A_part1	31028713	./.	./.	0/0	0/0	0/0	0/0	./.	0/0	0/0	0/0	0/0	./.
chr1A_part1	31028727	./.	./.	0/0	0/0	0/0	0/0	./.	0/0	0/0	0/0	0/0	./.
chr1A_part1	31028744	./.	./.	0/0	0/0	0/0	0/0	./.	0/0	0/0	0/0	0/0	./.
chr1A_part1	31058136	0/0	0/0	0/0	0/0	0/0	./.	0/0	0/0	./.	./.	0/0	./.
chr1A_part1	31058174	0/0	0/0	0/0	0/0	0/0	./.	0/0	0/0	./.	./.	0/0	./.
chr1A_part1	31058279	0/0	0/0	0/0	0/0	./.	0/0	./.	./.	./.	0/0	./.	./.
chr1A_part1	31129738	./.	./.	./.	0/0	0/0	./.	./.	0/0	./.	./.	./.	./.
chr1A_part1	31176211	0/0	0/0	0/0	0/0	./.	0/0	0/0	0/0	./.	0/0	0/0	0/0
chr1A_part1	31252682	./.	0/0	./.	./.	./.	0/0	./.	0/0	./.	./.	./.	./.
chr1A_part1	31254911	0/0	0/0	0/0	0/0	0/0	0/0	0/0	0/0	0/0	0/0	0/0	./.
chr1A_part1	31254951	0/0	0/0	0/0	0/0	0/0	0/0	0/0	0/0	0/0	0/0	0/0	./.
chr1A_part1	31255769	./.	./.	./.	./.	./.	./.	./.	./.	./.	./.	./.	./.
chr1A_part1	31255822	./.	./.	./.	0/0	./.	./.	./.	./.	./.	./.	./.	./.
chr1A_part1	31255833	./.	./.	./.	0/0	./.	./.	./.	./.	./.	./.	./.	./.
chr1A_part1	31255841	./.	./.	./.	./.	./.	./.	./.	./.	./.	./.	./.	./.
chr1A_part1	31483256	./.	./.	0/0	./.	./.	./.	0/0	./.	./.	0/0	./.	0/0
chr1A_part1	31525456	0/0	0/0	0/0	0/0	0/0	./.	./.	0/0	./.	./.	0/0	0/0
chr1A_part1	31525482	0/0	0/0	0/0	0/0	0/0	./.	./.	0/0	./.	./.	0/0	0/0
chr1A_part1	31525503	0/0	0/0	0/0	0/0	0/0	./.	./.	0/0	./.	./.	0/0	0/0
chr1A_part1	31525517	0/0	0/0	0/0	0/0	0/0	./.	./.	0/0	./.	./.	0/0	0/0
chr1A_part1	31525536	0/0	0/0	0/0	0/0	0/0	0/0	./.	0/0	./.	./.	0/0	0/0
chr1A_part1	31525551	0/0	0/0	0/0	0/0	0/0	0/0	./.	0/0	./.	./.	0/0	0/0
chr1A_part1	31790894	./.	0/0	./.	./.	./.	./.	./.	./.	./.	./.	./.	./.
chr1A_part1	31790905	0/0	0/0	./.	./.	0/0	./.	./.	./.	./.	0/0	./.	./.
chr1A_part1	31790948	0/0	0/0	./.	./.	0/0	./.	./.	./.	./.	0/0	./.	./.
chr1A_part1	31791123	./.	0/0	./.	./.	./.	./.	./.	./.	./.	./.	./.	./.
chr1A_part1	31813063	0/0	0/0	0/0	0/0	0/0	0/0	0/0	0/0	0/0	0/0	0/0	0/0
chr1A_part1	31813081	0/0	0/0	0/0	0/0	./.	0/0	0/0	0/0	0/0	./.	0/0	./.
chr1A_part1	31813126	0/0	0/0	0/0	0/0	0/0	0/0	0/0	0/0	0/0	0/0	0/0	0/0
chr1A_part1	31891074	./.	./.	./.	./.	./.	0/0	./.	./.	./.	./.	./.	./.
chr1A_part1	31891186	./.	./.	./.	./.	./.	0/0	./.	./.	./.	./.	./.	./.
chr1A_part1	31900176	0/0	0/0	0/0	0/0	0/0	0/0	0/0	0/0	0/0	0/0	0/0	0/0
chr1A_part1	31992368	0/0	./.	./.	0/0	./.	0/0	./.	./.	0/0	0/0	./.	0/0
chr1A_part1	32090446	0/0	0/0	0/0	0/0	0/0	0/0	0/0	0/0	0/0	0/0	0/0	0/0
chr1A_part1	32111338	0/0	0/0	0/0	0/0	./.	./.	0/0	0/0	0/0	0/0	./.	./.
chr1A_part1	32111351	0/0	0/0	0/0	0/0	./.	./.	0/0	0/0	0/0	0/0	./.	./.
chr1A_part1	32111399	0/0	0/0	0/0	0/0	./.	./.	0/0	0/0	0/0	0/0	./.	./.
chr1A_part1	32282059	0/0	0/0	0/0	0/0	0/0	0/0	0/0	0/0	0/0	0/0	0/0	0/0
chr1A_part1	32282088	0/0	0/0	0/0	0/0	0/0	0/0	0/0	0/0	0/0	0/0	0/0	0/0
chr1A_part1	32282119	0/0	0/0	0/0	0/0	0/0	0/0	0/0	0/0	0/0	0/0	0/0	0/0
chr1A_part1	32282142	0/0	0/0	0/0	0/0	0/0	0/0	0/0	0/0	0/0	0/0	0/0	0/0
chr1A_part1	32282143	0/0	0/0	0/0	0/0	0/0	0/0	0/0	0/0	./.	0/0	0/0	0/0
chr1A_part1	32282191	0/0	0/0	0/0	0/0	./.	0/0	0/0	0/0	0/0	0/0	0/0	./.
chr1A_part1	32301544	./.	./.	0/0	./.	0/0	./.	./.	0/0	0/0	./.	0/0	./.
chr1A_part1	32309049	./.	0/0	./.	./.	./.	./.	./.	./.	./.	./.	./.	0/0
chr1A_part1	32309194	./.	./.	0/0	./.	./.	0/0	./.	./.	./.	./.	./.	./.
chr1A_part1	32309219	./.	./.	./.	./.	./.	./.	./.	./.	./.	./.	./.	./.
chr1A_part1	32309252	./.	./.	./.	./.	./.	./.	./.	./.	./.	./.	./.	./.
chr1A_part1	32309301	./.	./.	./.	./.	./.	./.	./.	./.	./.	./.	./.	./.
chr1A_part1	32376630	./.	./.	./.	./.	./.	./.	./.	./.	./.	./.	./.	./.
chr1A_part1	32376664	./.	./.	./.	./.	./.	./.	./.	./.	./.	./.	./.	./.
chr1A_part1	32380237	0/0	0/0	./.	0/0	./.	0/0	./.	0/0	0/0	0/0	0/0	./.
chr1A_part1	32450519	./.	./.	./.	./.	./.	./.	./.	./.	./.	./.	./.	0/0
chr1A_part1	32471090	0/0	0/0	0/0	0/0	0/0	0/0	0/0	0/0	0/0	0/0	0/0	0/0
chr1A_part1	32471115	0/0	0/0	0/0	0/0	0/0	0/0	0/0	0/0	0/0	0/0	0/0	0/0
chr1A_part1	32479718	0/0	./.	./.	./.	./.	./.	./.	./.	./.	0/0	0/0	0/0
chr1A_part1	32479726	0/0	./.	./.	./.	./.	./.	./.	./.	./.	0/0	0/0	0/0
chr1A_part1	32479762	0/0	./.	./.	./.	./.	./.	./.	./.	./.	0/0	0/0	0/0
chr1A_part1	32479800	./.	./.	./.	./.	./.	./.	./.	./.	./.	./.	0/0	./.
chr1A_part1	32479807	0/0	./.	./.	./.	./.	./.	./.	./.	./.	0/0	0/0	0/0
chr1A_part1	32555001	./.	0/0	0/0	./.	./.	./.	0/0	./.	0/0	./.	0/0	0/0
chr1A_part1	32705567	./.	./.	./.	./.	./.	./.	./.	./.	./.	./.	./.	0/0
chr1A_part1	32705589	./.	./.	./.	./.	./.	./.	./.	./.	./.	./.	./.	0/0
chr1A_part1	32705694	./.	./.	./.	./.	./.	./.	./.	./.	./.	./.	./.	0/0
chr1A_part1	32705711	./.	./.	./.	./.	./.	./.	./.	./.	./.	./.	./.	0/0
chr1A_part1	32900928	0/0	0/0	0/0	0/0	0/0	0/0	0/0	0/0	0/0	0/0	0/0	0/0
chr1A_part1	32919382	./.	./.	./.	./.	./.	./.	./.	./.	./.	./.	./.	./.
chr1A_part1	32937903	./.	./.	./.	./.	./.	./.	./.	./.	./.	./.	./.	./.
chr1A_part1	33000533	0/0	./.	./.	./.	./.	./.	./.	./.	./.	0/0	./.	./.
chr1A_part1	33000579	0/0	0/0	./.	./.	./.	./.	./.	./.	0/0	0/0	./.	./.
chr1A_part1	33009175	./.	./.	./.	./.	./.	./.	./.	./.	./.	./.	./.	./.
chr1A_part1	33009183	0/0	./.	./.	./.	./.	./.	./.	./.	./.	./.	./.	./.
chr1A_part1	33009226	0/0	./.	./.	./.	./.	./.	./.	./.	./.	./.	./.	0/0
chr1A_part1	33069785	0/0	0/0	0/0	0/0	0/0	0/0	0/0	0/0	0/0	0/0	./.	0/0
chr1A_part1	33069829	0/0	0/0	0/0	0/0	0/0	0/0	0/0	0/0	0/0	0/0	./.	0/0
chr1A_part1	33076000	./.	./.	./.	./.	./.	./.	./.	./.	./.	./.	./.	./.
chr1A_part1	33076024	./.	./.	./.	./.	./.	./.	./.	./.	./.	./.	./.	./.
chr1A_part1	33076073	./.	./.	./.	./.	./.	0/0	./.	./.	./.	./.	./.	./.
chr1A_part1	33083948	0/0	0/0	0/0	0/0	0/0	0/0	./.	0/0	0/0	0/0	./.	./.
chr1A_part1	33084061	0/0	0/0	0/0	0/0	0/0	0/0	./.	0/0	0/0	0/0	./.	./.
chr1A_part1	33084150	0/0	0/0	0/0	0/0	./.	./.	0/0	0/0	0/0	0/0	0/0	0/0
chr1A_part1	33084160	0/0	0/0	0/0	0/0	0/0	0/0	0/0	0/0	0/0	0/0	0/0	0/0
chr1A_part1	33084253	0/0	0/0	0/0	0/0	0/0	0/0	0/0	0/0	0/0	0/0	0/0	0/0
chr1A_part1	33219502	0/0	0/0	0/0	0/0	0/0	0/0	0/0	0/0	0/0	./.	./.	./.
chr1A_part1	33219514	0/0	0/0	0/0	0/0	0/0	0/0	0/0	0/0	0/0	./.	./.	./.
chr1A_part1	33236867	./.	./.	./.	./.	./.	./.	./.	./.	./.	./.	./.	./.
chr1A_part1	33236936	./.	./.	./.	./.	./.	./.	./.	./.	./.	./.	./.	./.
chr1A_part1	33236972	./.	./.	./.	./.	./.	./.	./.	./.	./.	./.	./.	./.
chr1A_part1	33365687	0/0	0/0	0/0	0/0	0/0	0/0	0/0	0/0	0/0	0/0	./.	0/0
chr1A_part1	33365720	0/0	0/0	0/0	0/0	0/0	0/0	0/0	0/0	0/0	0/0	./.	0/0
chr1A_part1	33369211	0/0	0/0	0/0	0/0	0/0	0/0	0/0	0/0	0/0	0/0	0/0	./.
chr1A_part1	33369383	./.	0/0	0/0	0/0	0/0	0/0	0/0	0/0	0/0	0/0	0/0	./.
chr1A_part1	33374827	0/0	0/0	0/0	0/0	0/0	0/0	0/0	0/0	0/0	0/0	0/0	0/0
chr1A_part1	33374913	0/0	0/0	0/0	0/0	0/0	0/0	0/0	0/0	0/0	0/0	0/0	0/0
chr1A_part1	33401833	0/0	0/0	0/0	0/0	0/0	0/0	0/0	0/0	0/0	0/0	0/0	0/0
chr1A_part1	33458459	0/0	./.	./.	0/0	0/0	0/0	./.	0/0	0/0	./.	0/0	0/0
chr1A_part1	33460995	0/0	0/0	0/0	0/0	0/0	0/0	0/0	0/0	0/0	0/0	0/0	0/0
chr1A_part1	33461066	0/0	0/0	0/0	0/0	0/0	0/0	0/0	0/0	0/0	0/0	0/0	0/0
chr1A_part1	33616556	./.	./.	0/0	0/0	./.	./.	./.	./.	./.	./.	0/0	./.
chr1A_part1	33618583	0/0	0/0	0/0	0/0	0/0	0/0	./.	0/0	./.	0/0	0/0	0/0
chr1A_part1	33648967	0/0	./.	0/0	./.	./.	0/0	./.	./.	./.	0/0	./.	./.
chr1A_part1	33649075	0/0	./.	0/0	./.	./.	0/0	./.	./.	./.	0/0	./.	./.
chr1A_part1	33754833	0/0	0/0	./.	0/0	./.	./.	./.	./.	0/0	./.	0/0	./.
chr1A_part1	33754898	0/0	0/0	./.	0/0	./.	./.	./.	./.	0/0	./.	0/0	./.
chr1A_part1	33758415	./.	./.	./.	./.	./.	./.	./.	./.	./.	./.	./.	./.
chr1A_part1	33764636	0/0	./.	./.	./.	./.	./.	./.	./.	0/0	0/0	./.	0/0
chr1A_part1	33967869	0/0	./.	0/0	0/0	./.	0/0	0/0	./.	0/0	0/0	0/0	0/0
chr1A_part1	34143628	./.	./.	./.	./.	./.	./.	./.	./.	./.	./.	./.	./.
chr1A_part1	34143639	./.	./.	./.	./.	./.	./.	./.	./.	./.	./.	./.	./.
chr1A_part1	34143672	./.	./.	./.	./.	./.	./.	./.	./.	./.	./.	./.	./.
chr1A_part1	34143673	./.	./.	./.	./.	./.	./.	./.	./.	./.	./.	./.	./.
chr1A_part1	34143697	./.	./.	./.	./.	./.	./.	./.	./.	./.	./.	./.	./.
chr1A_part1	34143708	./.	./.	./.	./.	./.	./.	./.	./.	./.	./.	./.	./.
chr1A_part1	34143733	./.	./.	./.	./.	./.	./.	./.	./.	./.	./.	./.	./.
chr1A_part1	34144225	./.	./.	./.	./.	./.	./.	./.	./.	./.	./.	./.	./.
chr1A_part1	34144272	./.	./.	./.	./.	./.	./.	./.	./.	./.	./.	./.	./.
chr1A_part1	34243055	0/0	0/0	./.	0/0	0/0	./.	0/0	0/0	0/0	0/0	0/0	0/0
chr1A_part1	34243070	0/0	0/0	./.	0/0	0/0	./.	0/0	0/0	0/0	0/0	0/0	0/0
chr1A_part1	34243115	0/0	0/0	0/0	0/0	0/0	0/0	0/0	0/0	0/0	0/0	0/0	0/0
chr1A_part1	34426018	./.	0/0	./.	./.	./.	./.	0/0	0/0	./.	./.	./.	./.
chr1A_part1	34565986	./.	./.	./.	./.	./.	./.	./.	./.	./.	./.	./.	./.
chr1A_part1	34565987	./.	./.	./.	./.	./.	./.	./.	./.	./.	./.	./.	./.
chr1A_part1	34566002	./.	./.	./.	./.	./.	./.	./.	./.	./.	./.	./.	./.
chr1A_part1	34566099	./.	./.	./.	./.	./.	0/0	0/0	./.	./.	0/0	./.	./.
chr1A_part1	34566334	./.	./.	./.	0/0	./.	./.	./.	./.	./.	./.	./.	./.
chr1A_part1	34566344	./.	./.	./.	0/0	./.	./.	./.	./.	./.	./.	./.	./.
chr1A_part1	34566350	./.	./.	./.	0/0	./.	./.	./.	./.	./.	./.	./.	./.
chr1A_part1	34598283	./.	./.	./.	./.	./.	0/0	./.	./.	./.	./.	./.	./.
chr1A_part1	34763938	./.	./.	./.	./.	./.	./.	./.	./.	./.	./.	0/0	0/0
chr1A_part1	34878333	0/0	0/0	0/0	0/0	0/0	0/0	0/0	0/0	0/0	./.	0/0	./.
chr1A_part1	34942089	0/0	0/0	./.	0/0	0/0	0/0	0/0	0/0	./.	0/0	0/0	./.
chr1A_part1	34973444	./.	./.	0/0	./.	0/0	0/0	./.	./.	0/0	./.	./.	./.
chr1A_part1	34973488	./.	./.	0/0	./.	0/0	0/0	./.	./.	0/0	./.	./.	./.
chr1A_part1	35111248	0/0	0/0	0/0	0/0	0/0	0/0	0/0	0/0	0/0	./.	./.	0/0
chr1A_part1	35112599	./.	./.	./.	./.	./.	./.	./.	./.	./.	./.	./.	./.
chr1A_part1	35112619	./.	./.	./.	./.	./.	./.	./.	./.	./.	./.	./.	./.
chr1A_part1	35112626	./.	./.	./.	./.	./.	./.	./.	./.	./.	./.	./.	./.
chr1A_part1	35112639	./.	./.	./.	./.	./.	./.	./.	./.	./.	./.	./.	./.
chr1A_part1	35112952	0/0	0/0	0/0	./.	./.	0/0	./.	0/0	./.	0/0	./.	0/0
chr1A_part1	35507395	0/0	./.	./.	0/0	0/0	./.	0/0	./.	./.	0/0	0/0	0/0
chr1A_part1	35507445	0/0	./.	./.	0/0	0/0	./.	0/0	./.	./.	0/0	0/0	0/0
chr1A_part1	35602962	0/0	0/0	0/0	0/0	0/0	0/0	0/0	0/0	0/0	0/0	./.	0/0
chr1A_part1	35727204	0/0	./.	0/0	./.	./.	./.	./.	0/0	./.	./.	./.	0/0
chr1A_part1	35727286	0/0	./.	0/0	./.	./.	./.	./.	0/0	./.	./.	./.	0/0
chr1A_part1	35902441	./.	./.	./.	./.	./.	./.	./.	./.	./.	./.	./.	./.
chr1A_part1	35943478	0/0	0/0	0/0	0/0	0/0	0/0	0/0	0/0	0/0	0/0	0/0	./.
chr1A_part1	35943524	0/0	0/0	0/0	0/0	0/0	0/0	0/0	0/0	0/0	0/0	0/0	./.
chr1A_part1	35943588	0/0	0/0	0/0	0/0	0/0	0/0	0/0	0/0	0/0	0/0	0/0	./.
chr1A_part1	35943595	0/0	0/0	0/0	0/0	0/0	0/0	0/0	0/0	0/0	0/0	0/0	./.
chr1A_part1	35943606	0/0	0/0	0/0	0/0	0/0	0/0	0/0	0/0	0/0	0/0	0/0	./.
chr1A_part1	36038950	./.	0/0	0/0	./.	./.	./.	./.	./.	./.	0/0	./.	./.
chr1A_part1	36038975	./.	0/0	0/0	./.	./.	./.	./.	./.	./.	0/0	./.	./.
chr1A_part1	36131605	./.	0/0	0/0	./.	./.	0/0	0/0	./.	0/0	0/0	0/0	0/0
chr1A_part1	36173814	0/0	0/0	0/0	0/0	./.	0/0	0/0	0/0	0/0	./.	./.	./.
chr1A_part1	36217728	0/0	./.	0/0	./.	0/0	./.	./.	./.	./.	./.	./.	./.
chr1A_part1	36217762	0/0	./.	0/0	./.	0/0	./.	./.	./.	./.	./.	./.	./.
chr1A_part1	36294819	./.	./.	./.	./.	0/0	./.	0/0	0/0	0/0	./.	0/0	0/0
chr1A_part1	36562581	0/0	0/0	0/0	0/0	0/0	0/0	0/0	0/0	0/0	0/0	0/0	0/0
chr1A_part1	36764294	0/0	0/0	0/0	0/0	0/0	0/0	0/0	0/0	0/0	0/0	./.	0/0
chr1A_part1	36764341	0/0	0/0	0/0	0/0	0/0	0/0	0/0	0/0	0/0	0/0	./.	0/0
chr1A_part1	36824366	0/0	0/0	0/0	0/0	0/0	0/0	0/0	0/0	0/0	0/0	0/0	0/0
chr1A_part1	36824553	0/0	0/0	0/0	0/0	0/0	0/0	0/0	0/0	0/0	0/0	0/0	./.
chr1A_part1	36824626	0/0	0/0	0/0	0/0	0/0	0/0	0/0	0/0	0/0	0/0	0/0	./.
chr1A_part1	36876168	./.	./.	./.	./.	./.	0/0	./.	./.	./.	./.	0/0	0/0
chr1A_part1	36982380	./.	./.	./.	./.	./.	./.	./.	./.	0/0	0/0	./.	./.
chr1A_part1	36982415	./.	./.	./.	./.	./.	./.	./.	./.	0/0	0/0	./.	./.
chr1A_part1	37036594	0/0	0/0	./.	0/0	./.	0/0	./.	./.	0/0	0/0	./.	0/0
chr1A_part1	37038001	0/0	0/0	0/0	0/0	0/0	0/0	0/0	0/0	0/0	0/0	0/0	0/0
chr1A_part1	37038042	0/0	0/0	0/0	0/0	0/0	0/0	0/0	0/0	0/0	0/0	0/0	0/0
chr1A_part1	37507495	0/0	0/0	0/0	0/0	0/0	0/0	0/0	0/0	0/0	0/0	0/0	0/0
chr1A_part1	37507539	0/0	0/0	0/0	0/0	0/0	0/0	0/0	0/0	0/0	0/0	0/0	0/0
chr1A_part1	38715640	0/0	0/0	0/0	0/0	0/0	0/0	0/0	0/0	0/0	0/0	0/0	0/0
chr1A_part1	38715697	0/0	0/0	0/0	0/0	0/0	0/0	0/0	0/0	0/0	0/0	0/0	0/0
chr1A_part1	38732806	0/0	0/0	0/0	0/0	0/0	0/0	0/0	0/0	0/0	0/0	0/0	./.
chr1A_part1	38732827	0/0	0/0	0/0	0/0	0/0	0/0	0/0	0/0	0/0	0/0	0/0	./.
chr1A_part1	39005231	./.	./.	./.	./.	./.	./.	./.	./.	./.	./.	./.	./.
chr1A_part1	39183260	0/0	0/0	0/0	./.	0/0	./.	./.	0/0	0/0	./.	0/0	0/0
chr1A_part1	39183276	0/0	0/0	0/0	./.	0/0	./.	./.	0/0	0/0	./.	0/0	0/0
chr1A_part1	39183582	./.	./.	./.	./.	./.	0/0	./.	0/0	./.	./.	./.	./.
chr1A_part1	39271525	./.	./.	./.	./.	./.	./.	./.	./.	./.	./.	./.	./.
chr1A_part1	39409365	0/0	0/0	./.	0/0	./.	./.	0/0	./.	0/0	0/0	./.	./.
chr1A_part1	39410253	0/0	0/0	./.	0/0	0/0	0/0	0/0	0/0	0/0	0/0	0/0	0/0
chr1A_part1	39513503	0/0	0/0	0/0	0/0	0/0	0/0	0/0	0/0	0/0	0/0	0/0	0/0
chr1A_part1	39513506	0/0	0/0	0/0	0/0	0/0	0/0	0/0	0/0	0/0	0/0	0/0	0/0
chr1A_part1	39513626	./.	./.	./.	./.	./.	./.	./.	./.	./.	./.	./.	./.
chr1A_part1	39513634	./.	./.	./.	./.	./.	./.	./.	./.	./.	./.	./.	./.
chr1A_part1	39513675	./.	./.	./.	./.	./.	./.	./.	./.	./.	./.	./.	./.
chr1A_part1	39635512	./.	0/0	./.	./.	./.	./.	./.	./.	./.	./.	./.	./.
chr1A_part1	39635529	./.	0/0	./.	./.	./.	./.	./.	./.	./.	./.	./.	./.
chr1A_part1	39826277	0/0	0/0	0/0	0/0	./.	0/0	0/0	0/0	0/0	0/0	./.	./.
chr1A_part1	39826353	0/0	0/0	0/0	0/0	./.	0/0	0/0	0/0	0/0	0/0	./.	./.
chr1A_part1	39833052	./.	0/0	./.	./.	0/0	0/0	./.	0/0	0/0	./.	./.	./.
chr1A_part1	39833083	./.	0/0	./.	./.	0/0	0/0	./.	0/0	0/0	./.	./.	./.
chr1A_part1	39833111	./.	0/0	./.	0/0	0/0	0/0	./.	0/0	0/0	./.	./.	./.
chr1A_part1	39833119	./.	0/0	./.	0/0	0/0	0/0	./.	0/0	0/0	./.	./.	./.
chr1A_part1	39833133	./.	0/0	./.	0/0	0/0	0/0	./.	0/0	0/0	./.	./.	./.
chr1A_part1	39896355	0/0	0/0	0/0	0/0	0/0	0/0	./.	./.	0/0	0/0	0/0	0/0
chr1A_part1	40121502	./.	./.	./.	./.	./.	0/0	./.	./.	./.	./.	./.	0/0
chr1A_part1	40121563	./.	./.	./.	./.	./.	./.	./.	./.	./.	./.	./.	0/0
chr1A_part1	40121627	./.	./.	./.	./.	./.	0/0	./.	./.	./.	./.	./.	0/0
chr1A_part1	40498587	./.	./.	./.	./.	./.	0/0	./.	./.	./.	./.	./.	./.
chr1A_part1	40902675	./.	./.	./.	./.	./.	./.	./.	./.	./.	./.	./.	./.
chr1A_part1	40983019	./.	./.	./.	./.	./.	0/0	./.	0/0	./.	./.	./.	./.
chr1A_part1	40983048	./.	./.	./.	./.	./.	0/0	./.	0/0	./.	./.	./.	./.
chr1A_part1	40983068	./.	./.	./.	./.	./.	./.	./.	./.	./.	./.	./.	./.
chr1A_part1	40983078	./.	./.	./.	./.	./.	0/0	./.	0/0	./.	./.	./.	./.
chr1A_part1	40983096	./.	./.	./.	./.	./.	./.	./.	0/0	./.	./.	./.	./.
chr1A_part1	40983110	./.	./.	./.	./.	./.	./.	./.	0/0	./.	./.	./.	./.
chr1A_part1	41072803	0/0	0/0	0/0	0/0	0/0	0/0	0/0	0/0	0/0	0/0	0/0	0/0
chr1A_part1	41074089	./.	./.	./.	./.	./.	0/0	./.	./.	./.	./.	./.	0/0
chr1A_part1	41147058	./.	0/0	./.	0/0	./.	./.	./.	./.	./.	0/0	./.	./.
chr1A_part1	41147097	./.	0/0	./.	0/0	./.	./.	./.	./.	./.	0/0	./.	./.
chr1A_part1	41147123	./.	0/0	./.	0/0	./.	./.	./.	0/0	./.	0/0	./.	./.
chr1A_part1	41147137	./.	0/0	./.	0/0	./.	./.	./.	0/0	./.	0/0	./.	./.
chr1A_part1	41147204	./.	./.	./.	./.	./.	./.	./.	./.	0/0	./.	./.	./.
chr1A_part1	41147221	./.	./.	./.	./.	./.	./.	./.	./.	0/0	./.	./.	./.
chr1A_part1	41147257	./.	./.	./.	./.	./.	./.	./.	./.	0/0	./.	./.	./.
chr1A_part1	41147272	./.	./.	./.	./.	./.	./.	./.	./.	./.	./.	./.	./.
chr1A_part1	41147281	./.	./.	./.	./.	./.	./.	./.	./.	0/0	./.	./.	./.
chr1A_part1	41147317	./.	./.	./.	./.	./.	./.	./.	./.	0/0	./.	./.	./.
chr1A_part1	41147345	./.	./.	./.	./.	./.	./.	./.	./.	./.	./.	./.	./.
chr1A_part1	41368108	0/0	0/0	./.	./.	./.	0/0	./.	0/0	./.	0/0	./.	./.
chr1A_part1	41375014	./.	./.	0/0	./.	./.	./.	./.	./.	0/0	./.	0/0	0/0
chr1A_part1	41393391	./.	./.	./.	./.	./.	./.	./.	0/0	./.	./.	./.	./.
chr1A_part1	41455019	./.	./.	./.	./.	./.	./.	./.	./.	./.	./.	./.	./.
chr1A_part1	41455056	./.	./.	./.	./.	./.	./.	./.	./.	./.	./.	./.	./.
chr1A_part1	41455070	./.	./.	./.	./.	./.	./.	./.	./.	./.	./.	./.	./.
chr1A_part1	41455119	./.	./.	./.	./.	./.	./.	./.	./.	./.	./.	./.	./.
chr1A_part1	41493694	./.	./.	0/0	./.	./.	./.	./.	./.	./.	./.	./.	./.
chr1A_part1	41493767	./.	./.	0/0	./.	./.	./.	./.	./.	./.	./.	0/0	./.
chr1A_part1	41539216	0/0	0/0	0/0	0/0	./.	./.	0/0	./.	0/0	0/0	./.	0/0
chr1A_part1	41552289	./.	./.	./.	./.	./.	./.	./.	./.	./.	./.	./.	./.
chr1A_part1	41707010	./.	./.	0/0	./.	0/0	0/0	./.	./.	./.	./.	./.	./.
chr1A_part1	41734734	./.	./.	0/0	0/0	./.	./.	./.	./.	./.	0/0	./.	./.
chr1A_part1	41897428	0/0	0/0	0/0	./.	./.	0/0	0/0	0/0	0/0	0/0	0/0	0/0
chr1A_part1	41901160	0/0	0/0	0/0	0/0	0/0	0/0	0/0	0/0	0/0	0/0	0/0	./.
chr1A_part1	41905902	0/0	0/0	0/0	0/0	./.	0/0	0/0	0/0	0/0	0/0	0/0	0/0
chr1A_part1	41906007	0/0	0/0	0/0	0/0	./.	0/0	0/0	0/0	0/0	0/0	0/0	0/0
chr1A_part1	41906479	0/0	0/0	0/0	0/0	0/0	0/0	0/0	0/0	./.	0/0	0/0	0/0
chr1A_part1	41909687	./.	./.	./.	./.	./.	./.	./.	./.	./.	./.	./.	./.
chr1A_part1	41916355	0/0	0/0	0/0	./.	0/0	0/0	0/0	0/0	0/0	0/0	0/0	0/0
chr1A_part1	41919465	./.	./.	./.	./.	./.	./.	./.	0/0	./.	./.	./.	./.
chr1A_part1	41919480	0/0	0/0	0/0	0/0	0/0	0/0	0/0	0/0	0/0	0/0	./.	0/0
chr1A_part1	41922824	0/0	0/0	0/0	0/0	./.	0/0	./.	./.	0/0	0/0	0/0	0/0
chr1A_part1	41922832	0/0	0/0	0/0	0/0	./.	0/0	./.	./.	0/0	0/0	0/0	0/0
chr1A_part1	41922942	./.	./.	./.	0/0	./.	0/0	./.	./.	./.	./.	./.	0/0
chr1A_part1	42118911	0/0	0/0	./.	0/0	./.	0/0	./.	./.	0/0	0/0	0/0	0/0
chr1A_part1	42151448	0/0	0/0	./.	0/0	0/0	./.	0/0	0/0	0/0	0/0	./.	./.
chr1A_part1	42253189	0/0	0/0	0/0	./.	0/0	0/0	0/0	0/0	./.	0/0	0/0	./.
chr1A_part1	42253306	0/0	0/0	0/0	./.	0/0	0/0	0/0	0/0	./.	0/0	0/0	./.
chr1A_part1	42533245	0/0	0/0	./.	0/0	0/0	0/0	0/0	0/0	0/0	0/0	0/0	0/0
chr1A_part1	42567605	0/0	0/0	./.	./.	0/0	./.	0/0	0/0	0/0	./.	./.	./.
chr1A_part1	42567632	0/0	0/0	./.	./.	0/0	./.	0/0	0/0	0/0	./.	./.	./.
chr1A_part1	42567697	0/0	./.	./.	./.	0/0	./.	0/0	./.	0/0	./.	./.	./.
chr1A_part1	43715255	./.	./.	./.	./.	./.	./.	./.	./.	./.	./.	./.	./.
chr1A_part1	43715279	./.	./.	./.	./.	./.	./.	./.	./.	./.	./.	./.	./.
chr1A_part1	43715286	./.	./.	./.	./.	./.	./.	./.	./.	./.	./.	./.	./.
chr1A_part1	43715302	./.	./.	./.	./.	./.	./.	./.	./.	./.	./.	./.	./.
chr1A_part1	43715337	./.	./.	./.	./.	./.	./.	./.	./.	./.	./.	./.	./.
chr1A_part1	43715349	./.	./.	./.	./.	./.	./.	./.	./.	./.	./.	./.	./.
chr1A_part1	43715371	./.	./.	./.	./.	./.	./.	./.	./.	./.	./.	./.	./.
chr1A_part1	43715382	./.	./.	./.	./.	./.	./.	./.	./.	./.	./.	./.	./.
chr1A_part1	44364881	0/0	0/0	0/0	0/0	0/0	0/0	0/0	0/0	0/0	0/0	0/0	0/0
chr1A_part1	44445090	./.	1/1	./.	./.	1/1	1/1	./.	./.	./.	1/1	1/1	1/1
chr1A_part1	44445131	0/0	0/0	0/0	0/0	0/0	0/0	0/0	0/0	0/0	0/0	0/0	0/0
chr1A_part1	44475167	./.	./.	./.	./.	./.	0/0	./.	./.	./.	./.	./.	0/0
chr1A_part1	44475271	0/0	0/0	0/0	0/0	0/0	0/0	0/0	0/0	0/0	0/0	0/0	0/0
chr1A_part1	44475499	./.	./.	./.	./.	./.	./.	./.	./.	./.	./.	./.	./.
chr1A_part1	44714228	./.	./.	./.	./.	./.	./.	./.	./.	./.	0/0	./.	./.
chr1A_part1	44714321	./.	./.	./.	./.	./.	./.	./.	./.	./.	0/0	./.	./.
chr1A_part1	44873337	./.	./.	./.	./.	./.	./.	./.	./.	./.	./.	./.	./.
chr1A_part1	45299809	./.	./.	./.	0/0	./.	./.	./.	./.	./.	0/0	./.	0/0
chr1A_part1	45299878	./.	./.	./.	0/0	./.	./.	./.	./.	0/0	./.	./.	0/0
chr1A_part1	45588620	0/0	0/0	0/0	0/0	0/0	0/0	0/0	0/0	0/0	0/0	0/0	./.
chr1A_part1	45588709	./.	./.	./.	./.	./.	./.	./.	./.	./.	./.	./.	./.
chr1A_part1	45588758	./.	./.	./.	./.	./.	./.	./.	./.	./.	./.	./.	./.
chr1A_part1	45588775	./.	./.	./.	./.	./.	./.	./.	./.	./.	./.	./.	./.
chr1A_part1	45592304	0/0	0/0	./.	0/0	./.	0/0	0/0	./.	./.	./.	./.	./.
chr1A_part1	45592345	0/0	0/0	0/0	0/0	0/0	0/0	0/0	0/0	0/0	0/0	./.	./.
chr1A_part1	45592483	./.	0/0	0/0	./.	0/0	0/0	0/0	0/0	0/0	0/0	./.	0/0
chr1A_part1	45602557	0/0	0/0	0/0	0/0	./.	0/0	./.	./.	0/0	0/0	0/0	0/0
chr1A_part1	45609723	0/0	./.	./.	./.	0/0	0/0	./.	./.	./.	./.	./.	./.
chr1A_part1	45609761	0/0	0/0	0/0	./.	0/0	0/0	0/0	0/0	0/0	0/0	0/0	0/0
chr1A_part1	45609763	0/0	0/0	0/0	0/0	0/0	0/0	0/0	0/0	0/0	0/0	0/0	0/0
chr1A_part1	45609769	0/0	0/0	0/0	0/0	0/0	0/0	0/0	0/0	0/0	0/0	0/0	0/0
chr1A_part1	45609836	0/0	./.	./.	./.	0/0	0/0	./.	./.	./.	./.	./.	./.
chr1A_part1	45650361	0/0	0/0	0/0	0/0	./.	0/0	./.	./.	./.	./.	./.	./.
chr1A_part1	45650391	0/0	./.	./.	./.	./.	./.	./.	./.	./.	./.	./.	./.
chr1A_part1	45794124	./.	./.	0/0	./.	./.	./.	./.	0/0	./.	./.	./.	./.
chr1A_part1	45834688	0/0	0/0	0/0	./.	./.	./.	./.	./.	0/0	0/0	./.	./.
chr1A_part1	45834720	0/0	0/0	0/0	./.	./.	./.	./.	./.	0/0	0/0	./.	./.
chr1A_part1	45950280	0/0	0/0	./.	0/0	0/0	0/0	./.	0/0	./.	0/0	0/0	./.
chr1A_part1	45950314	0/0	0/0	./.	0/0	0/0	0/0	./.	0/0	./.	0/0	0/0	./.
chr1A_part1	45950320	0/0	./.	./.	./.	./.	./.	./.	0/0	./.	./.	./.	./.
chr1A_part1	46116229	./.	./.	./.	./.	./.	./.	./.	./.	./.	./.	./.	./.
chr1A_part1	46116231	./.	./.	./.	./.	./.	./.	./.	./.	./.	0/0	./.	./.
chr1A_part1	46116247	./.	./.	./.	./.	./.	./.	./.	./.	./.	0/0	./.	./.
chr1A_part1	46156104	./.	0/0	./.	./.	./.	./.	./.	0/0	./.	./.	0/0	0/0
chr1A_part1	46156148	0/0	0/0	0/0	0/0	0/0	0/0	0/0	0/0	0/0	./.	0/0	0/0
chr1A_part1	46222311	0/0	0/0	0/0	0/0	0/0	0/0	0/0	0/0	0/0	0/0	./.	0/0
chr1A_part1	46232335	./.	./.	0/0	./.	./.	0/0	0/0	./.	./.	0/0	./.	0/0
chr1A_part1	46232351	./.	./.	./.	./.	./.	./.	./.	./.	./.	./.	./.	./.
chr1A_part1	46232420	./.	./.	0/0	./.	./.	0/0	0/0	./.	./.	0/0	./.	0/0
chr1A_part1	46266357	0/0	0/0	0/0	./.	0/0	./.	0/0	./.	0/0	./.	./.	./.
chr1A_part1	46274653	./.	0/0	./.	0/0	./.	0/0	0/0	0/0	0/0	0/0	0/0	0/0
chr1A_part1	46274690	./.	0/0	./.	0/0	./.	0/0	0/0	0/0	0/0	0/0	0/0	0/0
chr1A_part1	46276646	./.	0/0	./.	./.	0/0	./.	0/0	./.	0/0	./.	./.	./.
chr1A_part1	46326177	./.	./.	./.	./.	./.	./.	./.	./.	./.	./.	./.	./.
chr1A_part1	46326222	0/0	0/0	./.	0/0	./.	./.	./.	./.	./.	./.	0/0	0/0
chr1A_part1	46326290	0/0	0/0	./.	0/0	./.	./.	./.	./.	./.	./.	0/0	./.
chr1A_part1	46345957	./.	./.	./.	0/0	./.	./.	./.	./.	0/0	./.	./.	./.
chr1A_part1	46346022	./.	0/0	0/0	0/0	0/0	0/0	./.	0/0	0/0	0/0	0/0	0/0
chr1A_part1	46357541	0/0	0/0	0/0	0/0	./.	0/0	0/0	0/0	0/0	0/0	0/0	0/0
chr1A_part1	46357609	./.	./.	./.	./.	./.	./.	./.	./.	0/0	./.	./.	./.
chr1A_part1	46357654	./.	./.	./.	./.	./.	./.	./.	./.	./.	./.	./.	./.
chr1A_part1	46441840	0/0	0/0	0/0	0/0	0/0	0/0	0/0	0/0	0/0	0/0	./.	0/0
chr1A_part1	46441851	0/0	0/0	0/0	0/0	0/0	0/0	0/0	0/0	0/0	0/0	./.	0/0
chr1A_part1	46441900	0/0	0/0	0/0	0/0	0/0	0/0	0/0	0/0	0/0	0/0	./.	0/0
chr1A_part1	47184386	./.	0/0	./.	0/0	./.	./.	0/0	./.	0/0	./.	./.	./.
chr1A_part1	47184439	./.	0/0	./.	0/0	./.	./.	0/0	./.	0/0	./.	./.	./.
chr1A_part1	47284971	./.	0/0	0/0	0/0	./.	./.	./.	0/0	./.	0/0	./.	./.
chr1A_part1	47401275	./.	./.	./.	./.	./.	./.	./.	./.	./.	./.	./.	0/0
chr1A_part1	47401296	./.	./.	./.	./.	./.	./.	./.	./.	./.	./.	./.	0/0
chr1A_part1	47581359	0/0	0/0	0/0	./.	./.	0/0	0/0	./.	0/0	0/0	./.	./.
chr1A_part1	47584579	0/0	0/0	./.	0/0	0/0	./.	0/0	0/0	0/0	0/0	0/0	0/0
chr1A_part1	47584588	0/0	0/0	./.	0/0	0/0	./.	0/0	0/0	0/0	0/0	0/0	0/0
chr1A_part1	47817164	0/0	0/0	0/0	0/0	0/0	0/0	0/0	0/0	0/0	0/0	0/0	0/0
chr1A_part1	47824907	0/0	0/0	0/0	0/0	./.	0/0	./.	0/0	0/0	0/0	0/0	0/0
chr1A_part1	47824957	0/0	0/0	0/0	0/0	./.	0/0	./.	0/0	0/0	0/0	0/0	0/0
chr1A_part1	47825003	0/0	0/0	0/0	0/0	./.	0/0	./.	0/0	0/0	0/0	0/0	0/0
chr1A_part1	48088054	0/0	0/0	./.	./.	./.	./.	./.	./.	./.	./.	./.	0/0
chr1A_part1	48088150	0/0	0/0	./.	./.	./.	./.	./.	./.	./.	./.	./.	0/0
chr1A_part1	48241978	./.	0/0	./.	./.	./.	./.	./.	./.	./.	./.	./.	./.
chr1A_part1	48241999	./.	0/0	./.	./.	./.	./.	./.	./.	./.	./.	./.	./.
chr1A_part1	48242038	./.	0/0	./.	./.	./.	./.	./.	./.	./.	./.	./.	./.
chr1A_part1	48242066	./.	0/0	./.	./.	./.	./.	./.	./.	./.	./.	./.	./.
chr1A_part1	48746131	./.	./.	./.	./.	./.	./.	./.	./.	./.	./.	./.	./.
chr1A_part1	48786251	0/0	0/0	0/0	0/0	0/0	0/0	0/0	0/0	0/0	0/0	./.	0/0
chr1A_part1	48793364	0/0	0/0	0/0	0/0	0/0	0/0	./.	0/0	0/0	0/0	0/0	./.
chr1A_part1	48904713	./.	./.	0/0	0/0	./.	0/0	./.	./.	./.	./.	0/0	0/0
chr1A_part1	48904814	./.	./.	0/0	0/0	./.	0/0	0/0	./.	./.	0/0	0/0	0/0
chr1A_part1	48994281	./.	./.	./.	./.	./.	./.	./.	./.	./.	./.	./.	./.
chr1A_part1	48998723	0/0	0/0	./.	0/0	0/0	0/0	./.	./.	0/0	0/0	0/0	0/0
chr1A_part1	48998793	0/0	0/0	./.	0/0	0/0	0/0	./.	./.	0/0	0/0	0/0	0/0
chr1A_part1	49033878	./.	./.	0/0	./.	./.	./.	./.	./.	./.	0/0	./.	./.
chr1A_part1	49109782	./.	./.	./.	./.	0/0	./.	./.	./.	./.	./.	./.	./.
chr1A_part1	49111238	./.	0/0	0/0	./.	0/0	./.	./.	./.	./.	./.	./.	./.
chr1A_part1	49126623	./.	./.	./.	0/0	./.	0/0	./.	./.	./.	0/0	0/0	./.
chr1A_part1	49126635	./.	./.	./.	0/0	./.	0/0	./.	./.	./.	0/0	0/0	./.
chr1A_part1	49126665	./.	./.	./.	0/0	./.	0/0	./.	./.	./.	0/0	0/0	./.
chr1A_part1	49153543	0/0	0/0	0/0	0/0	0/0	0/0	0/0	0/0	0/0	0/0	0/0	0/0
chr1A_part1	49239455	0/0	0/0	0/0	0/0	0/0	0/0	0/0	./.	0/0	0/0	./.	./.
chr1A_part1	49239645	0/0	0/0	0/0	0/0	0/0	0/0	0/0	0/0	0/0	0/0	0/0	0/0
chr1A_part1	49245431	./.	0/0	0/0	./.	0/0	0/0	0/0	./.	./.	0/0	./.	./.
chr1A_part1	49245501	./.	./.	0/0	0/0	./.	./.	0/0	0/0	0/0	./.	./.	./.
chr1A_part1	49254503	./.	0/0	./.	0/0	./.	0/0	0/0	./.	0/0	0/0	0/0	0/0
chr1A_part1	49271577	0/0	./.	0/0	0/0	0/0	0/0	0/0	0/0	0/0	0/0	./.	0/0
chr1A_part1	49487308	0/0	0/0	0/0	0/0	0/0	0/0	0/0	./.	0/0	0/0	./.	./.
chr1A_part1	49487326	0/0	0/0	0/0	0/0	0/0	0/0	0/0	./.	0/0	0/0	./.	./.
chr1A_part1	49891048	0/0	0/0	./.	0/0	0/0	0/0	0/0	0/0	0/0	0/0	0/0	0/0
chr1A_part1	50698644	0/0	0/0	0/0	0/0	0/0	0/0	0/0	0/0	0/0	0/0	0/0	0/0
chr1A_part1	50771875	./.	./.	./.	./.	./.	./.	./.	./.	0/0	./.	./.	./.
chr1A_part1	50777367	./.	./.	./.	./.	./.	./.	./.	./.	./.	./.	0/0	./.
chr1A_part1	50777440	0/0	./.	./.	./.	./.	./.	./.	./.	./.	./.	0/0	./.
chr1A_part1	50831672	0/0	0/0	0/0	0/0	0/0	0/0	0/0	0/0	./.	0/0	./.	0/0
chr1A_part1	50831680	0/0	0/0	0/0	0/0	0/0	0/0	0/0	0/0	./.	0/0	./.	0/0
chr1A_part1	50831713	0/0	0/0	0/0	0/0	0/0	0/0	0/0	0/0	./.	0/0	./.	0/0
chr1A_part1	50831753	0/0	0/0	0/0	0/0	0/0	0/0	0/0	0/0	./.	0/0	./.	0/0
chr1A_part1	50831773	0/0	0/0	0/0	0/0	0/0	./.	0/0	0/0	./.	0/0	./.	0/0
chr1A_part1	50833342	0/0	0/0	0/0	./.	0/0	0/0	0/0	0/0	0/0	0/0	0/0	./.
chr1A_part1	50840941	0/0	0/0	0/0	./.	./.	./.	0/0	0/0	0/0	./.	./.	./.
chr1A_part1	50913441	./.	./.	./.	./.	./.	./.	./.	./.	./.	./.	./.	./.
chr1A_part1	50913477	./.	./.	./.	./.	./.	./.	./.	./.	./.	./.	./.	./.
chr1A_part1	50913480	./.	./.	./.	./.	./.	./.	./.	./.	./.	./.	./.	./.
chr1A_part1	50915649	./.	0/0	0/0	0/0	0/0	0/0	0/0	0/0	./.	0/0	./.	./.
chr1A_part1	50915668	0/0	0/0	./.	0/0	0/0	./.	0/0	./.	0/0	0/0	0/0	0/0
chr1A_part1	50915742	0/0	0/0	./.	0/0	0/0	./.	0/0	./.	0/0	0/0	./.	0/0
chr1A_part1	50915753	0/0	0/0	./.	0/0	0/0	./.	0/0	./.	0/0	0/0	./.	0/0
chr1A_part1	51204701	0/0	0/0	0/0	0/0	0/0	0/0	./.	0/0	0/0	0/0	0/0	0/0
chr1A_part1	51435099	./.	./.	./.	0/0	./.	./.	./.	./.	./.	0/0	./.	./.
chr1A_part1	51435169	./.	./.	./.	0/0	./.	./.	./.	./.	./.	0/0	./.	./.
chr1A_part1	51678366	./.	./.	./.	./.	./.	./.	./.	./.	./.	./.	./.	./.
chr1A_part1	51692071	0/0	./.	./.	./.	./.	./.	./.	./.	./.	./.	./.	0/0
chr1A_part1	51700511	./.	./.	./.	./.	./.	./.	0/0	0/0	./.	./.	./.	./.
chr1A_part1	51700545	./.	./.	./.	./.	./.	./.	0/0	0/0	./.	./.	./.	./.
chr1A_part1	51724212	./.	0/0	./.	./.	./.	./.	./.	./.	./.	./.	./.	./.
chr1A_part1	52231514	./.	./.	./.	./.	0/0	./.	./.	./.	0/0	./.	./.	./.
chr1A_part1	52231642	./.	./.	./.	./.	./.	./.	./.	./.	./.	./.	./.	./.
chr1A_part1	52516349	./.	./.	./.	./.	./.	./.	./.	./.	./.	./.	./.	./.
chr1A_part1	52516438	./.	./.	./.	./.	./.	./.	./.	./.	./.	./.	./.	./.
chr1A_part1	52540954	0/0	0/0	0/0	0/0	0/0	0/0	0/0	0/0	0/0	0/0	0/0	0/0
chr1A_part1	52540963	0/0	0/0	0/0	0/0	0/0	0/0	0/0	0/0	0/0	0/0	0/0	0/0
chr1A_part1	53416745	0/0	0/0	./.	./.	./.	./.	./.	./.	./.	./.	./.	0/0
chr1A_part1	53437762	0/0	0/0	0/0	./.	0/0	0/0	0/0	0/0	0/0	0/0	0/0	0/0
chr1A_part1	53455767	0/0	0/0	0/0	0/0	0/0	0/0	0/0	0/0	0/0	0/0	0/0	0/0
chr1A_part1	53455793	0/0	0/0	0/0	0/0	0/0	0/0	0/0	0/0	0/0	0/0	0/0	0/0
chr1A_part1	53455937	0/0	0/0	0/0	0/0	0/0	0/0	0/0	0/0	0/0	0/0	0/0	0/0
chr1A_part1	53455946	0/0	0/0	0/0	0/0	./.	0/0	0/0	0/0	0/0	0/0	./.	0/0
chr1A_part1	53502122	./.	0/0	0/0	./.	./.	./.	0/0	0/0	./.	./.	0/0	./.
chr1A_part1	54077630	0/0	0/0	0/0	0/0	0/0	0/0	0/0	./.	0/0	0/0	0/0	0/0
chr1A_part1	54077644	0/0	0/0	0/0	0/0	0/0	0/0	0/0	./.	0/0	0/0	0/0	0/0
chr1A_part1	54077666	0/0	0/0	0/0	0/0	0/0	0/0	0/0	./.	0/0	0/0	0/0	0/0
chr1A_part1	54077683	0/0	0/0	0/0	0/0	0/0	0/0	0/0	./.	0/0	0/0	0/0	0/0
chr1A_part1	54077692	0/0	0/0	0/0	0/0	0/0	0/0	0/0	./.	0/0	0/0	0/0	0/0
chr1A_part1	54127423	0/0	./.	./.	0/0	0/0	0/0	./.	./.	0/0	0/0	0/0	./.
chr1A_part1	54460442	0/0	0/0	0/0	0/0	0/0	0/0	0/0	0/0	0/0	0/0	0/0	0/0
chr1A_part1	54856812	0/0	0/0	0/0	0/0	0/0	0/0	0/0	0/0	0/0	0/0	0/0	0/0
chr1A_part1	56340553	0/0	0/0	0/0	0/0	0/0	0/0	0/0	0/0	0/0	0/0	0/0	0/0
chr1A_part1	57204953	0/0	0/0	0/0	0/0	0/0	0/0	0/0	0/0	0/0	./.	0/0	./.
chr1A_part1	57293055	0/0	0/0	0/0	0/0	0/0	./.	0/0	0/0	0/0	0/0	0/0	0/0
chr1A_part1	57399833	0/0	0/0	./.	0/0	0/0	0/0	./.	0/0	./.	0/0	./.	./.
chr1A_part1	58020065	0/0	0/0	0/0	0/0	0/0	0/0	./.	0/0	0/0	0/0	0/0	0/0
chr1A_part1	58175631	0/0	0/0	./.	0/0	0/0	0/0	0/0	0/0	0/0	0/0	./.	./.
chr1A_part1	58175652	0/0	0/0	./.	0/0	0/0	0/0	0/0	0/0	0/0	0/0	./.	./.
chr1A_part1	58175719	0/0	0/0	./.	0/0	0/0	0/0	0/0	0/0	0/0	0/0	./.	./.
chr1A_part1	58238034	./.	./.	./.	./.	./.	./.	./.	./.	./.	./.	./.	0/0
chr1A_part1	58711970	0/0	./.	./.	0/0	0/0	0/0	0/0	0/0	0/0	0/0	0/0	0/0
chr1A_part1	58840486	0/0	0/0	0/0	0/0	0/0	0/0	0/0	0/0	0/0	0/0	0/0	0/0
chr1A_part1	58840513	0/0	0/0	0/0	0/0	0/0	0/0	0/0	0/0	0/0	0/0	0/0	0/0
chr1A_part1	59119527	0/0	0/0	0/0	0/0	0/0	0/0	0/0	0/0	0/0	0/0	0/0	0/0
chr1A_part1	59119543	0/0	0/0	0/0	0/0	0/0	0/0	0/0	0/0	0/0	0/0	0/0	0/0
chr1A_part1	59214420	./.	./.	0/0	0/0	./.	./.	./.	0/0	0/0	./.	0/0	./.
chr1A_part1	59216622	0/0	0/0	0/0	./.	0/0	0/0	0/0	0/0	0/0	0/0	0/0	0/0
chr1A_part1	59234726	./.	0/0	./.	./.	./.	0/0	./.	./.	0/0	0/0	./.	./.
chr1A_part1	60352691	0/0	0/0	0/0	0/0	0/0	0/0	0/0	0/0	0/0	0/0	0/0	0/0
chr1A_part1	60352707	0/0	0/0	0/0	0/0	0/0	0/0	0/0	0/0	0/0	0/0	0/0	0/0
chr1A_part1	60352784	0/0	0/0	0/0	0/0	0/0	0/0	0/0	0/0	0/0	0/0	0/0	0/0
chr1A_part1	60352829	0/0	0/0	0/0	0/0	0/0	0/0	0/0	0/0	0/0	0/0	0/0	0/0
chr1A_part1	60354138	0/0	0/0	0/0	./.	0/0	0/0	0/0	0/0	0/0	0/0	0/0	0/0
chr1A_part1	61006243	0/0	0/0	0/0	0/0	0/0	0/0	./.	0/0	0/0	./.	0/0	0/0
chr1A_part1	61032275	0/0	0/0	0/0	0/0	0/0	0/0	0/0	./.	0/0	0/0	0/0	./.
chr1A_part1	61032289	0/0	0/0	0/0	0/0	0/0	0/0	0/0	./.	0/0	0/0	0/0	./.
chr1A_part1	61032311	0/0	0/0	0/0	0/0	0/0	0/0	0/0	./.	0/0	0/0	0/0	./.
chr1A_part1	61032321	0/0	0/0	0/0	0/0	0/0	0/0	0/0	./.	0/0	0/0	0/0	./.
chr1A_part1	61032360	0/0	0/0	0/0	0/0	0/0	0/0	0/0	./.	0/0	0/0	0/0	./.
chr1A_part1	61032381	0/0	0/0	0/0	0/0	0/0	0/0	0/0	./.	0/0	0/0	0/0	./.
chr1A_part1	61088948	0/0	0/0	0/0	0/0	0/0	0/0	0/0	0/0	0/0	0/0	./.	0/0
chr1A_part1	62010013	0/0	0/0	0/0	0/0	0/0	0/0	0/0	0/0	0/0	0/0	0/0	0/0
chr1A_part1	62852972	./.	0/0	0/0	0/0	./.	0/0	./.	./.	./.	./.	0/0	./.
chr1A_part1	63055525	0/0	0/0	0/0	0/0	0/0	0/0	./.	0/0	0/0	./.	./.	./.
chr1A_part1	63786351	0/0	0/0	0/0	./.	0/0	0/0	./.	0/0	0/0	0/0	0/0	./.
chr1A_part1	63786441	./.	0/0	./.	./.	./.	./.	./.	./.	./.	./.	./.	./.
chr1A_part1	64548817	0/0	./.	0/0	./.	./.	0/0	0/0	./.	./.	0/0	./.	0/0
chr1A_part1	64835777	0/0	0/0	0/0	0/0	0/0	0/0	./.	0/0	0/0	0/0	0/0	0/0
chr1A_part1	64852307	0/0	0/0	0/0	0/0	0/0	0/0	./.	0/0	0/0	0/0	0/0	0/0
chr1A_part1	64855728	0/0	./.	0/0	./.	0/0	0/0	./.	0/0	./.	./.	0/0	0/0
chr1A_part1	66176048	0/0	0/0	./.	0/0	0/0	0/0	./.	0/0	0/0	0/0	./.	0/0
chr1A_part1	66956130	./.	./.	./.	./.	./.	./.	./.	./.	./.	./.	./.	./.
chr1A_part1	67689285	./.	./.	./.	./.	0/0	./.	./.	./.	./.	./.	./.	./.
chr1A_part1	67689314	./.	./.	./.	./.	0/0	./.	./.	./.	./.	./.	./.	./.
chr1A_part1	67689338	./.	./.	./.	./.	0/0	./.	./.	./.	./.	./.	./.	./.
chr1A_part1	67689345	./.	./.	./.	./.	0/0	./.	./.	./.	./.	./.	./.	./.
chr1A_part1	68461379	./.	./.	0/0	./.	./.	./.	0/0	./.	0/0	0/0	./.	./.
chr1A_part1	68536174	0/0	0/0	0/0	0/0	0/0	0/0	0/0	0/0	0/0	0/0	0/0	0/0
chr1A_part1	71445244	0/0	0/0	./.	0/0	0/0	0/0	0/0	0/0	0/0	0/0	./.	./.
chr1A_part1	71445278	0/0	0/0	./.	0/0	0/0	0/0	0/0	0/0	0/0	0/0	./.	./.
chr1A_part1	71718431	0/0	0/0	0/0	./.	./.	0/0	./.	./.	./.	./.	0/0	./.
chr1A_part1	71775643	./.	0/0	./.	./.	./.	./.	./.	./.	./.	./.	./.	./.
chr1A_part1	72553989	0/0	0/0	0/0	0/0	0/0	0/0	0/0	0/0	0/0	0/0	0/0	0/0
chr1A_part1	72554075	0/0	0/0	0/0	0/0	0/0	0/0	0/0	0/0	0/0	0/0	0/0	0/0
chr1A_part1	76031032	0/0	0/0	0/0	0/0	0/0	0/0	0/0	./.	0/0	./.	0/0	0/0
chr1A_part1	76031114	./.	0/0	./.	./.	./.	./.	./.	./.	./.	./.	0/0	./.
chr1A_part1	79265187	./.	./.	0/0	./.	0/0	./.	0/0	0/0	0/0	./.	./.	./.
chr1A_part1	81466155	./.	./.	./.	./.	./.	./.	./.	./.	./.	./.	./.	./.
chr1A_part1	84368372	./.	./.	./.	0/0	./.	./.	./.	./.	./.	./.	./.	0/0
chr1A_part1	84368379	./.	./.	./.	0/0	./.	./.	./.	./.	./.	./.	./.	0/0
chr1A_part1	84376361	0/0	0/0	0/0	./.	./.	0/0	./.	./.	./.	0/0	0/0	0/0
chr1A_part1	84444194	./.	./.	./.	./.	./.	./.	./.	./.	./.	./.	./.	./.
chr1A_part1	85696133	0/0	./.	0/0	./.	./.	./.	./.	./.	./.	0/0	0/0	0/0
chr1A_part1	85903729	0/0	0/0	0/0	0/0	0/0	0/0	0/0	0/0	0/0	0/0	0/0	0/0
chr1A_part1	85903754	0/0	0/0	0/0	0/0	0/0	0/0	0/0	0/0	0/0	0/0	0/0	0/0
chr1A_part1	86134628	0/0	0/0	0/0	0/0	0/0	0/0	0/0	0/0	0/0	0/0	0/0	0/0
chr1A_part1	86134651	0/0	0/0	0/0	0/0	0/0	0/0	0/0	0/0	0/0	0/0	0/0	0/0
chr1A_part1	86134704	0/0	0/0	0/0	0/0	0/0	0/0	0/0	0/0	0/0	0/0	0/0	0/0
chr1A_part1	86437811	0/0	./.	./.	./.	./.	./.	./.	./.	./.	./.	0/0	0/0
chr1A_part1	88950375	0/0	0/0	./.	0/0	0/0	0/0	0/0	0/0	0/0	0/0	0/0	0/0
chr1A_part1	90159240	0/0	0/0	0/0	./.	0/0	./.	./.	./.	./.	./.	./.	0/0
chr1A_part1	90179878	0/0	./.	0/0	0/0	0/0	0/0	./.	0/0	./.	0/0	./.	0/0
chr1A_part1	90179922	0/0	./.	0/0	0/0	0/0	0/0	./.	0/0	./.	0/0	./.	0/0
chr1A_part1	91175650	0/0	0/0	0/0	0/0	0/0	0/0	0/0	0/0	0/0	0/0	0/0	0/0
chr1A_part1	91413161	0/0	0/0	0/0	0/0	0/0	0/0	0/0	0/0	0/0	0/0	0/0	0/0
chr1A_part1	91604134	0/0	0/0	0/0	0/0	0/0	0/0	0/0	0/0	0/0	0/0	0/0	0/0
chr1A_part1	91604143	0/0	0/0	0/0	0/0	0/0	0/0	0/0	0/0	0/0	0/0	0/0	0/0
chr1A_part1	91604183	0/0	0/0	0/0	0/0	0/0	0/0	0/0	0/0	0/0	0/0	0/0	0/0
chr1A_part1	91604192	0/0	0/0	0/0	0/0	0/0	0/0	0/0	0/0	0/0	0/0	0/0	0/0
chr1A_part1	91604247	0/0	0/0	0/0	0/0	0/0	0/0	0/0	0/0	0/0	0/0	0/0	0/0
chr1A_part1	91677240	./.	0/0	./.	0/0	./.	./.	./.	./.	./.	./.	0/0	./.
chr1A_part1	91677271	0/0	0/0	0/0	0/0	0/0	0/0	./.	0/0	./.	0/0	0/0	0/0
chr1A_part1	91677292	0/0	0/0	0/0	0/0	0/0	0/0	./.	0/0	./.	0/0	0/0	0/0
chr1A_part1	93606563	./.	./.	./.	./.	./.	0/0	./.	./.	0/0	0/0	./.	0/0
chr1A_part1	94106929	0/0	0/0	0/0	0/0	0/0	0/0	0/0	0/0	0/0	0/0	0/0	0/0
chr1A_part1	94117286	0/0	0/0	0/0	0/0	./.	0/0	0/0	0/0	0/0	0/0	0/0	0/0
chr1A_part1	94122914	0/0	0/0	0/0	0/0	0/0	0/0	0/0	0/0	0/0	0/0	0/0	./.
chr1A_part1	94122974	0/0	0/0	0/0	0/0	0/0	0/0	0/0	0/0	0/0	0/0	0/0	./.
chr1A_part1	95313767	0/0	0/0	0/0	0/0	0/0	0/0	0/0	0/0	0/0	0/0	./.	./.
chr1A_part1	95499884	0/0	0/0	0/0	0/0	./.	0/0	0/0	./.	0/0	0/0	./.	./.
chr1A_part1	95643099	./.	./.	./.	./.	0/0	./.	./.	0/0	./.	./.	0/0	./.
chr1A_part1	95832343	./.	0/0	./.	./.	./.	0/0	./.	./.	0/0	./.	./.	./.
chr1A_part1	95832352	./.	./.	./.	./.	./.	./.	./.	./.	0/0	./.	./.	./.
chr1A_part1	97860536	0/0	0/0	0/0	./.	./.	./.	./.	./.	./.	./.	./.	./.
chr1A_part1	97940798	0/0	0/0	0/0	./.	0/0	0/0	./.	./.	0/0	./.	./.	0/0
chr1A_part1	98524918	./.	0/0	0/0	0/0	./.	0/0	./.	./.	./.	./.	0/0	0/0
chr1A_part1	99551363	0/0	./.	./.	0/0	./.	./.	./.	./.	./.	0/0	0/0	./.
chr1A_part1	99551467	0/0	./.	./.	0/0	0/0	./.	0/0	./.	./.	0/0	0/0	./.
chr1A_part1	99753995	0/0	0/0	0/0	./.	./.	0/0	0/0	./.	0/0	0/0	./.	0/0
chr1A_part1	99754003	0/0	0/0	0/0	./.	./.	0/0	0/0	./.	0/0	0/0	./.	0/0
chr1A_part1	99754013	0/0	0/0	./.	./.	./.	0/0	./.	./.	0/0	0/0	./.	0/0
chr1A_part1	99762316	./.	./.	./.	./.	0/0	./.	0/0	0/0	0/0	0/0	./.	./.
chr1A_part1	99867511	0/0	0/0	0/0	0/0	0/0	0/0	0/0	./.	0/0	0/0	./.	0/0
chr1A_part1	99867525	0/0	0/0	0/0	0/0	0/0	0/0	0/0	./.	0/0	0/0	./.	0/0
chr1A_part1	99912918	./.	./.	./.	0/0	./.	./.	./.	./.	./.	./.	./.	./.
[truncated: 127,954 more rows]

## Sheet: Relatedness
GWAS identifies an ortholog of the rice D11 gene as a candidate gene for grain size in an international collection of hexaploid wheat Honoré Tekeu1,2,5, Eddy L.M. Ngonkeu4,5, Sébastien Bélanger2,3, Pierre F. Djocgoué5, Amina Abed1,2, Davoud Torkamaneh1,2,6, Brian Boyle2, Patrick M. Tsimi5, Wuletaw Tadesse7, Martine Jean1,2, François Belzile1,2* 1Département de Phytologie, Université Laval, Quebec…
Taxa	w56_Guelph	CS_Plant 1	CS_Plant 10	CS_Plant 11	CS_Plant 12	CS_Plant 2	CS_Plant 3	CS_Plant 4	CS_Plant 5	CS_Plant 6	CS_Plant 7	CS_Plant 8	CS_Plant 9
w56_Guelph	0	0.175974	0.193217	0.201685	0.199923	0.180179	0.210754	0.203326	0.201091	0.198553	0.192545	0.204061	0.191138
CS_Plant 1	0.175974	0	0.000334194	0.000228147	0.000204728	0.000298137	0.000508333	0.000236402	0.000282711	0.000304851	0.000213339	0.000217897	0.000285837
CS_Plant 10	0.193217	0.000334194	0	0.000255736	0.000227932	0.000359783	0.000301651	0.000192884	0.000285373	0.000156193	0.000208018	0.000257938	0.000215784
CS_Plant 11	0.201685	0.000228147	0.000255736	0	0.00028036	0.000326898	0.000387134	0.000278711	0.000351729	0.000345973	0.000296837	0.000277008	0.000386778
CS_Plant 12	0.199923	0.000204728	0.000227932	0.00028036	0	0.000264486	0.000264665	0.000221004	0.000275202	0.0002675	0.000214981	0.000275694	0.000290621
CS_Plant 2	0.180179	0.000298137	0.000359783	0.000326898	0.000264486	0	0.000478487	0.000347873	0.00045256	0.000276458	0.000212278	0.000342613	0.000360669
CS_Plant 3	0.210754	0.000508333	0.000301651	0.000387134	0.000264665	0.000478487	0	0.000341956	0.000279964	0.000258971	0.00025281	0.000350473	0.000450984
CS_Plant 4	0.203326	0.000236402	0.000192884	0.000278711	0.000221004	0.000347873	0.000341956	0	0.000301894	0.000271735	0.000197826	0.000295688	0.000278807
CS_Plant 5	0.201091	0.000282711	0.000285373	0.000351729	0.000275202	0.00045256	0.000279964	0.000301894	0	0.000234927	0.000218558	0.000276576	0.000384665
CS_Plant 6	0.198553	0.000304851	0.000156193	0.000345973	0.0002675	0.000276458	0.000258971	0.000271735	0.000234927	0	0.000199351	0.00021069	0.000243898
CS_Plant 7	0.192545	0.000213339	0.000208018	0.000296837	0.000214981	0.000212278	0.00025281	0.000197826	0.000218558	0.000199351	0	0.000235196	0.000241925
CS_Plant 8	0.204061	0.000217897	0.000257938	0.000277008	0.000275694	0.000342613	0.000350473	0.000295688	0.000276576	0.00021069	0.000235196	0	0.00027472
CS_Plant 9	0.191138	0.000285837	0.000215784	0.000386778	0.000290621	0.000360669	0.000450984	0.000278807	0.000384665	0.000243898	0.000241925	0.00027472	0
