# Supplementary material for: GWAS identifies an ortholog of the rice D11 gene as a candidate gene for grain size in an international collection of hexaploid wheat
Source: Sci Rep. 2021 Sep 30;11:19483. doi: 10.1038/s41598-021-98626-0 (PMC8484655; doi:10.1038/s41598-021-98626-0)
Supplement: Supplementary file 3 — Supplementary Table S2. [file 41598_2021_98626_MOESM3_ESM.xlsx]

## Sheet: GBS_SNP dataset
GWAS identifies an ortholog of the rice D11 gene as a candidate gene for grain size in an international collection of hexaploid wheat Honoré Tekeu1,2,5, Eddy L.M. Ngonkeu4,5, Sébastien Bélanger2,3, Pierre F. Djocgoué5, Amina Abed1,2, Davoud Torkamaneh1,2,6, Brian Boyle2, Patrick M. Tsimi5, Wuletaw Tadesse7, Martine Jean1,2, François Belzile1,2* 1Département de Phytologie, Université Laval, Quebec…
Markers	pos	alleles	chrom	w127	w128	w12	w131	w134	w140	w145	w149	w150	w151	w153	w155	w156	w157	w160	w163	w167	w16	w18	w20	w210	w218	w229	w236	w239	w243	w244	w253	w255	w256	w259	w266	w268	w269	w270	w271	w274	w275	w276	w277	w280	w282	w283	w286	w287	w288
chr3A:1935	1935	G/T	3A	TT	GT	TT	GG	GG	TT	TT	GG	TT	GG	GG	TT	GG	GG	GG	GG	GG	GG	TT	GG	TT	GG	GG	TT	GG	TT	TT	GG	GG	GG	GG	TT	GG	GG	GG	TT	GG	TT	GG	GG	GG	TT	GG	GG	TT	GG
chr3D:4689	4689	G/A	3D	GG	GG	GG	GG	GG	GG	GG	GG	GG	GG	GG	GG	GG	GG	GG	GG	GG	GG	GG	GG	GG	GG	AA	GG	GG	AG	GG	GG	GG	GG	GG	GG	GG	GG	GG	GG	GG	AA	GG	GG	GG	GG	GG	GG	GG	GG
chr3D:4720	4720	G/A	3D	GG	GG	GG	GG	GG	GG	GG	GG	GG	GG	GG	GG	GG	GG	GG	GG	GG	GG	GG	GG	GG	GG	AA	GG	GG	AG	GG	GG	GG	GG	GG	GG	GG	GG	GG	GG	GG	AA	GG	GG	GG	GG	GG	GG	GG	GG
chr2D:4865	4865	T/C	2D	TT	TT	TT	TT	TT	TT	TT	TT	TT	TT	TT	TT	TT	TT	CC	TT	TT	TT	TT	TT	TT	TT	CC	TT	TT	TT	TT	CC	TT	TT	CC	TT	TT	TT	TT	TT	TT	TT	CC	TT	TT	TT	TT	TT	TT	TT
chr2B:11017	11017	C/G	2B	GG	GG	CC	CC	CC	CC	GG	CC	GG	CC	CC	CC	CC	CC	CC	CC	GG	CC	CC	GG	CC	CC	CC	CC	GG	CC	GC	GG	GG	CC	GC	CC	GC	CC	CC	GG	GG	GG	CC	CC	GG	GG	GG	GG	GG	GG
chr2B:12426	12426	A/G	2B	AA	AA	AA	AA	AA	AA	GG	AA	GG	AA	AA	AA	AA	AA	AA	AA	GG	AA	AA	GG	AA	AA	AA	AA	GG	AA	AG	GG	GG	AA	AG	AA	AG	AA	AA	GG	GG	GG	AA	AA	GG	GG	GG	GG	GG	GG
chr2B:14140	14140	G/C	2B	GG	GG	GG	GG	GG	GG	CC	GG	CC	GG	GG	GG	GG	GG	GG	GG	CC	GG	GG	GC	GG	GG	GG	GG	CC	GG	GC	CC	CC	GG	GC	GG	GC	GG	GG	CC	CC	CC	GG	GC	CC	CC	CC	CC	CC	CC
chr1D:33375	33375	C/T	1D	CC	CC	TT	CC	TT	CC	CC	CC	CC	TT	CC	CC	CT	CC	CC	CC	CC	CC	CT	CC	TT	CC	CC	CC	CC	CC	CC	CC	CC	CC	TT	CC	CT	CC	TT	CC	CC	CC	CC	CT	TT	CC	CC	CC	CC	CC
chr1D:33941	33941	G/T	1D	GG	GG	GG	GG	GG	GG	TT	GG	GG	GG	GG	GG	GG	GG	GG	GT	GG	GG	GG	GG	GG	GG	GG	GG	TT	GG	GG	GG	TT	GG	GG	GG	GG	GG	GG	GG	GG	GG	GG	GG	GG	GG	TT	TT	GG	TT
chr2B:51896	51896	C/T	2B	CC	CC	CC	CC	CC	CC	TT	CC	TT	CC	CC	CC	CC	CC	CC	CC	TT	CC	CC	CT	CC	CC	CC	CC	TT	CC	CT	TT	TT	CT	TT	CC	CT	CC	CC	TT	TT	TT	CC	CT	TT	TT	TT	TT	TT	TT
chr2B:51947	51947	T/C	2B	TT	TT	TT	TT	TT	TT	CC	TT	CC	TT	TT	TT	TT	TT	TT	TT	CC	TT	TT	CT	TT	TT	TT	TT	CC	TT	CT	CC	CC	CT	CC	TT	CT	TT	TT	CC	CC	CC	TT	CT	CC	CC	CC	CC	CC	CC
chr2B:51964	51964	C/T	2B	CC	CC	CC	CC	CC	CC	TT	CC	TT	CC	CC	CC	CC	CC	CC	CC	TT	CC	CC	CT	CC	CC	CC	CC	TT	CC	CT	TT	TT	CT	TT	CC	CT	CC	CC	TT	TT	TT	CC	CT	TT	TT	TT	TT	TT	TT
chr6A:55706	55706	G/T	6A	GG	TT	GG	TT	GG	GG	TT	TT	GG	GG	GG	TT	GG	GG	TT	GT	TT	GG	GG	GG	GG	GG	TT	GG	GG	GG	GG	TT	TT	GG	GG	GG	GG	GG	GG	GG	GT	GG	GG	TT	TT	GG	GG	GG	GG	GG
chr6D:67111	67111	A/G	6D	AA	AA	AA	GG	AA	GG	AA	GG	GG	AA	GG	AA	AA	AA	AA	GG	AA	AA	AA	AA	AA	GG	GG	GG	GG	GG	AA	AG	AA	AG	GG	AA	AA	GG	AA	AA	GG	GG	AA	GG	GG	GG	GG	GG	GG	GG
chr2B:68830	68830	T/C	2B	TT	TT	TT	TT	TT	TT	CC	TT	CC	TT	TT	TT	TT	TT	TT	CT	CC	TT	TT	CT	TT	TT	TT	TT	CC	TT	CC	CC	CC	TT	CC	TT	CC	TT	TT	CC	CC	CC	TT	CT	CC	CC	CC	CC	CC	CC
chr6D:70292	70292	G/C	6D	GG	GG	GG	CC	GG	CC	GG	CC	CC	GG	CC	GG	GG	GG	GG	CC	GG	GG	GG	GG	GG	CC	CC	CC	CC	CC	GG	GC	GG	GC	CC	GG	GG	CC	GG	GG	CC	CC	GG	CC	CC	CC	CC	CC	CC	CC
chr6D:70376	70376	C/T	6D	CC	CC	CC	TT	CC	TT	CC	TT	TT	CC	TT	CC	CC	CC	CC	TT	CC	CC	CC	CC	CC	TT	TT	TT	TT	TT	CC	CT	CC	CT	TT	CC	CC	TT	CC	CC	TT	TT	CC	TT	TT	TT	TT	TT	TT	TT
chr2B:78015	78015	T/G	2B	GG	GG	TT	TT	TT	TT	TT	TT	TT	TT	TT	TT	TT	TT	TT	TT	TT	TT	TT	TT	TT	TT	TT	TT	TT	TT	TT	TT	TT	TT	TT	TT	TT	TT	TT	TT	TT	TT	TT	TT	TT	TT	TT	TT	TT	TT
chr1D:78727	78727	G/A	1D	GG	GG	AA	GG	AA	GG	GG	GG	GG	AA	GG	GG	GG	GG	GG	GG	GG	GG	AG	GG	AA	GG	GG	GG	GG	GG	GG	GG	GG	GG	AG	GG	AG	GG	AA	GG	GG	GG	GG	AG	AA	GG	GG	GG	GG	GG
chr1D:78759	78759	C/T	1D	CC	CC	TT	CC	TT	CC	CC	CC	CC	TT	CC	CC	CC	CC	CC	CC	CC	CC	CT	CC	TT	CC	CC	CC	CC	CC	CC	CC	CC	CC	CT	CC	CT	CC	TT	CC	CC	CC	CC	CT	TT	CC	CC	CC	CC	CC
chr1D:78784	78784	A/C	1D	AA	AA	CC	AA	CC	AA	AA	AA	AA	CC	AA	AA	AA	AA	AA	AA	AA	AA	AC	AA	CC	AA	AA	AA	AA	AA	AA	AA	AA	AA	AC	AA	AC	AA	CC	AA	AA	AA	AA	AC	CC	AA	AA	AA	AA	AA
chr3A:79387	79387	T/C	3A	TT	CT	TT	TT	TT	TT	TT	CC	TT	TT	CC	TT	CC	TT	TT	TT	TT	TT	TT	TT	TT	TT	TT	TT	TT	TT	TT	CC	CT	TT	TT	TT	TT	TT	TT	TT	TT	TT	TT	TT	TT	TT	CT	TT	TT	TT
chr7B:88736	88736	A/G	7B	GG	AA	AA	AA	AA	AA	AA	AA	AA	AA	AA	AA	AA	AA	AA	AG	AA	AA	AA	AA	AA	GG	AA	AA	AA	AA	AA	AA	AA	AA	AA	GG	AA	AA	AA	AA	AA	AA	AA	AA	AA	AA	AA	AA	AA	AA
chr3A:97555	97555	C/T	3A	TT	TT	TT	CC	CC	TT	TT	TT	TT	CC	TT	TT	TT	CC	TT	CC	CC	CC	TT	CC	TT	CC	CC	TT	CC	TT	TT	TT	CT	CC	CC	TT	CC	CC	CC	TT	CC	TT	CC	CC	CC	TT	CT	CC	TT	CC
chr3A:105499	105499	A/G	3A	GG	GG	GG	AA	AA	GG	GG	GG	GG	AA	AG	GG	AA	AA	GG	AA	AA	AA	GG	AA	GG	AA	AA	GG	AA	GG	GG	GG	AA	AA	AA	GG	AA	AA	AA	GG	AA	GG	AA	AA	AA	GG	AA	AA	GG	AA
chr3A:105558	105558	C/T	3A	TT	CT	TT	CC	CC	TT	TT	CC	TT	CC	CC	TT	CC	CC	TT	CC	CC	CC	TT	CC	TT	CC	CC	TT	CC	TT	TT	CC	CC	CC	CC	TT	CC	CC	CC	TT	CC	TT	CC	CC	CC	TT	CC	CC	TT	CC
chr3A:106573	106573	C/T	3A	TT	TT	TT	CC	CC	TT	TT	TT	TT	CC	CT	TT	CC	CC	TT	CC	CC	CC	TT	CC	TT	CC	CC	TT	CC	TT	TT	CC	CC	CC	CC	TT	CC	CC	CC	TT	CC	TT	CC	CC	CC	TT	CC	CC	TT	CC
chr3A:106617	106617	T/C	3A	CC	CC	CC	TT	TT	CC	CC	CC	CC	TT	CT	CC	TT	TT	CC	TT	TT	TT	CC	TT	CC	TT	TT	CC	CC	CC	CC	TT	CT	TT	TT	CC	TT	TT	TT	CC	TT	CC	TT	TT	TT	CC	TT	TT	CC	TT
chr3A:106662	106662	T/C	3A	CC	CC	CC	TT	TT	CC	CC	CC	CC	TT	CT	CC	TT	TT	CC	TT	TT	TT	CC	TT	CC	TT	TT	CC	CC	CC	CC	TT	CT	TT	TT	CC	TT	TT	TT	CC	TT	CC	TT	TT	TT	CC	TT	TT	CC	TT
chr3A:106672	106672	A/G	3A	GG	GG	GG	AA	AA	GG	GG	GG	GG	AA	AG	GG	AA	AA	GG	AA	AA	AA	GG	AA	GG	AA	AA	GG	GG	GG	GG	AA	AG	AA	AA	GG	AA	AA	AA	GG	AA	GG	AA	AA	AA	GG	AA	AA	GG	AA
chr3A:106678	106678	C/T	3A	TT	TT	TT	CC	CC	TT	TT	TT	TT	CC	CT	TT	CC	CC	TT	CC	CC	CC	TT	CC	TT	CC	CC	TT	CC	TT	TT	CC	CC	CC	CC	TT	CC	CC	CC	TT	CC	TT	CC	CC	CC	TT	CC	CC	TT	CC
chr6B:112648	112648	A/T	6B	AA	AA	AA	AA	TT	AA	AA	TT	AA	AA	AA	TT	AA	AA	TT	AA	AA	AA	AA	AA	TT	AA	TT	TT	AA	TT	AA	AA	AA	AA	AA	AA	AA	AA	AA	TT	AA	AA	AA	TT	AA	TT	AA	AA	AA	AA
chr6B:112656	112656	T/C	6B	TT	TT	TT	TT	CT	TT	TT	TT	TT	TT	TT	TT	TT	TT	TT	TT	TT	TT	TT	TT	CT	TT	CT	TT	TT	TT	TT	TT	TT	TT	TT	TT	TT	TT	TT	CT	TT	TT	TT	TT	TT	TT	TT	TT	TT	TT
chr6B:112706	112706	C/T	6B	CC	CC	CC	CC	TT	CC	CC	TT	CC	CC	CC	CC	CC	CC	CC	CC	CC	CC	CC	CC	TT	CC	TT	CC	CC	CC	CC	CC	CC	CC	CC	CC	CC	CC	CC	TT	CC	CC	CC	CC	CC	CC	CC	CC	CC	CC
chr6B:112718	112718	G/C	6B	GG	GG	GG	GG	GC	GG	GG	GG	GG	GG	GG	GG	GG	GG	GG	GG	GG	GG	GG	GG	GC	GG	GC	GG	GG	GG	GG	GG	GG	GG	GG	GG	GG	GG	GG	GC	GG	GG	GG	GG	GG	GG	GG	GG	GG	GG
chr6B:112733	112733	C/T	6B	CC	CC	CC	CC	CT	CC	CC	CC	CC	CC	CC	CC	CC	CC	CC	CC	CC	CC	CC	CC	CT	CC	CT	CC	CC	CC	CC	CC	CC	CC	CC	CC	CC	CC	CC	CT	CC	CC	CC	CC	CC	CC	CC	CC	CC	CC
chr6B:112759	112759	C/A	6B	CC	CC	CC	CC	AA	CC	CC	AA	CC	CC	CC	CC	CC	CC	CC	CC	CC	CC	CC	CC	AA	CC	AA	CC	CC	CC	CC	CC	CC	CC	CC	CC	CC	CC	CC	AA	CC	CC	CC	CC	CC	CC	CC	CC	CC	CC
chr6A:115226	115226	T/C	6A	TT	CC	TT	CC	TT	TT	CC	CC	TT	TT	TT	CC	TT	TT	CC	CT	CC	TT	TT	TT	TT	TT	CC	TT	TT	TT	TT	CC	CC	TT	TT	TT	TT	TT	TT	TT	CT	TT	TT	CC	CC	TT	TT	TT	TT	TT
chr6A:115436	115436	A/G	6A	AA	AA	AA	AA	AA	AA	AA	AA	AA	AA	AG	AA	GG	AA	AA	AA	AA	AA	AA	AA	AA	GG	AA	AA	AA	AA	AA	AA	AA	AA	AA	AA	AG	AG	AA	GG	AA	AA	AA	AA	AA	AA	AA	AA	AA	AA
chr6A:115485	115485	G/A	6A	GG	AA	GG	AA	GG	GG	AA	AA	GG	GG	GG	AA	GG	GG	AA	AG	AA	GG	GG	GG	GG	GG	AA	GG	GG	GG	GG	AA	AA	GG	GG	GG	GG	GG	GG	GG	AG	GG	GG	AA	AA	GG	GG	GG	GG	GG
chr7B:118562	118562	C/T	7B	TT	CC	CC	CC	CC	CC	CC	CC	CC	CC	CC	CC	CC	CC	CC	CT	CC	CC	CC	CC	CC	TT	CC	CC	CC	CC	CC	CC	CC	CC	CC	TT	CC	CC	CC	CC	CC	CC	CC	CC	CC	CC	CC	CC	CC	CC
chr6B:119022	119022	G/A	6B	GG	GG	GG	GG	GG	GG	GG	GG	GG	GG	GG	GG	GG	GG	GG	GG	GG	GG	GG	GG	GG	GG	GG	AA	GG	AA	GG	GG	GG	GG	GG	GG	GG	GG	GG	GG	GG	GG	GG	AA	GG	AA	GG	GG	GG	GG
chr6B:119033	119033	A/G	6B	AA	AA	AA	AA	AA	AA	AA	AA	AA	AA	AA	AA	AA	AA	AA	AA	AA	AA	AA	AA	AA	AA	AA	GG	AA	GG	AA	AA	AA	AA	AA	AA	AA	AA	AA	AA	AA	AA	AA	GG	AA	GG	AA	AA	AA	AA
chr6B:119046	119046	C/T	6B	CC	CC	CC	CC	CC	CC	CC	CC	CC	CC	CC	CC	CC	CC	CC	CC	CC	CC	CC	CC	CC	CC	CC	TT	CC	TT	CC	CC	CC	CC	CC	CC	CC	CC	CC	CC	CC	CC	CC	TT	CC	TT	CC	CC	CC	CC
chr7A:124231	124231	G/A	7A	AA	AA	AG	AA	GG	AA	GG	GG	GG	GG	GG	GG	AA	GG	GG	GG	GG	GG	AA	GG	GG	GG	AA	GG	AA	AA	GG	GG	GG	AG	AG	AA	AG	GG	AA	GG	AA	GG	GG	AG	GG	AA	GG	AA	GG	GG
chr7A:124332	124332	T/C	7A	CC	CC	CT	CC	TT	CC	TT	TT	TT	TT	TT	TT	CC	TT	TT	TT	TT	TT	CC	TT	TT	TT	CC	TT	CC	CC	TT	TT	TT	CT	CT	CC	CT	TT	CC	TT	CC	TT	TT	CT	TT	CC	TT	CC	TT	TT
chr5A:131398	131398	T/G	5A	GG	TT	TT	TT	TT	TT	TT	TT	TT	GG	TT	GG	TT	TT	GG	TT	TT	TT	TT	TT	TT	TT	TT	GG	TT	TT	GT	GG	TT	TT	TT	GG	TT	GG	TT	TT	TT	TT	GT	TT	TT	TT	TT	TT	TT	TT
chr5A:131417	131417	C/A	5A	AA	CC	CC	CC	CC	CC	CC	CC	CC	AA	CC	AA	CC	CC	CC	CC	CC	CC	CC	CC	CC	CC	CC	AA	CC	CC	AC	AA	CC	CC	CC	AA	CC	AA	CC	CC	CC	CC	AC	CC	CC	CC	CC	CC	CC	CC
chr6B:138469	138469	C/G	6B	CC	CC	CC	CC	GG	CC	CC	GG	CC	CC	CC	CC	CC	CC	CC	CC	CC	CC	CC	CC	GG	CC	GG	CC	CC	CC	CC	CC	CC	CC	CC	CC	CC	CC	CC	GG	CC	CC	CC	CC	CC	CC	CC	CC	CC	CC
chr6B:138487	138487	T/A	6B	TT	TT	TT	TT	AA	TT	TT	AA	TT	TT	TT	TT	TT	TT	TT	TT	TT	TT	TT	TT	AA	TT	AT	TT	TT	TT	TT	TT	TT	TT	TT	TT	TT	TT	TT	AA	TT	TT	TT	TT	TT	TT	TT	TT	TT	TT
chr6B:141487	141487	G/A	6B	GG	GG	GG	GG	GG	GG	GG	GG	GG	GG	GG	GG	GG	GG	GG	GG	GG	GG	GG	GG	GG	GG	GG	AA	GG	AA	GG	GG	GG	GG	GG	GG	GG	GG	GG	GG	GG	GG	GG	AA	GG	AA	GG	GG	GG	GG
chr6B:141572	141572	A/C	6B	AA	AA	AA	AA	AA	AA	AA	AA	AA	AA	AA	AA	AA	AA	AA	AA	AA	AA	AA	AA	AA	AA	AA	CC	AA	CC	AA	AA	AA	AA	AA	AA	AA	AA	AA	AA	AA	AA	AA	CC	AA	CC	AA	AA	AA	AA
chr7A:163697	163697	A/C	7A	CC	CC	AA	CC	AA	CC	AA	AA	AA	AA	AA	AA	AA	AA	AA	AA	AA	AA	AA	AA	AA	AA	AA	AA	CC	CC	AA	AA	AA	AC	AC	AA	AC	AA	AA	AA	CC	AA	AA	AC	AA	CC	AA	CC	AA	AA
chr7A:163823	163823	T/G	7A	GG	GG	GT	GG	TT	GG	TT	TT	TT	TT	TT	TT	GG	TT	TT	TT	TT	TT	GG	TT	TT	TT	GG	TT	GG	GG	TT	TT	TT	GT	GT	GG	GT	TT	GG	TT	GG	TT	TT	GT	TT	GG	TT	GG	TT	TT
chr6B:165943	165943	G/T	6B	GG	GG	GG	GG	GG	GG	GG	GG	GG	GG	GG	GG	GG	GG	GG	GG	GG	GG	GG	GG	GG	GG	GG	TT	GG	TT	GG	GG	GG	GG	GG	GG	GG	GG	GG	GG	GG	GG	GG	TT	GG	TT	GG	GG	GG	GG
chr6B:165979	165979	C/T	6B	CC	CC	CC	CC	CC	CC	CC	CC	CC	CC	CC	TT	CC	CC	TT	CC	CC	CC	CC	CC	CC	CC	CC	TT	CC	TT	CC	CC	CC	CC	CC	CC	CC	CC	CC	CC	CC	CC	CC	TT	CC	TT	CC	CC	CC	CC
chr6B:166006	166006	A/G	6B	AA	AA	AA	AA	GG	AA	AA	GG	AA	AA	AA	AA	AA	AA	AA	AA	AA	AA	AA	AA	GG	AA	GG	AA	AA	AA	AA	AA	AA	AA	AA	AA	AA	AA	AA	GG	AA	AA	AA	AA	AA	AA	AA	AA	AA	AA
chr6B:166024	166024	G/A	6B	GG	GG	GG	GG	AA	GG	GG	AA	GG	GG	GG	AA	GG	GG	AA	GG	GG	GG	GG	GG	AA	GG	AA	AA	GG	AA	GG	GG	GG	GG	GG	GG	GG	GG	GG	AA	GG	GG	GG	AA	GG	AA	GG	GG	GG	GG
chr6B:166127	166127	C/A	6B	CC	CC	CC	CC	CC	CC	CC	CC	CC	CC	CC	CC	CC	CC	CC	CC	CC	CC	CC	CC	CC	CC	CC	AA	CC	AA	CC	CC	CC	CC	CC	CC	CC	CC	CC	CC	CC	CC	CC	AA	CC	AA	CC	CC	CC	CC
chr6B:166183	166183	C/T	6B	CC	CC	CC	CC	TT	CC	CC	TT	CC	CC	CC	CC	CC	CC	CC	CC	CC	CC	CC	CC	TT	CC	TT	CC	CC	CC	CC	CC	CC	CC	CC	CC	CC	CC	CC	TT	CC	CC	CC	CC	CC	CC	CC	CC	CC	CC
chr6B:166222	166222	G/A	6B	GG	GG	GG	GG	AA	GG	GG	AA	GG	GG	GG	GG	GG	GG	GG	GG	GG	GG	GG	GG	AA	GG	AA	GG	GG	GG	GG	GG	GG	GG	GG	GG	GG	GG	GG	AA	GG	GG	GG	GG	GG	GG	GG	GG	GG	GG
chr6B:166231	166231	C/G	6B	CC	CC	CC	CC	GG	CC	CC	GG	CC	CC	CC	CC	CC	CC	CC	CC	CC	CC	CC	CC	GG	CC	GG	CC	CC	CC	CC	CC	CC	CC	CC	CC	CC	CC	CC	GG	CC	CC	CC	CC	CC	CC	CC	CC	CC	CC
chr1B:168462	168462	C/T	1B	CC	CC	CC	CC	CC	CC	CC	CC	CC	CC	CC	CC	CC	CC	CC	CC	CC	CC	CC	CC	CC	CC	CC	CC	TT	CC	CC	CC	CC	CC	CC	TT	CC	CC	CC	CC	CC	CC	TT	CT	CC	CC	CC	CC	CC	CC
chr7D:170815	170815	G/A	7D	GG	GG	GG	GG	GG	GG	GG	GG	GG	GG	GG	GG	GG	GG	AA	GG	GG	GG	GG	GG	GG	GG	GG	GG	GG	GG	GG	GG	GG	GG	AG	GG	GG	GG	GG	GG	GG	GG	GG	GG	GG	GG	GG	GG	GG	GG
chr6B:195486	195486	G/A	6B	AA	AA	GG	AA	GG	AA	GG	GG	GG	AA	GG	GG	GG	GG	AA	GG	GG	GG	GG	GG	GG	AA	AA	AA	GG	AA	GG	GG	GG	AG	GG	AA	GG	GG	GG	GG	GG	GG	GG	AG	GG	GG	GG	GG	GG	GG
chr6B:198395	198395	C/G	6B	CC	CC	CC	CC	CC	CC	CC	CC	CC	CC	CC	CC	CC	CC	CC	CC	CC	CC	CC	CC	CC	CC	CC	GG	CC	GG	CC	CC	CC	CC	CC	CC	CC	CC	CC	CC	CC	CC	CC	CC	CC	CC	CC	CC	CC	CC
chr6B:198438	198438	C/G	6B	CC	CC	CC	CC	CC	CC	CC	CC	CC	CC	CC	CC	CC	CC	CC	CC	CC	CC	CC	CC	CC	CC	CC	GG	CC	GG	CC	CC	CC	CC	CC	CC	CC	CC	CC	CC	CC	CC	CC	CC	CC	CC	CC	CC	CC	CC
chr6B:198467	198467	C/T	6B	CC	CC	CC	CC	CC	CC	CC	CC	CC	CC	CC	CC	CC	CC	CC	CC	CC	CC	CC	CC	CC	CC	CC	TT	CC	TT	CC	CC	CC	CC	CC	CC	CC	CC	CC	CC	CC	CC	CC	CC	CC	CC	CC	CC	CC	CC
chr6B:198475	198475	C/A	6B	CC	CC	CC	CC	AA	CC	CC	AA	CC	CC	CC	CC	CC	CC	CC	CC	CC	CC	CC	CC	AA	CC	AA	CC	CC	CC	CC	CC	CC	CC	CC	CC	CC	CC	CC	AA	CC	CC	CC	CC	CC	CC	CC	CC	CC	CC
chr6B:206014	206014	T/A	6B	TT	TT	TT	TT	TT	TT	TT	TT	TT	TT	TT	TT	TT	TT	AA	TT	TT	TT	TT	TT	TT	TT	TT	TT	TT	TT	AT	TT	TT	TT	AT	TT	TT	AT	TT	TT	AT	TT	TT	TT	AT	TT	TT	TT	TT	TT
chr6B:206064	206064	T/A	6B	TT	TT	TT	TT	TT	TT	TT	TT	AA	TT	TT	TT	AT	TT	TT	TT	TT	TT	TT	TT	TT	TT	TT	TT	AA	TT	TT	TT	AA	TT	TT	TT	TT	TT	TT	TT	TT	TT	TT	TT	TT	TT	TT	AA	AA	TT
chr6B:208091	208091	C/T	6B	CC	CC	CC	CC	CC	CC	CC	CC	CC	CC	CC	CC	CC	CC	CC	CC	CC	CC	CC	CC	CC	CC	CC	TT	CC	TT	CC	CC	CC	CC	CC	CC	CC	CC	CC	CC	CC	CC	CC	CC	CC	CC	CC	CC	CC	CC
chr5B:215419	215419	A/C	5B	AA	AA	AA	AA	AA	AA	AA	AC	AA	CC	AA	AA	CC	AA	AA	AA	AA	AA	CC	AA	CC	AA	CC	CC	AA	CC	AA	AA	AA	AA	AA	AA	AA	AA	CC	AA	AA	AA	AA	AA	CC	AA	AA	AA	AA	AA
chr5B:217678	217678	G/A	5B	GG	GG	GG	GG	GG	GG	GG	AG	GG	AA	GG	GG	AA	GG	GG	GG	GG	GG	AA	GG	AA	GG	AA	AA	GG	AA	GG	GG	GG	GG	GG	GG	GG	GG	AA	GG	GG	GG	GG	GG	AA	GG	GG	GG	GG	GG
chr6B:222386	222386	G/A	6B	AA	AA	GG	GG	GG	AA	GG	GG	GG	AA	GG	GG	GG	GG	AA	GG	GG	GG	GG	GG	GG	AA	AA	GG	GG	GG	GG	GG	GG	GG	GG	AA	GG	GG	GG	GG	GG	GG	GG	GG	GG	GG	GG	GG	GG	GG
chr6B:222395	222395	T/C	6B	CC	CC	TT	CC	TT	CC	TT	TT	TT	CC	TT	TT	TT	TT	CC	TT	TT	TT	TT	TT	TT	CC	CC	CC	TT	CC	TT	TT	TT	CT	TT	CC	TT	TT	TT	TT	TT	TT	TT	CT	TT	TT	TT	TT	TT	TT
chr6B:222457	222457	T/C	6B	CC	CC	TT	CC	TT	CC	TT	TT	TT	CC	TT	TT	TT	TT	CC	TT	TT	TT	TT	TT	TT	CC	CC	CC	TT	CC	TT	TT	TT	CT	TT	CC	TT	TT	TT	TT	TT	TT	TT	CT	TT	TT	TT	TT	TT	TT
chr6B:223955	223955	G/A	6B	GG	GG	GG	GG	GG	GG	GG	GG	GG	GG	GG	GG	GG	GG	GG	GG	GG	GG	GG	GG	GG	GG	GG	AA	GG	AA	GG	GG	GG	GG	GG	GG	GG	GG	GG	GG	GG	GG	GG	GG	GG	GG	GG	GG	GG	GG
chr3A:224524	224524	A/G	3A	GG	GG	GG	AA	AA	GG	GG	GG	GG	AA	AG	GG	AA	AA	GG	AA	AA	AA	GG	AA	GG	AA	AA	GG	AA	GG	GG	AA	AA	AA	AA	GG	AA	AA	AA	GG	AA	GG	AA	AA	AA	GG	AA	AA	GG	AA
chr3A:224559	224559	A/G	3A	GG	GG	GG	AA	AA	GG	GG	GG	GG	AA	AG	GG	AA	AA	GG	AA	AA	AA	GG	AA	GG	AA	AA	GG	AA	GG	GG	AA	AA	AA	AA	GG	AA	AA	AA	GG	AA	GG	AA	AA	AA	GG	AA	AA	GG	AA
chr7A:229331	229331	C/T	7A	TT	TT	CT	TT	CC	TT	CC	CC	CC	CC	CC	CC	TT	CC	CC	CC	CC	CC	TT	CC	CC	CC	TT	CC	TT	TT	CC	CC	CC	CT	CT	TT	CT	CC	TT	CC	TT	CC	CC	CT	CC	TT	CC	TT	CC	CC
chr6B:252483	252483	T/C	6B	CC	CC	TT	CC	TT	CC	TT	TT	TT	CC	CC	TT	TT	TT	CC	TT	TT	TT	TT	TT	TT	CC	CC	CC	TT	CC	CT	CC	TT	TT	TT	CC	TT	TT	CC	TT	TT	TT	TT	TT	TT	CC	TT	TT	TT	TT
chr6B:261617	261617	G/A	6B	GG	GG	GG	GG	GG	GG	GG	GG	GG	GG	GG	GG	GG	GG	GG	GG	GG	GG	GG	GG	GG	GG	GG	AA	GG	AA	GG	GG	GG	GG	GG	GG	GG	GG	GG	GG	GG	GG	GG	AG	GG	AG	GG	GG	GG	GG
chr7A:262621	262621	C/T	7A	CC	CC	CT	CC	CC	CC	CC	CC	CC	CC	CC	CC	TT	CC	CC	CC	CC	CC	TT	CC	CC	CC	TT	CC	CC	CC	CC	CC	CC	CC	CC	TT	CC	CC	TT	CC	CC	CC	CC	CC	CC	CC	CC	CC	CC	CC
chr2A:279112	279112	G/T	2A	GG	TT	GG	GG	GG	GG	TT	GG	GG	GG	GG	GG	GG	GG	GG	GG	TT	GG	GG	GG	TT	GG	GG	GG	GG	GG	GG	TT	TT	GT	GG	GG	GG	GG	GG	GG	GG	GG	GG	GG	GG	GG	GG	GG	GG	GG
chr2A:279145	279145	A/G	2A	AA	GG	AA	AA	AA	AA	GG	AA	AA	AA	AA	AA	AA	AA	AA	AA	GG	AA	AA	AA	GG	AA	AA	AA	AA	AA	AA	GG	GG	AG	AA	AA	AA	AA	AA	AA	AA	AA	AA	AA	AA	AA	AA	AA	AA	AA
chr6A:296525	296525	T/C	6A	TT	TT	TT	TT	TT	TT	TT	TT	TT	TT	TT	TT	TT	TT	TT	TT	TT	TT	TT	TT	TT	TT	TT	TT	TT	TT	CC	CC	TT	TT	TT	CT	CT	TT	TT	TT	TT	TT	TT	TT	TT	TT	TT	TT	TT	TT
chr6A:296547	296547	C/T	6A	CC	CC	CC	CC	CC	CC	CC	CC	CC	CC	CC	CC	CC	CC	CC	CC	CC	CC	CC	CC	CC	CC	CC	CC	CC	CC	TT	TT	CC	CC	CC	CT	CT	CC	CC	CC	CC	CC	CC	CC	CC	CC	CC	CC	CC	CC
chr6D:300365	300365	A/G	6D	AA	AA	AG	GG	AA	GG	AA	GG	GG	AA	GG	AA	AA	AA	AA	GG	AA	AA	AA	AA	AA	GG	GG	GG	GG	GG	AG	AA	AA	AG	AA	AA	AG	GG	AA	AA	GG	GG	AA	GG	GG	GG	GG	GG	GG	GG
chr6D:300421	300421	T/C	6D	TT	TT	CT	CC	TT	CC	TT	CC	CC	TT	CC	TT	TT	TT	TT	CC	TT	TT	TT	TT	TT	CC	CC	CC	CC	CC	CT	TT	TT	CT	TT	TT	CT	CC	TT	TT	CC	CC	TT	CC	CC	CC	CC	CC	CC	CC
chr6D:300452	300452	C/T	6D	CC	CC	CT	TT	CC	TT	CC	TT	TT	CC	TT	CC	CC	CC	CC	TT	CC	CC	CC	CC	CC	TT	TT	TT	TT	TT	CT	CC	CC	CT	CC	CC	CT	TT	CC	CC	TT	TT	CC	TT	TT	TT	TT	TT	TT	TT
chr6D:300466	300466	G/A	6D	GG	GG	AG	AA	GG	AA	GG	AA	AA	GG	AA	GG	GG	GG	GG	AA	GG	GG	GG	GG	GG	AA	AA	AA	AA	AA	AG	GG	GG	AG	GG	GG	AG	AA	GG	GG	AA	AA	GG	AA	AA	AA	AA	AA	AA	AA
chr6D:303584	303584	A/G	6D	AA	AA	AG	GG	AA	GG	AA	GG	GG	AA	GG	AA	AA	AA	AA	GG	AA	AA	AA	AA	AA	GG	GG	GG	GG	GG	AG	AA	AA	AG	AA	AA	AG	GG	AA	AA	GG	GG	AA	GG	GG	GG	GG	GG	GG	GG
chr6D:303613	303613	T/G	6D	TT	TT	GT	GG	TT	GG	TT	GG	GG	TT	GG	TT	TT	TT	TT	GG	TT	TT	TT	TT	TT	GG	GG	GG	GG	GG	GT	TT	TT	GT	TT	TT	GT	GG	TT	TT	GG	GG	TT	GG	GG	GG	GG	GG	GG	GG
chr2B:304741	304741	C/T	2B	CC	CC	CC	CC	CC	CC	TT	CC	TT	CC	CC	CC	CC	CC	CC	CT	TT	CC	CC	CT	CC	CC	CC	CC	TT	CC	TT	TT	TT	TT	TT	CC	TT	CC	CC	TT	TT	TT	CC	CT	TT	TT	TT	TT	TT	TT
chr2B:305913	305913	G/A	2B	GG	GG	GG	GG	GG	GG	AA	GG	AA	GG	GG	GG	GG	GG	GG	AG	AA	GG	GG	AG	GG	GG	GG	GG	AA	GG	AA	AA	AA	GG	AA	GG	AA	GG	GG	AA	AA	AA	GG	AG	AA	AA	AA	AA	AA	AA
chr2B:305919	305919	T/C	2B	TT	TT	TT	TT	TT	TT	CC	TT	CC	TT	TT	TT	TT	TT	TT	CT	CC	TT	TT	CT	TT	TT	TT	TT	CC	TT	CC	CC	CC	TT	CC	TT	CC	TT	TT	CC	CC	CC	TT	CT	CC	CC	CC	CC	CC	CC
chr2B:305932	305932	T/C	2B	TT	TT	TT	TT	TT	TT	CC	TT	CC	TT	TT	TT	TT	TT	TT	CT	CC	TT	TT	CT	TT	TT	TT	TT	CC	TT	CC	CC	CC	TT	CC	TT	CC	TT	TT	CC	CC	CC	TT	CT	CC	CC	CC	CC	CC	CC
chr2B:305958	305958	A/C	2B	AA	AA	AA	AA	AA	AA	CC	AA	CC	AA	AA	AA	AA	AA	AA	AC	CC	AA	AA	AC	AA	AA	AA	AA	CC	AA	CC	CC	CC	AA	CC	AA	CC	AA	AA	CC	CC	CC	AA	AC	CC	CC	CC	CC	CC	CC
chr2B:306005	306005	A/G	2B	AA	AA	AA	AA	AA	AA	GG	AA	GG	AA	AA	AA	AA	AA	AA	AG	GG	AA	AA	AG	AA	AA	AA	AA	GG	AA	GG	GG	GG	AA	GG	AA	GG	AA	AA	GG	GG	GG	AA	AG	GG	GG	GG	GG	GG	GG
chr7A:306890	306890	C/A	7A	CC	CC	AC	CC	CC	CC	CC	CC	CC	CC	CC	CC	AA	CC	CC	CC	CC	CC	CC	CC	CC	CC	CC	CC	CC	CC	CC	CC	CC	CC	CC	AA	CC	CC	CC	CC	CC	CC	CC	CC	CC	CC	CC	CC	CC	CC
chr7A:306907	306907	C/A	7A	CC	CC	AC	CC	CC	CC	CC	CC	CC	CC	CC	CC	AA	CC	CC	CC	CC	CC	AA	CC	CC	CC	AA	CC	CC	CC	CC	CC	CC	CC	CC	AA	CC	CC	AA	CC	CC	CC	CC	CC	CC	CC	CC	CC	CC	CC
chr7A:306954	306954	T/A	7A	TT	TT	AT	TT	TT	TT	TT	TT	TT	TT	TT	TT	AA	TT	TT	TT	TT	TT	AA	TT	TT	TT	AA	TT	TT	TT	TT	TT	TT	TT	TT	AA	TT	TT	AA	TT	TT	TT	TT	TT	TT	TT	TT	TT	TT	TT
chr3B:316989	316989	C/T	3B	CC	CC	CC	CC	CC	CC	CC	CC	CC	TT	CC	CC	CC	CC	CC	CC	CC	CC	CC	CC	TT	CC	CC	CC	CC	CC	CC	CC	CC	CT	TT	CC	CC	CC	CC	CC	CC	CC	CC	CC	CC	CC	CC	CC	CC	CC
chr3B:317054	317054	T/C	3B	TT	TT	TT	TT	TT	TT	TT	TT	TT	TT	CT	TT	TT	TT	CC	TT	TT	TT	TT	TT	TT	TT	TT	TT	CC	TT	TT	CT	TT	TT	TT	TT	TT	TT	TT	TT	TT	TT	CT	TT	TT	TT	TT	TT	TT	CC
chr3B:317091	317091	A/G	3B	AA	AA	AA	AA	AA	AA	AA	AA	AA	AA	AA	AA	AA	AA	GG	AA	AA	AA	AA	AA	AA	AA	AA	AA	GG	AA	AA	AA	AA	AA	AA	AA	AA	AA	AA	AA	AA	AA	AG	AA	AA	AA	AA	AA	AA	AA
chr3B:317155	317155	A/C	3B	AA	AA	AA	AA	AA	AA	AA	AA	AA	CC	AA	AA	AA	AA	AA	AA	AA	AA	AA	AA	CC	AA	AA	AA	AA	AA	AA	AA	AA	AC	AC	AA	AA	AA	AA	AA	AA	AA	AA	AC	AA	AA	AA	AA	AA	AA
chr2B:318935	318935	C/A	2B	AA	AA	CC	CC	CC	CC	CC	CC	CC	CC	CC	CC	CC	CC	CC	CC	CC	CC	CC	CC	CC	CC	CC	CC	CC	CC	CC	CC	CC	CC	CC	CC	CC	CC	CC	CC	CC	CC	CC	CC	CC	CC	CC	CC	CC	CC
chr2B:319040	319040	A/G	2B	GG	GG	AA	AG	AA	AA	GG	AA	GG	AA	AA	AA	AA	AA	AA	GG	GG	AA	AA	GG	AA	AA	AA	AA	GG	AA	GG	GG	GG	AG	AG	AA	GG	AA	AA	GG	GG	GG	AA	AG	GG	GG	GG	GG	GG	GG
chr3B:322732	322732	A/G	3B	AA	AA	AA	AA	AA	AA	AA	AA	AA	AA	AG	AA	AA	AA	AA	AA	AA	GG	AA	GG	AA	AA	AA	AA	AA	AA	AA	AG	AA	AG	AA	GG	AA	AA	AA	AA	AA	GG	AA	AA	AA	AA	AA	AA	AA	AA
chr3B:322782	322782	A/G	3B	AA	AA	AA	AA	AA	AA	AA	AA	AA	AA	AA	AA	AA	AA	AA	AA	AA	GG	AA	GG	AA	AA	AA	AA	AA	AA	AA	AA	AA	AG	AA	GG	AA	AA	AA	AA	AA	GG	AA	AA	AA	AA	AA	AA	AA	AA
chr3B:322843	322843	T/C	3B	TT	TT	TT	TT	TT	TT	TT	TT	TT	TT	TT	TT	TT	TT	TT	TT	TT	CC	TT	CC	TT	TT	TT	TT	TT	TT	TT	TT	TT	TT	TT	CC	TT	TT	TT	TT	TT	CC	TT	TT	TT	TT	TT	TT	TT	TT
chr2B:325105	325105	C/G	2B	GG	GG	CC	CC	CC	CC	CC	CC	CC	CC	CC	CC	CC	CC	CC	CC	CC	CC	CC	CC	CC	CC	CC	CC	CC	CC	CC	CC	CC	CC	CC	CC	CC	CC	CC	CC	CC	CC	CC	CC	CC	CC	CC	CC	CC	CC
chr1D:338731	338731	T/G	1D	GG	TT	TT	TT	TT	TT	GG	TT	TT	TT	GG	GG	TT	TT	GG	GT	TT	GG	TT	TT	TT	TT	TT	GG	GG	GG	GT	GG	GG	GT	TT	GG	TT	TT	TT	TT	TT	TT	GG	GT	TT	GG	GG	GG	TT	GG
chr3B:343811	343811	T/C	3B	TT	TT	TT	TT	TT	CC	TT	TT	TT	CC	TT	TT	TT	TT	TT	TT	CC	TT	TT	TT	CC	TT	TT	CT	TT	TT	TT	TT	TT	TT	CT	TT	TT	TT	TT	TT	TT	TT	TT	CC	TT	TT	TT	TT	TT	CC
chr2B:347680	347680	C/G	2B	CC	CC	CC	CC	CC	CC	GG	CC	GG	CC	CC	CC	CC	CC	CC	GC	GG	CC	CC	GC	CC	CC	CC	CC	GG	CC	GG	GG	GG	CC	GC	CC	CC	CC	CC	GG	GG	GG	CC	GC	GG	GG	GG	GG	GG	GG
chr3D:356766	356766	C/T	3D	TT	CC	CT	CC	TT	TT	CC	CT	CC	CC	TT	TT	CC	TT	TT	CT	TT	CC	CC	CC	TT	CC	TT	CC	CC	TT	TT	TT	CT	CC	CC	CC	CC	TT	CT	TT	CC	TT	TT	TT	CT	CC	CC	CC	CC	TT
chr3D:356769	356769	G/A	3D	AA	GG	AG	GG	AA	AA	GG	AA	GG	GG	AA	AA	GG	AA	AA	AG	AA	GG	GG	GG	AA	GG	AA	GG	GG	AA	AA	AA	AG	GG	GG	GG	GG	AA	AG	AA	GG	AA	AA	AA	AG	GG	GG	GG	GG	AA
chr3D:356813	356813	G/T	3D	TT	GG	GT	GG	TT	TT	GG	TT	GG	GG	TT	TT	GG	TT	TT	GT	TT	GG	GG	GG	TT	GG	TT	GG	GG	TT	TT	TT	GT	GG	GG	GG	GG	TT	GT	TT	GG	TT	TT	TT	GT	GG	GG	GG	GG	TT
chr1D:392500	392500	C/T	1D	TT	CC	CC	CC	CC	CC	TT	CT	CC	CC	TT	TT	CC	CC	TT	CT	CC	TT	CC	CC	CC	CC	CC	TT	TT	TT	CT	TT	TT	CT	CC	TT	CC	CC	CC	CC	CC	CC	TT	CT	CC	TT	TT	TT	CC	TT
chr1D:392545	392545	C/G	1D	GG	CC	CC	CC	CC	CC	GG	GC	CC	CC	GG	GG	CC	CC	GG	GC	CC	GG	CC	CC	CC	CC	CC	GG	GG	GG	GC	GG	GG	GC	CC	GG	CC	CC	CC	CC	CC	CC	GG	GC	CC	GG	GG	GG	CC	GG
chr1D:392554	392554	C/T	1D	TT	CC	CC	CC	CC	CC	TT	CT	CC	CC	TT	TT	CC	CC	TT	CT	CC	TT	CC	CC	CC	CC	CC	TT	TT	TT	CT	TT	TT	CT	CC	TT	CC	CC	CC	CC	CC	CC	TT	CT	CC	TT	TT	TT	CC	TT
chr1D:392568	392568	A/G	1D	GG	AA	AA	AA	AA	AA	GG	AG	AA	AA	GG	GG	AA	AA	GG	AG	AA	GG	AA	AA	AA	AA	AA	GG	GG	GG	AG	GG	GG	AG	AA	GG	AA	AA	AA	AA	AA	AA	GG	AG	AA	GG	GG	GG	AA	GG
chr1D:407041	407041	A/T	1D	TT	AA	AA	AA	AA	AA	TT	AT	AA	AA	TT	TT	AA	AA	TT	AT	AA	TT	AA	AA	AA	AA	AA	TT	TT	TT	AT	TT	TT	AT	AA	TT	AA	AA	AA	AA	AA	AA	TT	AT	AA	TT	TT	TT	AA	TT
chr2B:421611	421611	C/T	2B	CC	CC	CC	CC	CC	CC	TT	CC	TT	CC	CC	CC	CC	CC	CC	CT	TT	CC	CC	CT	CC	CC	CC	CC	TT	CC	TT	TT	TT	CC	CT	CC	CC	CC	CC	TT	TT	TT	CC	CT	TT	TT	TT	TT	TT	TT
chr6D:422891	422891	A/T	6D	AA	AA	AA	AA	AA	AA	AA	AT	AA	AA	AA	AA	AT	AA	AT	AA	AA	AA	AA	AA	AA	AA	AA	AA	AA	AA	AA	AT	AA	AA	AA	AA	AA	AA	AA	AA	AT	AA	AA	AA	AA	AA	AA	AA	AA	AA
chr6D:422929	422929	C/T	6D	CC	CC	CC	TT	CC	CC	CC	CC	TT	CC	CC	CC	CT	CC	CT	CC	CC	CC	CC	TT	CC	CC	CC	CC	TT	CC	CC	CT	TT	CC	CC	CC	CC	TT	CC	CC	TT	CC	CC	TT	TT	CT	TT	TT	TT	CC
chr6D:422960	422960	C/T	6D	CC	CC	CC	CC	CC	CC	CC	CC	CC	CC	CC	CC	CT	CC	CT	CC	CC	CC	CC	CC	CC	CC	CC	CC	CC	CC	CC	CT	CC	CC	CC	CC	CC	CC	CC	CC	CT	CC	CC	CC	CC	CC	CC	CC	CC	CC
chr6D:422962	422962	G/T	6D	GG	GG	GG	TT	GG	GG	GG	GG	TT	GG	GG	GG	GT	GG	GT	GG	GG	GG	GG	TT	GG	GG	GG	GG	TT	GG	GG	GT	TT	GG	GG	GG	GG	TT	GG	GG	TT	GG	GG	TT	TT	GT	TT	TT	TT	GG
chr6D:422979	422979	C/T	6D	CC	CC	CC	CC	CC	CC	CC	CC	CC	CC	CC	CC	CT	CC	CT	CC	CC	CC	CC	CC	CC	CC	CC	CC	CC	CC	CC	CT	CC	CC	CC	CC	CC	CC	CC	CC	CT	CC	CC	CC	CC	CC	CC	CC	CC	CC
chr6D:422989	422989	A/T	6D	AA	AA	AA	TT	AA	AA	AA	AA	TT	AA	AA	AA	AT	AA	AT	AA	AA	AA	AA	TT	AA	AA	AA	AA	TT	AA	AA	AT	TT	AA	AA	AA	AA	TT	AA	AA	TT	AA	AA	TT	TT	AT	TT	TT	TT	AA
chr6D:423010	423010	C/T	6D	CC	CC	CC	CC	CC	CC	CC	CC	CC	CC	CC	CC	CT	CC	CT	CC	CC	CC	CC	CC	CC	CC	CC	CC	CC	CC	CC	CT	CC	CC	CC	CC	CC	CC	CC	CC	CT	CC	CC	CC	CC	CC	CC	CC	CC	CC
chr6D:423022	423022	C/G	6D	CC	CC	CC	CC	CC	CC	CC	CC	CC	CC	CC	CC	GC	CC	GC	CC	CC	CC	CC	CC	CC	CC	CC	CC	CC	CC	CC	GC	CC	CC	CC	CC	CC	CC	CC	CC	GC	CC	CC	CC	CC	CC	CC	CC	CC	CC
chr6D:423028	423028	G/A	6D	GG	GG	GG	GG	GG	GG	GG	GG	GG	GG	GG	GG	AG	GG	AG	GG	GG	GG	GG	GG	GG	GG	GG	GG	GG	GG	GG	AG	GG	GG	GG	GG	GG	GG	GG	GG	AG	GG	GG	GG	GG	GG	GG	GG	GG	GG
chr6D:423669	423669	A/G	6D	AA	AA	AG	GG	AA	GG	AA	GG	GG	AA	GG	AA	AA	AA	AA	GG	AG	AA	AA	AA	AA	GG	GG	GG	GG	GG	GG	GG	AA	AG	AG	AA	AG	GG	AA	AA	GG	GG	AA	GG	GG	GG	GG	GG	GG	GG
chr6D:423718	423718	T/C	6D	TT	TT	CT	CC	TT	CC	TT	CC	CC	TT	CC	TT	TT	TT	TT	CC	CT	TT	TT	TT	TT	CC	CC	CC	CC	CC	CC	CC	TT	CT	CT	TT	CT	CC	TT	TT	CC	CC	TT	CC	CC	CC	CC	CC	CC	CC
chr6A:424773	424773	G/C	6A	CC	GG	GG	GG	GG	GG	GG	GG	GG	GG	GG	GG	GG	GG	GG	GG	GG	GG	GG	GG	GG	GC	GG	CC	GG	CC	GG	GG	GG	GG	GG	CC	GG	CC	GG	CC	GG	GG	GG	GG	GG	GG	GG	GG	GG	GG
chr6A:424785	424785	A/G	6A	GG	AA	AA	AA	AA	AA	AA	AA	AA	AA	AA	AA	AA	AA	AA	AA	AA	AA	AA	AA	AA	AG	AA	GG	AA	GG	AA	AA	AA	AA	AA	GG	AA	GG	AA	GG	AA	AA	AA	AA	AA	AA	AA	AA	AA	AA
chr6A:424788	424788	G/A	6A	GG	GG	GG	GG	GG	GG	GG	GG	GG	GG	GG	GG	GG	GG	GG	GG	GG	GG	GG	GG	GG	AG	GG	AA	GG	AA	GG	GG	GG	GG	GG	GG	GG	GG	GG	AA	GG	GG	GG	GG	GG	GG	GG	GG	GG	GG
chr6A:424843	424843	G/A	6A	AA	GG	GG	GG	GG	GG	GG	GG	GG	GG	GG	GG	GG	GG	GG	GG	GG	GG	GG	GG	GG	AG	GG	AA	GG	AA	GG	GG	GG	GG	GG	AA	GG	AA	GG	AA	GG	GG	GG	GG	GG	GG	GG	GG	GG	GG
chr6A:424869	424869	G/C	6A	CC	GG	GG	GG	GG	GG	GG	GG	GG	GG	GG	GG	GG	GG	GG	GG	GG	GG	GG	GG	GG	GC	GG	CC	GG	CC	GG	GG	GG	GG	GG	CC	GG	CC	GG	CC	GG	GG	GG	GG	GG	GG	GG	GG	GG	GG
chr6A:424893	424893	G/A	6A	GG	GG	GG	GG	GG	GG	GG	GG	GG	GG	GG	GG	GG	GG	GG	GG	GG	GG	GG	GG	GG	AG	GG	AA	GG	AA	GG	GG	GG	GG	GG	GG	GG	GG	GG	AA	GG	GG	GG	GG	GG	GG	GG	GG	GG	GG
chr2B:431084	431084	C/T	2B	TT	TT	CC	CC	CC	CC	CC	CC	CC	CC	CC	CC	CC	CC	CC	CC	CC	CC	CC	CC	CC	CC	CC	CC	CC	CC	CC	CC	CC	CC	CC	CC	CC	CC	CC	CC	CC	CC	CC	CC	CC	CC	CC	CC	CC	CC
chr2B:433817	433817	G/A	2B	GG	GG	GG	GG	GG	GG	AA	GG	AA	GG	GG	GG	GG	GG	GG	AG	AA	GG	GG	AG	GG	GG	GG	GG	AA	GG	AA	AA	AA	GG	AG	GG	GG	GG	GG	AA	AA	AA	GG	AG	AA	AA	AA	AA	AA	AA
chr3A:438417	438417	T/C	3A	CC	TT	TT	TT	TT	TT	TT	TT	TT	TT	TT	TT	TT	TT	CC	TT	TT	TT	TT	TT	TT	TT	CT	CC	TT	CT	TT	TT	TT	TT	TT	CC	TT	TT	TT	TT	TT	CC	TT	TT	TT	TT	TT	TT	TT	TT
chr7A:455608	455608	T/C	7A	TT	TT	CT	TT	TT	TT	TT	TT	TT	TT	TT	TT	CC	TT	TT	TT	TT	TT	CC	TT	TT	TT	CC	TT	TT	TT	TT	TT	TT	TT	TT	CC	TT	TT	CC	TT	TT	TT	TT	TT	TT	TT	TT	TT	TT	TT
chr2B:470059	470059	C/T	2B	CC	CC	CC	CC	CC	CC	TT	CC	TT	CC	CC	CC	CC	CC	CC	CT	TT	CC	CC	CC	CC	CC	CC	CC	TT	CC	CT	TT	TT	CC	CT	CC	CT	CC	CC	TT	TT	TT	CC	CT	TT	TT	TT	TT	TT	TT
chr2B:472756	472756	G/A	2B	GG	GG	GG	GG	GG	GG	AA	GG	AA	GG	GG	GG	GG	GG	GG	GG	AA	GG	GG	GG	GG	GG	GG	GG	AA	GG	AG	AA	AA	GG	AG	GG	GG	GG	GG	AA	AA	AA	GG	GG	AA	AA	AA	AA	AA	AA
chr2B:472766	472766	G/C	2B	GG	GG	GG	GG	GG	GG	CC	GG	CC	GG	GG	GG	GG	GG	GG	GG	CC	GG	GG	GG	GG	GG	GG	GG	CC	GG	GG	CC	CC	GG	GC	GG	GG	GG	GG	CC	CC	CC	GG	GG	CC	CC	CC	CC	CC	CC
chr2B:475858	475858	G/A	2B	GG	GG	GG	GG	GG	GG	AA	GG	AA	GG	GG	GG	GG	GG	GG	AG	AA	GG	GG	GG	GG	GG	GG	GG	AA	GG	GG	AA	AA	GG	AG	GG	AG	GG	GG	AA	AA	AA	GG	AG	AA	AA	AA	AA	AA	AA
chr2B:475876	475876	G/A	2B	GG	GG	GG	GG	GG	GG	AA	GG	AA	GG	GG	GG	GG	GG	GG	AG	AA	GG	GG	GG	GG	GG	GG	GG	AA	GG	GG	AA	AA	GG	AG	GG	AG	GG	GG	AA	AA	AA	GG	AG	AA	AA	AA	AA	AA	AA
chr2B:481354	481354	A/G	2B	GG	GG	AA	AG	AA	AA	GG	AA	GG	AA	AA	AA	AA	AA	AA	GG	GG	AA	AA	GG	AA	AA	AA	AA	GG	AA	GG	GG	GG	AG	GG	AA	AG	AA	AA	GG	GG	GG	AA	AG	GG	GG	GG	GG	GG	GG
chr2B:504667	504667	G/A	2B	AA	AA	GG	AG	GG	GG	AA	GG	AA	GG	GG	GG	GG	GG	GG	AG	AA	GG	GG	GG	GG	GG	GG	GG	AA	GG	AG	AA	AA	GG	AG	GG	AG	GG	GG	AA	AA	AA	GG	AG	AA	AA	AA	AA	AA	AA
chr2B:504759	504759	T/C	2B	CC	CC	TT	TT	TT	TT	TT	TT	TT	TT	TT	TT	TT	TT	TT	TT	TT	TT	TT	TT	TT	TT	TT	TT	TT	TT	TT	TT	TT	TT	TT	TT	TT	TT	TT	TT	TT	TT	TT	TT	TT	TT	TT	TT	TT	TT
chr2B:504766	504766	G/C	2B	CC	CC	GG	GC	GG	GG	CC	GG	CC	GG	GG	GG	GG	GG	GG	GC	CC	GG	GG	GC	GG	GG	GG	GG	CC	GG	GC	CC	CC	GG	GC	GG	GC	GG	GG	CC	CC	CC	GG	GC	CC	CC	CC	CC	CC	CC
chr6B:518472	518472	G/C	6B	GG	GG	GG	GG	GG	GG	GG	GG	GG	GG	GG	GG	GG	GG	GG	GG	GG	GG	GG	GG	GG	GG	GG	CC	GG	CC	GG	GG	GG	GG	GG	GG	GG	GG	GG	GG	GG	GG	GG	CC	GG	GG	GG	GG	GG	GG
chr2B:524918	524918	C/T	2B	TT	TT	CC	CC	CC	CC	CC	CC	CC	CC	CC	CC	CC	CC	CC	CC	CC	CC	CC	CC	CC	CC	CC	CC	CC	CC	CC	CC	CC	CC	CC	CC	CC	CC	CC	CC	CC	CC	CC	CC	CC	CC	CC	CC	CC	CC
chr2B:524937	524937	C/T	2B	CC	CC	CC	CT	CC	CC	TT	CC	TT	CC	CC	CC	CC	CC	CC	TT	TT	CC	CC	TT	CC	CC	CC	CC	TT	CC	TT	TT	TT	CT	TT	CC	CT	CC	CC	TT	TT	TT	CC	CT	TT	TT	TT	TT	TT	TT
chr2B:525023	525023	G/A	2B	AA	AA	GG	GG	GG	GG	GG	GG	GG	GG	GG	GG	GG	GG	GG	GG	GG	GG	GG	GG	GG	GG	GG	GG	GG	GG	GG	GG	GG	GG	GG	GG	GG	GG	GG	GG	GG	GG	GG	GG	GG	GG	GG	GG	GG	GG
chr2A:526696	526696	C/A	2A	CC	CC	AC	CC	CC	CC	CC	AC	CC	CC	CC	CC	CC	CC	CC	CC	CC	CC	AA	CC	CC	CC	CC	CC	CC	CC	CC	CC	CC	CC	AC	CC	CC	CC	CC	CC	CC	CC	CC	CC	CC	CC	CC	CC	CC	CC
chr2A:526715	526715	G/C	2A	GG	GG	GC	GG	GG	GG	GG	GC	GG	GG	GG	GG	GG	GG	GG	GG	GG	GG	CC	GG	GG	GG	GG	GG	GG	GG	GG	GG	GG	GG	GC	GG	GG	GG	GG	GG	GG	GG	GG	GG	GG	GG	GG	GG	GG	GG
chr2B:526728	526728	G/A	2B	GG	GG	GG	AG	GG	GG	AA	GG	AA	GG	GG	GG	GG	GG	GG	AA	AA	GG	GG	AA	GG	GG	GG	GG	AA	GG	AA	AA	AA	AG	AA	GG	AG	GG	GG	AA	AA	AA	GG	AG	AA	AA	AA	AA	AA	AA
chr2B:527449	527449	C/A	2B	CC	CC	CC	AA	CC	CC	AA	CC	AA	CC	CC	CC	CC	CC	CC	AA	AA	CC	CC	AA	CC	CC	CC	CC	AA	CC	AA	AA	AA	AC	AA	CC	AA	CC	CC	AA	AA	AA	CC	AA	AA	AA	AA	AA	AA	AA
chr2B:527467	527467	T/A	2B	TT	TT	TT	AA	TT	TT	AA	TT	AA	TT	TT	TT	TT	TT	TT	AA	AA	TT	TT	AA	TT	TT	TT	TT	AA	TT	AA	AA	AA	AT	AA	TT	AA	TT	TT	AA	AA	AA	TT	AA	AA	AA	AA	AA	AA	AA
chr2B:527483	527483	G/A	2B	GG	GG	GG	AA	GG	GG	AA	GG	AA	GG	GG	GG	GG	GG	GG	AA	AA	GG	GG	AA	GG	GG	GG	GG	AA	GG	AA	AA	AA	AG	AA	GG	AA	GG	GG	AA	AA	AA	GG	AA	AA	AA	AA	AA	AA	AA
chr2B:527537	527537	C/T	2B	CC	CC	CC	TT	CC	CC	TT	CC	TT	CC	CC	CC	CC	CC	CC	TT	TT	CC	CC	TT	CC	CC	CC	CC	TT	CC	TT	TT	TT	CT	TT	CC	TT	CC	CC	TT	TT	TT	CC	TT	TT	TT	TT	TT	TT	TT
chr2B:530606	530606	T/C	2B	TT	TT	TT	TT	TT	TT	CC	TT	CC	TT	TT	TT	TT	TT	TT	TT	CC	TT	TT	CC	TT	TT	TT	TT	CC	TT	CC	CC	CC	TT	CC	TT	CC	TT	TT	CC	CC	CC	TT	CC	CC	CC	CC	CC	CC	CC
chr2B:530734	530734	T/G	2B	TT	TT	TT	TT	TT	TT	GG	TT	GG	TT	TT	TT	TT	TT	TT	TT	GG	TT	TT	GG	TT	TT	TT	TT	GG	TT	GG	GG	GG	TT	GG	TT	GG	TT	TT	GG	GG	GG	TT	GG	GG	GG	GG	GG	GG	GG
chr2B:530788	530788	A/C	2B	AA	AA	AA	AA	AA	AA	CC	AA	CC	AA	AA	AA	AA	AA	AA	AA	CC	AA	AA	CC	AA	AA	AA	AA	CC	AA	CC	CC	CC	AA	CC	AA	CC	AA	AA	CC	CC	CC	AA	CC	CC	CC	CC	CC	CC	CC
chr2B:530840	530840	C/A	2B	CC	CC	CC	CC	CC	CC	AA	CC	AA	CC	CC	CC	CC	CC	CC	CC	AA	CC	CC	AA	CC	CC	CC	CC	AA	CC	AA	AA	AA	CC	AA	CC	AA	CC	CC	AA	AA	AA	CC	AA	AA	AA	AA	AA	AA	AA
chr6D:531155	531155	G/C	6D	GG	GG	GG	CC	GG	CC	GG	CC	CC	GG	CC	GG	GG	GG	GG	CC	GC	GG	GG	GG	GG	CC	CC	GG	CC	GG	GG	CC	GG	GC	GC	GG	GG	CC	GG	GG	CC	GG	GG	GC	CC	CC	CC	CC	CC	CC
chr3B:534951	534951	T/G	3B	TT	TT	TT	TT	TT	TT	TT	TT	TT	TT	TT	TT	TT	TT	GG	TT	TT	TT	TT	TT	TT	TT	TT	TT	GG	TT	TT	TT	TT	TT	TT	TT	TT	TT	TT	TT	TT	TT	GG	TT	TT	TT	TT	TT	TT	TT
chr3B:534997	534997	C/T	3B	CC	CC	CC	CC	CC	CC	CC	CC	CC	CC	CC	CC	CC	CC	TT	CC	CC	CC	CC	CC	CC	CC	CC	CC	TT	CC	CC	CC	CC	CC	CC	CC	CC	CC	CC	CC	CC	CC	CT	CC	CC	CC	CC	CC	CC	CC
chr7A:538948	538948	T/C	7A	TT	TT	CT	TT	TT	TT	TT	TT	TT	TT	TT	TT	CC	TT	TT	TT	TT	TT	CC	TT	TT	TT	CC	TT	TT	TT	TT	TT	TT	TT	TT	CC	TT	TT	CC	TT	TT	TT	TT	TT	TT	TT	TT	TT	TT	TT
chr7A:538967	538967	T/C	7A	TT	TT	CT	TT	TT	TT	TT	TT	TT	TT	TT	TT	CC	TT	TT	TT	TT	TT	CC	TT	TT	TT	CC	TT	TT	TT	TT	TT	TT	TT	TT	CC	TT	TT	CC	TT	TT	TT	TT	TT	TT	TT	TT	TT	TT	TT
chr1D:547982	547982	G/C	1D	GG	GG	GG	GG	GG	GG	GG	GC	GG	GG	GG	GG	GG	GG	GC	GG	GG	GG	CC	GG	GG	GG	GG	GG	GG	GG	GG	GC	GG	GG	GG	GG	GG	GG	GG	GG	GG	CC	GG	GG	GG	GG	GG	GG	GG	GG
chr3D:557331	557331	G/A	3D	AA	GG	GG	GG	AA	AA	GG	AA	GG	GG	AA	AA	GG	AA	GG	GG	GG	GG	GG	GG	GG	GG	GG	GG	GG	AA	AA	AA	GG	GG	GG	GG	GG	AA	GG	GG	GG	GG	AA	AA	GG	GG	GG	GG	GG	GG
chr3D:557344	557344	T/C	3D	CC	TT	TT	TT	CC	CC	TT	CC	TT	TT	CC	CC	TT	CC	TT	TT	TT	TT	TT	TT	TT	TT	TT	TT	TT	CC	CC	CC	TT	TT	TT	TT	TT	CC	TT	TT	TT	TT	CC	CC	TT	TT	TT	TT	TT	TT
chr3D:565697	565697	C/T	3D	TT	CC	CT	CC	CT	TT	CC	TT	CC	CC	TT	TT	CC	TT	CC	CC	CC	CC	CC	CC	CC	CC	CC	CC	CC	TT	TT	TT	CC	CC	CC	CC	CC	TT	CC	CC	CT	CC	TT	TT	CC	CC	CC	CC	CC	CC
chr3D:565706	565706	A/C	3D	CC	AA	AC	AA	AC	CC	AA	CC	AA	AA	CC	CC	AA	CC	CC	AA	CC	AA	AA	AA	AA	AA	AA	AA	AA	CC	CC	CC	AA	AA	AA	AA	AA	CC	AA	AA	AC	AA	CC	CC	AC	AA	AA	AA	AA	AA
chr3D:565713	565713	A/G	3D	GG	AA	AG	AA	AG	GG	AA	GG	AA	AA	GG	GG	AA	GG	GG	AA	GG	AA	AA	AA	AA	AA	AA	AA	AA	GG	GG	GG	AA	AA	AA	AA	AA	GG	AA	AA	AG	AA	GG	GG	AG	AA	AA	AA	AA	AA
chr3D:565744	565744	A/T	3D	TT	AA	AT	AA	AT	TT	AA	TT	AA	AA	TT	TT	AA	TT	TT	AA	TT	AA	AA	AA	AA	AA	AA	AA	AA	TT	TT	TT	AA	AA	AA	AA	AA	TT	AA	AA	AT	AA	TT	TT	AT	AA	AA	AA	AA	AA
chr3A:572644	572644	G/A	3A	AA	GG	GG	AA	GG	GG	GG	GG	GG	GG	GG	GG	GG	GG	AA	GG	GG	GG	GG	GG	GG	AA	GG	AA	GG	AA	GG	GG	GG	GG	GG	AG	GG	AA	GG	GG	AG	AA	AA	GG	GG	GG	GG	GG	GG	GG
chr2A:574553	574553	C/T	2A	TT	TT	CC	CC	CC	CC	TT	CC	CC	TT	CC	CC	CC	CC	CC	CC	TT	CC	CC	CC	TT	CC	CC	CC	CC	CC	CC	CT	CC	CT	CC	CC	CC	CC	CC	CC	CC	CC	CC	CC	CC	CC	CC	CC	CC	CC
chr2A:581628	581628	T/C	2A	TT	TT	TT	TT	CT	TT	TT	TT	TT	TT	CT	TT	TT	TT	CT	TT	TT	TT	TT	TT	TT	TT	TT	TT	TT	CT	TT	TT	TT	TT	TT	TT	TT	TT	TT	TT	TT	TT	CT	TT	TT	TT	TT	TT	TT	TT
chr4B:585895	585895	C/T	4B	CC	CC	CC	CC	CC	TT	CC	TT	CC	TT	CC	CC	CC	TT	CC	CC	TT	CC	TT	CC	TT	CC	CC	TT	CC	CC	CT	CC	CC	TT	CT	CC	CC	CC	TT	CC	TT	CT	CT	CC	TT	TT	CC	CC	CC	CC
chr4B:585978	585978	G/A	4B	GG	GG	GG	GG	GG	AA	GG	AA	GG	AA	GG	GG	GG	AA	GG	GG	AA	GG	AA	GG	AA	GG	GG	AA	GG	GG	AG	GG	GG	AA	AG	GG	GG	GG	AA	GG	AA	AG	AG	GG	AA	AA	GG	GG	GG	GG
chr4B:588242	588242	C/T	4B	CC	CC	CC	CC	CC	TT	CC	TT	CC	TT	CC	CC	CC	TT	CC	CC	CT	CC	TT	CC	TT	CC	CC	CT	CC	CC	CT	CC	CC	TT	CT	CC	CC	CC	TT	CC	TT	CT	CT	CC	TT	TT	CC	CC	CC	CC
chr4B:588264	588264	G/A	4B	GG	GG	GG	GG	GG	GG	GG	GG	GG	GG	GG	GG	GG	GG	GG	GG	AG	GG	GG	GG	GG	GG	AG	AG	GG	GG	GG	GG	GG	GG	GG	GG	GG	GG	GG	GG	GG	GG	GG	GG	GG	GG	GG	GG	GG	GG
chr4B:588306	588306	G/T	4B	GG	GG	GG	GG	GG	GG	GG	GG	GG	GG	GG	GG	GG	GG	GG	GG	GT	GG	GG	GG	GG	GG	GT	GT	GG	GG	GG	GG	GG	GG	GG	GG	GG	GG	GG	GG	GG	GG	GG	GG	GG	GG	GG	GG	GG	GG
chr4B:588312	588312	G/A	4B	GG	GG	GG	GG	GG	GG	GG	GG	GG	GG	GG	GG	GG	GG	GG	GG	AG	GG	GG	GG	GG	GG	AG	AG	GG	GG	GG	GG	GG	GG	GG	GG	GG	GG	GG	GG	GG	GG	GG	GG	GG	GG	GG	GG	GG	GG
chr4B:588318	588318	A/G	4B	AA	AA	AA	AA	AA	AA	AA	AA	AA	AA	AA	AA	AA	AA	AA	AA	AG	AA	AA	AA	AA	AA	AG	AG	AA	AA	AA	AA	AA	AA	AA	AA	AA	AA	AA	AA	AA	AA	AA	AA	AA	AA	AA	AA	AA	AA
chr4B:588384	588384	A/G	4B	AA	AA	AA	AA	AA	GG	AA	GG	AA	GG	AA	AA	AA	GG	AA	AA	GG	AA	GG	AA	GG	AA	AG	GG	AA	AA	GG	AA	AA	GG	AG	AA	AA	AA	GG	AA	GG	GG	AG	AA	GG	GG	GG	AA	AA	AA
chr2B:594736	594736	T/G	2B	GG	GG	TT	TT	TT	TT	TT	TT	TT	TT	TT	TT	TT	TT	TT	TT	TT	TT	TT	TT	TT	TT	TT	TT	TT	TT	TT	TT	TT	TT	TT	TT	TT	TT	TT	TT	TT	TT	TT	TT	TT	TT	TT	TT	TT	TT
chr2B:595101	595101	T/C	2B	CT	TT	TT	TT	TT	TT	CC	TT	CC	TT	TT	CT	TT	TT	TT	TT	CC	TT	TT	CT	TT	TT	TT	TT	CC	TT	CT	CC	CC	CC	TT	TT	CT	TT	TT	CC	CC	CC	TT	TT	CC	CC	CC	CC	CC	CC
chr2B:595120	595120	T/C	2B	CT	TT	TT	TT	TT	TT	CC	TT	CC	TT	TT	CT	TT	TT	TT	TT	CC	TT	TT	CT	TT	TT	TT	TT	CC	TT	CT	CC	CC	CC	TT	TT	CT	TT	TT	CC	CC	CC	TT	TT	CC	CC	CC	CC	CC	CC
chr7B:606036	606036	G/T	7B	TT	TT	GG	TT	GG	GG	GG	GG	GG	GG	GT	GG	GG	GG	GG	GT	GG	GG	GG	GG	TT	TT	GG	GG	TT	GG	GT	TT	GG	GG	GG	TT	GG	GG	GG	GG	GG	GG	GG	GT	GG	TT	TT	TT	TT	TT
chr3A:607675	607675	G/A	3A	GG	AG	AA	GG	GG	AA	AA	GG	AA	GG	AG	AA	GG	GG	GG	AA	GG	GG	AA	GG	AA	GG	AA	GG	AA	GG	AA	AA	AA	GG	GG	GG	GG	GG	GG	AA	GG	GG	GG	AG	GG	AA	AA	AA	AA	AA
chr6B:608163	608163	G/A	6B	GG	GG	GG	GG	GG	GG	GG	GG	GG	GG	GG	GG	GG	GG	GG	GG	GG	GG	GG	GG	GG	GG	GG	AA	GG	AA	GG	GG	GG	GG	GG	GG	GG	GG	GG	GG	GG	GG	GG	AA	GG	GG	GG	GG	GG	GG
chr7B:608330	608330	C/A	7B	CC	AA	CC	AA	CC	CC	CC	CC	CC	CC	AC	CC	CC	CC	CC	CC	CC	CC	CC	CC	AA	CC	CC	CC	AA	CC	CC	AA	CC	CC	CC	CC	CC	CC	CC	CC	CC	CC	CC	CC	CC	AA	AA	AA	AA	AA
chr7B:608449	608449	C/G	7B	CC	GG	CC	GG	CC	CC	CC	CC	CC	CC	GC	CC	CC	CC	GG	GG	CC	CC	CC	CC	GG	CC	CC	CC	GC	CC	GC	GG	CC	CC	CC	GC	CC	CC	CC	CC	CC	CC	CC	CC	CC	GG	GG	GG	GG	GG
chr3A:614896	614896	C/T	3A	TT	CC	CC	CC	CC	CC	CC	CC	CC	CC	CC	CC	CC	CC	TT	CC	CC	CC	CC	CC	CC	CC	CC	TT	CC	CT	CC	CC	CC	CC	CC	TT	CC	CC	CC	CC	CC	TT	CC	CC	CC	CC	CC	CC	CC	CC
chr6B:616529	616529	G/A	6B	GG	GG	GG	GG	GG	GG	GG	GG	GG	GG	GG	GG	GG	GG	GG	GG	GG	GG	GG	GG	GG	GG	GG	AA	GG	AA	GG	GG	GG	GG	GG	GG	GG	GG	GG	GG	GG	GG	GG	AG	GG	GG	GG	GG	GG	GG
chr2A:617054	617054	G/A	2A	GG	GG	GG	GG	GG	GG	GG	GG	GG	GG	GG	GG	GG	GG	GG	GG	GG	GG	GG	GG	GG	GG	GG	GG	GG	GG	AA	GG	GG	GG	GG	AG	AG	GG	GG	GG	GG	GG	GG	AG	GG	GG	GG	GG	GG	GG
chr1D:617253	617253	T/C	1D	CC	CT	CC	TT	TT	CC	TT	TT	TT	CC	TT	TT	CC	CC	TT	TT	CC	TT	CC	CC	TT	CC	CC	TT	TT	TT	CT	TT	CC	CC	TT	TT	TT	CC	CC	CT	CC	CC	TT	CT	CC	TT	TT	TT	CC	TT
chr1D:617350	617350	A/G	1D	AA	AG	AA	AA	AA	AA	AA	AA	AA	AA	AA	AA	AA	AA	AA	GG	AA	AA	AA	AA	AA	AA	AA	AA	AA	AA	AA	AA	AA	AA	AA	AA	GG	AA	AA	AA	AA	AA	AA	AA	AA	AA	AA	AA	AA	AA
chr1D:617362	617362	G/T	1D	GG	GT	GG	GG	GG	GG	GG	GG	GG	GG	GG	GG	GG	GG	GG	TT	GG	GG	GG	GG	GG	GG	GG	GG	GG	GG	GG	GG	GG	GG	GG	GG	TT	GG	GG	GG	GG	GG	GG	GG	GG	GG	GG	GG	GG	GG
chr5B:618527	618527	A/G	5B	AA	AA	AA	AA	AA	AA	AA	AG	AA	GG	GG	AA	GG	AA	AA	AA	AG	AA	GG	AA	GG	AG	GG	GG	AG	GG	AA	AA	AA	AA	AA	AA	AA	AA	GG	AA	AA	AA	AA	AA	GG	AA	AA	GG	AA	AA
chr3B:621618	621618	G/C	3B	GG	GG	GG	GG	GG	GG	GG	GG	GG	CC	GG	GG	GG	GG	GG	GG	GG	GG	GG	GG	CC	GG	GG	GG	GG	GG	GG	GG	GG	GC	GC	GG	GG	GG	GG	GG	GG	GG	GG	GC	GG	GG	GG	GG	GG	GG
chr3B:621698	621698	C/T	3B	TT	CC	CT	TT	CC	CC	CC	CC	CC	CC	CT	TT	CC	CC	CC	CC	CT	CC	TT	CC	CC	CC	CC	CC	CC	CC	CC	CC	CC	CC	CC	CC	CC	CC	CC	CC	CC	CC	CC	CT	CC	CC	CC	CC	CC	CC
chr3B:621707	621707	G/A	3B	GG	GG	GG	GG	GG	GG	GG	GG	GG	AA	GG	GG	GG	GG	GG	GG	GG	GG	GG	GG	AA	GG	GG	GG	GG	GG	GG	GG	GG	AG	AG	GG	GG	GG	GG	GG	GG	GG	GG	AG	GG	GG	GG	GG	GG	GG
chr3B:621735	621735	G/A	3B	GG	GG	GG	GG	GG	AA	GG	GG	GG	GG	GG	GG	GG	GG	AA	GG	AG	AA	GG	AA	GG	GG	GG	AA	AA	GG	GG	GG	GG	GG	AG	AA	GG	GG	GG	GG	GG	AA	AG	GG	GG	AG	GG	GG	GG	AA
chr4B:622371	622371	G/A	4B	GG	GG	GG	GG	GG	AA	GG	GG	GG	AA	GG	GG	GG	AA	GG	GG	GG	GG	AA	GG	GG	GG	GG	AA	GG	GG	AG	GG	GG	GG	GG	GG	GG	GG	GG	GG	GG	GG	AA	GG	GG	AG	GG	GG	GG	GG
chr4B:622405	622405	A/G	4B	AA	AA	AA	AA	AA	GG	AA	AA	AA	GG	AA	AA	AA	GG	AA	AA	AA	AA	GG	AA	AA	AA	AA	GG	AA	AA	AG	AA	AA	AA	AA	AA	AA	AA	AA	AA	AA	AA	GG	AA	AA	AG	AA	AA	AA	AA
chr4B:622996	622996	G/A	4B	GG	GG	GG	GG	GG	AA	GG	GG	GG	AA	GG	GG	GG	AA	GG	GG	GG	GG	AA	GG	GG	GG	GG	AA	GG	GG	AG	GG	GG	GG	GG	GG	GG	GG	GG	GG	GG	GG	AG	GG	GG	AG	GG	GG	GG	GG
chr6B:630382	630382	G/A	6B	AA	GG	GG	GG	GG	GG	GG	GG	GG	AG	GG	GG	GG	GG	GG	GG	GG	GG	GG	GG	GG	AA	AA	GG	GG	GG	GG	GG	GG	GG	GG	AA	GG	GG	GG	GG	GG	GG	GG	GG	GG	GG	GG	GG	GG	GG
chr2A:631318	631318	A/G	2A	GG	GG	AA	AA	AA	AA	GG	AA	AA	GG	AA	AA	AA	AA	AA	AA	GG	AA	AA	AA	GG	AA	AA	AA	AA	AA	AA	AG	AA	AA	AA	AA	AA	AA	AA	AA	AA	AA	AA	AA	AA	AA	AA	AA	AA	AA
chr2B:639076	639076	A/G	2B	AA	AA	AA	AA	AA	AA	GG	AA	GG	AA	AA	AA	AA	AA	AA	AA	GG	AA	AA	AA	AA	AA	AA	AA	GG	AA	AG	GG	GG	AG	AA	AA	AG	AA	AA	GG	GG	GG	AA	AA	GG	GG	GG	GG	GG	GG
chr5A:644175	644175	C/A	5A	AA	CC	CC	CC	CC	CC	CC	CC	CC	CC	CC	AA	CC	CC	CC	CC	CC	CC	CC	CC	CC	CC	CC	AA	CC	CC	AC	AA	CC	CC	CC	AA	CC	AA	CC	CC	CC	CC	CC	CC	CC	CC	CC	CC	CC	CC
chr6B:647676	647676	C/T	6B	CC	CC	TT	CC	CC	CC	TT	CC	CC	CC	CC	TT	CC	TT	CC	CC	TT	TT	TT	TT	TT	CC	CC	TT	CC	TT	CC	CC	CC	CC	CC	CC	TT	CC	CC	CC	CC	TT	CC	CT	CC	CC	CC	CC	CC	CC
chr3B:652310	652310	G/A	3B	GG	GG	GG	GG	GG	AA	GG	GG	GG	GG	GG	GG	GG	GG	GG	GG	AG	GG	GG	GG	GG	GG	GG	GG	GG	GG	GG	GG	GG	GG	GG	GG	GG	GG	GG	GG	GG	GG	GG	GG	GG	GG	GG	GG	GG	AA
chr3B:652323	652323	C/T	3B	CC	CC	CC	CC	CC	TT	CC	CC	CC	CC	CC	CC	CC	CC	CC	CC	CT	CC	CC	CC	CC	CC	CC	CC	CC	CC	CC	CC	CC	CC	CC	CC	CC	CC	CC	CC	CC	CC	CC	CC	CC	CC	CC	CC	CC	TT
chr3B:652366	652366	G/T	3B	GG	GG	GG	GG	GG	TT	GG	GG	GG	GG	GG	GG	GG	GG	GG	GG	GT	GG	GG	GG	GG	GG	GG	GG	GG	GG	GG	GG	GG	GG	GG	GG	GG	GG	GG	GG	GG	GG	GG	GG	GG	GG	GG	GG	GG	TT
chr3B:652383	652383	C/A	3B	CC	CC	CC	CC	CC	AA	CC	CC	CC	CC	CC	CC	CC	CC	CC	CC	AC	CC	CC	CC	CC	CC	CC	CC	CC	CC	CC	CC	CC	CC	CC	CC	CC	CC	CC	CC	CC	CC	CC	CC	CC	CC	CC	CC	CC	AA
chr7A:652695	652695	A/G	7A	AA	AA	GG	AA	AA	AA	AA	AA	AA	AA	AA	AA	AA	AA	AA	AA	AA	AA	GG	AA	AA	AA	GG	AA	AA	AA	AG	AG	AA	AA	AA	AA	AA	AA	GG	AA	AA	AA	AA	AA	GG	AA	AA	AA	AA	AA
chr7A:652731	652731	G/A	7A	GG	GG	AA	GG	GG	GG	GG	GG	GG	GG	GG	GG	GG	GG	GG	GG	GG	GG	AA	GG	GG	GG	AA	GG	GG	GG	AG	AG	GG	GG	GG	GG	GG	GG	AA	GG	GG	GG	GG	GG	AA	GG	GG	GG	GG	GG
chr2A:658635	658635	G/C	2A	CC	CC	GG	GG	GG	GG	CC	GG	GG	CC	GG	GG	GG	GG	GG	GG	CC	GG	GG	GG	CC	GG	GG	GG	GG	GG	GG	GC	GG	GG	GG	GG	GG	GG	GG	GG	GG	GG	GG	GG	GG	GG	GG	GG	GG	GG
chr2A:666026	666026	T/G	2A	GG	GG	TT	TT	TT	TT	GG	TT	TT	GG	TT	TT	TT	TT	TT	TT	GG	TT	TT	TT	GG	TT	TT	TT	TT	TT	TT	GT	TT	TT	TT	TT	TT	TT	TT	TT	TT	TT	TT	TT	TT	TT	TT	TT	TT	TT
chr2A:666162	666162	G/C	2A	CC	CC	GG	GG	GG	GG	CC	GG	GG	CC	GG	GG	GG	GG	GG	GG	CC	GG	GG	GG	CC	GG	GG	GG	GG	GG	GG	GC	GG	GC	GG	GG	GG	GG	GG	GG	GG	GG	GG	GG	GG	GG	GG	GG	GG	GG
chr6B:667588	667588	G/A	6B	GG	GG	GG	GG	AA	GG	GG	AA	AA	GG	GG	GG	AA	GG	GG	AA	GG	GG	GG	GG	GG	GG	GG	GG	AA	GG	AA	GG	AA	AA	AG	GG	GG	AA	GG	AA	AA	GG	AA	AG	AA	AA	AA	AA	AA	AA
chr3A:673748	673748	C/T	3A	TT	CC	CC	TT	CC	CC	CC	CC	CC	CC	CC	CC	CC	CC	TT	CC	CC	CC	CC	CC	CC	TT	CC	TT	CC	TT	CC	CC	CC	CC	CC	TT	CT	TT	CC	CC	CT	TT	TT	CC	CC	CC	CC	CC	CC	CC
chr3B:674666	674666	C/A	3B	CC	CC	CC	CC	CC	AA	CC	CC	CC	CC	CC	CC	CC	CC	CC	CC	AC	AA	CC	AA	CC	CC	CC	CC	CC	CC	CC	CC	CC	CC	CC	AC	CC	CC	CC	CC	CC	AA	CC	CC	CC	CC	CC	CC	CC	AA
chr3B:674668	674668	A/T	3B	AA	AA	AA	AA	AA	AA	AA	AA	AA	TT	AA	AA	AA	AA	AA	AA	AA	AA	AA	AA	TT	AA	AA	AA	AA	AA	AA	AA	AA	AA	AA	AA	AA	AA	AA	AA	AA	AA	AA	AT	AA	AA	AA	AA	AA	AA
chr3B:674672	674672	A/T	3B	AA	AA	AA	AA	AA	TT	AA	AA	AA	AA	AT	AA	AA	AA	AA	AA	AT	TT	AA	TT	AA	AA	AA	AA	AA	AA	AA	TT	AA	AT	AA	AT	AA	AA	AA	AA	AA	TT	AA	AA	AA	AA	AA	AA	AA	TT
chr3B:674688	674688	A/G	3B	AA	AA	AA	AA	AA	GG	AA	AA	AA	AA	AG	AA	AA	AA	AA	AA	AG	GG	AA	GG	AA	AA	AA	AA	AA	AA	AA	GG	AA	AG	AA	AG	AA	AA	AA	AA	AA	GG	AA	AA	AA	AA	AA	AA	AA	GG
chr3B:674780	674780	C/T	3B	CC	TT	CC	CC	TT	CC	CC	TT	CC	CC	CC	CC	CC	TT	CC	CC	CC	CC	CC	CC	CC	CC	TT	CC	CC	TT	TT	CC	CC	CT	CC	CC	CT	TT	CC	TT	CT	CC	CC	CC	TT	CC	CC	CC	CC	CC
chr3B:674809	674809	C/A	3B	CC	CC	CC	CC	CC	CC	CC	CC	CC	AA	CC	CC	CC	CC	CC	CC	CC	CC	CC	CC	AA	CC	CC	CC	CC	CC	CC	CC	CC	CC	CC	CC	CC	CC	CC	CC	CC	CC	CC	AC	CC	CC	CC	CC	CC	CC
chr3B:674865	674865	C/T	3B	CC	CC	CC	CC	CC	CC	CC	CC	CC	TT	CC	CC	CC	CC	CC	CC	CC	CC	CC	CC	TT	CC	CC	CC	CC	CC	CC	CC	CC	CC	CC	CC	CC	CC	CC	CC	CC	CC	CC	CC	CC	CC	CC	CC	CC	CC
chr7B:678274	678274	G/A	7B	GG	GG	AG	GG	GG	GG	GG	GG	GG	GG	GG	AG	GG	GG	AA	GG	GG	GG	GG	GG	GG	GG	GG	GG	GG	AA	GG	AG	AG	GG	GG	GG	GG	GG	GG	GG	GG	GG	GG	GG	GG	GG	GG	GG	GG	GG
chr3B:680540	680540	T/A	3B	TT	TT	AA	TT	TT	TT	AA	AA	AA	AA	TT	TT	AA	TT	TT	AA	TT	TT	TT	AT	AA	AT	TT	AA	TT	TT	TT	AA	AA	AT	AA	AT	AT	TT	AA	TT	AA	TT	TT	TT	TT	AA	AA	AA	AA	TT
chr3B:680555	680555	G/A	3B	GG	GG	AA	GG	GG	GG	AA	GG	AA	AA	GG	GG	AA	GG	GG	AA	GG	GG	GG	AG	AA	AG	GG	AA	GG	GG	GG	GG	AA	AG	AA	AG	AG	GG	AA	GG	AA	GG	GG	GG	GG	AA	AA	AA	AA	GG
chr7A:681488	681488	C/T	7A	CC	CC	CC	CC	CC	CC	CC	CC	CC	CC	CC	CC	CC	CC	CC	CC	CC	CC	TT	CC	CC	CC	TT	CC	CC	CC	CC	CC	CC	CC	CC	CC	CC	CC	TT	CC	CC	CC	CC	CC	CC	CC	CC	CC	CC	CC
chr7A:681574	681574	A/G	7A	AA	AA	AA	AA	AA	AA	AA	AA	AA	AA	AA	AA	AA	AA	AA	AA	AA	AA	GG	AA	AA	AA	GG	AA	AA	AA	AA	AA	AA	AA	AA	AA	AA	AA	GG	AA	AA	AA	AA	AA	AA	AA	AA	AA	AA	AA
chr7A:681600	681600	T/A	7A	TT	TT	TT	TT	TT	TT	TT	TT	TT	TT	TT	TT	TT	TT	TT	TT	TT	TT	AA	TT	TT	TT	AA	TT	TT	TT	TT	TT	TT	TT	TT	TT	TT	TT	AA	TT	TT	TT	TT	TT	TT	TT	TT	TT	TT	TT
chr7A:681632	681632	C/T	7A	CC	CC	CC	CC	CC	CC	CC	CC	CC	CC	CC	CC	CC	CC	CC	CC	CC	CC	TT	CC	CC	CC	TT	CC	CC	CC	CC	CC	CC	CC	CC	CC	CC	CC	TT	CC	CC	CC	CC	CC	CC	CC	CC	CC	CC	CC
chr2A:682694	682694	C/T	2A	TT	TT	CC	CC	CC	CC	TT	CC	CC	TT	CC	CC	CC	CC	CC	CC	TT	CC	CC	CC	TT	CC	CC	CC	CC	CC	CC	CT	CC	CC	CC	CC	CC	CC	CC	CC	CC	CC	CC	CC	CC	CC	CC	CC	CC	CC
chr2A:682728	682728	A/G	2A	GG	GG	AA	AA	AA	AA	GG	AA	AA	GG	AA	AA	AA	AA	AA	AA	GG	AA	AA	AA	GG	AA	AA	AA	AA	AA	AA	AG	AA	AA	AA	AA	AA	AA	AA	AA	AA	AA	AA	AA	AA	AA	AA	AA	AA	AA
chr2A:682760	682760	G/T	2A	GG	GG	GG	GG	GG	GG	GG	GG	GG	GG	GG	TT	GG	GG	GG	GG	GG	GG	GG	GG	GG	GG	TT	GG	GG	GG	GG	GG	GG	GG	GG	GG	GG	GG	GG	GG	GG	GG	GG	GG	GG	GG	GG	GG	GG	GG
chr6A:683044	683044	C/G	6A	GG	GG	CC	CC	CC	CC	GG	GG	CC	CC	CC	GG	CC	CC	GG	GG	CC	CC	CC	CC	CC	CC	GG	CC	CC	CC	GG	CC	CC	GC	CC	CC	CC	GC	CC	CC	GC	CC	CC	GG	GG	CC	CC	CC	CC	CC
chr6D:687725	687725	G/T	6D	GG	GG	GG	GG	GG	GG	GG	GG	GG	GG	GG	GG	GG	GG	GG	GG	GG	GG	GG	GG	GG	TT	GG	GG	GG	GG	GG	GG	GG	GG	GG	GG	GG	TT	GG	GG	TT	GG	GG	GG	TT	GG	TT	GG	TT	GG
chr2B:688095	688095	A/G	2B	AA	AA	AA	AA	AA	AA	GG	AA	GG	AA	AA	AA	AA	AA	AA	AA	GG	AA	AA	GG	GG	AA	AA	AA	GG	AA	AG	GG	GG	AA	AG	AA	AG	AA	AA	GG	GG	GG	AA	AG	GG	GG	GG	GG	GG	GG
chr3B:693109	693109	T/C	3B	TT	TT	TT	TT	TT	TT	TT	CT	TT	CC	TT	TT	TT	TT	TT	TT	TT	TT	TT	TT	CC	TT	TT	TT	TT	TT	TT	CT	TT	TT	CT	TT	TT	TT	TT	TT	TT	TT	TT	CT	TT	TT	TT	TT	TT	TT
chr3A:698386	698386	A/G	3A	AA	AA	GG	AA	GG	AA	AA	AA	AA	GG	AA	AA	GG	GG	AA	AA	GG	GG	AA	GG	AA	AA	AA	AA	AA	AA	AA	AA	AA	GG	GG	AA	AG	AA	GG	GG	AG	AA	AA	AG	GG	AA	AA	AA	AA	AA
chr3A:698757	698757	C/G	3A	CC	CC	GG	CC	GG	CC	CC	CC	CC	GG	CC	CC	GG	GG	CC	CC	GG	GG	CC	GG	CC	CC	CC	CC	CC	CC	CC	CC	CC	GG	GG	CC	GC	CC	GG	GG	GC	CC	CC	GC	GG	CC	CC	CC	CC	CC
chr3A:698789	698789	G/A	3A	GG	GG	AA	GG	AA	GG	GG	GG	GG	AA	GG	GG	AA	AA	GG	GG	AA	AA	GG	AA	GG	GG	GG	GG	GG	GG	GG	GG	GG	AA	AA	GG	AG	GG	AA	AA	AG	GG	GG	AG	AA	GG	GG	GG	GG	GG
chr6A:703707	703707	A/C	6A	CC	CC	AA	AA	AA	AA	CC	CC	AA	AA	AC	CC	CC	AA	CC	AC	AA	AA	AA	AA	AA	AC	CC	CC	AA	CC	AA	AA	AA	AC	AA	CC	AA	CC	CC	CC	AC	AA	CC	CC	CC	AA	AA	AA	AA	AA
chr6A:703729	703729	T/C	6A	CC	CC	TT	TT	TT	TT	CC	CC	TT	TT	CT	CC	CC	TT	CC	CT	TT	TT	TT	TT	TT	CC	CC	CC	TT	CC	TT	TT	TT	CT	TT	CC	TT	CC	CC	CC	CT	TT	CC	CC	CC	TT	TT	TT	TT	TT
chr6B:705208	705208	G/A	6B	GG	GG	GG	GG	GG	GG	GG	GG	GG	GG	AA	GG	GG	GG	GG	GG	GG	GG	GG	GG	GG	GG	GG	GG	GG	GG	AG	AA	GG	GG	AG	AG	GG	GG	AA	GG	GG	GG	GG	GG	GG	GG	GG	GG	GG	GG
chr6B:705232	705232	C/T	6B	CC	CC	CC	CC	CC	CC	CC	CC	CC	CC	TT	CC	CC	CC	CC	CC	CC	CC	CC	CC	CC	CC	CC	CC	CC	CC	CT	TT	CC	CC	CT	CC	CC	CC	TT	CC	CC	CC	CC	CC	CC	CC	CC	CC	CC	CC
chr6B:711511	711511	T/C	6B	TT	TT	TT	TT	TT	TT	TT	TT	TT	TT	TT	TT	TT	TT	TT	TT	TT	TT	TT	TT	TT	TT	TT	TT	TT	TT	TT	TT	TT	TT	TT	TT	TT	TT	TT	TT	CT	TT	TT	TT	TT	CC	TT	TT	TT	TT
chr3A:711537	711537	G/T	3A	GG	TT	TT	GG	GG	TT	TT	TT	TT	GG	TT	TT	GG	GG	GG	TT	GG	GG	TT	GG	TT	GG	TT	GG	TT	GG	TT	TT	TT	GG	GG	GG	GG	GG	GG	GG	GG	GG	GG	GG	GG	TT	TT	TT	TT	TT
chr2A:718102	718102	T/C	2A	TT	TT	CT	TT	TT	TT	TT	CT	TT	TT	TT	TT	TT	TT	TT	TT	TT	TT	CC	TT	TT	TT	TT	TT	TT	TT	TT	TT	TT	TT	CT	TT	TT	TT	TT	TT	TT	TT	TT	TT	TT	TT	TT	TT	TT	TT
chr2A:718160	718160	C/A	2A	CC	CC	AC	CC	CC	CC	CC	AC	CC	CC	CC	CC	CC	CC	CC	CC	CC	CC	AA	CC	CC	CC	CC	CC	CC	CC	CC	CC	CC	CC	AC	CC	CC	CC	CC	CC	CC	CC	CC	CC	CC	CC	CC	CC	CC	CC
chr2B:718926	718926	A/C	2B	AA	AA	AA	AA	AA	AA	CC	AA	CC	AA	AA	AA	AA	AA	AA	AA	CC	AA	AA	CC	CC	AA	AA	AA	CC	AA	AC	CC	CC	AA	AA	AA	AC	AA	AA	CC	CC	CC	AA	AA	CC	CC	CC	CC	CC	CC
chr2B:722288	722288	G/A	2B	GG	GG	GG	GG	GG	GG	AA	GG	AA	GG	GG	GG	GG	GG	GG	GG	AA	GG	GG	GG	GG	GG	GG	GG	AA	GG	AG	AA	AA	GG	AG	GG	AG	GG	GG	AA	AA	AA	GG	AG	AA	AA	AA	AA	AA	AA
chr6D:723377	723377	G/A	6D	GG	GG	AG	GG	GG	GG	GG	GG	GG	GG	GG	GG	GG	GG	GG	GG	GG	GG	GG	GG	GG	GG	GG	AA	GG	AA	AG	GG	GG	GG	GG	GG	AG	GG	GG	GG	GG	AA	GG	AG	GG	GG	GG	GG	GG	GG
chr6D:723427	723427	C/A	6D	CC	CC	AC	CC	CC	CC	CC	CC	CC	CC	CC	CC	CC	CC	CC	CC	CC	CC	CC	CC	CC	CC	CC	AA	CC	AA	AC	CC	CC	CC	CC	CC	AC	CC	CC	CC	CC	AA	CC	AC	CC	CC	CC	CC	CC	CC
chr6D:723435	723435	G/A	6D	GG	GG	AG	GG	GG	GG	GG	GG	GG	GG	GG	GG	GG	GG	GG	GG	GG	GG	GG	GG	GG	GG	GG	AA	GG	AA	AG	GG	GG	GG	GG	GG	AG	GG	GG	GG	GG	AA	GG	AG	GG	GG	GG	GG	GG	GG
chr6D:723498	723498	T/G	6D	TT	TT	GT	TT	TT	TT	TT	TT	TT	TT	TT	TT	TT	TT	TT	TT	TT	TT	TT	TT	TT	TT	TT	GG	TT	GG	GT	TT	TT	TT	TT	TT	GT	TT	TT	TT	TT	GG	TT	GT	TT	TT	TT	TT	TT	TT
chr6A:723997	723997	G/A	6A	GG	GG	GG	GG	GG	GG	GG	GG	GG	GG	GG	GG	GG	GG	GG	GG	GG	GG	GG	GG	GG	AA	GG	AA	GG	AA	GG	GG	GG	GG	GG	GG	GG	AA	GG	AA	GG	GG	AA	GG	GG	GG	GG	GG	GG	GG
chr6A:724062	724062	C/T	6A	CC	CC	CC	CC	CC	CC	CC	CC	CC	CC	CT	CC	TT	CC	CC	CC	CC	CC	CC	CC	CC	CC	CC	CC	CC	CC	CC	CC	CC	CC	CC	TT	CC	CC	TT	CC	CC	CC	CC	CC	CC	CC	CC	CC	CC	CC
chr2B:726082	726082	C/T	2B	CC	CC	CC	CC	CC	CC	TT	CC	TT	CC	CC	CC	CC	CC	CC	CC	TT	CC	CC	CC	TT	CC	CC	CC	TT	CC	CT	TT	TT	CC	CT	CC	CT	CC	CC	TT	TT	TT	CC	CT	TT	TT	TT	TT	TT	TT
chr2B:726089	726089	G/C	2B	GG	GG	GG	GG	GG	GG	CC	GG	CC	GG	GG	GG	GG	GG	GG	GG	CC	GG	GG	GG	GG	GG	GG	GG	CC	GG	GC	CC	CC	GG	GC	GG	GC	GG	GG	CC	CC	CC	GG	GC	CC	CC	CC	CC	CC	CC
chr2B:726268	726268	A/G	2B	AA	AA	AA	AA	AA	AA	GG	AA	GG	AA	AA	AA	AA	AA	AA	AA	GG	AA	AA	GG	GG	AA	AA	AA	GG	AA	AG	GG	GG	AA	GG	AA	GG	AA	AA	GG	GG	GG	AA	GG	GG	GG	GG	GG	GG	GG
chr2B:726276	726276	G/A	2B	GG	GG	GG	GG	GG	GG	AA	GG	AA	GG	GG	GG	GG	GG	GG	GG	AA	GG	GG	GG	GG	GG	GG	GG	AA	GG	AG	AA	AA	GG	AA	GG	AG	GG	GG	AA	AA	AA	GG	AG	AA	AA	AA	AA	AA	AA
chr6B:732198	732198	G/A	6B	GG	GG	AA	GG	GG	GG	AA	GG	GG	GG	GG	AA	GG	AA	GG	GG	AA	AA	AA	AA	AA	GG	GG	AA	GG	AA	GG	GG	GG	GG	GG	GG	AA	GG	GG	GG	GG	AA	GG	AG	GG	GG	GG	GG	GG	GG
chr3B:733861	733861	C/G	3B	CC	CC	CC	CC	CC	CC	CC	CC	CC	CC	CC	CC	CC	CC	GG	CC	CC	CC	CC	CC	CC	CC	CC	CC	GG	CC	CC	CC	CC	CC	CC	CC	CC	CC	CC	CC	CC	CC	GG	CC	CC	CC	CC	CC	CC	CC
chr2B:739264	739264	A/G	2B	AA	AA	AA	AA	AA	AA	GG	AA	GG	AA	AA	AA	AA	AA	AA	AA	GG	AA	AA	GG	GG	AA	AA	AA	GG	AA	AG	GG	GG	AG	AG	AA	AG	AA	AA	GG	GG	GG	AA	AG	GG	GG	GG	GG	GG	GG
chr6A:739805	739805	C/T	6A	CC	CC	CT	CC	TT	CC	CC	CC	TT	CC	CT	CC	CC	CC	CC	CT	CC	TT	CC	TT	CC	CC	CC	CC	TT	CC	CC	CC	CC	CC	CT	CC	CC	CC	CC	CC	CC	CC	CC	CC	CC	TT	TT	TT	TT	TT
chr6A:739809	739809	A/G	6A	AA	AA	AA	AA	AA	AA	AA	AA	AA	AA	AA	AA	AA	AA	AA	AA	AA	AA	AA	AA	AA	GG	AA	GG	AA	GG	AA	AA	AA	AG	AA	AA	AG	GG	AA	GG	AA	AA	GG	AA	AA	AA	AA	AA	AA	AA
chr5B:753891	753891	C/T	5B	TT	CC	CT	CT	TT	CC	CC	CT	CC	TT	TT	CC	TT	CC	CC	CC	CC	CC	TT	CC	TT	CC	TT	TT	CC	TT	TT	CT	TT	CC	CC	CC	CC	CC	TT	CC	CC	CC	TT	CC	TT	CT	TT	CC	CC	CC
chr6D:764649	764649	C/T	6D	CC	CC	CC	CC	CC	CC	CC	CC	CC	CC	CC	CC	CC	CC	CC	CC	CC	CC	CC	CC	TT	CC	CC	CC	CC	CC	CC	CC	CC	CC	CC	CC	CC	CC	CC	CC	CC	CC	CC	CC	CC	CC	CC	CC	CC	CC
chr3B:789459	789459	G/A	3B	GG	GG	GG	AA	GG	GG	GG	GG	GG	GG	AA	GG	GG	GG	GG	GG	AG	GG	GG	AG	GG	GG	GG	GG	GG	GG	GG	GG	GG	GG	GG	GG	GG	GG	GG	GG	GG	GG	GG	AG	GG	GG	GG	GG	GG	GG
chr3B:789575	789575	C/T	3B	CC	CC	CC	CC	CC	CC	CC	CC	CC	CC	CC	CC	CC	CC	TT	CC	CC	CC	CC	CC	CC	CC	CC	CC	TT	CC	CC	CC	CC	CC	CC	CC	CC	CC	CC	CC	CC	CC	TT	CC	CC	CC	CC	CC	CC	CC
chr1D:791486	791486	C/T	1D	CT	CC	CC	CC	CC	CC	CC	CC	CC	CC	CC	CC	CC	CC	CC	CC	CC	CC	CC	CC	CC	CC	CC	CC	CC	CC	CC	CC	CC	CT	CC	TT	CC	CC	CC	CC	CC	CC	CC	CC	CC	CC	CC	CC	CC	CC
chr1D:791511	791511	C/T	1D	CT	CC	CC	CC	CC	CC	CC	CC	CC	CC	CC	CC	CC	CC	CC	CC	CC	CC	CC	CC	CC	CC	CC	CC	CC	CC	CC	CC	CC	CT	CC	TT	CC	CC	CC	CC	CC	CC	CC	CC	CC	CC	CC	CC	CC	CC
chr1D:791540	791540	T/G	1D	GT	TT	TT	TT	TT	TT	TT	TT	TT	TT	TT	TT	TT	TT	TT	TT	TT	TT	TT	TT	TT	TT	TT	TT	TT	TT	TT	TT	TT	GT	TT	GG	TT	TT	TT	TT	TT	TT	TT	TT	TT	TT	TT	TT	TT	TT
chr2B:798233	798233	C/T	2B	CC	CC	CC	TT	TT	TT	CC	TT	CC	TT	TT	CC	CC	TT	TT	TT	CC	CC	CT	CC	CC	TT	CC	CC	CC	TT	CC	CC	CC	CT	CT	CT	TT	CC	CC	CC	CC	CC	CC	TT	CC	CC	CC	CC	CC	CC
chr2B:798240	798240	A/C	2B	AA	AA	AA	AA	AA	AA	AA	AA	AA	AA	AA	AA	AA	AA	AA	AA	AA	AA	AA	CC	CC	AA	AA	AA	AA	AA	AA	AA	AA	AA	AA	AA	AA	AA	AA	AA	AA	AA	AA	AA	AA	AA	AA	AA	AA	AA
chr7B:804059	804059	A/G	7B	AA	AA	AA	AA	AA	AA	AA	AA	AA	GG	AA	AA	AA	AA	AA	AG	AA	AA	AA	AA	AA	AA	AA	AA	AA	AA	GG	AA	AA	AA	AA	AG	AA	AA	AA	AA	AA	AA	AA	AA	AA	AA	AA	AA	AA	AA
chr1A:804543	804543	G/A	1A	GG	GG	GG	GG	GG	GG	GG	AA	GG	GG	GG	GG	GG	GG	AA	GG	GG	GG	AA	GG	AA	GG	GG	AA	GG	AA	GG	AA	GG	GG	AG	AA	GG	GG	GG	GG	GG	AG	GG	AG	GG	GG	GG	GG	GG	GG
chr6A:810578	810578	C/T	6A	CC	CC	CC	CC	CC	CC	CC	CC	CC	CC	CC	CC	CC	CC	CC	CC	CC	CC	CC	CC	CC	TT	CC	TT	CC	TT	CC	CC	CC	CC	CC	CC	TT	TT	CC	TT	CC	CC	TT	CC	CC	CC	CC	CC	CC	CC
chr3B:810759	810759	T/C	3B	TT	TT	TT	TT	TT	TT	TT	TT	TT	TT	TT	TT	TT	TT	CC	TT	TT	TT	TT	TT	TT	TT	TT	TT	CC	TT	TT	TT	TT	TT	TT	TT	TT	TT	TT	TT	TT	TT	CT	TT	TT	TT	TT	TT	TT	TT
chr6A:812737	812737	A/C	6A	AA	AA	AA	AA	AA	AA	AA	AA	AA	AA	AA	AA	AA	AA	AA	AA	CC	AA	AA	AA	AA	AA	AA	AA	AA	AA	AA	CC	CC	AA	AA	AA	AA	AA	AA	AA	AC	AA	AA	AA	AA	AA	AA	AA	AA	AA
chr6A:812745	812745	G/A	6A	GG	GG	GG	GG	GG	GG	GG	GG	GG	GG	GG	GG	GG	GG	GG	GG	GG	GG	GG	GG	GG	AA	GG	AA	GG	AA	GG	GG	GG	GG	GG	GG	AG	AG	GG	AA	GG	GG	AA	GG	GG	GG	GG	GG	GG	GG
chr6A:812772	812772	C/T	6A	TT	TT	CC	CC	CC	CC	TT	TT	CC	CC	CC	TT	CC	CC	TT	TT	CC	CC	CC	CC	CC	TT	TT	TT	CC	TT	CT	CC	CC	CT	CC	CT	CT	CT	CC	TT	CT	CC	TT	TT	TT	CC	CC	CC	CC	CC
chr6A:812792	812792	G/A	6A	GG	GG	GG	GG	GG	GG	GG	GG	GG	GG	GG	GG	GG	GG	GG	GG	AA	GG	GG	GG	GG	GG	GG	GG	GG	GG	GG	AA	AA	GG	GG	GG	GG	GG	GG	GG	AG	GG	GG	GG	GG	GG	GG	GG	GG	GG
chr6D:818041	818041	T/C	6D	TT	TT	TT	CC	TT	CC	TT	CC	CC	TT	CC	TT	TT	TT	TT	CC	TT	TT	TT	TT	TT	TT	CC	TT	CC	TT	TT	CC	TT	CC	TT	TT	TT	TT	CC	TT	TT	TT	CT	CT	TT	CC	TT	CC	TT	CC
chr1D:818790	818790	A/G	1D	AA	AA	AA	AA	AA	AA	AA	AA	AA	AA	GG	AA	AA	AA	AA	AA	AA	AA	AA	AA	AA	AA	AA	AA	AA	AA	AA	AA	AA	GG	AA	AA	AA	AA	AA	AA	AA	AA	AA	AA	AA	AA	AA	AA	AA	AA
chr1D:818836	818836	G/A	1D	GG	GG	GG	GG	GG	GG	GG	GG	GG	GG	AA	GG	GG	GG	GG	GG	GG	GG	GG	GG	GG	GG	GG	GG	GG	GG	GG	GG	GG	AA	GG	GG	GG	GG	GG	GG	GG	GG	GG	GG	GG	GG	GG	GG	GG	GG
chr1D:819066	819066	G/A	1D	AA	GG	GG	GG	GG	GG	GG	GG	GG	GG	GG	GG	GG	GG	GG	GG	GG	AA	GG	GG	GG	GG	GG	GG	GG	GG	GG	GG	GG	GG	GG	GG	GG	GG	GG	GG	GG	GG	GG	GG	GG	GG	GG	GG	GG	GG
chr7A:819389	819389	T/A	7A	TT	TT	TT	TT	TT	TT	TT	TT	TT	TT	TT	TT	TT	TT	TT	TT	TT	TT	TT	TT	AA	TT	TT	TT	TT	TT	TT	TT	TT	TT	TT	TT	AT	TT	TT	TT	TT	AA	TT	TT	TT	TT	TT	TT	TT	TT
chr1D:821755	821755	A/C	1D	CC	AA	AA	AA	AA	AA	AA	AA	AA	AA	AA	AA	AA	AA	AA	AA	AA	CC	AA	AA	AA	AA	AA	AA	AA	AA	AA	AA	AA	AA	AA	AA	AA	AA	AA	AA	AA	AA	AA	AA	AA	AA	AA	AA	AA	AA
chr1D:821797	821797	T/C	1D	CC	TT	TT	TT	TT	TT	TT	TT	TT	TT	TT	TT	TT	TT	TT	TT	TT	CC	TT	TT	TT	TT	TT	TT	TT	TT	TT	TT	TT	TT	TT	TT	TT	TT	TT	TT	TT	TT	TT	TT	TT	TT	TT	TT	TT	TT
chr6A:828351	828351	T/C	6A	TT	TT	TT	TT	TT	TT	TT	TT	TT	TT	TT	TT	TT	TT	TT	TT	TT	TT	TT	TT	TT	TT	TT	TT	TT	TT	TT	TT	TT	TT	TT	TT	CT	CT	TT	TT	TT	TT	CC	TT	TT	TT	TT	TT	TT	TT
chr6A:828361	828361	A/G	6A	AA	AA	AA	AA	AA	AA	AA	AA	AA	AA	AA	AA	AA	AA	AA	AA	AA	AA	AA	AA	AA	AA	AA	AA	AA	AA	AA	AA	AA	AA	AA	AA	AG	AG	AA	AA	AA	AA	GG	AA	AA	AA	AA	AA	AA	AA
chr6A:828373	828373	G/A	6A	GG	GG	GG	GG	GG	GG	GG	GG	GG	GG	GG	GG	GG	GG	GG	GG	GG	GG	GG	GG	GG	GG	GG	GG	GG	GG	GG	GG	GG	GG	GG	GG	AG	AG	GG	GG	GG	GG	AA	GG	GG	GG	GG	GG	GG	GG
chr6A:828440	828440	G/A	6A	AA	AA	GG	GG	GG	GG	AA	AA	GG	GG	GG	AA	GG	GG	AA	AG	GG	GG	GG	GG	GG	GG	AA	GG	GG	GG	AG	GG	GG	AG	GG	AG	GG	GG	GG	GG	AG	GG	GG	AA	AA	GG	GG	GG	GG	GG
chr6A:828471	828471	G/A	6A	AA	AA	GG	GG	GG	GG	AA	AA	GG	GG	GG	AA	GG	GG	AA	AG	GG	GG	GG	GG	GG	GG	AA	GG	GG	GG	AG	GG	GG	AG	GG	AG	GG	GG	GG	GG	AG	GG	GG	AA	AA	GG	GG	GG	GG	GG
chr6A:828510	828510	C/T	6A	TT	TT	CC	CC	CC	CC	TT	TT	CC	CC	CC	TT	CC	CC	TT	CT	CC	CC	CC	CC	CC	CC	TT	CC	CC	CC	CT	CC	CC	CT	CC	CC	CC	CC	CC	CC	CT	CC	CC	TT	TT	CC	CC	CC	CC	CC
chr6A:828526	828526	C/G	6A	CC	CC	CC	CC	CC	CC	CC	CC	CC	CC	CC	CC	CC	CC	CC	CC	GG	CC	CC	CC	CC	CC	CC	CC	CC	CC	CC	GG	GG	CC	CC	CC	GC	GC	CC	CC	GC	CC	GG	CC	CC	CC	CC	CC	CC	CC
chr6A:831023	831023	C/T	6A	CC	CC	CC	CC	CC	CC	CC	CC	CC	CC	CC	CC	CC	CC	CC	CC	TT	CC	CC	CC	CC	CC	CC	CC	CC	CC	CC	TT	TT	CC	CC	CC	CC	CC	CC	CC	CT	CC	CC	CC	CC	CC	CC	CC	CC	CC
chr6A:831078	831078	C/T	6A	TT	TT	CC	CC	CC	CC	TT	TT	CC	CC	CC	TT	CC	CC	TT	CT	CC	CC	CC	CC	CC	CC	TT	CC	CC	CC	CT	CC	CC	CT	CT	CC	CT	CT	CC	CC	CT	CC	TT	TT	TT	CC	CC	CC	CC	CC
chr6A:831098	831098	A/G	6A	GG	GG	AA	AA	AA	AA	GG	GG	AA	AA	AA	GG	AA	AA	GG	AG	GG	AA	AA	AA	AA	AA	GG	AA	AA	AA	AG	GG	GG	AG	AG	AA	AA	AA	AA	AA	GG	AA	AA	GG	GG	AA	AA	AA	AA	AA
chr6A:831175	831175	C/T	6A	CC	CC	CC	CC	CC	CC	CC	CC	CC	CC	CC	CC	CC	CC	CC	CC	CC	CC	CC	CC	CC	CC	CC	CC	CC	CC	CC	CC	CC	CC	CC	CC	TT	CT	CC	CC	CC	CC	TT	CC	CC	CC	CC	CC	CC	CC
chr5A:831191	831191	A/G	5A	GG	GG	AA	AA	AA	AA	AA	AA	AA	AA	AA	GG	AA	AA	AA	AA	AA	AA	GG	AA	AA	AA	AA	GG	AA	GG	GG	GG	AA	GG	AA	GG	AA	GG	AA	AA	AA	AA	AG	GG	AA	AG	AA	AA	AA	AA
chr2B:833537	833537	A/G	2B	AA	AA	AA	AA	AA	AA	GG	AA	GG	AA	AA	AA	AA	AA	AA	AA	GG	AA	AA	AA	AA	AA	AA	AA	GG	AA	AG	GG	GG	AG	AG	AA	AG	AA	AA	GG	GG	GG	AA	AG	GG	GG	GG	GG	GG	GG
chr2B:833691	833691	A/G	2B	AG	GG	AA	AA	AA	AA	GG	AA	GG	AA	AA	AA	AA	AA	AA	AA	GG	AA	AA	GG	AA	AA	AA	AA	GG	AA	GG	GG	GG	AG	GG	AA	AG	AA	AA	GG	GG	GG	AA	GG	GG	GG	GG	GG	GG	GG
chr2B:833760	833760	T/C	2B	CT	CC	TT	TT	TT	TT	CC	TT	CC	TT	TT	TT	TT	TT	TT	TT	CC	TT	TT	CC	TT	TT	TT	TT	CC	TT	CC	CC	CC	CT	CC	TT	CT	TT	TT	CC	CC	CC	TT	CC	CC	CC	CC	CC	CC	CC
chr5A:841001	841001	G/C	5A	CC	CC	GG	GG	GG	GG	GG	GG	GG	GG	GG	CC	GG	GG	GG	GG	GG	GG	GG	GG	GG	GG	GG	CC	GG	CC	CC	CC	GG	CC	GG	CC	GG	GC	GG	GG	GG	GG	GC	CC	GG	GC	GG	GG	GG	GG
chr5A:841011	841011	G/A	5A	AA	AA	GG	GG	GG	GG	GG	GG	GG	GG	AG	AA	GG	GG	AA	AA	GG	AA	AA	GG	AA	GG	GG	AA	AG	AA	AA	AA	GG	AA	GG	AA	AG	AG	GG	AA	AA	AA	AG	AA	AA	AG	GG	GG	GG	GG
chr3B:843941	843941	G/A	3B	GG	GG	GG	GG	GG	GG	AA	GG	AA	AA	GG	GG	AA	GG	GG	AA	GG	GG	GG	GG	AA	GG	GG	AA	GG	GG	GG	GG	AA	AG	AA	GG	GG	GG	AA	GG	GG	GG	GG	AG	GG	AA	AA	AA	AA	GG
chr3B:843988	843988	C/T	3B	CC	CC	CC	CC	CC	TT	CC	CC	CC	CC	CC	CC	CC	CC	CC	CC	CC	TT	CC	CC	CC	CC	CC	CC	CC	CC	CC	CC	CC	CC	CC	TT	CC	CC	CC	CC	CC	TT	CC	CC	CC	CC	CC	CC	CC	CC
chr3B:843994	843994	C/G	3B	GG	CC	GG	GG	CC	CC	CC	CC	CC	CC	GG	GG	CC	CC	CC	CC	GG	CC	GG	GG	CC	CC	CC	CC	CC	CC	GC	CC	CC	CC	CC	CC	CC	CC	CC	CC	CC	CC	CC	GC	CC	CC	CC	CC	CC	CC
chr3B:844006	844006	G/A	3B	GG	AA	GG	GG	AA	GG	GG	GG	GG	GG	GG	GG	GG	AA	GG	GG	GG	GG	GG	GG	GG	AA	AA	GG	GG	AA	AG	AG	GG	AG	GG	GG	AA	AA	GG	AA	AA	GG	AG	GG	AA	GG	GG	GG	GG	GG
chr3B:844015	844015	C/T	3B	CC	TT	CC	CC	TT	CC	CC	CC	CC	CC	CC	CC	CC	TT	CC	CC	CC	CC	CC	CC	CC	TT	TT	CC	CC	TT	CT	CT	CC	CT	CC	CC	TT	TT	CC	TT	TT	CC	CT	CC	TT	CC	CC	CC	CC	CC
chr3B:844075	844075	A/T	3B	AA	AA	AA	AA	AA	AA	TT	AA	TT	TT	AA	AA	TT	AA	AA	TT	AA	AA	AA	AA	TT	AA	AA	AA	AA	AA	AA	AA	TT	AT	AA	AA	AA	AA	TT	AA	AA	AA	AA	AT	AA	AT	TT	TT	TT	AA
chr5B:846755	846755	C/T	5B	TT	CC	CT	CT	TT	CC	CC	CT	CC	CC	TT	CC	CC	CC	CC	CC	CC	CC	TT	CC	TT	CC	TT	CC	CC	CC	TT	TT	TT	CC	CC	CC	CC	CC	CC	CC	CC	CC	TT	CC	CC	CC	TT	CC	CC	CC
chr3B:847894	847894	T/C	3B	CC	TT	CT	CC	TT	TT	CC	TT	CC	CC	CC	CC	CC	TT	TT	CC	CC	TT	CC	CC	CC	TT	TT	TT	TT	TT	CT	TT	CC	CT	TT	TT	TT	TT	CC	TT	TT	TT	TT	CC	TT	CT	CC	CC	CC	TT
chr3B:851747	851747	C/T	3B	TT	CC	CT	TT	CC	CC	CC	CC	CC	CC	TT	TT	CC	CC	CC	CC	TT	CC	TT	TT	CC	CC	CC	CC	CC	CC	CT	CC	CC	CC	CC	CC	CC	CC	CC	CC	CC	CC	CC	CT	CC	CC	CC	CC	CC	CC
chr3B:851759	851759	C/G	3B	CC	GG	GC	CC	GG	GG	CC	GC	CC	CC	CC	CC	CC	GG	GG	CC	CC	GG	CC	CC	CC	GG	GG	CC	GG	GG	GC	GC	CC	GC	CC	GG	GG	GG	CC	GG	GC	GG	GG	CC	GG	CC	CC	CC	CC	CC
chr2B:857808	857808	C/T	2B	CT	TT	CC	CC	CC	CC	TT	CC	TT	CC	CC	CC	CC	CC	CC	CC	TT	CC	CC	TT	TT	CC	CC	CC	TT	CC	TT	TT	TT	CT	TT	CC	CT	CC	CC	TT	TT	TT	CC	TT	TT	TT	TT	TT	TT	TT
chr1B:861406	861406	A/T	1B	TT	AA	AA	AA	TT	AA	TT	AA	AA	TT	AA	TT	AA	TT	AA	TT	AT	AA	AA	AA	AA	TT	AA	AA	AA	AA	AA	AA	AA	AA	AT	TT	TT	AT	AT	TT	AT	TT	AA	AA	AA	AA	AA	AT	AA	AA
chr1B:861421	861421	G/A	1B	AA	GG	GG	GG	AA	GG	AA	GG	GG	AA	GG	AA	GG	AA	GG	AA	AG	GG	GG	GG	GG	AA	GG	GG	GG	GG	GG	GG	GG	GG	AG	GG	AA	AG	AG	AA	AG	AA	GG	GG	GG	GG	GG	AG	GG	GG
chr1B:861435	861435	C/A	1B	AA	CC	CC	CC	AA	CC	AA	CC	CC	AA	CC	AA	CC	AA	CC	AA	AC	CC	CC	CC	CC	AA	CC	CC	CC	CC	CC	CC	CC	CC	AC	CC	AA	AC	AC	AA	AC	AA	CC	CC	CC	CC	CC	AC	CC	CC
chr2B:863583	863583	T/C	2B	CC	CC	TT	TT	TT	TT	CC	TT	CC	TT	TT	TT	TT	TT	TT	TT	CC	TT	TT	CC	CC	TT	TT	TT	CC	TT	CT	CC	CC	CT	CC	TT	CC	TT	TT	CC	CC	CC	TT	CC	CC	CC	CC	CC	CC	CC
chr2B:869981	869981	G/A	2B	GG	GG	GG	GG	GG	GG	AA	GG	AA	GG	GG	GG	GG	GG	GG	GG	AG	GG	GG	GG	GG	GG	GG	GG	AA	GG	AA	AA	AA	AG	AG	GG	AG	GG	GG	AA	AA	AA	GG	AG	AA	AA	AA	AA	AA	AA
chr6D:877708	877708	G/A	6D	GG	GG	GG	GG	GG	GG	GG	GG	GG	GG	GG	GG	AA	GG	GG	GG	GG	GG	GG	GG	AA	AA	GG	GG	GG	GG	GG	GG	GG	GG	GG	AG	GG	AA	GG	GG	AA	GG	GG	GG	AA	GG	AA	GG	AA	GG
chr5B:881379	881379	A/G	5B	GG	AA	GG	AG	GG	AA	AA	AG	AA	GG	GG	AA	GG	AA	AA	AA	AA	AA	GG	AA	GG	AA	GG	GG	AA	GG	GG	GG	GG	AA	AA	AA	AA	AA	GG	AA	AA	AA	GG	AA	GG	AA	GG	AA	AA	AA
chr5B:881522	881522	T/C	5B	CC	TT	CT	CT	CC	TT	TT	CT	TT	CC	CC	TT	CC	TT	TT	TT	TT	TT	CC	TT	CC	TT	CC	CC	TT	CC	CC	CC	CC	TT	TT	TT	TT	TT	CC	TT	TT	TT	CC	TT	CC	TT	CC	TT	TT	TT
chr3B:887790	887790	C/T	3B	TT	CC	CC	TT	CC	CC	CC	CC	CC	CC	CC	TT	CC	CC	CC	CC	TT	CC	TT	TT	CC	CC	CC	CC	CC	CC	CT	CC	CC	CC	CC	CC	CC	CC	CC	CC	CC	CC	CC	CC	CC	CC	CC	CC	CC	CC
chr6D:893558	893558	T/C	6D	TT	TT	TT	CC	TT	CC	TT	CC	CC	TT	CC	TT	TT	TT	TT	CC	TT	TT	TT	TT	TT	TT	CC	TT	CC	TT	TT	CC	TT	CC	CT	TT	TT	TT	CC	TT	TT	TT	CT	CT	TT	CC	TT	CC	TT	CC
chr6D:893654	893654	T/C	6D	TT	TT	TT	CC	TT	CC	TT	CC	CC	TT	CC	TT	TT	TT	TT	CC	TT	TT	TT	TT	TT	TT	CC	TT	CC	TT	TT	CC	TT	CC	CT	TT	TT	TT	CC	TT	TT	TT	CT	CT	TT	CC	TT	CC	TT	CC
chr6D:894291	894291	C/G	6D	CC	CC	CC	GG	CC	GG	CC	GG	GG	CC	GG	CC	CC	CC	CC	GG	CC	CC	CC	CC	CC	CC	GG	CC	GG	CC	CC	GG	CC	GG	GC	CC	CC	CC	GG	CC	CC	CC	GC	CC	CC	GG	CC	GG	CC	GG
chr6D:894323	894323	C/T	6D	CC	CC	CC	TT	CC	TT	CC	TT	TT	CC	TT	CC	CC	CC	CC	TT	CC	CC	CC	CC	CC	CC	TT	CC	TT	CC	CC	TT	CC	TT	CT	CC	CC	CC	TT	CC	CC	CC	CT	CC	CC	TT	CC	TT	CC	TT
chr6D:894330	894330	C/T	6D	CC	CC	CC	TT	CC	TT	CC	TT	TT	CC	TT	CC	CC	CC	CC	TT	CC	CC	CC	CC	CC	CC	TT	CC	TT	CC	CC	TT	CC	TT	CT	CC	CC	CC	TT	CC	CC	CC	CT	CC	CC	TT	CC	TT	CC	TT
chr6D:894364	894364	C/T	6D	CC	CC	CC	TT	CC	TT	CC	TT	TT	CC	TT	CC	CC	CC	CC	TT	CC	CC	CC	CC	CC	CC	TT	CC	TT	CC	CC	TT	CC	TT	CT	CC	CC	CC	TT	CC	CC	CC	CT	CC	CC	TT	CC	TT	CC	TT
chr3A:901215	901215	T/C	3A	TT	CC	CC	TT	TT	CC	CC	CC	CC	TT	CC	CC	TT	TT	TT	CC	TT	TT	CC	TT	CC	TT	CC	TT	CC	TT	CC	CC	CC	TT	TT	TT	CT	TT	TT	TT	TT	TT	TT	TT	TT	CT	CC	CC	CC	CC
chr3A:901231	901231	G/C	3A	GG	CC	CC	GG	GG	CC	CC	CC	CC	GG	CC	CC	GG	GG	GG	CC	GG	GG	CC	GG	CC	GG	CC	GG	CC	GG	CC	CC	CC	GG	GG	GG	GC	GG	GG	GG	GG	GG	GG	GG	GG	CC	CC	CC	CC	CC
chr3A:901975	901975	G/A	3A	GG	AA	AA	GG	GG	AA	AA	AA	AA	GG	AA	AA	GG	GG	GG	AA	GG	GG	AA	GG	AA	GG	AA	GG	AA	GG	AA	AA	AA	GG	GG	GG	AG	GG	GG	GG	GG	GG	GG	GG	GG	AG	AA	AA	AA	AA
chr3A:902050	902050	C/T	3A	TT	CC	CC	TT	CC	CC	CC	CC	CC	CC	CC	CC	CC	CC	TT	CC	CC	CC	CC	CC	CC	TT	CC	TT	CC	TT	CC	CC	CC	CC	CC	TT	CC	TT	CC	CC	CT	TT	TT	CT	CC	CC	CC	CC	CC	CC
chr1D:907182	907182	C/T	1D	CC	CT	CC	CC	CC	CC	CC	CC	CC	CC	CC	CC	CC	CC	CC	CT	CC	CC	CC	CC	CC	CC	CC	CC	CC	CC	CC	CC	CC	CC	CC	CC	CT	CC	CC	CC	CC	CC	CC	CC	CC	CC	CC	CC	CC	CC
chr3D:909371	909371	A/G	3D	GG	AA	AG	AA	AG	GG	AA	GG	AA	AA	GG	GG	AA	GG	AA	AA	AA	AA	AA	AA	AA	AA	AA	AA	AA	GG	GG	GG	AA	AA	AA	AA	AA	GG	AA	AA	AG	AA	GG	GG	AA	AA	AA	AA	AA	AA
chr3D:909379	909379	A/G	3D	GG	AA	AG	AA	AG	GG	AA	GG	AA	AA	GG	GG	AA	GG	AA	AA	AA	AA	AA	AA	AA	AA	AA	AA	AA	GG	GG	GG	AA	AA	AA	AA	AA	GG	AA	AA	AG	AA	GG	GG	AA	AA	AA	AA	AA	AA
chr3D:909423	909423	C/T	3D	TT	CC	CT	CC	CT	TT	CC	TT	CC	CC	TT	TT	CC	TT	CC	CC	CC	CC	CC	CC	CC	CC	CC	CC	CC	TT	TT	TT	CC	CC	CC	CC	CC	TT	CC	CC	CT	CC	TT	TT	CC	CC	CC	CC	CC	CC
chr3D:909452	909452	G/A	3D	AA	GG	AG	GG	AG	AA	GG	AA	GG	GG	AA	AA	GG	AA	GG	GG	GG	GG	GG	GG	GG	GG	GG	GG	GG	AA	AA	AA	GG	GG	GG	GG	GG	AA	GG	GG	AG	GG	AA	AA	GG	GG	GG	GG	GG	GG
chr5B:909474	909474	A/T	5B	TT	AA	AT	AT	TT	AA	AA	AT	AA	TT	TT	AA	TT	AA	AA	AA	AA	AA	TT	AA	TT	AA	TT	TT	AA	TT	TT	TT	TT	AA	AA	AA	AA	AA	AA	AA	AA	AA	TT	AA	TT	AA	TT	AA	AA	AA
chr3D:909481	909481	G/A	3D	AA	GG	AG	GG	AG	AA	GG	AA	GG	GG	AA	AA	GG	AA	GG	GG	GG	GG	GG	GG	GG	GG	GG	GG	GG	AA	AA	AA	GG	GG	GG	GG	GG	AA	GG	GG	AG	GG	AA	AA	GG	GG	GG	GG	GG	GG
chr6A:911431	911431	T/C	6A	TT	TT	TT	TT	TT	TT	TT	TT	TT	TT	TT	TT	TT	TT	TT	TT	TT	TT	TT	TT	TT	TT	TT	TT	TT	TT	TT	TT	TT	TT	TT	TT	CT	TT	TT	TT	TT	TT	CC	TT	TT	TT	TT	TT	TT	TT
chr6B:911639	911639	T/G	6B	TT	TT	TT	TT	TT	TT	TT	TT	TT	TT	TT	TT	TT	TT	TT	TT	TT	TT	TT	TT	TT	TT	TT	GG	TT	GG	TT	TT	TT	TT	TT	TT	TT	TT	TT	TT	TT	TT	TT	GT	TT	TT	TT	TT	TT	TT
chr2B:912822	912822	T/C	2B	CC	CC	TT	TT	TT	TT	CC	TT	CC	TT	TT	TT	TT	TT	TT	TT	CC	TT	TT	CC	CC	TT	TT	TT	CC	TT	TT	CC	CC	TT	CC	TT	CC	TT	TT	CC	CC	CC	TT	CT	CC	CC	CC	CC	CC	CC
chr2B:912826	912826	T/C	2B	TT	TT	TT	TT	TT	TT	CC	TT	CC	TT	TT	TT	TT	TT	TT	TT	CC	TT	TT	CT	TT	TT	TT	TT	TT	TT	TT	CC	TT	TT	CC	TT	TT	TT	TT	CC	TT	TT	TT	CT	TT	TT	TT	TT	TT	TT
chr2B:912856	912856	C/T	2B	CC	CC	CC	CC	CC	CC	TT	CC	TT	CC	CC	CC	CC	CC	CC	CC	TT	CC	CC	CT	CC	CC	CC	CC	CC	CC	CC	TT	CC	CC	TT	CC	CC	CC	CC	TT	CC	CC	CC	CT	CC	CC	CC	CC	CC	CC
chr2B:912864	912864	C/T	2B	CC	CC	CC	CC	CC	CC	TT	CC	TT	CC	CC	CC	CC	CC	CC	CC	TT	CC	CC	CT	CC	CC	CC	CC	CC	CC	CC	TT	CC	CC	TT	CC	CC	CC	CC	TT	CC	CC	CC	CT	CC	CC	CC	CC	CC	CC
chr6D:914723	914723	C/T	6D	CC	CC	CT	CC	CC	CC	CC	CC	CC	CC	CC	CC	CC	CC	CC	CC	CC	CC	CC	CC	CC	CC	CC	TT	CC	TT	CC	CC	CC	CC	CC	CC	CT	CC	CC	CC	CC	TT	CC	CT	CC	CC	CC	CC	CC	CC
chr6D:914736	914736	G/C	6D	GG	GG	GG	CC	GG	CC	GG	CC	CC	GG	CC	GG	GG	GG	GG	CC	GG	GG	GG	GG	GG	GG	CC	GG	CC	GG	GG	GC	GG	CC	GC	GG	GG	GG	CC	GG	GG	GG	GC	GG	GG	CC	GG	CC	GG	CC
chr2B:926077	926077	T/G	2B	GG	GG	TT	TT	TT	TT	GG	TT	GG	TT	TT	TT	TT	TT	TT	TT	GG	TT	TT	GG	GG	TT	TT	TT	GG	TT	GG	GG	GG	TT	GG	TT	GG	TT	TT	GG	GG	GG	TT	GT	GG	GG	GG	GG	GG	GG
chr2B:926124	926124	G/A	2B	GG	GG	GG	GG	GG	GG	AA	GG	AA	GG	GG	GG	GG	GG	GG	GG	AA	GG	GG	AG	GG	GG	GG	GG	GG	GG	GG	AA	AA	GG	AA	GG	GG	GG	GG	GG	GG	GG	GG	AG	GG	GG	GG	GG	GG	GG
chr6A:926674	926674	C/A	6A	AA	AA	AC	CC	CC	CC	AA	AA	CC	CC	CC	AA	CC	CC	AA	AC	CC	CC	CC	CC	CC	CC	AA	CC	CC	CC	AC	CC	CC	AC	CC	CC	CC	AC	CC	CC	AC	CC	AA	AA	AA	CC	CC	CC	CC	CC
chr6A:944391	944391	A/G	6A	GG	GG	AG	AA	AA	AA	GG	GG	AA	AA	AA	GG	AA	AA	GG	AG	AA	AA	AA	AA	AA	AA	GG	AA	AA	AA	AG	AA	AA	AG	AA	AG	GG	AG	AA	AA	AG	AA	GG	GG	GG	AA	AA	AA	AA	AA
chr7A:945021	945021	T/G	7A	TT	TT	TT	TT	TT	TT	TT	TT	TT	GG	TT	TT	TT	TT	TT	TT	TT	TT	TT	TT	TT	TT	TT	GG	TT	GG	TT	TT	TT	TT	TT	TT	TT	TT	TT	TT	TT	TT	TT	TT	TT	TT	TT	TT	TT	TT
chr7A:945023	945023	C/T	7A	CC	CC	CC	CC	CC	CC	CC	CC	CC	TT	CC	CC	CC	CC	CC	CC	CC	CC	CC	CC	CC	CC	CC	TT	CC	TT	CC	CC	CC	CC	CC	CC	CC	CC	CC	CC	CC	CC	CC	CC	CC	CC	CC	CC	CC	CC
chr7A:945049	945049	C/T	7A	CC	CC	CC	CC	CC	CC	CC	CC	CC	TT	CC	CC	CC	CC	CC	CC	CC	CC	CC	CC	CC	CC	CC	TT	CC	TT	CC	CC	CC	CC	CC	CC	CC	CC	CC	CC	CC	CC	CC	CC	CC	CC	CC	CC	CC	CC
chr6B:945369	945369	C/T	6B	CC	CC	TT	CC	TT	CC	TT	CC	CC	CC	CC	TT	CC	TT	CC	CC	TT	TT	TT	CC	TT	CC	TT	CC	CC	CC	CC	CC	CC	TT	CT	CC	CC	CC	TT	CC	CC	TT	TT	CC	CC	CC	CC	CC	CC	CC
chr3D:951464	951464	G/A	3D	AA	GG	AG	GG	AG	AA	GG	AA	GG	GG	AA	AA	GG	AA	AA	GG	AA	GG	GG	GG	GG	GG	GG	GG	GG	AA	AA	AA	GG	GG	GG	GG	GG	AA	GG	GG	AG	GG	AA	AA	AG	GG	GG	GG	GG	GG
chr3D:951512	951512	A/G	3D	GG	AA	AG	AA	AG	GG	AA	GG	AA	AA	GG	GG	AA	GG	GG	AA	GG	AA	AA	AA	AA	AA	AA	AA	AA	GG	GG	GG	AA	AA	AA	AA	AA	GG	AA	AA	AG	AA	GG	GG	AG	AA	AA	AA	AA	AA
chr6A:956087	956087	G/C	6A	GG	GG	GG	GG	CC	GG	GG	GC	CC	GG	CC	GG	CC	GG	CC	GC	GG	CC	GG	CC	GG	GG	GG	GG	CC	GG	GG	GG	GG	GG	GC	GG	GG	GG	GG	GG	GG	GG	GG	GG	GG	CC	CC	CC	CC	CC
chr6A:956130	956130	T/A	6A	TT	TT	TT	TT	AA	TT	TT	AT	AA	TT	AA	TT	AA	TT	AA	AT	TT	AA	TT	AA	TT	TT	TT	TT	AA	TT	TT	TT	TT	TT	TT	TT	TT	TT	TT	TT	TT	TT	TT	TT	TT	AA	AA	AA	AA	AA
chr3A:958669	958669	T/C	3A	CC	TT	TT	CC	CC	TT	TT	TT	TT	CC	TT	TT	CC	CC	CC	TT	CT	CC	TT	CC	TT	CC	TT	CC	TT	CC	TT	TT	TT	CT	CC	CC	CT	CC	CC	CC	CT	CC	CC	CC	CC	CT	TT	TT	TT	TT
chr3A:958686	958686	G/A	3A	AA	GG	GG	AA	GG	GG	GG	GG	GG	GG	GG	GG	GG	GG	AA	GG	GG	GG	GG	GG	GG	AA	GG	AA	GG	AA	GG	GG	GG	GG	GG	AA	GG	AA	GG	GG	AG	AA	AA	AG	GG	GG	GG	GG	GG	GG
chr3A:958709	958709	A/C	3A	AA	AA	AA	AA	CC	AA	AA	AA	AA	CC	AA	AA	CC	CC	AA	AA	AC	CC	AA	CC	AA	AA	AA	AA	AA	AA	AA	AA	AA	AC	CC	AA	AC	AA	CC	CC	AA	AA	AA	AC	CC	AC	AA	AA	AA	AA
chr3A:958745	958745	A/G	3A	GG	AA	AA	GG	AA	AA	AA	AA	AA	AA	AA	AA	AA	AA	GG	AA	AA	AA	AA	AA	AA	GG	AA	GG	AA	GG	AA	AA	AA	AA	AA	GG	AA	GG	AA	AA	AG	GG	GG	AG	AA	AA	AA	AA	AA	AA
chr3A:965741	965741	C/T	3A	TT	CC	CC	TT	CC	CC	CC	CC	CC	CC	CC	CC	CC	CC	TT	CC	CC	CC	CC	CC	CC	TT	CC	TT	CC	TT	CC	CC	CC	CC	CC	TT	CC	TT	CC	CC	CT	TT	TT	CT	CC	CC	CC	CC	CC	CC
chr3A:965809	965809	T/A	3A	TT	TT	TT	TT	AA	TT	TT	TT	TT	AA	TT	TT	AA	AA	TT	TT	AT	AA	TT	AA	TT	TT	TT	TT	TT	TT	TT	TT	TT	TT	AA	TT	AT	TT	AA	AA	TT	TT	TT	AT	AA	AT	TT	TT	TT	TT
chr4B:973516	973516	G/A	4B	GG	GG	GG	GG	GG	GG	GG	AA	GG	GG	GG	GG	GG	GG	GG	GG	AA	GG	GG	GG	AA	GG	GG	GG	GG	GG	GG	GG	GG	AA	AG	GG	GG	GG	AA	GG	AA	AG	GG	GG	AA	AG	GG	GG	GG	GG
chr4B:973538	973538	A/G	4B	AA	AA	AA	AA	AA	AA	AA	GG	AA	AA	AA	AA	AA	AA	AA	AA	GG	AA	AA	AA	GG	AA	AA	AA	AA	AA	AA	AA	AA	GG	AG	AA	AA	AA	GG	AA	GG	AG	AA	AA	GG	AG	AA	AA	AA	AA
chr4B:973558	973558	C/T	4B	CC	CC	CC	CC	CC	CC	CC	TT	CC	CC	CC	CC	CC	CC	CC	CC	TT	CC	CC	CC	TT	CC	CC	CC	CC	CC	CC	CC	CC	TT	CT	CC	CC	CC	TT	CC	TT	CT	CC	CC	TT	CT	CC	CC	CC	CC
chr3D:975089	975089	T/C	3D	TT	TT	TT	TT	TT	TT	TT	TT	TT	TT	TT	TT	TT	TT	CC	TT	CT	TT	TT	TT	TT	TT	TT	TT	TT	TT	TT	TT	TT	TT	TT	TT	TT	TT	TT	TT	TT	TT	TT	CT	CT	TT	TT	TT	TT	TT
chr3D:975120	975120	G/C	3D	GG	GG	GG	GG	GG	GG	GG	GG	GG	GG	GG	GG	GG	GG	CC	GG	GC	GG	GG	GG	GG	GG	GG	GG	GG	GG	GG	GG	GG	GG	GG	GG	GG	GG	GG	GG	GG	GG	GG	GC	GC	GG	GG	GG	GG	GG
chr6A:982066	982066	A/G	6A	AA	AA	AA	AA	GG	AA	AA	AA	GG	AA	GG	AA	GG	AA	GG	AA	AA	GG	AA	GG	AA	AA	AA	AA	GG	AA	AA	AA	AA	AA	AA	AA	AA	AA	AA	AA	AA	AA	AA	AA	AA	GG	GG	GG	GG	GG
chr6A:991417	991417	C/T	6A	TT	CC	CC	TT	CC	CC	TT	TT	CC	CC	CC	TT	CC	CC	CC	TT	CC	CC	CC	CC	CC	CC	CC	CC	CC	CC	CC	CC	CC	CT	CC	CC	CC	CC	CC	CC	CT	CC	CC	TT	TT	CC	CC	CC	CC	CC
chr6A:991487	991487	C/T	6A	TT	TT	CT	TT	CC	TT	TT	TT	CC	TT	CC	TT	CC	TT	CC	TT	CC	CC	TT	CC	TT	CC	TT	CC	CC	CC	TT	CC	CC	CT	TT	CT	CC	CC	TT	CC	CT	TT	CC	TT	TT	CC	CC	CC	CC	CC
chr6A:991517	991517	G/A	6A	GG	GG	AG	GG	GG	GG	GG	GG	GG	GG	GG	GG	GG	GG	GG	GG	GG	GG	GG	GG	GG	GG	GG	GG	GG	GG	GG	GG	GG	GG	GG	GG	AA	AG	GG	GG	GG	GG	AA	GG	GG	GG	GG	GG	GG	GG
chr6A:991525	991525	C/T	6A	CC	CC	CT	CC	CC	CC	CC	CC	CC	CC	CC	CC	CC	CC	CC	CC	CC	CC	CC	CC	CC	CC	CC	CC	CC	CC	CC	CC	CC	CC	CC	CC	TT	CT	CC	CC	CC	CC	TT	CC	CC	CC	CC	CC	CC	CC
chr6A:991561	991561	T/C	6A	TT	TT	CT	TT	TT	TT	TT	TT	TT	TT	TT	TT	TT	TT	TT	TT	TT	TT	TT	TT	TT	TT	TT	TT	TT	TT	TT	TT	TT	TT	TT	TT	CC	CT	TT	TT	TT	TT	CC	TT	TT	TT	TT	TT	TT	TT
chr6A:991605	991605	T/G	6A	TT	TT	GT	TT	TT	TT	TT	TT	TT	TT	TT	TT	TT	TT	TT	TT	TT	TT	TT	TT	TT	TT	TT	TT	TT	TT	TT	TT	TT	TT	TT	TT	GG	GT	TT	TT	TT	TT	GG	TT	TT	TT	TT	TT	TT	TT
chr6A:994248	994248	G/C	6A	CC	GG	CC	GG	GG	GG	CC	CC	GG	GG	GG	CC	GG	GG	GG	CC	GG	GG	GG	GG	GG	GG	GG	GG	GG	GG	GG	GG	GG	GC	GG	GC	GC	GC	GG	GG	GC	GG	CC	CC	CC	GG	GG	GG	GG	GG
chr3A:1001489	1001489	A/G	3A	GG	AA	AA	GG	AA	AA	AA	AA	AA	AA	AA	AA	AA	AA	GG	AA	AA	AA	AA	AA	AA	GG	AA	GG	AA	GG	AA	AA	AA	AA	AA	GG	AA	GG	AA	AA	GG	GG	GG	AA	AA	AA	AA	AA	AA	AA
chr3A:1003203	1003203	G/A	3A	AA	GG	GG	AA	AA	GG	GG	GG	GG	AA	GG	GG	AA	AA	AA	GG	AG	AA	GG	AA	GG	AA	GG	AA	GG	AA	GG	GG	GG	GG	AA	AA	AG	AA	AA	AA	AG	AA	AA	AA	AA	AG	GG	GG	GG	GG
chr3A:1006992	1006992	T/G	3A	TT	GG	GG	TT	TT	TT	GG	GG	GG	TT	GG	GG	TT	TT	TT	GG	GT	TT	GG	TT	GG	TT	GG	TT	GT	TT	GG	GT	GG	TT	TT	TT	GT	TT	TT	TT	GT	TT	TT	TT	TT	GT	GT	GG	GG	GG
chr3D:1007384	1007384	G/A	3D	GG	GG	AG	GG	AA	GG	GG	GG	GG	GG	GG	GG	GG	GG	GG	GG	GG	GG	GG	GG	GG	GG	GG	AA	GG	AG	GG	AG	AA	GG	GG	GG	GG	GG	AA	GG	GG	GG	GG	GG	GG	GG	GG	GG	GG	GG
chr3D:1007441	1007441	T/C	3D	TT	TT	CT	TT	CT	TT	TT	TT	TT	TT	TT	TT	TT	TT	TT	TT	TT	TT	TT	TT	TT	TT	TT	CC	TT	TT	TT	TT	CC	TT	TT	TT	TT	TT	CC	TT	TT	TT	TT	TT	TT	TT	TT	TT	TT	TT
chr3D:1016907	1016907	A/C	3D	CC	AA	AA	AA	AC	CC	AA	AC	AA	AA	CC	CC	AA	CC	CC	AA	CC	AA	AA	AA	AA	AA	AA	AA	AA	CC	AC	CC	AA	AA	AA	AA	AA	CC	AA	AA	AA	AA	CC	CC	AC	AA	AA	AA	AA	AA
chr7B:1020695	1020695	C/T	7B	TT	CC	CC	CC	CC	CC	CC	TT	CC	CC	CC	TT	TT	TT	TT	CC	TT	CC	CC	CC	CC	TT	TT	CC	CC	TT	CC	CC	CT	CT	TT	CC	CC	CC	TT	CC	CC	CC	TT	CT	TT	CC	CC	CC	CC	CC
chr7B:1020707	1020707	C/T	7B	TT	CC	CC	CC	CC	CC	CC	TT	CC	CC	CC	TT	TT	TT	TT	CC	TT	CC	CC	CC	CC	TT	TT	CC	CC	TT	CC	CC	CT	CT	TT	CC	CC	CC	TT	CC	CC	CC	TT	CT	TT	CC	CC	CC	CC	CC
chr7B:1020727	1020727	T/C	7B	CC	TT	TT	TT	TT	TT	TT	CC	TT	CC	TT	CC	CC	CC	CC	TT	CC	TT	TT	TT	TT	CC	CC	TT	TT	CC	TT	TT	CC	CT	CC	TT	TT	TT	CC	TT	TT	TT	CC	CT	CC	TT	TT	TT	TT	TT
chr5D:1022826	1022826	C/T	5D	CC	CC	CC	CC	CC	TT	CC	CC	CC	CC	CC	CC	CC	TT	CC	CC	CC	CC	CC	CC	CC	CC	CC	CC	CC	CC	CC	CC	CC	CC	CC	CC	TT	CC	CC	CC	CC	CC	CC	CC	CC	CC	CC	CC	CC	CC
chr5D:1022873	1022873	G/A	5D	GG	GG	GG	GG	GG	GG	GG	GG	GG	GG	GG	GG	GG	GG	GG	GG	GG	GG	GG	GG	GG	GG	GG	GG	GG	GG	AG	GG	GG	GG	GG	GG	GG	AA	GG	GG	GG	GG	GG	AA	GG	GG	GG	GG	GG	GG
chr3A:1031436	1031436	C/T	3A	TT	CC	CC	CT	CC	CC	CC	CC	CC	CC	CC	CC	CC	CC	TT	CC	CC	CC	CC	CC	CC	TT	CC	TT	CC	TT	CC	CC	CC	CC	CC	TT	CC	TT	CC	CC	CC	TT	TT	CC	CC	CC	CC	CC	CC	CC
chr6A:1033472	1033472	G/A	6A	GG	AA	GG	GG	GG	GG	GG	GG	GG	GG	GG	GG	GG	GG	GG	GG	GG	GG	GG	GG	GG	GG	AA	GG	GG	GG	GG	GG	GG	GG	GG	GG	GG	GG	GG	GG	GG	GG	GG	GG	GG	GG	GG	GG	GG	GG
chr6A:1033532	1033532	A/G	6A	AA	GG	AG	AA	AA	AA	AA	AA	AA	AA	AA	AA	AA	AA	AA	AA	AA	AA	AA	AA	AA	AA	GG	AA	AA	AA	AA	AA	AA	GG	AA	AA	AG	AA	AA	AA	AA	AA	GG	AA	AA	AA	AA	AA	AA	AA
chr6A:1044407	1044407	C/T	6A	CC	TT	CC	CC	CC	CC	CC	CC	CC	CC	CC	CC	CC	CC	CC	CC	CC	CC	CC	CC	CC	CC	TT	CC	CC	CC	CC	CC	CC	CC	CC	CC	CC	CC	CC	CC	CC	CC	CC	CC	CC	CC	CC	CC	CC	CC
chr6A:1044448	1044448	C/T	6A	CC	TT	CC	CC	CC	CC	CC	CC	CC	CC	CC	CC	CC	CC	CC	CC	CC	CC	CC	CC	CC	CC	TT	CC	CC	CC	CC	CC	CC	CC	CC	CC	CC	CC	CC	CC	CC	CC	CC	CC	CC	CC	CC	CC	CC	CC
chr3D:1050840	1050840	A/G	3D	GG	AA	AG	AA	AG	GG	AA	GG	AA	AA	GG	GG	AA	GG	AA	AA	AA	AA	AA	AA	AA	AA	AA	AA	AA	GG	GG	GG	AA	AA	AA	AA	AA	GG	AA	AA	AG	AA	AA	AG	AA	AA	AA	AA	AA	AA
chr3D:1050878	1050878	C/G	3D	GG	CC	GC	CC	GC	GG	CC	GG	CC	CC	GG	GG	CC	GG	CC	CC	CC	CC	CC	CC	CC	CC	CC	CC	CC	GG	GG	GG	CC	CC	CC	CC	CC	GG	CC	CC	GC	CC	CC	GC	CC	CC	CC	CC	CC	CC
chr3D:1054109	1054109	A/G	3D	AA	AA	AA	AA	AA	AA	AA	AA	AA	AA	AA	AA	AG	AA	AA	AA	GG	AA	AA	AA	AA	AA	AA	GG	GG	AA	AA	AA	AA	AA	AA	AA	AA	AA	AA	AA	AA	AA	AA	AA	AA	AA	AA	AA	AA	AA
chr3D:1054143	1054143	G/A	3D	GG	GG	GG	GG	GG	GG	GG	GG	GG	GG	GG	GG	AG	GG	GG	GG	AA	GG	GG	GG	GG	GG	GG	AA	AA	GG	GG	AG	GG	GG	GG	GG	GG	GG	GG	GG	GG	GG	GG	GG	GG	GG	GG	GG	GG	GG
chr3D:1054149	1054149	A/G	3D	AA	AA	AA	AA	AA	AA	AA	AA	AA	AA	AA	AA	AG	AA	AA	AA	GG	AA	AA	AA	AA	AA	AA	GG	GG	AA	AA	AG	AA	AA	AA	AA	AA	AA	AA	AA	AA	AA	AA	AA	AA	AA	AA	AA	AA	AA
chr6A:1063029	1063029	G/A	6A	AA	AA	AG	GG	GG	GG	AA	AA	GG	GG	GG	AA	GG	GG	GG	AA	GG	GG	GG	GG	GG	GG	AA	GG	GG	GG	AG	GG	GG	AG	GG	AG	AG	AA	GG	GG	AG	GG	AA	AA	AA	GG	GG	GG	GG	GG
chr6A:1063061	1063061	C/T	6A	TT	TT	CT	CC	CC	CC	TT	TT	CC	CC	CC	TT	CC	CC	CC	TT	CC	CC	CC	CC	CC	CC	TT	CC	CC	CC	CT	CC	CC	CT	CC	CT	CT	TT	CC	CC	CT	CC	TT	TT	TT	CC	CC	CC	CC	CC
chr6A:1063200	1063200	T/C	6A	TT	TT	CT	TT	TT	TT	TT	TT	TT	TT	TT	TT	TT	TT	TT	TT	TT	TT	TT	TT	TT	TT	TT	TT	TT	TT	TT	TT	TT	TT	TT	TT	CT	TT	TT	TT	TT	TT	CC	TT	TT	TT	TT	TT	TT	TT
chr6A:1064552	1064552	A/G	6A	GG	GG	AG	AA	AA	AA	GG	GG	AA	AA	AA	GG	AA	AA	AA	GG	AA	AA	AA	AA	AA	AA	GG	AA	AA	AA	AG	AA	AA	AG	AA	AA	AG	AA	AA	AA	AG	AA	GG	GG	GG	AA	AA	AA	AA	AA
chr4B:1066167	1066167	T/C	4B	TT	CT	TT	TT	TT	TT	TT	TT	TT	CC	CT	TT	TT	TT	CC	TT	TT	TT	TT	TT	TT	CC	TT	TT	TT	CC	TT	CT	TT	TT	TT	TT	TT	CC	TT	CC	TT	TT	CT	CT	TT	TT	TT	TT	TT	TT
chr4B:1066225	1066225	C/A	4B	CC	AC	CC	CC	CC	CC	CC	CC	CC	AA	AC	CC	CC	CC	AA	CC	CC	CC	CC	CC	CC	AA	CC	CC	CC	AA	CC	AC	CC	CC	CC	CC	CC	AA	CC	AA	CC	CC	AC	AC	CC	CC	CC	CC	CC	CC
chr6D:1070513	1070513	T/G	6D	TT	TT	GT	GG	TT	GG	TT	GG	GG	TT	GG	TT	TT	TT	TT	GG	TT	TT	TT	TT	TT	TT	GG	GG	GG	GG	TT	GT	TT	GG	GT	TT	GT	TT	GG	TT	TT	GG	GT	GT	TT	GG	TT	GG	TT	GG
chr4B:1080391	1080391	G/C	4B	GG	GG	GG	GG	GG	GG	CC	GG	GG	GG	GG	GG	GG	GG	GG	GG	GG	GG	GG	GG	GG	GG	CC	GG	GG	GG	GG	GG	GG	GG	GG	GG	GG	GG	GG	GG	GG	GG	GG	GG	GG	GG	GG	GG	GG	GG
chr4B:1095923	1095923	T/A	4B	TT	AT	TT	AT	TT	TT	TT	AA	TT	AA	AA	AA	TT	TT	AA	TT	AA	TT	TT	TT	AA	AA	TT	TT	TT	AA	AT	AA	TT	AA	AA	AT	TT	AA	AA	AA	AA	AT	AA	AA	AA	AA	TT	TT	TT	TT
chr4B:1095989	1095989	G/A	4B	GG	AG	GG	AG	GG	GG	GG	AA	GG	AA	AA	AA	GG	GG	AA	GG	AA	GG	GG	GG	AA	AA	GG	GG	GG	AA	AG	AA	GG	AA	AA	AA	GG	AA	AA	AA	AA	AG	AA	AA	AA	AA	GG	GG	GG	GG
chr3A:1096116	1096116	G/T	3A	TT	GG	GG	GT	GG	GG	GG	GG	GG	TT	GG	GG	GG	TT	TT	GG	GT	TT	GG	TT	GG	TT	GG	TT	GG	TT	GG	GG	GG	GT	TT	TT	GT	GG	TT	TT	GG	TT	GG	TT	TT	GG	GG	GG	GG	GG
chr7B:1103175	1103175	C/G	7B	CC	CC	CC	CC	CC	CC	CC	GC	CC	CC	CC	CC	CC	GG	CC	CC	GC	CC	CC	CC	CC	CC	CC	CC	CC	CC	CC	CC	CC	CC	CC	CC	CC	CC	GG	CC	CC	CC	CC	GC	GG	CC	CC	CC	CC	CC
chr7B:1103184	1103184	T/C	7B	TT	TT	TT	TT	TT	TT	TT	CT	TT	TT	TT	TT	TT	CC	TT	TT	CT	TT	TT	TT	TT	TT	TT	TT	TT	TT	TT	TT	TT	TT	TT	TT	TT	TT	CC	TT	TT	TT	TT	CT	CC	TT	TT	TT	TT	TT
chr7B:1103255	1103255	G/C	7B	GG	GG	CC	GG	CC	GG	GC	GG	GG	GG	GC	GG	GG	GG	GG	GG	GC	CC	CC	CC	GG	GG	GG	GG	GG	GG	CC	GG	GG	GG	GG	GG	GG	CC	GG	CC	CC	GG	GG	GG	GG	GG	GG	GG	GG	GG
chr4B:1122677	1122677	G/A	4B	GG	AG	GG	AG	GG	GG	GG	AA	GG	AA	AA	AA	GG	GG	AA	GG	AA	GG	GG	GG	AA	AA	GG	GG	GG	AA	GG	AA	GG	AG	AA	AA	GG	AA	AA	AA	AA	AG	AA	AA	AA	AA	GG	GG	GG	GG
chr3D:1124363	1124363	A/G	3D	AA	AA	AA	AA	AA	AA	AA	AA	AA	AA	AA	AA	GG	AA	AA	AA	GG	AA	AA	AA	AA	AA	AA	GG	GG	AA	AA	AG	AA	AA	AA	AA	AA	AA	AA	AA	AA	AA	AA	AA	AA	AA	AA	AA	AA	AA
chr3D:1124412	1124412	C/G	3D	CC	CC	CC	CC	CC	CC	CC	CC	CC	CC	CC	CC	GG	CC	CC	CC	GG	CC	CC	CC	CC	CC	CC	GG	GG	CC	CC	GC	CC	CC	CC	CC	CC	CC	CC	CC	CC	CC	CC	CC	CC	CC	CC	CC	CC	CC
chr7A:1124733	1124733	C/T	7A	CC	CC	CC	CC	CC	CC	CC	CC	CC	CC	TT	CC	CC	CC	CC	CC	CC	CC	CC	CC	CC	CC	CC	CC	CC	CC	CC	CC	CC	CC	CC	CC	CC	CC	CC	CC	CC	CC	CC	CC	CC	CC	CC	CC	CC	CC
chr4B:1125458	1125458	G/T	4B	GG	GT	GG	GG	GG	GG	GG	TT	GG	TT	GG	GG	GG	GG	TT	GG	TT	GG	GG	GG	TT	TT	GG	GG	GG	TT	GG	TT	GG	TT	TT	GG	GG	TT	TT	TT	TT	GT	TT	GT	TT	TT	GG	GG	GG	GG
chr4B:1125493	1125493	A/G	4B	AA	AG	AA	AA	AA	AA	AA	GG	AA	GG	AA	AA	AA	AA	GG	AA	GG	AA	AA	AA	GG	GG	AA	AA	AA	GG	AA	GG	AA	GG	GG	AA	AA	GG	GG	GG	GG	AG	GG	AG	GG	GG	AA	AA	AA	AA
chr7D:1142593	1142593	C/A	7D	CC	CC	CC	CC	CC	CC	CC	CC	CC	CC	CC	CC	CC	CC	CC	CC	CC	CC	CC	CC	CC	CC	CC	AA	CC	CC	CC	CC	CC	CC	CC	CC	CC	CC	CC	CC	CC	CC	CC	CC	AC	CC	CC	CC	CC	CC
chr7B:1154360	1154360	C/T	7B	TT	CC	CC	CC	CC	CC	CC	CT	CC	CC	CC	TT	TT	TT	TT	CT	CT	CC	CC	CC	CC	TT	TT	CC	CC	CC	CC	CC	TT	CC	TT	CT	CC	CC	TT	CC	CC	CC	CT	CT	CT	CC	CC	CC	CC	CC
chr1A:1157919	1157919	C/G	1A	CC	CC	CC	CC	CC	CC	CC	GG	CC	CC	CC	CC	CC	CC	GG	CC	CC	CC	GG	CC	GG	CC	CC	GG	CC	GG	CC	GG	CC	CC	GC	GG	CC	CC	CC	CC	CC	GC	CC	GC	CC	CC	CC	CC	CC	CC
chr1A:1157926	1157926	A/G	1A	AA	AA	AA	AA	AA	AA	AA	GG	AA	AA	AA	AA	AA	AA	GG	AA	AA	AA	GG	AA	GG	AA	AA	GG	AA	GG	AA	GG	AA	AA	AG	GG	AA	AA	AA	AA	AA	AG	AA	AG	AA	AA	AA	AA	AA	AA
chr1A:1158005	1158005	G/T	1A	GG	GG	GG	GG	GG	GG	GG	TT	GG	GG	GG	GG	GG	GG	TT	GG	GG	GG	TT	GG	TT	GG	GG	TT	GG	TT	GG	TT	GG	GG	GT	TT	GG	GG	GG	GG	GG	GT	GG	GT	GG	GG	GG	GG	GG	GG
chr1A:1159379	1159379	T/A	1A	TT	TT	TT	TT	TT	TT	TT	TT	TT	TT	TT	TT	TT	TT	TT	TT	TT	TT	TT	TT	TT	TT	TT	TT	AT	TT	TT	AA	TT	TT	TT	TT	TT	TT	TT	TT	TT	TT	AT	TT	TT	TT	TT	TT	TT	TT
chr1A:1159391	1159391	C/T	1A	CC	CC	CC	CC	CC	CC	CC	CT	CC	CC	CC	CC	CC	CC	TT	CC	CC	CC	TT	CC	TT	CC	CC	TT	CT	TT	CC	TT	CC	CC	CC	CT	CC	CC	CC	CC	CC	TT	CT	CC	CC	CC	CC	CC	CC	CC
chr1A:1159392	1159392	G/A	1A	GG	GG	GG	GG	GG	GG	GG	AG	GG	GG	GG	GG	GG	GG	AA	GG	GG	GG	AA	GG	AA	AA	GG	AA	GG	AA	GG	AG	GG	GG	AG	AG	AG	GG	GG	GG	GG	AA	GG	AG	GG	GG	GG	GG	GG	GG
chr1A:1159435	1159435	T/C	1A	TT	TT	TT	TT	TT	TT	TT	CC	TT	TT	TT	TT	TT	TT	CC	TT	TT	TT	CC	TT	CC	TT	TT	CC	TT	CC	TT	CC	TT	TT	CT	CT	TT	TT	TT	TT	TT	CC	TT	CT	TT	TT	TT	TT	TT	TT
chr1A:1159486	1159486	C/T	1A	CC	CC	CC	CC	CC	CC	CC	TT	CC	CC	CC	CC	CC	CC	TT	CC	CC	CC	TT	CC	TT	CC	CC	TT	CC	TT	CC	TT	CC	CC	CT	CT	CC	CC	CC	CC	CC	TT	CC	CT	CC	CC	CC	CC	CC	CC
chr1A:1162140	1162140	A/G	1A	AA	AA	AA	AA	AA	AA	AA	GG	AA	AA	AA	AA	AA	AA	GG	AA	AA	AA	GG	AA	GG	AA	AA	GG	AA	GG	AA	GG	AA	AA	AA	AG	AA	AA	AA	AA	AA	AG	AA	AA	AA	AA	AA	AA	AA	AA
chr5B:1162870	1162870	T/C	5B	TT	CC	TT	CT	TT	CC	TT	TT	TT	TT	CC	TT	TT	TT	CC	TT	TT	TT	TT	TT	TT	TT	TT	TT	TT	TT	CT	CC	TT	TT	CC	TT	TT	CT	CC	TT	TT	CT	CC	TT	TT	TT	TT	TT	TT	TT
chr2B:1175175	1175175	C/T	2B	CC	CC	CC	CC	TT	CC	TT	TT	CC	TT	TT	TT	CC	CC	CC	CT	CC	CC	CC	CC	CC	CC	TT	TT	CC	TT	CC	TT	CC	TT	TT	TT	CC	TT	TT	CC	CC	CC	CC	CT	CC	CC	CC	CC	CC	CC
chr2B:1175199	1175199	G/C	2B	GG	GG	GG	GG	CC	GG	CC	CC	GG	CC	CC	CC	GG	GG	GG	GC	GG	GG	GG	GG	GG	GG	CC	CC	GG	CC	CC	CC	GG	CC	CC	CC	GC	CC	CC	CC	CC	CC	CC	GC	CC	GG	GG	GG	GG	GG
chr2B:1175256	1175256	T/A	2B	TT	TT	TT	TT	AA	TT	AA	AA	TT	AA	AA	AA	TT	TT	TT	AT	TT	TT	TT	TT	TT	TT	AA	AA	TT	AA	TT	AA	TT	AA	AA	AA	TT	AA	AA	TT	TT	TT	TT	AT	TT	TT	TT	TT	TT	TT
chr6A:1183165	1183165	T/C	6A	CC	CC	TT	TT	TT	TT	CC	CC	TT	TT	TT	CC	TT	TT	TT	CC	TT	TT	TT	TT	TT	CT	CC	TT	TT	TT	TT	CC	TT	CT	TT	CC	CC	TT	TT	TT	CC	TT	TT	CC	CC	TT	TT	TT	TT	TT
chr2B:1190267	1190267	A/G	2B	AA	AA	GG	AA	AA	GG	AA	AA	AA	AA	AA	AA	AA	GG	GG	AA	AA	GG	GG	AA	GG	AA	AA	AA	AA	AA	AA	AA	AA	AA	AA	AA	AA	AA	AA	AA	AA	AA	AA	AA	AA	AA	AA	AA	AA	AA
chr1A:1190273	1190273	G/A	1A	GG	GG	GG	GG	GG	GG	GG	AA	GG	GG	GG	GG	GG	GG	AA	GG	GG	GG	AA	GG	AA	GG	GG	AA	GG	AA	GG	AA	GG	GG	GG	AG	GG	GG	GG	GG	GG	AA	GG	GG	GG	GG	GG	GG	GG	GG
chr2B:1190334	1190334	G/A	2B	GG	GG	AA	GG	GG	AA	GG	GG	GG	GG	GG	GG	GG	AA	AA	GG	GG	AA	AA	GG	AA	GG	GG	GG	GG	GG	GG	GG	GG	GG	GG	GG	GG	GG	GG	GG	GG	GG	GG	GG	GG	GG	GG	GG	GG	GG
chr1B:1212707	1212707	T/A	1B	TT	TT	TT	TT	TT	TT	TT	TT	TT	TT	TT	TT	TT	TT	TT	TT	TT	TT	TT	TT	TT	TT	TT	TT	AA	TT	TT	TT	TT	TT	TT	TT	TT	TT	TT	TT	TT	TT	AA	TT	TT	TT	TT	TT	TT	TT
chr5A:1213373	1213373	G/T	5A	TT	GG	GG	GG	GG	GG	GG	GG	GG	GG	GG	TT	GG	GG	GG	GG	GG	GG	GG	GG	GG	GG	GG	TT	GG	GG	GT	TT	GG	GG	GG	TT	GG	GG	GG	GG	GG	GG	TT	GG	GG	GG	GG	GG	GG	GG
chr3B:1219355	1219355	C/T	3B	CC	CC	CC	TT	CC	CC	CC	CC	CC	CC	CC	CC	CC	CC	CC	CC	CT	CC	CC	TT	CC	CC	CC	CC	CC	CC	CC	CC	CC	CC	CT	CC	CC	CC	CC	CC	CC	CC	CC	CC	CC	CC	CC	CC	CC	CC
chr3B:1219378	1219378	G/A	3B	GG	GG	GG	AA	GG	GG	GG	GG	GG	GG	AA	GG	GG	GG	GG	GG	AG	GG	GG	AA	GG	GG	GG	GG	GG	GG	GG	AA	GG	GG	AG	GG	GG	GG	GG	GG	GG	GG	GG	GG	AA	GG	GG	GG	GG	GG
chr6A:1226309	1226309	C/T	6A	TT	TT	CC	CC	CC	CC	TT	TT	CC	CC	CC	TT	CC	CC	CC	TT	CC	CC	CC	CC	CC	CC	TT	CC	CC	CC	CC	CC	CC	CT	CC	CT	CC	CC	CC	CC	CT	CC	CC	TT	TT	CC	CC	CC	CC	CC
chr6A:1226324	1226324	T/C	6A	CC	CC	TT	TT	TT	TT	CC	CC	TT	TT	TT	CC	TT	TT	TT	CC	TT	TT	TT	TT	TT	TT	CC	TT	TT	TT	TT	TT	TT	CT	TT	CT	TT	TT	TT	TT	CT	TT	TT	CC	CC	TT	TT	TT	TT	TT
chr6A:1226358	1226358	T/C	6A	CC	CC	TT	TT	TT	TT	CC	CC	TT	TT	TT	CC	TT	TT	TT	CC	TT	TT	TT	TT	TT	TT	CC	TT	TT	TT	TT	TT	TT	TT	TT	TT	TT	TT	TT	TT	CT	TT	TT	CC	CC	TT	TT	TT	TT	TT
chr1A:1231006	1231006	G/C	1A	GG	GG	GG	GG	GG	GG	GG	CC	GG	GG	GG	GG	GG	GG	CC	GG	GG	GG	CC	GG	CC	GG	GG	CC	GG	CC	GG	CC	GG	GG	GG	GC	GG	GG	GG	GG	GG	CC	GG	GG	GG	GG	GG	GG	GG	GG
chr1A:1231050	1231050	G/A	1A	GG	GG	GG	GG	GG	GG	GG	AA	GG	GG	GG	GG	GG	GG	AA	GG	GG	GG	AA	GG	AA	GG	GG	AA	GG	AA	GG	AA	GG	GG	GG	AG	GG	GG	GG	GG	GG	AA	GG	GG	GG	GG	GG	GG	GG	GG
chr1A:1232949	1232949	T/C	1A	TT	TT	TT	TT	TT	TT	TT	CC	TT	TT	TT	TT	TT	TT	CC	TT	TT	TT	CC	TT	CC	TT	TT	CC	TT	CC	TT	CC	TT	TT	TT	CT	CT	TT	TT	TT	TT	CC	TT	CT	TT	TT	TT	TT	TT	TT
chr3B:1234237	1234237	C/T	3B	TT	CC	TT	TT	CC	CC	CC	CC	CC	CC	TT	TT	CC	CC	TT	CC	TT	CC	TT	TT	CC	CC	CC	CC	TT	CC	CT	CC	CC	CC	CT	CC	CC	CC	CC	CC	CC	CC	CC	TT	CC	CC	CC	CC	CC	CC
chr3B:1234366	1234366	A/G	3B	GG	AA	GG	GG	AA	AA	AA	AA	AA	AA	GG	GG	AA	AA	GG	AA	GG	AA	GG	GG	AA	AA	AA	GG	GG	AA	GG	AA	AA	AA	GG	AA	AA	AA	AA	AA	AA	AA	AA	GG	AA	AG	AA	AA	AA	AA
chr1A:1237971	1237971	T/C	1A	TT	TT	TT	TT	TT	TT	TT	CT	TT	TT	TT	TT	TT	TT	CC	TT	TT	TT	CC	TT	CC	TT	TT	CC	TT	CC	TT	CC	TT	TT	TT	CT	TT	TT	TT	TT	TT	CC	TT	TT	TT	TT	TT	TT	TT	TT
chr2B:1239507	1239507	G/A	2B	AA	AA	GG	AA	GG	GG	GG	GG	AA	GG	GG	GG	AA	GG	GG	AA	AA	GG	GG	AA	GG	AA	GG	GG	AA	GG	GG	GG	AA	GG	GG	GG	AA	GG	GG	AG	GG	AG	GG	AA	GG	AA	AA	AA	AA	AA
chr2B:1239517	1239517	T/C	2B	CC	CC	TT	CC	TT	TT	TT	TT	CC	TT	TT	TT	CC	TT	TT	CC	CC	TT	TT	CC	TT	CC	TT	TT	CC	TT	TT	TT	CC	TT	TT	TT	CC	TT	TT	CT	TT	CT	TT	CC	TT	CC	CC	CC	CC	CC
chr2B:1239567	1239567	T/C	2B	CC	CC	TT	CC	TT	TT	TT	TT	CC	TT	TT	TT	CC	TT	TT	CC	CC	TT	TT	CC	TT	CC	TT	TT	CC	TT	TT	TT	CC	TT	TT	TT	CC	TT	TT	CT	TT	CT	TT	CC	TT	CC	CC	CC	CC	CC
chr2B:1239655	1239655	G/A	2B	AA	AA	GG	AA	GG	GG	GG	GG	AA	GG	GG	GG	AA	GG	GG	AA	AA	GG	GG	AA	GG	AA	GG	GG	AA	GG	GG	GG	AA	GG	GG	GG	AA	GG	GG	AG	GG	AG	GG	AA	GG	AA	AA	AA	AA	AA
chr2B:1239711	1239711	G/A	2B	AA	AA	GG	AA	GG	GG	GG	GG	AA	GG	GG	GG	AA	GG	GG	AA	AA	GG	GG	AA	GG	AA	GG	GG	AA	GG	GG	GG	AA	GG	GG	GG	AA	GG	GG	AG	GG	AG	GG	AA	GG	AA	AA	AA	AA	AA
chr2B:1239753	1239753	G/A	2B	GG	GG	GG	GG	GG	GG	AA	GG	GG	GG	GG	GG	GG	GG	GG	GG	GG	GG	GG	GG	GG	GG	AA	GG	GG	GG	GG	AA	GG	GG	GG	AG	GG	GG	AA	GG	GG	GG	GG	GG	GG	GG	GG	GG	GG	GG
chr2A:1246914	1246914	T/C	2A	CC	CC	TT	TT	TT	TT	CC	TT	TT	CC	TT	TT	TT	TT	TT	TT	CC	TT	TT	CT	CC	TT	CC	TT	TT	TT	CT	TT	TT	TT	CT	CC	TT	TT	CC	CC	TT	TT	TT	TT	CC	TT	TT	TT	TT	TT
chr1B:1254676	1254676	T/C	1B	CC	TT	CC	TT	CC	TT	CC	TT	TT	CC	TT	CC	TT	CC	TT	CC	CT	TT	CC	CC	TT	CC	TT	TT	CC	TT	CT	TT	TT	CC	CT	CC	CC	TT	TT	CC	CT	CC	CC	TT	CC	TT	TT	TT	TT	TT
chr6B:1257657	1257657	C/T	6B	CC	CC	TT	CC	CC	CC	TT	CC	CC	CC	CC	TT	CC	TT	CC	CC	TT	TT	TT	CC	TT	CC	CC	CC	CC	CC	CT	CC	CC	CC	CT	CC	CC	CC	CC	CC	CC	TT	CC	CC	CC	CC	CC	CC	CC	CC
chr1B:1266142	1266142	C/T	1B	CC	CC	CC	CC	CC	CC	CC	CC	CC	CC	CC	CC	CC	CC	CC	CC	CC	CC	CC	CC	CC	CC	CC	CC	CC	CC	CC	CC	CC	CC	CT	CC	CC	CC	CC	CC	CC	CC	CC	CC	TT	CC	CC	CC	CC	CC
chr1B:1266397	1266397	A/G	1B	GG	AA	GG	AA	GG	AA	GG	AA	AA	GG	AA	GG	AA	GG	AA	GG	AG	AA	GG	GG	AA	GG	AA	AA	GG	AA	AG	AA	AA	GG	AG	GG	GG	AA	AA	GG	GG	GG	GG	AA	GG	AA	AA	AA	AA	AA
chr1B:1266414	1266414	G/C	1B	CC	GG	CC	GG	CC	GG	CC	GG	GG	CC	GG	CC	GG	CC	GG	CC	GC	GG	CC	CC	GG	CC	GG	GG	CC	GG	GC	GG	GG	CC	GC	CC	CC	GG	GG	CC	CC	CC	CC	GG	CC	GG	GG	GG	GG	GG
chr2B:1271219	1271219	A/G	2B	AA	AA	AA	AA	GG	AA	GG	GG	AA	GG	GG	GG	AA	AA	AA	AA	AA	AA	AA	AA	AA	AA	GG	GG	AA	GG	AA	GG	AA	GG	GG	GG	AA	GG	GG	AA	AA	AA	AA	AA	AA	AA	AA	AA	AA	AA
chr6A:1271335	1271335	C/T	6A	TT	TT	CC	CC	CC	CC	TT	TT	CC	CC	CC	TT	CC	CC	CC	TT	CC	CC	CC	CC	CC	CC	TT	CC	CC	CC	CC	CC	CC	TT	CT	CC	CC	CC	CC	CC	CT	CC	CC	TT	TT	CC	CC	CC	CC	CC
chr2A:1271389	1271389	A/G	2A	GG	GG	AA	AA	AA	AA	GG	AA	AA	GG	AA	AA	AA	AA	AA	AA	GG	AA	AA	AG	GG	AA	GG	AA	AA	AA	AG	AG	AA	AG	GG	GG	AA	AA	GG	GG	AA	AA	AA	AA	GG	AA	AA	AA	AA	AA
chr6A:1271425	1271425	C/G	6A	GG	GG	CC	CC	CC	CC	GG	GG	CC	CC	CC	GG	CC	CC	CC	GG	CC	CC	CC	CC	CC	CC	GG	GG	CC	GG	CC	CC	CC	GG	CC	CC	GC	CC	CC	CC	GC	CC	GG	GG	GG	CC	CC	CC	CC	CC
chr2A:1271462	1271462	C/T	2A	TT	TT	CC	CC	CC	CC	TT	CC	CC	TT	CC	CC	CC	CC	TT	CC	TT	CC	CC	CT	TT	CC	TT	CC	CC	CC	CT	CT	CC	CT	TT	TT	CC	CC	TT	TT	CC	CC	CC	CC	TT	CC	CC	CC	CC	CC
chr3D:1280858	1280858	G/A	3D	AA	GG	AG	GG	AA	AA	GG	GG	GG	GG	AA	AA	GG	AA	GG	GG	GG	GG	GG	GG	GG	GG	GG	GG	GG	AA	AG	AG	GG	GG	GG	GG	GG	AA	GG	GG	AA	GG	GG	AG	GG	GG	GG	GG	GG	GG
chr3D:1280900	1280900	G/A	3D	AA	GG	AG	GG	AA	AA	GG	GG	GG	GG	AA	AA	GG	AA	GG	GG	GG	GG	GG	GG	GG	GG	GG	GG	GG	AA	AG	AG	GG	GG	GG	GG	GG	AA	GG	GG	AA	GG	GG	AG	GG	GG	GG	GG	GG	GG
chr3D:1280924	1280924	G/A	3D	AA	GG	AG	GG	AA	AA	GG	GG	GG	GG	AA	AA	GG	AA	GG	GG	GG	GG	GG	GG	GG	GG	GG	GG	GG	AA	AG	AG	GG	GG	GG	GG	GG	AA	GG	GG	AA	GG	GG	AG	GG	GG	GG	GG	GG	GG
chr3D:1280930	1280930	T/C	3D	CC	TT	CT	TT	CC	CC	TT	TT	TT	TT	CC	CC	TT	CC	TT	TT	TT	TT	TT	TT	TT	TT	TT	TT	TT	CC	CT	CT	TT	TT	TT	TT	TT	CC	TT	TT	CC	TT	TT	CT	TT	TT	TT	TT	TT	TT
chr2A:1284313	1284313	C/T	2A	TT	TT	CC	CC	CC	CC	TT	CC	CC	TT	CC	CC	CC	CC	CC	CC	TT	CC	CC	CT	TT	CC	TT	CC	CC	CC	CT	CT	CC	CT	CT	TT	CC	CC	TT	TT	CC	CC	CC	CC	TT	CC	CC	CC	CC	CC
chr2A:1284358	1284358	A/G	2A	GG	GG	AA	AA	AA	AA	GG	AA	AA	GG	AA	AA	AA	AA	AA	AA	GG	AA	AA	AG	GG	AA	GG	AA	AA	AA	AG	AG	AA	AG	AG	GG	AA	AA	GG	GG	AA	AA	AA	AA	GG	AA	AA	AA	AA	AA
chr3A:1285994	1285994	G/C	3A	CC	GG	GG	GG	GG	GG	GG	GG	GG	CC	GG	GG	GG	CC	CC	GG	GC	CC	GG	GG	GG	CC	GG	CC	GG	CC	GG	GG	GG	GG	GC	CC	GG	GG	CC	GG	GG	CC	GG	GC	GG	GG	GG	GG	GG	GG
chr3A:1286671	1286671	C/G	3A	GG	CC	CC	CC	CC	CC	CC	CC	CC	GG	CC	CC	CC	GG	GG	CC	GC	GG	CC	CC	CC	GG	CC	GG	CC	GG	CC	CC	CC	CC	GC	GG	CC	CC	GG	GG	CC	GG	CC	GC	CC	CC	CC	CC	CC	CC
chr3A:1286729	1286729	C/T	3A	CC	CC	CC	CC	CC	CC	CC	CC	CC	CC	CT	CC	TT	CC	CC	CC	CC	CC	CC	CC	CC	CC	CC	CC	CC	CC	CC	CC	CT	CC	CC	CC	CC	CC	CC	CC	CC	CC	CC	CC	CC	CC	CT	CC	CC	CC
chr3A:1287570	1287570	G/A	3A	AA	GG	GG	AG	GG	GG	GG	GG	GG	AA	GG	GG	GG	AA	AA	GG	AG	AA	GG	AA	GG	AA	GG	AA	GG	AA	GG	GG	GG	GG	AG	AA	AA	GG	AA	AA	GG	AA	GG	AA	AA	AG	GG	GG	GG	GG
chr1B:1299094	1299094	T/A	1B	AA	TT	TT	TT	AA	TT	AA	TT	TT	AA	TT	AA	TT	AA	TT	AA	AA	TT	TT	TT	TT	AA	TT	TT	TT	TT	TT	TT	TT	AA	AT	AA	AA	TT	TT	AA	AT	AA	TT	TT	TT	TT	TT	TT	TT	TT
chr1B:1299135	1299135	C/T	1B	TT	CC	CC	CC	TT	CC	TT	CC	CC	TT	CC	TT	CC	TT	CC	TT	TT	CC	CC	CC	CC	TT	CC	CC	CC	CC	CC	CC	CC	TT	CT	TT	TT	CC	CC	TT	CT	TT	CC	CC	CC	CC	CC	CC	CC	CC
chr7B:1304945	1304945	A/G	7B	AA	GG	AA	GG	AA	AA	AA	AA	AA	AA	AG	AA	AA	AA	AA	AG	AA	AA	AA	AA	GG	AA	AA	AA	GG	AA	AA	GG	AA	AA	AA	AA	AA	AA	AA	AA	AA	AA	AA	AG	AA	GG	GG	GG	GG	GG
chr1B:1306137	1306137	C/T	1B	CC	CC	CC	CC	CC	CC	CC	CC	CC	CC	CC	CC	CC	CC	CC	CC	CC	CC	CC	CC	CC	CC	CC	CC	TT	CC	CC	CC	CC	CC	CC	CC	CC	CC	CC	CC	CC	CC	CC	CC	CC	CC	CC	CC	CC	CC
chr1B:1306154	1306154	G/A	1B	AA	GG	GG	GG	AA	GG	AA	GG	GG	AA	GG	AA	GG	AA	GG	AA	AG	GG	GG	GG	GG	AA	GG	GG	GG	GG	GG	GG	GG	AA	AG	AA	AA	GG	GG	AA	AG	AA	GG	GG	GG	GG	GG	GG	GG	GG
chr3A:1309967	1309967	T/C	3A	CC	TT	TT	TT	TT	TT	TT	TT	TT	TT	TT	TT	TT	TT	CC	TT	TT	TT	TT	TT	TT	CC	TT	CC	TT	CT	TT	TT	TT	TT	TT	TT	TT	TT	TT	TT	TT	CC	TT	TT	TT	TT	TT	TT	TT	TT
chr3A:1315611	1315611	G/C	3A	CC	GG	GG	GG	GG	GG	GG	GG	GG	CC	GG	GG	GG	CC	CC	GG	GC	CC	GG	CC	GG	CC	GG	CC	GG	CC	GG	GG	GG	GC	CC	CC	CC	GG	CC	CC	GG	CC	GG	GC	CC	GC	GG	GG	GG	GG
chr2A:1320210	1320210	G/A	2A	AA	AA	GG	GG	GG	GG	AA	GG	GG	AA	GG	GG	GG	GG	GG	GG	AA	GG	GG	AG	AA	GG	AA	GG	GG	GG	AG	AG	GG	AG	AG	AA	GG	GG	AA	AA	GG	GG	GG	GG	AA	GG	GG	GG	GG	GG
chr2A:1320239	1320239	G/A	2A	AA	AA	GG	GG	GG	GG	AA	GG	GG	AA	GG	GG	GG	GG	GG	GG	AA	GG	GG	AG	AA	GG	AA	GG	GG	GG	AG	AG	GG	AG	AG	AA	GG	GG	AA	AA	GG	GG	GG	GG	AA	GG	GG	GG	GG	GG
chr3B:1322220	1322220	C/G	3B	CC	CC	CC	CC	CC	CC	GG	CC	GG	GG	CC	CC	GG	CC	CC	GG	CC	CC	CC	CC	GG	CC	CC	CC	CC	CC	CC	CC	GG	GG	CC	CC	CC	CC	GG	CC	CC	CC	CC	GC	CC	GC	GG	GG	GG	GG
chr3B:1322293	1322293	G/T	3B	GG	GG	GG	GG	GG	GG	TT	GG	TT	TT	GG	GG	TT	GG	GG	TT	GG	GG	GG	GG	TT	GG	GG	GG	GG	GG	GG	GG	TT	TT	GG	GG	GG	GG	TT	GG	GG	GG	GG	GT	GG	GT	TT	TT	TT	TT
chr3B:1322299	1322299	T/C	3B	TT	TT	TT	TT	TT	TT	CC	TT	CC	CC	TT	TT	CC	TT	TT	CC	TT	TT	TT	TT	CC	TT	TT	TT	TT	TT	TT	TT	CC	CC	TT	TT	TT	TT	CC	TT	TT	TT	TT	CT	TT	CT	CC	CC	CC	CC
chr3B:1322342	1322342	G/A	3B	GG	GG	GG	GG	GG	GG	AA	GG	AA	AA	GG	GG	AA	GG	GG	AA	GG	GG	GG	GG	AA	GG	GG	GG	GG	GG	GG	GG	AA	AA	GG	AG	GG	GG	AA	GG	GG	GG	GG	AG	GG	AG	AA	AA	AA	AA
chr1B:1326419	1326419	C/T	1B	TT	CC	CC	CC	TT	CC	TT	CC	CC	TT	CC	TT	CC	TT	CC	TT	CT	CC	CC	CC	CC	TT	CC	CC	CC	CC	CC	CC	CC	TT	CT	TT	TT	CC	CC	TT	CT	TT	CC	CC	CC	CC	CC	CC	CC	CC
chr6B:1329730	1329730	T/C	6B	TT	TT	TT	TT	TT	TT	TT	TT	TT	TT	TT	CC	TT	CC	TT	TT	CC	TT	CC	TT	CC	TT	TT	TT	TT	TT	TT	TT	TT	TT	CT	TT	TT	TT	TT	TT	TT	TT	TT	TT	TT	TT	TT	TT	TT	TT
chr7B:1333996	1333996	C/G	7B	CC	CC	CC	CC	CC	GG	CC	CC	GG	CC	CC	CC	CC	CC	CC	CC	CC	CC	CC	CC	CC	CC	CC	GG	CC	CC	GC	CC	CC	GC	CC	CC	GG	CC	CC	CC	CC	CC	CC	CC	GC	CC	CC	CC	CC	CC
chr7B:1335332	1335332	C/T	7B	CC	CC	CC	CC	CC	TT	CC	CC	TT	CC	CC	CC	CC	CC	CC	CC	CC	CC	CC	CC	CC	CC	CC	TT	CC	CC	CT	CC	CC	CT	CC	CC	TT	CC	CC	CC	CC	CC	CC	CC	TT	CC	CC	CC	CC	CC
chr1A:1338312	1338312	C/A	1A	CC	CC	CC	CC	CC	CC	CC	AC	CC	CC	CC	CC	CC	CC	AA	CC	CC	CC	AA	CC	AA	CC	CC	AA	CC	AA	CC	AA	CC	CC	CC	AC	CC	CC	CC	CC	CC	CC	CC	CC	CC	CC	CC	CC	CC	CC
chr1A:1338320	1338320	C/T	1A	CC	CC	CC	CC	CC	CC	CC	CT	CC	CC	CC	CC	CC	CC	TT	CC	CC	CC	TT	CC	TT	CC	CC	TT	CC	TT	CC	TT	CC	CC	CC	CT	CC	CC	CC	CC	CC	CC	CC	CC	CC	CC	CC	CC	CC	CC
chr1A:1338413	1338413	C/T	1A	CC	CC	CC	CC	CC	CC	CC	CC	CC	CC	CC	CC	CC	CC	CC	CC	CC	CC	CC	CC	CC	TT	CC	CC	CC	CC	CC	CC	CC	CC	CC	CC	CC	CC	CC	CC	CC	CC	CC	CC	CC	CC	CC	CC	CC	CC
chr1A:1338418	1338418	T/C	1A	TT	TT	TT	TT	TT	TT	TT	CT	TT	TT	TT	TT	TT	TT	CC	TT	TT	TT	CC	TT	CC	TT	TT	CC	TT	CC	TT	CC	TT	TT	TT	CT	TT	TT	TT	TT	TT	TT	TT	TT	TT	TT	TT	TT	TT	TT
chr1A:1338445	1338445	G/A	1A	GG	GG	GG	GG	GG	GG	GG	AG	GG	GG	GG	GG	GG	GG	AA	GG	GG	GG	AA	GG	AA	GG	GG	AA	GG	AA	GG	AA	GG	GG	GG	AG	GG	GG	GG	GG	GG	GG	GG	GG	GG	GG	GG	GG	GG	GG
chr3B:1338981	1338981	T/C	3B	CC	TT	CC	CC	TT	TT	TT	TT	TT	TT	TT	CC	TT	TT	CC	TT	CC	TT	CC	CC	TT	TT	TT	CC	CC	TT	CC	TT	TT	TT	CC	TT	TT	TT	TT	TT	TT	TT	TT	CT	TT	CT	TT	TT	TT	TT
chr3B:1339017	1339017	G/A	3B	AA	GG	AA	AA	GG	GG	GG	GG	GG	GG	GG	AA	GG	GG	AA	GG	AA	GG	AA	AA	GG	GG	GG	GG	AA	GG	AA	GG	GG	GG	AG	GG	GG	GG	GG	GG	GG	GG	GG	AG	GG	GG	GG	GG	GG	GG
chr3B:1339038	1339038	A/T	3B	TT	AA	TT	TT	AA	AA	AA	AA	AA	AA	AA	TT	AA	AA	TT	AA	TT	AA	TT	TT	AA	AA	AA	TT	TT	AA	TT	AA	AA	AA	TT	AA	AA	AA	AA	AA	AA	AA	AA	AT	AA	AT	AA	AA	AA	AA
chr7B:1348287	1348287	G/A	7B	GG	GG	GG	GG	AA	GG	AA	GG	GG	AA	GG	GG	GG	GG	GG	GG	GG	GG	GG	GG	GG	GG	GG	GG	GG	GG	GG	GG	GG	GG	AA	AA	GG	AG	GG	GG	GG	GG	GG	GG	GG	GG	GG	GG	GG	GG
chr6B:1369028	1369028	C/G	6B	CC	CC	CC	CC	CC	CC	CC	CC	CC	CC	CC	CC	CC	CC	CC	CC	CC	CC	CC	CC	CC	CC	CC	CC	CC	CC	CC	CC	CC	CC	CC	CC	CC	CC	CC	CC	CC	CC	CC	CC	CC	CC	GC	CC	CC	CC
chr2B:1372645	1372645	T/G	2B	TT	TT	TT	TT	TT	TT	TT	TT	TT	TT	TT	TT	TT	TT	TT	GG	TT	TT	TT	TT	GG	TT	TT	TT	GG	TT	TT	TT	TT	TT	TT	TT	TT	TT	TT	TT	TT	TT	TT	TT	TT	GG	GG	GG	GG	GG
chr2B:1372724	1372724	C/G	2B	CC	CC	CC	CC	CC	CC	CC	CC	CC	CC	CC	CC	CC	CC	CC	GG	CC	CC	CC	CC	GG	CC	CC	CC	GG	CC	CC	CC	CC	CC	CC	CC	CC	CC	CC	CC	CC	CC	CC	CC	CC	GG	GG	GG	GG	GG
chr2B:1378853	1378853	A/G	2B	AA	AA	AA	AA	AA	AA	AA	AA	AA	AA	AA	AA	AA	AA	AA	GG	AA	AA	AA	AA	GG	AA	AA	AA	GG	AA	AA	AA	AA	AA	AA	AA	AA	AA	AA	AA	AA	AA	AA	AA	AA	GG	GG	GG	GG	GG
chr2A:1380963	1380963	C/T	2A	CC	CC	CC	CC	CC	CC	CC	CT	CC	CC	CC	CC	CC	CC	CC	CC	CC	CC	TT	CC	CC	CC	CC	CC	CC	CC	CC	CC	CC	CC	CC	CC	CC	CC	CC	CC	CC	CC	CC	CC	CC	CC	CC	CC	CC	CC
chr2A:1380973	1380973	C/T	2A	CC	CC	CC	CC	CC	CC	CC	CT	CC	CC	CC	CC	CC	CC	CC	CC	CC	CC	TT	CC	CC	CC	CC	CC	CC	CC	CC	CC	CC	CC	CC	CC	CC	CC	CC	CC	CC	CC	CC	CC	CC	CC	CC	CC	CC	CC
chr2A:1381009	1381009	G/A	2A	GG	GG	GG	GG	GG	GG	GG	GG	GG	GG	GG	GG	AA	GG	GG	GG	AA	GG	GG	GG	GG	GG	GG	AA	GG	AG	GG	GG	GG	GG	AA	GG	GG	GG	GG	GG	GG	GG	GG	GG	GG	GG	GG	AA	GG	GG
chr2A:1381037	1381037	C/A	2A	CC	CC	CC	CC	CC	CC	CC	AC	CC	CC	CC	CC	CC	CC	CC	CC	CC	CC	AA	CC	CC	CC	CC	CC	CC	CC	CC	CC	CC	CC	CC	CC	CC	CC	CC	CC	CC	CC	CC	CC	CC	CC	CC	CC	CC	CC
chr2B:1385029	1385029	A/G	2B	AA	AA	AA	AA	AA	AA	AA	AA	AA	AA	AA	AA	AG	AA	AA	GG	AA	AA	AA	AA	GG	AA	AA	AA	GG	AA	AA	AA	AA	AA	AA	AA	AA	AA	AA	AA	AA	AA	AA	AA	AA	GG	GG	GG	GG	GG
chr7B:1385886	1385886	A/G	7B	AA	AA	AA	AA	GG	AA	GG	AA	AA	GG	AA	AA	AA	AA	AA	AA	AA	AA	AA	AA	AA	AA	AA	AA	AA	AA	AA	AA	AA	AA	GG	GG	AA	AG	AA	AA	AA	AA	AA	AA	AA	AA	AA	AA	AA	AA
chr7B:1394510	1394510	A/G	7B	GG	AA	AA	AA	AA	AA	AA	AA	AA	AA	AA	AA	AA	AA	AA	AA	AA	AA	AA	AA	AA	GG	GG	AA	AA	AA	AA	AA	AA	AA	AA	AA	AA	AG	AA	AA	AA	AA	AA	AA	AA	AA	AA	AA	AA	AA
chr7B:1395733	1395733	C/G	7B	CC	CC	CC	CC	GG	CC	GG	CC	CC	GG	CC	CC	CC	CC	CC	CC	CC	CC	CC	CC	CC	CC	CC	CC	CC	CC	CC	CC	CC	CC	GC	GC	CC	CC	CC	CC	CC	CC	CC	CC	CC	CC	CC	CC	CC	CC
chr3A:1395814	1395814	C/T	3A	CC	CC	CC	CC	CC	CC	CC	CC	CC	TT	CC	CC	CC	TT	CC	CC	CT	TT	CC	TT	CC	CC	CC	CC	CC	CC	CC	CC	CC	CC	TT	TT	CT	CC	TT	TT	CC	CC	CC	TT	TT	CT	CC	CC	CC	CC
chr1B:1421766	1421766	C/T	1B	CC	CC	CC	CC	CC	CC	CC	CC	CC	CC	CC	CC	CC	CC	CT	CC	CC	CC	CC	CC	CC	CC	CC	CC	CC	CC	CC	CC	CC	CC	CC	CC	CC	CC	CC	CC	CC	CT	CC	CC	CC	CC	CC	CC	CC	CC
chr1B:1421776	1421776	C/T	1B	CC	CC	CC	CC	CC	CC	CC	CC	CC	CC	CC	CC	CC	CC	CT	CC	CC	CC	CC	CC	CC	CC	CC	CC	CC	CC	CC	CC	CC	CC	CC	CC	CC	CC	CC	CC	CC	CT	CC	CC	CC	CC	CC	CC	CC	CC
chr1B:1430865	1430865	T/C	1B	CC	TT	CT	TT	CC	TT	CC	CC	TT	CC	TT	TT	TT	CC	CC	CC	CC	TT	TT	TT	CC	CC	TT	CC	CC	CC	TT	TT	TT	CT	CC	CC	CC	TT	TT	CC	TT	CC	CC	TT	TT	CT	CC	TT	TT	TT
chr3B:1433055	1433055	A/C	3B	AA	AA	AA	AA	AA	AA	AA	AA	AA	AA	AA	AA	AA	AA	AA	AA	AA	AA	AA	AA	AA	AA	AA	AA	AA	AA	AA	AA	AA	AA	AA	AA	AA	AA	AA	AA	AA	AA	AA	AA	AA	AA	AA	AA	AA	AA
chr3B:1433067	1433067	G/T	3B	GG	GG	GG	GG	GG	GG	GG	GG	GG	GG	GG	GG	GG	GG	GG	GG	GG	GG	GG	GG	GG	GG	GG	GG	GG	GG	GG	GG	GG	GG	GG	GG	GG	GG	GG	GG	GG	GG	GG	GG	GG	GG	GG	GG	GG	GG
chr3B:1433085	1433085	C/T	3B	CC	CC	CC	CC	CC	CC	CC	CC	CC	CC	CC	CC	CC	CC	CC	CC	CC	TT	CC	CC	CC	CC	CC	CC	CC	CC	CC	CC	CC	CC	CC	CC	CC	CC	CC	CC	CC	TT	CC	CC	CC	CC	CC	CC	CC	CC
chr3B:1433094	1433094	A/G	3B	AA	AA	AA	AA	AA	AA	AA	AA	AA	AA	AA	AA	AA	AA	AA	AA	AA	AA	AA	AA	AA	AA	AA	AA	AA	AA	AA	AA	AA	AA	AA	AA	AA	AA	AA	AA	AA	AA	AA	AA	AA	AA	AA	AA	AA	AA
chr1B:1435839	1435839	C/T	1B	TT	CC	CT	CC	TT	CC	TT	TT	CC	TT	CC	CC	CC	TT	TT	TT	TT	CC	CC	CC	TT	TT	CC	TT	TT	TT	CT	CC	CC	CT	TT	TT	TT	CC	CC	TT	CC	TT	TT	CC	CC	CT	TT	CC	CC	CC
chr7B:1440746	1440746	C/G	7B	GG	CC	CC	CC	GG	CC	GG	CC	CC	GG	CC	CC	CC	CC	CC	CC	CC	CC	CC	CC	CC	GG	GG	CC	CC	CC	CC	CC	CC	CC	GC	GC	CC	GC	CC	CC	CC	CC	CC	CC	CC	CC	CC	CC	CC	CC
chr6D:1449960	1449960	T/A	6D	TT	TT	TT	TT	TT	AA	TT	AT	AA	TT	AA	TT	TT	TT	TT	AA	AT	TT	TT	TT	TT	TT	AA	TT	AA	TT	TT	AA	TT	AT	TT	AA	TT	TT	TT	TT	TT	TT	TT	TT	TT	AA	TT	AA	TT	AA
chr6D:1449973	1449973	T/G	6D	TT	TT	TT	TT	TT	GG	TT	GT	GG	TT	GG	TT	TT	TT	TT	GG	GT	TT	TT	TT	TT	TT	GG	TT	GG	TT	TT	GG	TT	GT	TT	GG	TT	TT	TT	TT	TT	TT	TT	TT	TT	GG	TT	GG	TT	GG
chr6D:1449978	1449978	A/G	6D	AA	AA	AA	AA	AA	GG	AA	AG	GG	AA	GG	AA	AA	AA	AA	GG	AG	AA	AA	AA	AA	AA	GG	AA	GG	AA	AA	GG	AA	AG	AA	GG	AA	AA	AA	AA	AA	AA	AA	AA	AA	GG	AA	GG	AA	GG
chr6D:1450001	1450001	T/G	6D	TT	TT	TT	TT	TT	GG	TT	GT	GG	TT	GG	TT	TT	TT	TT	GG	GT	TT	TT	TT	TT	TT	GG	TT	GG	TT	TT	GG	TT	GT	TT	GG	TT	TT	TT	TT	TT	TT	TT	TT	TT	GG	TT	GG	TT	GG
chr6D:1450002	1450002	G/C	6D	GG	GG	GG	GG	GG	CC	GG	GC	CC	GG	CC	GG	GG	GG	GG	CC	GC	GG	GG	GG	GG	GG	CC	GG	CC	GG	GG	CC	GG	GC	GG	CC	GG	GG	GG	GG	GG	GG	GG	GG	GG	CC	GG	CC	GG	CC
chr6D:1450008	1450008	C/T	6D	CC	CC	CC	CC	CC	TT	CC	CT	TT	CC	TT	CC	CC	CC	CC	TT	CT	CC	CC	CC	CC	CC	TT	CC	TT	CC	CC	TT	CC	CT	CC	TT	CC	CC	CC	CC	CC	CC	CC	CC	CC	TT	CC	TT	CC	TT
chr7A:1462445	1462445	A/G	7A	AA	AA	AA	AA	AA	AA	AA	AA	AA	AA	AA	GG	GG	AA	AA	AA	AA	AA	GG	AA	AA	AA	GG	AA	AA	AA	AA	AA	AA	AA	AA	AG	AA	AA	GG	AA	AA	AA	AA	AA	AA	AA	AA	AA	AA	AA
chr7A:1462473	1462473	G/C	7A	GG	GG	GG	GG	GG	GG	GG	GG	GG	GG	GG	GG	GG	GG	GG	GG	GG	GG	GG	GG	GG	GG	CC	GG	GG	GG	GG	GG	GG	GG	GG	GC	GG	GG	GG	GG	GG	GG	GG	GG	GG	GG	GG	GG	GG	GG
chr7A:1462492	1462492	G/A	7A	GG	GG	GG	GG	GG	GG	GG	GG	GG	GG	GG	GG	GG	GG	GG	GG	GG	GG	GG	GG	GG	GG	AA	GG	GG	GG	GG	GG	GG	GG	GG	AG	GG	GG	GG	GG	GG	GG	GG	GG	GG	GG	GG	GG	GG	GG
chr7A:1462494	1462494	C/T	7A	CC	CC	CC	CC	CC	CC	CC	CC	CC	CC	CC	TT	TT	CC	CC	CC	CC	CC	CT	CC	CC	CC	TT	CC	CC	CC	CC	CC	CC	CC	CC	CT	CC	CC	TT	CC	CC	CC	CC	CC	CC	CC	CC	CC	CC	CC
chr7A:1462518	1462518	C/T	7A	CC	CC	CC	CC	CC	CC	CC	CC	CC	CC	CC	TT	TT	CC	CC	CC	CC	CC	TT	CC	CC	CC	TT	CC	CC	CC	CC	CC	CC	CC	CC	CT	CC	CC	TT	CC	CC	CC	CC	CC	CC	CC	CC	CC	CC	CC
chr7A:1462541	1462541	T/C	7A	TT	TT	TT	TT	TT	TT	TT	TT	TT	TT	TT	CC	CC	TT	TT	TT	TT	TT	CC	TT	TT	TT	CC	TT	TT	TT	TT	TT	TT	TT	TT	CT	TT	TT	CC	TT	TT	TT	TT	TT	TT	TT	TT	TT	TT	TT
chr7A:1462551	1462551	T/C	7A	TT	TT	TT	TT	TT	TT	TT	TT	TT	TT	TT	CC	CC	TT	TT	TT	TT	TT	CC	TT	TT	TT	CC	TT	TT	TT	TT	TT	TT	TT	TT	CT	TT	TT	CC	TT	TT	TT	TT	TT	TT	TT	TT	TT	TT	TT
chr7A:1462554	1462554	T/C	7A	TT	TT	TT	TT	TT	TT	TT	TT	TT	TT	TT	TT	TT	TT	TT	TT	TT	TT	TT	TT	TT	TT	CC	TT	TT	TT	TT	TT	TT	TT	TT	CT	TT	TT	TT	TT	TT	TT	TT	TT	TT	TT	TT	TT	TT	TT
chr1B:1472647	1472647	T/C	1B	CC	TT	TT	TT	CC	TT	CC	CC	TT	CC	CT	TT	TT	CC	CC	TT	CC	TT	TT	TT	CC	CC	TT	CC	CC	CC	TT	TT	TT	TT	TT	CC	CC	TT	TT	CC	TT	CC	TT	TT	TT	TT	CC	TT	TT	TT
chr1B:1472729	1472729	G/C	1B	GG	CC	GG	GG	GG	CC	GG	GG	CC	GG	GC	CC	GG	GG	GG	GG	GG	CC	GG	GG	GG	GG	CC	GG	GG	GG	GG	CC	CC	GG	GG	GG	GC	CC	CC	GG	GG	GG	CC	GG	GG	GG	GG	CC	CC	CC
chr1B:1472741	1472741	A/G	1B	AA	AA	AA	AA	AA	AA	AA	AA	AA	AA	AA	AA	AA	AA	AA	AA	AA	AA	GG	GG	AA	AA	AA	AA	AA	AA	AA	AA	AA	AG	AG	AA	AA	AA	AA	AA	AA	AA	AA	AA	AA	AA	AA	AA	AA	AA
chr1B:1473841	1473841	G/A	1B	AA	GG	GG	GG	AA	GG	AA	AA	GG	AA	AG	GG	GG	AA	AA	AA	AA	GG	GG	GG	AA	AA	GG	AA	AA	AA	GG	GG	GG	AG	AG	AA	AA	GG	GG	AA	GG	AA	GG	GG	GG	GG	AA	GG	GG	GG
chr1B:1473880	1473880	G/A	1B	AA	GG	GG	GG	AA	GG	AA	AA	GG	AA	AG	GG	AA	AA	AA	AA	AA	GG	GG	GG	AA	AA	GG	AA	AA	AA	GG	GG	GG	AG	AG	AA	AA	GG	GG	AA	GG	AA	GG	AG	GG	GG	AA	GG	GG	GG
chr7B:1478012	1478012	G/A	7B	AA	GG	GG	GG	AA	GG	AA	GG	GG	AA	GG	GG	GG	GG	GG	AG	GG	GG	GG	GG	GG	AA	AA	GG	GG	GG	GG	GG	GG	GG	AA	AA	GG	AA	GG	GG	GG	GG	GG	GG	GG	GG	GG	GG	GG	GG
chr7B:1478018	1478018	G/A	7B	AA	GG	GG	GG	AA	GG	AA	GG	GG	AA	GG	GG	GG	GG	GG	GG	GG	GG	GG	GG	GG	AA	AA	GG	GG	GG	GG	GG	GG	GG	AA	AG	GG	AA	GG	GG	GG	GG	GG	GG	GG	GG	GG	GG	GG	GG
chr7B:1478125	1478125	C/T	7B	TT	CC	CC	CC	TT	CC	TT	CC	CC	TT	CC	CC	CC	CC	CC	CC	CC	CC	CC	CC	CC	TT	TT	CC	CC	CC	CC	CC	CC	CC	TT	TT	CC	TT	CC	CC	CC	CC	CC	CC	CC	CC	CC	CC	CC	CC
chr7B:1478189	1478189	A/G	7B	AA	AA	AA	AA	AA	GG	AA	AA	GG	AA	AA	AA	AA	AA	AA	AA	AA	AA	AA	AA	AA	AA	AA	GG	AA	AA	AG	AA	AA	AG	AA	AA	GG	AA	AA	AA	AA	AA	AA	AA	AG	AA	AA	AA	AA	AA
chr7B:1484901	1484901	C/T	7B	TT	CC	CC	CC	TT	CC	TT	CC	CC	TT	CC	CC	CC	CC	CC	CC	CC	CC	CC	CC	CC	TT	TT	CC	CC	CC	CC	CC	CC	CC	TT	TT	CC	TT	CC	CC	CC	CC	CC	CC	CC	CC	CC	CC	CC	CC
chr1B:1490299	1490299	G/A	1B	AA	GG	GG	GG	AA	GG	AA	AA	GG	AA	AG	GG	AA	AA	AA	AA	AA	GG	GG	GG	AA	AA	GG	AA	AA	AA	GG	GG	GG	AG	GG	AA	AA	GG	GG	AA	GG	AA	GG	AA	GG	GG	AA	GG	GG	GG
chr2A:1491731	1491731	C/A	2A	CC	CC	CC	CC	CC	CC	CC	CC	CC	CC	CC	CC	CC	CC	CC	CC	CC	CC	CC	CC	CC	CC	AA	CC	CC	CC	CC	CC	CC	CC	CC	CC	CC	CC	CC	CC	CC	CC	CC	CC	CC	CC	CC	CC	CC	CC
chr2A:1491755	1491755	G/A	2A	GG	GG	GG	GG	GG	GG	GG	GG	GG	GG	GG	GG	GG	GG	GG	GG	GG	GG	GG	GG	GG	GG	AA	GG	GG	GG	GG	GG	GG	GG	GG	GG	GG	GG	GG	GG	GG	GG	GG	GG	GG	GG	GG	GG	GG	GG
chr6A:1503824	1503824	G/A	6A	GG	GG	GG	GG	GG	GG	GG	GG	GG	GG	AG	GG	AA	GG	AA	GG	AA	GG	GG	GG	GG	GG	GG	GG	GG	GG	GG	GG	AA	GG	GG	GG	GG	GG	GG	GG	GG	GG	GG	GG	GG	GG	GG	GG	GG	GG
chr6A:1503862	1503862	G/A	6A	GG	AA	GG	GG	GG	GG	AA	AG	GG	GG	GG	AA	GG	GG	GG	GG	GG	GG	GG	GG	GG	GG	AA	GG	GG	GG	AG	GG	GG	AG	AG	GG	GG	GG	GG	GG	AG	GG	GG	AA	AA	GG	GG	GG	GG	GG
chr6A:1503929	1503929	G/A	6A	GG	GG	AG	GG	AA	GG	GG	GG	AA	GG	AG	GG	GG	GG	GG	AG	GG	AA	GG	AA	GG	GG	GG	GG	AA	GG	GG	GG	GG	GG	AG	GG	AG	GG	GG	GG	GG	GG	AA	GG	GG	AA	AA	AA	AA	AA
chr7B:1505671	1505671	A/G	7B	GG	AA	AA	AA	GG	AA	GG	AA	AA	GG	AA	AA	AA	AA	AA	AA	AA	AA	AA	AA	AA	GG	GG	AA	AA	AA	AA	AA	AA	AA	GG	GG	AA	GG	AA	AA	AA	AA	AA	AA	AA	AA	AA	AA	AA	AA
chr2B:1510742	1510742	A/G	2B	GG	AA	AA	AA	AA	AA	GG	AA	AA	AA	AA	AG	AA	AA	AA	GG	AA	AA	AA	AA	GG	GG	AA	AA	GG	AA	AA	AA	GG	AA	AA	AA	AG	AA	AA	AA	AA	AA	AA	AA	AA	GG	GG	GG	GG	GG
chr2B:1510810	1510810	T/C	2B	CC	TT	CC	TT	TT	TT	CC	TT	TT	TT	TT	CT	TT	TT	CC	TT	TT	CC	CC	TT	TT	CC	CC	CC	TT	TT	TT	TT	CC	TT	TT	TT	CC	CC	CC	TT	TT	TT	TT	TT	TT	TT	TT	TT	TT	TT
chr1B:1514207	1514207	G/C	1B	GG	GG	GG	GG	GG	GG	GG	GG	GG	GG	GG	GG	CC	GG	GG	GG	GG	GG	GG	GG	GG	GG	GG	GG	GG	GG	GG	GG	GG	GG	GG	GG	GG	GG	GG	GG	GG	GG	CC	GC	GG	GG	GG	GG	GG	GG
chr2B:1517283	1517283	T/C	2B	TT	TT	TT	TT	TT	TT	TT	TT	TT	TT	TT	TT	TT	TT	TT	CC	TT	TT	TT	TT	CC	TT	TT	TT	CC	TT	TT	TT	TT	TT	TT	TT	TT	TT	TT	TT	TT	TT	TT	TT	TT	CC	CC	CC	CC	CC
chr7A:1518073	1518073	C/T	7A	CC	CC	CC	CC	CC	CC	CC	CC	CC	CC	CC	CC	CC	CC	CC	CC	CC	CC	CT	CC	CC	TT	CC	CC	CC	TT	CC	CC	CC	CC	TT	CC	CC	CC	CC	CC	CC	CC	CC	CC	TT	CC	CC	CC	CC	CC
chr5A:1519134	1519134	C/T	5A	CC	CC	CC	CC	CC	CC	CC	CC	CC	CC	CC	CC	CC	CC	TT	TT	CC	TT	CC	CC	CC	CC	CC	CC	CC	CC	CC	CC	CC	CC	CC	CC	CC	CC	CC	TT	TT	TT	CC	CT	TT	CC	CC	CC	CC	CC
chr5A:1519151	1519151	G/C	5A	GG	GG	GG	GG	GG	GG	GG	GG	GG	GG	GG	GG	GG	GG	CC	CC	GG	CC	GG	GG	GG	GG	GG	GG	GG	GG	GG	GG	GG	GG	GG	GG	GG	GG	GG	CC	CC	CC	GG	GC	CC	GG	GG	GG	GG	GG
chr2B:1520696	1520696	G/T	2B	TT	GG	TT	GG	GG	GG	TT	GG	GG	GG	GG	GT	GG	GG	TT	GG	GG	TT	TT	GG	GG	TT	TT	TT	GG	GG	GG	GG	TT	GG	GG	GG	TT	TT	TT	GG	GG	GG	GG	GG	GG	GG	GG	GG	GG	GG
chr2B:1523104	1523104	T/C	2B	TT	TT	TT	TT	TT	TT	TT	TT	TT	TT	TT	TT	TT	TT	TT	CC	TT	TT	TT	TT	CC	TT	TT	TT	CC	TT	TT	TT	TT	TT	TT	TT	TT	TT	TT	TT	TT	TT	TT	TT	TT	CC	CC	CC	CC	CC
chr2A:1524637	1524637	A/G	2A	AA	AA	AG	AA	AA	AA	AA	AG	AA	AA	AA	AA	AA	AA	AA	AA	AA	AA	GG	AA	AA	AA	AA	AA	AA	AA	AA	AA	AA	AA	GG	AA	AA	AA	AA	AA	AA	AA	AA	AA	AA	AA	AA	AA	AA	AA
chr7A:1525044	1525044	G/A	7A	GG	GG	GG	GG	AA	AA	GG	GG	GG	GG	AA	GG	AA	GG	AA	GG	AA	GG	AG	AA	AA	GG	GG	GG	GG	GG	AA	AG	AA	AA	AA	GG	GG	GG	AA	GG	GG	AA	GG	AG	GG	AA	GG	GG	GG	GG
chr2A:1529228	1529228	A/C	2A	AA	AA	AC	AA	AA	AA	AA	CC	AA	AA	AA	AA	AA	AA	AA	AA	AA	AA	CC	AA	AA	AA	AA	AA	AA	AA	AA	AA	AA	AA	AA	AA	AA	AA	AA	AA	AA	AA	AA	AA	AA	AA	AA	AA	AA	AA
chr2A:1529280	1529280	C/T	2A	CC	CC	CC	CC	CC	CC	CC	CT	CC	CC	CC	CC	CC	CC	CC	CC	CC	CC	TT	CC	CC	CC	CC	CC	CC	CC	CC	CC	CC	CC	CT	CC	CC	CC	CC	CC	CC	CC	CC	CC	CC	CC	CC	CC	CC	CC
chr2A:1529320	1529320	C/T	2A	CC	CC	CC	CC	CC	CC	CC	CT	TT	CC	CC	CC	CC	CC	TT	CT	CC	CC	TT	CC	CC	CC	CC	CC	TT	CC	CC	CC	CC	CC	CT	CC	CC	CC	CC	CC	CC	CC	CC	CC	CC	TT	TT	TT	TT	TT
chr5A:1532046	1532046	A/G	5A	AA	AA	AA	AA	AA	AA	AA	AA	AA	AA	AA	AA	AA	AA	GG	GG	AA	GG	AA	AA	AA	AA	AA	AA	AA	AA	AA	AA	AA	AA	AA	AA	AA	AA	AA	GG	GG	GG	AA	AG	GG	AA	AA	AA	AA	AA
chr2A:1540700	1540700	C/A	2A	CC	CC	AA	AA	CC	AA	CC	CC	CC	CC	CC	AA	AA	AA	CC	CC	CC	AA	CC	CC	CC	CC	CC	AA	CC	AA	AC	CC	AA	AA	CC	CC	AC	AA	CC	CC	AA	AA	AA	AA	CC	CC	CC	CC	CC	CC
chr2A:1540714	1540714	A/C	2A	AA	AA	AA	AA	AA	AA	AA	AA	CC	AA	AA	AA	AA	AA	CC	AC	AA	AA	AA	AA	AA	AA	AA	AA	CC	AA	AA	AA	AA	AA	AA	AA	AA	AA	AA	AA	AA	AA	AA	AA	AA	CC	CC	CC	CC	CC
chr2A:1540754	1540754	C/T	2A	CC	CC	CC	CC	CC	CC	CC	CC	TT	CC	CC	CC	CC	CC	TT	CT	CC	CC	CC	CC	CC	CC	CC	CC	TT	CC	CC	CC	CC	CC	CC	CC	CC	CC	CC	CC	CC	CC	CC	CC	CC	TT	TT	TT	TT	TT
chr2A:1540767	1540767	C/A	2A	CC	CC	CC	CC	CC	CC	CC	CC	AA	CC	CC	CC	CC	CC	AA	AC	CC	CC	CC	CC	CC	CC	CC	CC	AA	CC	CC	CC	CC	CC	CC	CC	CC	CC	CC	CC	CC	CC	CC	CC	CC	AA	AA	AA	AA	AA
chr2A:1540784	1540784	C/T	2A	CC	CC	CC	CC	CC	CC	CC	CC	TT	CC	CC	CC	CC	CC	TT	CT	CC	CC	CC	CC	CC	CC	CC	CC	TT	CC	CC	CC	CC	CC	CC	CC	CC	CC	CC	CC	CC	CC	CC	CC	CC	TT	TT	TT	TT	TT
chr2B:1541527	1541527	G/A	2B	GG	GG	GG	AA	GG	GG	GG	GG	GG	GG	GG	GG	GG	GG	GG	GG	GG	GG	GG	GG	GG	GG	GG	GG	GG	GG	GG	GG	GG	GG	GG	GG	GG	GG	GG	GG	GG	GG	AA	GG	GG	GG	GG	GG	GG	GG
chr2A:1544061	1544061	G/C	2A	GG	GG	GC	GG	GG	GG	GG	GC	GG	GG	GG	GG	GG	GG	GG	GG	GG	GG	CC	GG	GG	GG	GG	GG	GG	GG	GG	GG	GG	GG	GC	GG	GG	GG	GG	GG	GG	GG	GG	GG	GG	GG	GG	GG	GG	GG
chr2A:1544138	1544138	A/G	2A	AA	AA	AG	AA	AA	AA	AA	AG	GG	AA	AA	AA	AA	AA	GG	AG	AA	AA	GG	AA	AA	AA	AA	AA	GG	AA	AA	AA	AA	AA	AG	AA	AA	AA	AA	AA	AA	AA	AA	AA	AA	GG	GG	GG	GG	GG
chr2A:1544158	1544158	T/C	2A	TT	TT	CT	TT	TT	TT	TT	CT	TT	TT	TT	TT	TT	TT	TT	TT	TT	TT	CC	TT	TT	TT	TT	TT	TT	TT	TT	TT	TT	TT	CT	TT	TT	TT	TT	TT	TT	TT	TT	TT	TT	TT	TT	TT	TT	TT
chr2A:1564518	1564518	T/C	2A	TT	TT	TT	TT	TT	TT	TT	TT	CC	TT	TT	TT	TT	TT	CC	CC	TT	TT	TT	TT	TT	TT	TT	TT	CC	TT	TT	TT	TT	TT	TT	TT	TT	TT	TT	TT	TT	TT	TT	TT	TT	CC	CC	CC	CC	CC
chr2A:1564553	1564553	C/G	2A	CC	CC	CC	CC	CC	CC	CC	CC	GG	CC	CC	CC	CC	CC	GG	GC	CC	CC	CC	CC	CC	CC	CC	CC	GG	CC	CC	CC	CC	CC	CC	CC	CC	CC	CC	CC	CC	CC	CC	CC	CC	GG	GG	GG	GG	GG
chr6D:1566251	1566251	T/C	6D	TT	TT	TT	TT	TT	CC	TT	CC	CC	TT	CC	TT	TT	TT	TT	CC	CT	TT	TT	TT	TT	CC	CC	TT	CC	TT	TT	CT	TT	TT	TT	TT	TT	CC	TT	TT	CC	TT	TT	TT	CC	CC	CC	CC	CC	CC
chr2A:1583378	1583378	C/T	2A	CC	CC	CC	CC	CC	CC	CC	CC	CC	CC	CC	CC	CC	CC	CC	CC	CC	CC	CC	CC	CC	CC	CC	CC	CC	CC	CC	CC	CC	CC	CC	CC	CC	CC	CC	CC	CC	CC	CT	CC	CC	CC	CC	CC	CC	CC
chr6D:1584780	1584780	G/T	6D	GG	GG	GT	GG	GG	GG	GG	GG	GG	GG	GG	GG	GG	GG	GG	GG	GG	GG	GG	GG	GG	GG	GG	TT	GG	TT	GT	GG	GG	GG	GG	GT	TT	GG	GG	GG	GG	TT	GG	GT	GG	GG	GG	GG	GG	GG
chr6D:1584789	1584789	G/A	6D	GG	GG	AG	GG	GG	GG	GG	GG	GG	GG	GG	GG	GG	GG	GG	GG	GG	GG	GG	GG	GG	GG	GG	AA	GG	AA	AG	GG	GG	GG	GG	AG	AG	GG	GG	GG	GG	AA	GG	AG	GG	GG	GG	GG	GG	GG
chr6D:1584815	1584815	A/G	6D	AA	AA	AG	AA	AA	AA	AA	AA	AA	AA	AA	AA	AA	AA	AG	AA	AA	AA	AA	AA	AA	AA	AA	GG	AA	GG	AG	AA	AA	AA	AA	AG	AG	AA	AA	AA	AA	GG	AA	AG	AA	AA	AA	AA	AA	AA
chr6D:1584852	1584852	G/A	6D	GG	GG	AG	GG	GG	GG	GG	GG	GG	GG	GG	GG	GG	GG	GG	GG	GG	GG	GG	GG	GG	GG	GG	AA	GG	AA	AG	GG	GG	GG	GG	AG	AG	GG	GG	GG	GG	AA	GG	AG	GG	GG	GG	GG	GG	GG
chr6D:1584870	1584870	T/A	6D	TT	TT	AT	TT	TT	TT	TT	TT	TT	TT	TT	TT	TT	TT	AT	TT	TT	TT	TT	TT	TT	TT	TT	AA	TT	AA	AT	TT	TT	TT	TT	AT	AT	TT	TT	TT	TT	AA	TT	AT	TT	TT	TT	TT	TT	TT
chr3B:1588091	1588091	G/C	3B	GG	GG	GG	GG	GG	GG	GG	GG	GG	CC	GG	GG	GG	GG	GG	GG	GG	GG	GG	GG	CC	GG	GG	GG	GG	GG	GG	GG	GG	GG	GG	GG	GG	GG	GG	GG	GG	GG	GG	GG	GG	GG	GG	GG	GG	GG
chr3D:1591221	1591221	C/T	3D	CC	CC	CC	CC	CC	CC	CC	CC	CC	CC	CC	CC	CC	CC	CC	CC	CC	CC	CC	CC	CC	CC	CC	CC	CC	CT	CC	CT	CC	CC	CC	CC	CC	CC	CC	CC	CT	CC	CC	CC	CC	CC	CC	CC	CC	CC
chr7B:1592524	1592524	G/A	7B	GG	GG	GG	GG	GG	GG	GG	GG	GG	GG	GG	GG	GG	GG	GG	GG	GG	GG	GG	GG	GG	GG	GG	GG	GG	GG	GG	GG	GG	GG	GG	GG	GG	AA	GG	GG	GG	GG	GG	GG	GG	GG	GG	GG	GG	GG
chr7B:1592560	1592560	C/G	7B	CC	CC	CC	CC	CC	CC	CC	CC	CC	CC	CC	CC	CC	CC	CC	CC	CC	CC	CC	CC	CC	CC	CC	CC	CC	CC	CC	CC	CC	CC	CC	CC	CC	GG	CC	CC	CC	CC	CC	CC	CC	CC	CC	CC	CC	CC
chr6D:1602575	1602575	G/T	6D	GG	GG	GT	GG	GG	GG	GG	GG	GG	GG	GG	GG	GG	GG	GG	GG	GG	GG	GG	GG	GG	GG	GG	TT	GG	TT	GT	GG	GG	GG	GG	GT	GG	GG	GG	GG	GG	TT	GG	GG	GG	GG	GG	GG	GG	GG
chr7B:1603909	1603909	A/G	7B	GG	AA	AA	AA	GG	AA	GG	AA	AA	GG	AA	AA	AA	AA	AA	AA	AA	AA	AA	AA	AA	GG	GG	AA	AA	AA	AA	AA	AA	AA	AG	GG	AA	AG	AA	AA	AA	AA	AA	AA	AA	AA	AA	AA	AA	AA
chr2A:1609032	1609032	A/C	2A	AA	AA	CC	CC	AA	CC	AA	AA	AA	AA	AA	CC	CC	CC	AA	AA	AA	CC	CC	AA	AA	AA	AA	CC	AA	CC	AC	AA	CC	CC	AC	AA	AC	CC	AA	AA	CC	CC	CC	CC	AA	AA	AA	AA	AA	AA
chr2A:1609101	1609101	C/G	2A	CC	CC	GG	GG	CC	GG	CC	CC	CC	CC	CC	GG	GG	GG	CC	CC	CC	GG	CC	CC	CC	CC	CC	GG	CC	GG	GC	CC	GG	GG	GC	CC	GC	GG	CC	CC	GG	GG	GG	GG	CC	CC	CC	CC	CC	CC
chr6A:1626162	1626162	G/A	6A	GG	GG	GG	GG	GG	GG	GG	GG	GG	GG	AG	GG	AA	GG	AA	GG	AA	GG	GG	GG	GG	GG	GG	GG	GG	GG	GG	AA	AA	GG	GG	GG	GG	GG	GG	GG	AG	GG	GG	GG	GG	GG	GG	GG	GG	GG
chr6A:1626195	1626195	C/T	6A	CC	CC	CT	TT	CC	TT	CC	CC	CC	TT	CC	CC	CC	TT	CC	CC	CC	CC	TT	CC	TT	CC	CC	CC	CC	CC	CT	CC	CC	CC	TT	TT	CC	CC	TT	CC	CC	TT	CC	CC	CC	CC	CC	CC	CC	CC
chr6A:1626229	1626229	G/A	6A	GG	GG	AG	GG	AA	GG	GG	GG	AA	GG	AG	GG	GG	GG	GG	AG	GG	AA	GG	AA	GG	GG	GG	GG	AA	GG	GG	GG	GG	GG	GG	GG	AG	GG	GG	GG	GG	GG	AA	GG	GG	AA	AA	AA	AA	AA
chr6A:1626236	1626236	C/T	6A	CC	TT	CC	CC	CC	CC	TT	CT	CC	CC	CC	TT	CC	CC	CC	CC	CC	CC	CC	CC	CC	CC	TT	CC	CC	CC	CT	CC	CC	CT	CC	CC	CC	CC	CC	CC	CC	CC	CC	TT	TT	CC	CC	CC	CC	CC
chr6A:1626246	1626246	A/G	6A	GG	AA	AA	AA	AA	AA	AA	AG	AA	AA	AG	AA	GG	AA	GG	AG	GG	AA	AA	AA	AA	AA	AA	AA	AA	AA	AA	GG	GG	AA	AA	AA	AA	GG	AA	AA	GG	AA	AA	AA	AA	AA	AA	AA	AA	AA
chr6A:1626945	1626945	C/T	6A	CC	CC	CC	CC	CC	CC	CC	CC	CC	CC	CC	CC	CC	CC	CC	CC	CC	CC	CC	CC	CC	TT	CC	TT	CC	TT	CC	CC	CC	CC	CC	CC	CC	CC	CC	TT	CC	CC	TT	CC	CC	CC	CC	CC	CC	CC
chr6A:1626966	1626966	C/T	6A	CC	CC	CC	CC	CC	CC	CC	CC	CC	CC	CC	CC	CC	CC	CC	CC	CC	CC	CC	CC	CC	TT	CC	TT	CC	TT	CC	CC	CC	CC	CC	CC	CC	CC	CC	TT	CC	CC	TT	CC	CC	CC	CC	CC	CC	CC
chr6D:1630323	1630323	C/T	6D	CC	CC	CC	CC	CC	TT	CC	CT	TT	CC	TT	CC	CC	CC	CC	TT	CT	CC	CC	CC	CC	TT	TT	CC	TT	CC	CC	CT	CC	CC	CC	CC	CC	TT	CC	CC	TT	CC	CC	CC	TT	TT	TT	TT	TT	TT
chr6D:1630359	1630359	A/G	6D	AA	AA	AG	AA	AA	GG	AA	AG	GG	AA	GG	AA	AA	AA	AA	GG	AG	AA	AA	AA	AA	GG	GG	GG	GG	GG	AG	AG	AA	AA	AA	AG	AA	GG	AA	AA	GG	GG	AA	AA	GG	GG	GG	GG	GG	GG
chr6D:1630376	1630376	A/G	6D	AA	AA	AA	AA	AA	GG	AA	AG	GG	AA	GG	AA	AA	AA	AA	GG	AG	AA	AA	AA	AA	GG	GG	AA	GG	AA	AA	AG	AA	AA	AA	AA	AA	GG	AA	AA	GG	AA	AA	AA	GG	GG	GG	GG	GG	GG
chr6D:1630426	1630426	G/T	6D	GG	GG	GT	GG	GG	GG	GG	GG	GG	GG	GG	GG	GG	GG	GG	GG	GG	GG	GG	GG	GG	GG	GG	TT	GG	TT	GT	GG	GG	GG	GG	GT	GG	GG	GG	GG	GG	TT	GG	GG	GG	GG	GG	GG	GG	GG
chr5D:1634564	1634564	C/T	5D	CC	CC	CC	CC	CC	TT	CC	CC	CC	CC	CC	CC	CC	TT	CC	CC	CC	CC	CC	CC	CC	CC	CC	CC	CC	CC	CC	CC	CC	CC	CC	CC	TT	CC	CC	CC	CC	CC	CC	CC	CC	CC	CC	CC	CC	CC
chr2A:1642693	1642693	C/A	2A	CC	CC	AC	AA	CC	AA	CC	CC	CC	CC	CC	AA	AA	AA	CC	CC	CC	AA	CC	CC	CC	CC	CC	AA	CC	AA	AC	CC	AA	AA	CC	CC	AC	AA	CC	CC	AA	AA	AA	AA	CC	CC	CC	CC	CC	CC
chr2A:1642711	1642711	A/G	2A	AA	AA	GG	GG	AA	GG	AA	AG	AA	AA	AA	GG	GG	GG	AA	AA	AA	GG	GG	AG	AA	AA	AA	GG	AA	GG	AG	AA	GG	GG	GG	AA	AG	GG	AA	AA	GG	GG	GG	GG	AA	AA	AA	AA	AA	AA
chr1A:1647517	1647517	A/G	1A	AA	AA	AA	AA	AA	AA	AA	AA	AA	AA	AA	AA	AA	AA	AA	GG	AA	AA	AA	AA	AA	AA	AA	AA	AA	AA	AA	AA	AA	AA	AA	AA	AG	AA	AA	AA	AA	AA	AA	AG	AA	AA	AA	AA	AA	AA
chr1A:1647529	1647529	T/C	1A	TT	TT	TT	TT	TT	TT	TT	TT	TT	TT	TT	TT	TT	TT	TT	CC	TT	TT	TT	TT	TT	TT	TT	TT	TT	TT	TT	TT	TT	TT	TT	TT	CT	TT	TT	TT	TT	TT	TT	CT	TT	TT	TT	TT	TT	TT
chr2A:1650334	1650334	T/C	2A	TT	TT	CC	CC	TT	CC	TT	CT	TT	TT	TT	CC	CC	CC	TT	TT	TT	CC	CC	CC	TT	TT	TT	CC	TT	CC	CT	TT	CC	CC	CC	CC	CT	CC	TT	TT	CC	CC	CC	CC	TT	TT	TT	TT	TT	TT
chr2A:1650553	1650553	T/C	2A	TT	TT	CC	CC	TT	CC	TT	CT	TT	TT	TT	CC	CC	CC	TT	TT	TT	CC	CC	CT	TT	TT	TT	CC	TT	CC	CT	TT	CC	CT	CC	CC	CT	CC	TT	TT	CC	CC	CC	CC	TT	TT	TT	TT	TT	TT
chr2A:1650569	1650569	T/C	2A	TT	TT	CC	CC	TT	CC	TT	CT	TT	TT	TT	CC	CC	CC	TT	TT	TT	CC	CC	CT	TT	TT	TT	CC	TT	CC	CT	TT	CC	CT	CC	CC	CT	CC	TT	TT	CC	CC	CC	CC	TT	TT	TT	TT	TT	TT
chr6D:1656830	1656830	C/T	6D	CC	CC	CT	CC	CC	CC	CC	CC	CC	CC	CC	CC	CC	CC	CC	CC	CC	CC	CC	CC	CC	CC	CC	CC	CC	CC	CC	CC	CC	CT	CT	CC	CT	CC	CC	CC	CC	CC	CC	CC	CC	CC	CC	CC	CC	CC
chr1A:1669939	1669939	T/C	1A	TT	TT	CC	TT	TT	TT	TT	CC	TT	TT	TT	TT	TT	TT	CC	TT	TT	TT	CC	TT	CC	TT	TT	CC	TT	CC	TT	CC	TT	TT	TT	CC	TT	TT	TT	TT	TT	CC	TT	TT	TT	TT	TT	TT	TT	TT
chr1A:1673782	1673782	G/C	1A	GG	GG	GG	GG	GG	GG	GG	GC	GG	GG	GG	GG	GG	GG	CC	GG	GG	GG	CC	GG	GG	GG	GG	CC	GG	GG	GG	CC	GG	GG	GG	GC	GG	GG	GG	GG	GG	GG	GG	GG	GG	GG	GG	GG	GG	GG
chr1A:1673832	1673832	A/G	1A	AA	AA	AA	AA	AA	AA	AA	AG	AA	AA	AA	AA	AA	AA	GG	AA	AA	AA	GG	AA	GG	AA	AA	GG	AA	GG	AA	GG	AA	AA	AA	AG	AA	AA	AA	AA	AA	AA	AA	AA	AA	AA	AA	AA	AA	AA
chr6A:1674786	1674786	G/C	6A	CC	GG	GG	GG	GG	GG	GG	GC	CC	GG	CC	GG	CC	GG	CC	CC	CC	GG	GG	GG	GG	CC	GG	CC	CC	CC	GG	CC	CC	GC	GG	CC	GG	CC	GG	CC	CC	GG	CC	GG	GG	CC	CC	CC	CC	CC
chr6A:1675529	1675529	T/C	6A	TT	CC	TT	CC	TT	CC	CC	CT	TT	CC	TT	CC	TT	CC	TT	TT	TT	TT	TT	TT	TT	TT	TT	TT	TT	TT	CC	TT	TT	CT	CC	TT	TT	TT	TT	TT	TT	CC	TT	CC	CC	TT	TT	TT	TT	TT
chr6B:1678344	1678344	C/T	6B	CC	TT	CC	CC	CC	CC	CC	TT	CC	CC	CC	CC	CC	CC	CC	CC	CC	CC	CC	CC	CC	CC	CC	CC	CC	CC	CC	CC	CC	CC	TT	CC	CC	CC	CC	CC	CC	CC	CC	CC	CC	CC	CC	CC	CC	CC
chr6A:1679360	1679360	A/T	6A	TT	TT	AA	AA	AA	AA	TT	TT	AA	AA	AT	TT	TT	AA	TT	AT	TT	AA	AA	AA	AA	TT	TT	TT	AA	TT	AT	TT	TT	AT	AA	TT	AA	TT	AA	TT	TT	AA	AT	TT	TT	AA	AA	AA	AA	AA
chr6A:1679373	1679373	G/C	6A	CC	CC	GG	GG	GG	GG	CC	CC	GG	GG	GC	CC	CC	GG	CC	GC	CC	GG	GG	GG	GG	CC	CC	CC	GG	CC	GC	CC	CC	GC	GG	CC	GG	CC	GG	CC	CC	GG	GC	CC	CC	GG	GG	GG	GG	GG
chr6A:1679394	1679394	G/A	6A	GG	GG	GG	GG	GG	GG	GG	GG	GG	GG	AG	GG	AA	GG	AA	GG	AA	GG	GG	GG	GG	GG	GG	AG	GG	AG	GG	AA	AA	GG	GG	GG	GG	GG	GG	AG	AG	GG	AG	GG	GG	GG	GG	GG	GG	GG
chr6A:1679416	1679416	C/T	6A	CC	CC	CC	CC	CC	CC	CC	CC	CC	CC	CT	CC	TT	CC	TT	CC	TT	CC	CC	CC	CC	CC	CC	CC	CC	CC	CC	TT	TT	CC	CC	CC	CC	CC	CC	CC	CT	CC	CC	CC	CC	CC	CC	CC	CC	CC
chr2B:1690180	1690180	G/A	2B	GG	GG	AA	GG	GG	GG	AG	AG	GG	GG	GG	GG	GG	GG	AA	GG	GG	AA	AA	GG	GG	GG	AA	AA	GG	GG	AG	GG	AG	AG	GG	GG	GG	AA	AA	GG	GG	GG	GG	GG	GG	GG	GG	GG	GG	GG
chr2B:1690201	1690201	T/C	2B	TT	TT	CC	TT	TT	TT	CT	CT	TT	TT	TT	TT	TT	TT	CC	TT	TT	CC	CC	TT	TT	TT	CC	CC	TT	TT	CT	TT	CT	CT	TT	TT	TT	CC	CC	TT	TT	TT	TT	TT	TT	TT	TT	TT	TT	TT
chr1A:1694320	1694320	C/G	1A	CC	CC	CC	CC	CC	CC	CC	CC	GG	CC	GC	CC	CC	CC	CC	CC	GC	CC	CC	CC	CC	CC	CC	CC	CC	CC	CC	CC	CC	CC	CC	CC	CC	GG	CC	CC	CC	CC	CC	CC	CC	GC	CC	GG	GG	GG
chr1A:1694339	1694339	T/G	1A	TT	TT	TT	TT	TT	TT	TT	TT	GG	TT	GT	TT	TT	TT	TT	TT	GT	TT	TT	TT	TT	TT	TT	TT	TT	TT	TT	TT	TT	TT	TT	TT	TT	GG	TT	TT	TT	TT	TT	TT	TT	GT	TT	GG	GG	GG
chr4B:1696844	1696844	T/G	4B	TT	TT	TT	TT	TT	GG	TT	GG	TT	TT	TT	TT	TT	GG	TT	TT	GG	TT	GG	TT	GG	TT	TT	GG	TT	TT	GT	TT	TT	GT	GT	TT	TT	TT	GG	TT	GG	GT	GG	TT	GG	GG	TT	TT	TT	TT
chr2B:1696910	1696910	G/C	2B	GG	GG	CC	GG	GG	GG	GC	GC	GG	GG	GG	GG	GG	GG	CC	GG	GG	CC	CC	GG	GG	GG	CC	CC	GG	GG	GC	GG	GC	GC	GG	GG	GG	CC	CC	GG	GG	GG	GG	GG	GG	GG	GG	GG	GG	GG
chr2B:1696933	1696933	A/T	2B	TT	AA	AA	AA	AA	AA	AT	AA	AA	AA	AA	AT	AA	AA	AA	AA	AA	AA	AA	AA	AA	TT	AA	AA	AA	AA	AA	AA	AT	AA	AA	AA	AT	AA	AA	AA	AA	AA	AA	AA	AA	AA	AA	AA	AA	AA
chr1A:1698774	1698774	G/A	1A	GG	GG	GG	GG	GG	GG	GG	GG	AA	GG	AG	GG	GG	GG	GG	GG	AG	GG	GG	GG	GG	GG	GG	GG	GG	GG	GG	GG	GG	GG	GG	GG	GG	AG	GG	GG	GG	GG	GG	AG	GG	AG	GG	AG	AA	AA
chr1A:1698858	1698858	G/T	1A	GG	GG	TT	GG	GG	GG	GG	TT	GG	GG	GG	GG	GG	GG	TT	GG	GG	GG	TT	GG	TT	GG	GG	TT	GG	TT	GG	TT	GG	GG	GG	GT	GG	GG	GG	GG	GG	TT	GG	GG	GG	GG	GG	GG	GG	GG
chr1A:1700111	1700111	A/G	1A	AA	AA	AA	AA	AA	AA	AA	GG	AA	AA	AA	AA	AA	AA	GG	AA	AA	AA	GG	AA	GG	AA	AA	GG	AA	GG	AA	GG	AA	AA	AA	AG	AA	AA	AA	AA	AA	GG	AA	AA	AA	AA	AA	AA	AA	AA
chr1A:1700120	1700120	T/G	1A	TT	TT	TT	TT	TT	TT	TT	GG	TT	TT	TT	TT	GG	TT	GG	TT	TT	TT	GG	TT	GG	TT	TT	GG	TT	GG	TT	GG	TT	TT	TT	GT	TT	TT	TT	TT	TT	GG	TT	TT	TT	TT	TT	TT	TT	TT
chr4B:1706383	1706383	C/G	4B	CC	GC	GC	CC	GG	CC	CC	CC	CC	CC	CC	CC	CC	CC	GG	CC	CC	CC	CC	GG	CC	GG	CC	CC	CC	GG	CC	GC	CC	GC	CC	CC	GC	GG	CC	GG	CC	CC	CC	GC	CC	CC	CC	CC	CC	CC
chr6A:1721321	1721321	G/T	6A	GG	GG	GG	TT	GG	TT	GG	GG	GG	GG	GG	GG	GG	GG	GG	GG	GG	GG	GG	GG	GG	GG	TT	GG	GG	GG	GT	GG	GG	GG	GT	GG	GG	GG	GG	GG	GG	TT	GG	GG	GG	GG	GG	GG	GG	GG
chr6A:1721334	1721334	G/A	6A	GG	GG	GG	AA	GG	AA	GG	GG	GG	GG	GG	GG	GG	GG	GG	GG	GG	GG	GG	GG	GG	GG	AA	GG	GG	GG	AG	GG	GG	GG	AG	GG	GG	GG	GG	GG	GG	AA	GG	GG	GG	GG	GG	GG	GG	GG
chr6A:1721409	1721409	G/A	6A	GG	GG	GG	GG	GG	GG	GG	GG	GG	GG	GG	GG	GG	GG	GG	GG	GG	GG	GG	GG	GG	AA	GG	AA	GG	AA	GG	GG	GG	GG	GG	GG	GG	GG	GG	AA	GG	GG	AG	GG	GG	GG	GG	GG	GG	GG
chr5A:1725598	1725598	A/G	5A	AA	AA	AA	AA	AA	AA	AA	AA	AA	AA	AA	AA	AA	AA	GG	GG	AA	GG	AA	AA	AA	AA	AA	AA	AA	AA	AA	AA	AA	AA	AA	AA	AA	AA	AA	GG	GG	GG	AA	AG	GG	AA	AA	AA	AA	AA
chr1B:1729193	1729193	T/C	1B	TT	TT	TT	TT	TT	TT	TT	TT	TT	TT	TT	TT	TT	TT	TT	TT	TT	TT	CT	TT	TT	TT	TT	TT	TT	TT	TT	TT	TT	TT	TT	TT	TT	TT	TT	CT	CT	CT	TT	TT	TT	TT	TT	TT	TT	TT
chr1B:1729209	1729209	G/T	1B	GG	GG	GG	GG	GG	GG	GG	GG	GG	GG	GG	GG	GG	GG	GG	GG	GG	GG	GT	GG	GG	GG	GG	GG	GG	GG	GG	GG	GG	GG	GG	GG	GG	GG	GG	GT	GT	GT	GG	GG	GG	GG	GG	GG	GG	GG
chr6A:1730306	1730306	T/C	6A	CC	CC	TT	CC	TT	CC	CC	CC	TT	CC	TT	CC	TT	TT	TT	CT	CC	TT	TT	TT	TT	TT	CC	TT	TT	TT	CC	CC	TT	CT	CC	CC	CT	CC	TT	TT	CT	CC	TT	CC	CC	TT	TT	TT	TT	TT
chr3A:1734223	1734223	T/C	3A	TT	TT	TT	TT	TT	TT	TT	TT	TT	TT	TT	TT	TT	TT	TT	TT	TT	TT	TT	TT	TT	TT	TT	TT	TT	TT	TT	CC	TT	CC	TT	TT	TT	CC	TT	TT	TT	CC	CT	TT	TT	TT	TT	TT	TT	TT
chr3A:1734229	1734229	C/T	3A	CC	CC	CC	CC	CC	CC	CC	CC	CC	CC	CC	CC	CC	CC	CC	CC	CC	CC	CC	CC	CC	CC	CC	CC	CC	CC	CC	TT	CC	TT	CC	CC	CC	TT	CC	CC	CC	CC	CT	CC	CC	CC	CC	CC	CC	CC
chr2B:1746257	1746257	C/G	2B	GG	CC	GG	CC	CC	CC	GG	GC	CC	CC	CC	GG	CC	CC	GG	CC	CC	GG	GG	CC	CC	GG	GG	GG	CC	CC	GC	CC	GG	GC	CC	GC	CC	GG	GG	CC	CC	CC	CC	CC	CC	CC	CC	CC	CC	CC
chr7B:1747394	1747394	A/C	7B	CC	AA	AA	AA	CC	AA	CC	AC	AA	CC	AA	AA	AA	AA	AA	AA	AA	AA	AA	AA	AA	CC	CC	AA	AA	AA	AA	AA	AA	AA	AC	CC	AA	AC	AA	AA	AA	AA	AA	AA	AA	AA	AA	AA	AA	AA
chr3D:1749790	1749790	G/A	3D	GG	GG	AA	GG	AA	AA	GG	AG	GG	GG	AA	AA	GG	AA	GG	GG	GG	GG	GG	GG	GG	GG	GG	GG	GG	AA	AG	AA	GG	GG	GG	GG	GG	AA	GG	GG	AA	GG	GG	AG	GG	GG	GG	GG	GG	GG
chr3D:1749808	1749808	C/T	3D	CC	CC	TT	CC	TT	TT	CC	CT	CC	CC	TT	TT	CC	TT	CC	CC	CC	CC	CC	CC	CC	CC	CC	CC	CC	TT	CT	TT	CC	CC	CC	CC	CC	TT	CC	CC	TT	CC	CC	CT	CC	CC	CC	CC	CC	CC
chr3D:1749854	1749854	C/T	3D	CC	CC	TT	CC	TT	TT	CC	CT	CC	CC	TT	TT	CC	TT	CC	CC	CC	CC	CC	CC	CC	CC	CC	CC	CC	TT	CT	TT	CC	CC	CC	CC	CC	TT	CC	CC	TT	CC	CC	CT	CC	CC	CC	CC	CC	CC
chr3D:1749864	1749864	G/A	3D	GG	GG	AA	GG	AA	AA	GG	AG	GG	GG	AA	AA	GG	AA	GG	GG	GG	GG	GG	GG	GG	GG	GG	GG	GG	AA	AG	AA	GG	GG	GG	GG	GG	AA	GG	GG	AA	GG	GG	AG	GG	GG	GG	GG	GG	GG
chr3D:1749889	1749889	C/T	3D	CC	CC	TT	CC	TT	TT	CC	CT	CC	CC	TT	TT	CC	TT	CC	CC	CC	CC	CC	CC	CC	CC	CC	CC	CC	TT	CT	TT	CC	CC	CC	CC	CC	TT	CC	CC	TT	CC	CC	CT	CC	CC	CC	CC	CC	CC
chr4B:1758200	1758200	G/A	4B	GG	GG	GG	GG	GG	GG	GG	GG	GG	GG	GG	GG	GG	GG	GG	GG	GG	GG	GG	GG	GG	GG	GG	GG	GG	GG	GG	GG	AA	GG	GG	GG	GG	GG	GG	GG	GG	GG	GG	GG	GG	GG	GG	GG	GG	GG
chr6D:1771775	1771775	A/C	6D	AA	AA	AC	AA	AA	AA	AA	AA	AA	AA	AA	AA	AA	AA	AA	AA	AA	AA	AA	AA	AA	AA	AA	CC	AA	CC	AC	AA	AA	AA	AA	AC	AA	AA	AA	AA	AA	CC	AA	AA	AA	AA	AA	AA	AA	AA
chr6D:1771806	1771806	A/T	6D	AA	AA	AT	AA	AA	TT	AA	AT	TT	AA	TT	AA	AA	AA	AA	TT	AA	AA	AA	AA	AA	TT	TT	TT	TT	TT	AT	AT	AA	AA	AA	TT	AA	TT	AA	AA	TT	TT	AA	AA	TT	TT	TT	TT	TT	TT
chr6D:1771858	1771858	C/G	6D	CC	CC	GC	CC	CC	GG	CC	GC	GG	CC	GG	CC	CC	CC	CC	GG	CC	CC	CC	CC	CC	GG	GG	GG	GG	GG	GC	GC	CC	CC	CC	GG	CC	GG	CC	CC	GG	GG	CC	CC	GG	GG	GG	GG	GG	GG
chr7B:1779205	1779205	A/G	7B	GG	AA	AA	AA	AA	AA	AA	AA	AA	AA	AA	AA	AA	AA	AA	AA	AA	AA	AA	AA	AA	GG	GG	AA	AA	AA	AA	AA	AA	AA	AA	AA	AA	AA	AA	AA	AA	AA	AA	AA	AA	AA	AA	AA	AA	AA
chr7B:1779223	1779223	G/A	7B	AA	GG	GG	GG	GG	GG	GG	GG	GG	GG	GG	GG	GG	GG	GG	GG	GG	GG	GG	GG	GG	AA	AA	GG	GG	GG	GG	GG	GG	GG	GG	GG	GG	GG	GG	GG	GG	GG	GG	GG	GG	GG	GG	GG	GG	GG
chr7B:1779280	1779280	C/G	7B	GG	CC	CC	CC	CC	CC	CC	CC	CC	CC	CC	CC	CC	CC	CC	CC	CC	CC	CC	CC	CC	GG	GG	CC	CC	CC	CC	CC	CC	CC	CC	CC	CC	CC	CC	CC	CC	CC	CC	CC	CC	CC	CC	CC	CC	CC
chr2A:1780439	1780439	C/T	2A	CC	CC	CC	CC	CC	CC	CC	CC	TT	CC	CC	CC	CC	CC	CC	CT	CC	CC	CC	CC	CC	CC	CC	CC	TT	CC	CC	CC	CC	CC	CC	TT	CC	CC	CC	CC	CC	CC	CC	CC	CC	TT	TT	TT	TT	TT
chr2A:1780469	1780469	C/T	2A	CC	CC	CC	CC	CC	CC	CC	CC	TT	CC	CC	CC	CC	CC	CC	CT	CC	CC	CC	CC	CC	CC	CC	CC	TT	CC	CC	CC	CC	CC	CC	CC	CC	CC	CC	CC	CC	CC	CC	CC	CC	TT	TT	TT	TT	TT
chr2A:1780490	1780490	G/A	2A	GG	GG	GG	GG	GG	GG	GG	GG	AA	GG	GG	GG	GG	GG	GG	AG	GG	GG	GG	GG	GG	GG	GG	GG	AA	GG	GG	GG	GG	GG	GG	GG	GG	GG	GG	GG	GG	GG	GG	GG	GG	AA	AA	AA	AA	AA
chr2A:1780512	1780512	G/C	2A	GG	GG	GG	GG	GG	GG	GG	GG	CC	GG	GG	GG	GG	GG	GG	GC	GG	GG	GG	GG	GG	GG	GG	GG	CC	GG	GG	GG	GG	GG	GG	CC	GG	GG	GG	GG	GG	GG	GG	GG	GG	CC	CC	CC	CC	CC
chr2A:1780525	1780525	C/T	2A	CC	CC	CC	CC	CC	CC	CC	CC	CC	CC	CC	CC	CC	CC	CC	CC	CC	CC	CC	CC	CC	CC	CC	CC	CC	CC	CC	CC	CC	CC	CC	CC	CC	CC	CC	CC	CC	CC	CT	CC	CC	CC	CC	CC	CC	CC
chr2A:1780528	1780528	G/A	2A	GG	GG	GG	GG	GG	GG	GG	GG	AA	GG	GG	GG	GG	GG	GG	AG	GG	GG	GG	GG	GG	GG	GG	GG	AA	GG	GG	GG	GG	GG	GG	AA	GG	GG	GG	GG	GG	GG	GG	GG	GG	AA	AA	AA	AA	AA
chr2A:1780540	1780540	G/A	2A	GG	GG	GG	GG	GG	GG	GG	GG	AA	GG	GG	GG	GG	GG	GG	AG	GG	GG	GG	GG	GG	GG	GG	GG	AA	GG	GG	GG	GG	GG	GG	GG	GG	GG	GG	GG	GG	GG	GG	GG	GG	AA	AA	AA	AA	AA
chr3A:1783751	1783751	T/C	3A	TT	TT	TT	TT	TT	TT	CC	TT	CC	TT	TT	TT	TT	CC	CC	TT	TT	CC	TT	TT	TT	CC	TT	CC	TT	CC	TT	TT	TT	CT	TT	TT	CC	CC	CC	CC	TT	CC	CC	CC	TT	TT	TT	TT	TT	TT
chr3B:1785320	1785320	C/T	3B	CC	CC	CC	CC	CC	CC	CC	CC	CC	CC	CC	CC	CC	CC	CC	CC	CC	CC	CC	CC	CC	CC	CC	CC	CC	CC	CC	CC	CC	CT	CC	CC	CT	CC	TT	CC	CC	CC	CC	CC	CC	CC	CC	CC	CC	CC
chr3B:1785336	1785336	C/T	3B	CC	TT	CC	CC	TT	TT	CC	TT	CC	CC	CC	CC	CC	TT	CC	CC	CC	CC	CC	CC	CC	CT	TT	CC	CC	TT	CC	CT	CC	CT	CC	CC	CT	CT	CC	CT	TT	CC	TT	CC	TT	CC	CC	CC	CC	CC
chr6D:1787803	1787803	G/C	6D	GG	GG	GG	GG	GG	CC	GG	GC	CC	GG	CC	GG	GG	GG	GG	CC	GG	GG	GG	GG	GG	CC	CC	GG	CC	GG	GG	GG	GG	GG	GG	GC	GG	CC	GG	GG	CC	GG	GG	GG	CC	CC	CC	CC	CC	CC
chr6D:1787813	1787813	G/A	6D	GG	GG	GG	GG	GG	AA	GG	AG	AA	GG	AA	GG	GG	GG	GG	AA	GG	GG	GG	GG	GG	AA	AA	GG	AA	GG	GG	GG	GG	GG	GG	AG	GG	AA	GG	GG	AA	GG	GG	GG	AA	AA	AA	AA	AA	AA
chr6D:1787844	1787844	C/A	6D	CC	CC	CC	CC	CC	AA	CC	AC	AA	CC	AA	CC	CC	CC	CC	AA	CC	CC	CC	CC	CC	AA	AA	CC	AA	CC	CC	CC	CC	CC	CC	AC	CC	AA	CC	CC	AA	CC	CC	CC	AA	AA	AA	AA	AA	AA
chr6D:1787890	1787890	C/G	6D	CC	CC	CC	CC	CC	GG	CC	GC	GG	CC	GG	CC	CC	CC	CC	GG	CC	CC	CC	CC	CC	GG	GG	CC	GG	CC	CC	CC	CC	CC	CC	GC	CC	GG	CC	CC	GG	CC	CC	CC	GG	GG	GG	GG	GG	GG
chr6D:1787969	1787969	T/A	6D	TT	TT	TT	TT	TT	AA	TT	AT	AA	TT	AA	TT	TT	TT	TT	AA	TT	TT	TT	TT	TT	AA	AA	TT	AA	TT	TT	TT	TT	TT	TT	AT	TT	AA	TT	TT	AA	TT	TT	TT	AA	AA	AA	AA	AA	AA
chr3B:1792477	1792477	A/G	3B	AA	AA	AA	AA	AA	AA	AA	AA	AA	GG	AA	AA	AA	AA	AA	AA	AA	GG	AA	AA	GG	AA	AA	AA	AA	AA	AA	AA	AA	AA	AA	AA	AA	AA	AA	AA	AA	GG	AA	AA	AA	AA	AA	AA	AA	AA
chr5A:1802926	1802926	C/G	5A	CC	CC	CC	CC	CC	CC	CC	CC	CC	CC	CC	CC	CC	CC	GG	GG	GC	GG	GG	CC	GG	CC	CC	CC	CC	CC	GC	CC	CC	CC	CC	CC	GC	CC	CC	GG	GG	GG	CC	GC	GG	CC	CC	CC	CC	CC
chr5A:1833800	1833800	T/C	5A	TT	TT	TT	TT	TT	TT	TT	TT	TT	TT	TT	TT	TT	TT	CC	CC	CT	CC	CC	TT	CC	TT	TT	TT	TT	TT	CT	TT	TT	CT	CT	TT	CT	TT	TT	CC	CC	CC	TT	CT	CC	TT	TT	TT	TT	TT
chr5A:1833839	1833839	A/G	5A	AA	AA	AA	AA	AA	AA	AA	AA	AA	AA	AA	AA	AA	AA	GG	GG	AG	GG	GG	AA	GG	AA	AA	AA	AA	AA	AG	AA	AA	AG	AG	AA	AG	AA	AA	GG	GG	GG	AA	AG	GG	AA	AA	AA	AA	AA
chr6D:1838946	1838946	A/G	6D	AA	AA	AA	AA	AA	GG	AA	AG	GG	AA	GG	AA	AA	AA	AA	GG	AG	AA	AA	AA	AA	GG	GG	AA	GG	AA	AA	GG	AA	GG	AA	AG	AA	GG	AA	AA	AG	AA	AA	AA	GG	GG	GG	GG	GG	GG
chr1B:1848215	1848215	C/T	1B	CC	CC	CC	CC	CC	CC	CC	CC	CC	CC	CC	CC	TT	CC	CC	CC	CC	CC	CC	CC	CC	CC	CC	CC	TT	CC	CC	CC	CC	CC	CC	CC	CC	CC	CC	CC	CC	CC	TT	CC	CC	CC	CC	CC	CC	CC
chr1B:1848222	1848222	T/A	1B	TT	TT	TT	TT	TT	TT	TT	TT	TT	TT	TT	TT	AA	TT	TT	TT	TT	TT	TT	TT	TT	TT	TT	TT	AA	TT	TT	TT	TT	TT	TT	TT	TT	TT	TT	TT	TT	TT	AA	TT	TT	TT	TT	TT	TT	TT
chr1B:1848230	1848230	C/G	1B	CC	CC	CC	CC	CC	CC	CC	CC	CC	CC	CC	CC	GG	CC	CC	CC	CC	CC	CC	CC	CC	CC	CC	CC	GG	CC	CC	CC	CC	CC	CC	CC	CC	CC	CC	CC	CC	CC	GG	CC	CC	CC	CC	CC	CC	CC
chr1B:1849549	1849549	A/G	1B	AA	AA	AA	AA	AA	AA	AA	AA	AA	AA	AA	AA	GG	AA	AA	AA	AA	AA	AA	AA	AA	AA	AA	AA	GG	AA	AA	AA	AA	AA	AA	AA	AA	AA	AA	AA	AA	AA	GG	AG	AA	AA	AA	AA	AA	AA
chr1B:1849585	1849585	A/G	1B	AA	AA	AA	AA	AA	AA	AA	AA	AA	AA	AA	AA	GG	AA	AA	AA	AA	AA	AA	AA	AA	AA	AA	AA	AA	AA	AA	AA	AA	AA	AA	AA	AA	AA	AA	AA	AA	AA	GG	AG	AA	AA	AA	AA	AA	AA
chr6D:1853261	1853261	G/C	6D	GG	GG	CC	GG	GG	CC	GG	GC	CC	GG	CC	GG	GG	GG	GG	CC	GG	GG	GG	GG	GG	CC	CC	CC	CC	CC	GG	GC	GG	GC	GG	CC	GC	CC	GG	GG	CC	CC	GG	GC	CC	CC	CC	CC	CC	CC
chr5A:1857179	1857179	C/A	5A	CC	CC	CC	CC	CC	CC	CC	CC	CC	CC	CC	CC	CC	CC	AA	AA	AC	AA	AA	CC	AA	CC	CC	CC	CC	CC	AC	CC	CC	AC	CC	CC	AC	CC	CC	AA	AA	AC	CC	AC	AA	CC	CC	CC	CC	CC
chr5A:1857186	1857186	C/G	5A	CC	CC	CC	CC	CC	CC	CC	CC	CC	CC	CC	CC	CC	CC	GG	GG	GC	GG	GG	CC	GG	CC	CC	CC	CC	CC	GC	CC	CC	GC	CC	CC	GC	CC	CC	GG	GG	GC	CC	GC	GG	CC	CC	CC	CC	CC
chr1D:1861610	1861610	G/A	1D	GG	GG	GG	GG	GG	GG	GG	GG	AA	GG	AG	GG	GG	GG	GG	GG	AG	GG	GG	GG	GG	GG	GG	GG	GG	GG	GG	GG	GG	GG	AA	GG	GG	AA	GG	GG	GG	GG	GG	AG	GG	AG	GG	AG	AG	GG
chr2A:1872092	1872092	G/T	2A	GG	GG	GT	GG	GG	GG	GG	GT	GG	GG	GG	GG	GG	GG	GG	GG	GG	GG	TT	GG	GG	GG	GG	GG	GG	GG	GG	GG	GG	GG	GT	GG	GG	GG	GG	GG	GG	GG	GG	GG	GG	GG	GG	GG	GG	GG
chr2A:1872130	1872130	T/C	2A	TT	TT	TT	TT	TT	TT	TT	TT	CC	TT	TT	TT	TT	TT	TT	CT	TT	TT	TT	TT	TT	TT	TT	TT	CC	TT	TT	TT	TT	TT	TT	TT	TT	TT	TT	TT	TT	TT	TT	TT	TT	CC	CC	CC	CC	CC
chr2A:1872169	1872169	C/T	2A	CC	CC	CT	CC	CC	CC	CC	CT	CC	CC	CC	CC	CC	CC	CC	CC	CC	CC	TT	CC	CC	CC	CC	CC	CC	CC	CC	CC	CC	CC	CT	CC	CC	CC	CC	CC	CC	CC	CC	CC	CC	CC	CC	CC	CC	CC
chr2A:1872214	1872214	C/A	2A	CC	CC	AC	CC	CC	CC	CC	AC	CC	CC	CC	CC	CC	CC	CC	CC	CC	CC	AA	CC	CC	CC	CC	CC	CC	CC	CC	CC	CC	CC	AC	CC	CC	CC	CC	CC	CC	CC	CC	CC	CC	CC	CC	CC	CC	CC
chr3D:1883502	1883502	A/G	3D	AA	AA	GG	AA	GG	GG	AA	AA	AA	AA	GG	GG	AA	GG	AA	AA	AA	AA	AA	AA	AA	AA	AA	AA	AA	GG	AG	GG	AA	AA	AA	AA	AA	GG	AA	AA	GG	AA	AA	AA	AA	AA	AA	AA	AA	AA
chr3D:1883511	1883511	A/C	3D	AA	AA	CC	AA	AC	CC	AA	AA	AA	AA	CC	CC	AA	CC	AA	AA	AA	AA	AA	AA	AA	AA	AA	AA	AA	CC	AC	CC	AA	AA	AA	AA	AA	CC	AA	AA	AC	AA	AA	AA	AA	AA	AA	AA	AA	AA
chr3D:1883518	1883518	C/T	3D	CC	CC	TT	CC	CT	TT	CC	CC	CC	CC	TT	TT	CC	TT	CC	CC	CC	CC	CC	CC	CC	CC	CC	CC	CC	TT	CT	TT	CC	CC	CC	CC	CC	TT	CC	CC	CT	CC	CC	CC	CC	CC	CC	CC	CC	CC
chr3D:1883552	1883552	T/C	3D	TT	TT	CC	TT	CT	CC	TT	TT	TT	TT	CC	CC	TT	CC	TT	TT	TT	TT	TT	TT	TT	TT	TT	TT	TT	CC	CT	CC	TT	TT	TT	TT	TT	CC	TT	TT	CT	TT	TT	TT	TT	TT	TT	TT	TT	TT
chr3D:1883606	1883606	C/T	3D	CC	CC	TT	CC	CT	TT	CC	CC	CC	CC	TT	TT	CC	TT	CC	CC	CC	CC	CC	CC	CC	CC	CC	CC	CC	TT	CT	TT	CC	CC	CC	CC	CC	TT	CC	CC	CT	CC	CC	CC	CC	CC	CC	CC	CC	CC
chr3D:1883689	1883689	G/C	3D	CC	GG	GG	CC	GG	GG	GG	GG	GG	CC	GG	GG	GG	GG	CC	GG	CC	CC	CC	GG	CC	GG	CC	GG	GG	GG	GG	GG	GG	CC	GG	GC	GC	GG	GG	CC	GG	CC	CC	GG	CC	GG	GG	GG	GG	GG
chr3D:1884104	1884104	G/A	3D	GG	GG	AA	GG	AG	AA	GG	AG	GG	GG	AA	AA	GG	AA	GG	GG	GG	GG	GG	GG	GG	GG	GG	GG	GG	AA	GG	AA	GG	GG	GG	GG	GG	AG	GG	GG	AG	GG	GG	GG	GG	GG	GG	GG	GG	GG
chr3D:1884226	1884226	G/C	3D	GG	GG	CC	GG	GC	CC	GG	GC	GG	GG	CC	CC	GG	CC	GG	GG	GG	GG	GG	GG	GG	GG	GG	GG	GG	CC	GC	CC	GG	GG	GG	GG	GG	CC	GG	GG	GC	GG	GG	GG	GG	GG	GG	GG	GG	GG
chr6D:1890522	1890522	G/A	6D	GG	GG	GG	GG	GG	AA	GG	AG	AA	GG	AA	GG	GG	GG	GG	AA	GG	GG	GG	GG	GG	AA	AA	GG	AA	GG	GG	AG	GG	AG	GG	AG	GG	AA	GG	GG	AA	GG	GG	GG	AA	AA	AA	AA	AA	AA
chr6D:1890556	1890556	A/T	6D	AA	AA	AA	AA	AA	TT	AA	AT	TT	AA	TT	AA	AA	AA	AA	TT	AA	AA	AA	AA	AA	TT	TT	AA	TT	AA	AA	AT	AA	AT	AA	AA	AA	TT	AA	AA	TT	AA	AA	AA	TT	TT	TT	TT	TT	TT
chr6D:1890562	1890562	C/T	6D	CC	CC	CC	CC	CC	TT	CC	CT	TT	CC	TT	CC	CC	CC	CC	TT	CC	CC	CC	CC	CC	TT	TT	CC	TT	CC	CC	CT	CC	CT	CC	CC	CC	TT	CC	CC	TT	CC	CC	CC	TT	TT	TT	TT	TT	TT
chr6D:1890691	1890691	G/T	6D	GG	GG	GG	GG	GG	TT	GG	GT	TT	GG	TT	GG	GG	GG	GG	TT	GG	GG	GG	GG	GG	TT	TT	GG	TT	GG	GG	GG	GG	GT	GG	GG	GG	TT	GG	GG	TT	GG	GG	GG	TT	TT	TT	TT	TT	TT
chr6D:1890711	1890711	C/T	6D	CC	CC	CC	CC	CC	TT	CC	CT	TT	CC	TT	CC	CC	CC	CC	TT	CC	CC	CC	CC	CC	TT	TT	CC	TT	CC	CC	CC	CC	CT	CC	CC	CC	TT	CC	CC	TT	CC	CC	CC	TT	TT	TT	TT	TT	TT
chr6D:1890721	1890721	G/A	6D	GG	GG	GG	GG	GG	AA	GG	AG	AA	GG	AA	GG	GG	GG	GG	AA	GG	GG	GG	GG	GG	AA	AA	GG	AA	GG	GG	GG	GG	AG	GG	GG	GG	AA	GG	GG	AA	GG	GG	GG	AA	AA	AA	AA	AA	AA
chr6D:1890733	1890733	A/C	6D	AA	AA	AA	AA	AA	CC	AA	AC	CC	AA	CC	AA	AA	AA	AA	CC	AA	AA	AA	AA	AA	CC	CC	AA	CC	AA	AA	AA	AA	AC	AA	AA	AA	CC	AA	AA	CC	AA	AA	AA	CC	CC	CC	CC	CC	CC
chr3D:1891971	1891971	G/A	3D	GG	GG	AA	GG	AA	AA	GG	GG	GG	GG	AA	AA	GG	AA	GG	GG	GG	GG	GG	GG	GG	GG	GG	GG	GG	AA	AG	AA	GG	GG	GG	GG	GG	AA	GG	GG	AA	GG	GG	AG	GG	GG	GG	GG	GG	GG
chr6A:1901453	1901453	G/A	6A	GG	GG	AG	GG	AA	GG	GG	GG	GG	GG	GG	GG	GG	GG	GG	GG	GG	GG	GG	GG	GG	GG	GG	GG	GG	GG	GG	GG	GG	GG	GG	GG	GG	GG	GG	GG	GG	GG	AG	GG	GG	GG	GG	GG	GG	GG
chr6A:1901493	1901493	T/C	6A	CC	CC	TT	TT	TT	TT	CC	CC	TT	TT	TT	CC	TT	TT	TT	CT	TT	CC	TT	CC	TT	CC	TT	CC	TT	CC	TT	TT	TT	TT	TT	CC	CT	CT	TT	CC	TT	TT	CT	CC	CC	TT	TT	TT	TT	TT
chr5A:1905563	1905563	G/T	5A	GG	GG	GG	GG	GG	GG	GG	GG	GG	GG	GG	GG	GG	GG	TT	TT	GG	GT	GG	GG	TT	GG	GG	GG	GG	GG	GT	GG	GG	GT	GG	GG	GT	GG	GG	TT	TT	GT	GG	GT	TT	GG	GG	GG	GG	GG
chr5A:1905656	1905656	A/G	5A	AA	AA	AA	AA	AA	AA	AA	AA	AA	AA	AA	AA	AA	AA	GG	GG	AA	AG	GG	AA	GG	AA	AA	AA	AA	AA	AG	AA	AA	AG	AA	AA	AG	AA	AA	GG	GG	AG	AA	AG	GG	AA	AA	AA	AA	AA
chr6A:1937378	1937378	A/C	6A	CC	AA	AA	AA	AA	AA	CC	CC	CC	CC	AC	CC	CC	CC	CC	AC	CC	AA	AA	AA	AA	AA	AA	CC	CC	CC	AA	CC	CC	AA	AA	CC	AA	AA	AA	AA	CC	AA	AA	CC	CC	CC	CC	CC	CC	CC
chr6A:1937427	1937427	C/T	6A	TT	CC	CC	CC	CC	CC	TT	TT	CC	CC	CC	TT	CC	CC	CC	CC	CC	CC	CC	CC	CC	CC	CC	CC	CC	CC	CC	CC	CC	CC	CC	TT	CC	CC	CC	CC	CC	CC	CC	CC	TT	CC	CC	CC	CC	CC
chr3A:1940767	1940767	C/T	3A	CC	CC	CC	CC	CC	CC	TT	CC	TT	CC	CC	CC	CC	TT	TT	CC	CC	TT	CC	CC	CC	CC	CC	TT	CC	TT	CC	CC	CC	CC	CC	CC	TT	CC	TT	CC	CC	TT	CC	CT	CC	CC	CC	CC	CC	CC
chr6A:1947166	1947166	A/G	6A	AA	AA	AA	AA	AA	AA	AA	AA	GG	AA	AG	AA	GG	AA	GG	AA	GG	AA	AA	AA	AA	AA	GG	AA	GG	AA	AA	GG	GG	AA	AG	AA	AA	AA	AA	AA	GG	AA	AA	AA	AA	GG	GG	GG	GG	GG
chr6A:1947190	1947190	C/G	6A	CC	CC	CC	CC	CC	CC	CC	CC	GG	CC	GC	CC	GG	CC	GG	CC	GG	CC	CC	CC	CC	CC	GG	CC	GG	CC	CC	GG	GG	CC	GC	CC	CC	CC	CC	CC	GG	CC	CC	CC	CC	GG	GG	GG	GG	GG
chr6A:1947196	1947196	C/T	6A	CC	CC	CC	CC	CC	CC	CC	CC	TT	CC	CT	CC	TT	CC	TT	CC	TT	CC	CC	CC	CC	CC	TT	CC	TT	CC	CC	TT	TT	CC	TT	CC	CC	CC	CC	CC	TT	CC	CC	CC	CC	TT	TT	TT	TT	TT
chr6A:1947202	1947202	C/T	6A	CC	CC	CC	CC	CC	CC	CC	CC	TT	CC	CT	CC	TT	CC	TT	CC	TT	CC	CC	CC	CC	CC	TT	CC	TT	CC	CC	TT	TT	CC	CT	CC	CC	CC	CC	CC	TT	CC	CC	CC	CC	TT	TT	TT	TT	TT
chr6A:1947219	1947219	A/G	6A	AA	AA	AA	AA	AA	AA	AA	AA	GG	AA	AG	AA	GG	AA	GG	AA	GG	AA	AA	AA	AA	AA	GG	AA	GG	AA	AA	GG	GG	AA	AG	AA	AA	AA	AA	AA	GG	AA	AA	AA	AA	GG	GG	GG	GG	GG
chr6A:1947243	1947243	T/A	6A	TT	TT	TT	TT	TT	TT	TT	TT	AA	TT	AT	TT	AA	TT	AA	TT	AA	TT	TT	TT	TT	TT	AA	TT	AA	TT	TT	AA	AA	TT	AT	TT	TT	TT	TT	TT	AA	TT	TT	TT	TT	AA	AA	AA	AA	AA
chr6A:1947279	1947279	A/C	6A	AA	AA	AA	AA	AA	AA	AA	AA	CC	AA	AC	AA	CC	AA	CC	AA	CC	AA	AA	AA	AA	AA	CC	AA	CC	AA	AA	CC	CC	AA	CC	AA	AA	AA	AA	AA	CC	AA	AA	AA	AA	CC	CC	CC	CC	CC
chr6A:1947290	1947290	T/C	6A	TT	TT	TT	TT	TT	TT	TT	TT	CC	TT	CT	TT	CC	TT	CC	TT	CC	TT	TT	TT	TT	TT	CC	TT	CC	TT	TT	CC	CC	TT	CC	TT	TT	TT	TT	TT	CC	TT	TT	TT	TT	CC	CC	CC	CC	CC
chr6A:1947686	1947686	T/C	6A	TT	TT	TT	TT	TT	TT	TT	TT	CC	TT	CT	TT	CC	TT	CC	TT	CC	TT	TT	TT	TT	TT	CT	TT	CC	TT	TT	CC	CC	TT	CT	TT	TT	TT	TT	TT	CC	TT	TT	TT	TT	CC	CC	CC	CC	CC
chr6A:1947704	1947704	A/T	6A	AA	AA	AA	AA	AA	AA	AA	AA	TT	AA	AT	AA	TT	AA	TT	AA	TT	AA	AA	AA	AA	AA	TT	AA	TT	AA	AA	TT	TT	AA	AT	AA	AA	AA	AA	AA	TT	AA	AA	AA	AA	TT	TT	TT	TT	TT
chr6A:1947723	1947723	T/C	6A	TT	TT	TT	TT	TT	TT	TT	TT	CC	TT	CT	TT	CC	TT	CC	TT	CC	TT	TT	TT	TT	TT	CT	TT	CC	TT	TT	CC	CC	TT	CT	TT	TT	TT	TT	TT	CC	TT	TT	TT	TT	CC	CC	CC	CC	CC
chr6A:1947752	1947752	C/T	6A	CC	CC	CC	CC	CC	CC	CC	CC	TT	CC	CT	CC	TT	CC	TT	CC	TT	CC	CC	CC	CC	CC	CT	CC	TT	CC	CC	TT	TT	CC	CT	CC	CC	CC	CC	CC	TT	CC	CC	CC	CC	TT	TT	TT	TT	TT
chr6A:1947927	1947927	C/A	6A	CC	AA	AA	AA	CC	AA	CC	CC	CC	CC	AA	CC	CC	CC	CC	AC	CC	CC	AA	CC	AA	CC	CC	CC	CC	CC	CC	CC	CC	AA	AC	CC	AC	CC	AA	CC	CC	AA	CC	CC	CC	CC	CC	CC	CC	CC
chr6A:1947947	1947947	A/G	6A	AA	AA	AA	AA	AA	AA	AA	AA	GG	AA	AA	AA	GG	AA	GG	AA	GG	AA	AA	AA	AA	AA	GG	AA	GG	AA	AA	GG	GG	AA	AG	AA	AA	AA	AA	AA	GG	AA	AA	AA	AA	GG	GG	GG	GG	GG
chr6A:1948048	1948048	A/C	6A	AA	AA	AA	AA	AA	AA	AA	AA	CC	AA	AA	AA	CC	AA	CC	AA	CC	AA	AA	AA	AA	AA	CC	AA	CC	AA	AA	CC	CC	AA	AC	AA	AA	AA	AA	AA	CC	AA	AA	AA	AA	CC	CC	CC	CC	CC
chr6A:1948059	1948059	G/A	6A	GG	GG	GG	GG	GG	GG	GG	GG	AA	GG	GG	GG	AA	GG	AA	GG	AA	GG	GG	GG	GG	GG	AA	GG	AA	GG	GG	AA	AA	GG	AG	GG	GG	GG	GG	GG	AA	GG	GG	GG	GG	AA	AA	AA	AA	AA
chr6A:1948107	1948107	A/G	6A	AA	AA	AA	AA	AA	AA	AA	AG	GG	AA	AA	AA	GG	AA	GG	AA	GG	AA	AA	AA	AA	AA	GG	AA	GG	AA	AA	GG	GG	AA	AG	AA	AA	AA	AA	AA	GG	AA	AA	AA	AA	GG	GG	GG	GG	GG
chr6B:1960080	1960080	T/A	6B	TT	TT	AA	TT	TT	TT	AA	TT	TT	TT	TT	AA	TT	AA	TT	TT	AA	AA	AA	TT	AA	TT	TT	TT	TT	TT	TT	TT	TT	TT	TT	TT	TT	TT	TT	TT	TT	AA	TT	TT	TT	TT	TT	TT	TT	TT
chr6A:1970387	1970387	C/T	6A	CC	CC	CC	CC	TT	CC	CC	CC	CC	CC	CC	CC	CC	CC	CC	CC	CC	CC	CC	CC	CC	TT	CC	CC	CC	CC	CC	CC	CC	CC	CC	CC	CC	CC	CC	TT	CC	CC	TT	CC	CC	CC	CC	CC	CC	CC
chr6A:1970437	1970437	C/G	6A	CC	CC	CC	CC	CC	CC	GG	GG	GG	CC	CC	GG	CC	CC	CC	CC	CC	GG	CC	GG	CC	CC	GG	CC	GG	CC	CC	GG	GG	CC	GC	CC	CC	CC	CC	CC	GG	CC	CC	CC	GG	GG	GG	GG	GG	GG
chr6A:1970452	1970452	G/A	6A	GG	GG	GG	GG	AA	GG	GG	GG	GG	GG	GG	GG	GG	GG	GG	GG	GG	GG	GG	GG	GG	AA	GG	GG	GG	GG	GG	GG	GG	GG	GG	GG	GG	GG	GG	AA	GG	GG	AA	GG	GG	GG	GG	GG	GG	GG
chr6A:1970808	1970808	C/A	6A	AA	CC	CC	CC	CC	CC	AA	AC	CC	CC	CC	AA	CC	CC	CC	CC	CC	AA	CC	AA	CC	CC	CC	CC	CC	CC	CC	CC	CC	CC	CC	CC	CC	AC	CC	CC	CC	CC	CC	CC	AA	CC	CC	CC	CC	CC
chr6A:1970877	1970877	T/G	6A	GG	TT	TT	TT	TT	TT	TT	GT	GG	TT	TT	GG	TT	TT	TT	TT	TT	GG	TT	GG	TT	TT	GG	TT	GG	TT	TT	GG	GG	TT	GT	TT	TT	GT	TT	TT	GG	TT	TT	TT	GG	GG	GG	GG	GG	GG
chr6A:1970953	1970953	G/A	6A	GG	GG	GG	GG	GG	GG	GG	AA	GG	GG	GG	AA	GG	GG	GG	GG	GG	AA	GG	AA	GG	GG	GG	GG	GG	GG	GG	GG	GG	GG	GG	GG	GG	GG	GG	GG	GG	GG	GG	GG	AA	GG	GG	GG	GG	GG
chr6A:1971007	1971007	C/T	6A	CC	CC	CT	CC	TT	CC	CC	CC	CC	CC	CC	CC	CC	CC	CC	CC	CC	CC	CC	CC	CC	TT	CC	CC	CC	CC	CC	CC	CC	CC	CC	CC	CT	CC	CC	TT	CC	CC	TT	CC	CC	CC	CC	CC	CC	CC
chr6A:1971009	1971009	G/A	6A	GG	GG	GG	GG	GG	GG	GG	AA	GG	GG	GG	AA	GG	GG	GG	GG	GG	AA	GG	AA	GG	GG	GG	GG	GG	GG	GG	GG	GG	GG	GG	GG	GG	GG	GG	GG	GG	GG	GG	GG	AA	GG	GG	GG	GG	GG
chr6A:1971036	1971036	C/T	6A	CC	CC	CC	CC	CC	CC	CC	CC	CC	TT	CC	CC	CC	TT	CC	CC	CC	CC	CC	CC	CC	CC	CC	TT	CC	TT	CT	CC	CC	CC	CC	CC	CC	CC	CC	CC	CC	CC	CC	CT	CC	CC	CC	CC	CC	CC
chr6A:1971054	1971054	A/G	6A	GG	AA	AG	AA	GG	AA	AA	AA	AA	GG	AA	AA	AA	GG	AA	AA	AA	AA	AA	AA	AA	GG	AA	GG	AA	GG	AG	AA	AA	AA	AA	GG	AG	AG	AA	GG	AA	AA	GG	AG	AA	AA	AA	AA	AA	AA
chr6A:1971329	1971329	C/T	6A	CC	CC	CC	CC	TT	CC	CC	CC	CC	TT	CC	CC	CC	TT	CC	CC	CC	CC	CC	CC	CC	TT	CC	TT	CC	TT	TT	CC	CC	CC	CC	CC	CT	CC	CC	TT	CC	CC	TT	CT	CC	CC	CC	CC	CC	CC
chr6A:1971337	1971337	C/T	6A	CC	CC	CC	CC	TT	CC	CC	CC	CC	CC	CC	CC	CC	CC	CC	CC	CC	CC	CC	CC	CC	TT	CC	CC	CC	CC	CC	CC	CC	CC	CC	CC	CT	CC	CC	TT	CC	CC	TT	CC	CC	CC	CC	CC	CC	CC
chr6A:1971344	1971344	A/G	6A	AA	AA	AG	AA	GG	AA	AA	AA	AA	GG	AA	AA	AA	GG	AA	AA	AA	AA	AA	AA	AA	GG	AA	GG	AA	GG	GG	AA	AA	AA	AA	AA	AG	AA	AA	GG	AA	AA	GG	AG	AA	AA	AA	AA	AA	AA
chr4B:1985440	1985440	G/T	4B	GG	GG	GG	TT	GG	TT	GG	GT	GG	GG	TT	GG	TT	TT	GG	GG	TT	GG	TT	GG	TT	GG	TT	TT	GG	GG	GG	GG	GG	TT	TT	GG	GG	GG	TT	GG	TT	GT	GG	GG	TT	GG	GG	GG	GG	GG
chr1A:1989264	1989264	C/G	1A	CC	CC	GG	CC	CC	CC	CC	CC	CC	CC	CC	CC	GG	CC	CC	GG	CC	CC	CC	CC	CC	GG	CC	CC	CC	CC	CC	CC	CC	GC	CC	CC	CC	CC	CC	CC	CC	CC	CC	CC	CC	CC	CC	CC	CC	CC
chr2B:1989941	1989941	T/C	2B	CC	TT	TT	TT	TT	TT	CC	TT	TT	TT	TT	TT	TT	TT	TT	TT	TT	TT	TT	TT	TT	CC	TT	TT	TT	TT	TT	TT	CC	TT	TT	TT	CT	TT	TT	TT	TT	TT	TT	TT	TT	TT	TT	TT	TT	TT
chr2B:1990040	1990040	C/T	2B	TT	CC	CC	CC	CC	CC	TT	CC	CC	CC	CC	CC	CC	CC	CC	CC	CC	CC	CC	CC	CC	TT	CC	CC	CC	CC	CC	CC	TT	CC	CC	CC	CT	CC	CC	CC	CC	CC	CC	CC	CC	CC	CC	CC	CC	CC
chr2D:1990711	1990711	G/A	2D	GG	GG	GG	GG	GG	GG	GG	AG	GG	GG	GG	AA	GG	GG	AA	GG	AA	GG	GG	GG	GG	GG	AA	AA	GG	GG	AA	AA	AA	GG	GG	GG	GG	GG	AA	GG	AA	GG	GG	GG	GG	GG	GG	GG	GG	GG
chr2D:1990741	1990741	A/C	2D	AA	AA	AA	AA	AA	AA	AA	AC	AA	AA	AA	CC	AA	AA	CC	AA	CC	AA	AA	AA	AA	AA	CC	CC	AA	AA	CC	CC	CC	AA	AA	AA	AA	AA	CC	AA	CC	AA	AA	AA	AA	AA	AA	AA	AA	AA
chr2D:1990788	1990788	G/A	2D	GG	GG	GG	GG	GG	GG	GG	AG	GG	GG	GG	AA	GG	GG	AA	GG	AA	GG	GG	GG	GG	GG	AG	AA	GG	GG	AA	AA	AA	GG	GG	GG	GG	GG	AA	GG	AA	GG	GG	GG	GG	GG	GG	GG	GG	GG
chr2D:1990797	1990797	C/G	2D	CC	CC	GC	GG	CC	CC	CC	GC	CC	CC	CC	GG	CC	CC	GG	CC	GG	CC	GG	CC	CC	CC	GG	GG	CC	CC	GG	GG	GG	CC	GC	CC	CC	CC	GG	CC	GG	CC	CC	CC	CC	CC	CC	CC	CC	CC
chr2D:1990801	1990801	G/A	2D	GG	GG	AG	AA	GG	GG	GG	AA	GG	GG	GG	AA	GG	GG	AA	GG	AA	GG	AA	GG	GG	GG	AA	AA	GG	GG	AA	AA	AA	GG	AG	GG	GG	GG	AA	GG	AA	GG	GG	GG	GG	GG	GG	GG	GG	GG
chr2D:1990804	1990804	C/T	2D	CC	CC	CC	CC	CC	CC	CC	CT	CC	CC	CC	TT	CC	CC	TT	CC	TT	CC	CC	CC	CC	CC	CT	TT	CC	CC	TT	TT	TT	CC	CC	CC	CC	CC	TT	CC	TT	CC	CC	CC	CC	CC	CC	CC	CC	CC
chr2D:1990815	1990815	C/T	2D	CC	CC	CC	CC	CC	CC	CC	CT	CC	CC	CC	TT	CC	CC	TT	CC	TT	CC	CC	CC	CC	CC	TT	TT	CC	CC	TT	TT	TT	CC	CC	TT	CC	CC	TT	CC	TT	CC	CC	CC	CC	CC	CC	CC	CC	CC
chr7A:1994471	1994471	C/A	7A	AA	AA	CC	CC	CC	AA	CC	AA	AA	AA	CC	CC	AA	CC	CC	CC	CC	CC	CC	CC	AA	CC	AA	AA	AA	AA	CC	AC	AA	CC	CC	AA	AA	CC	CC	CC	CC	AA	CC	CC	CC	AC	AA	AA	AA	AA
chr2B:2004957	2004957	A/T	2B	TT	AA	AA	AA	AA	AA	AT	AA	AA	AA	AA	AA	AA	AA	AA	AA	AA	AA	AA	AA	AA	TT	AA	AA	AA	AA	AA	AA	TT	AA	AA	AA	AT	AA	AA	AA	AA	AA	AA	AA	AA	AA	AA	AA	AA	AA
chr1B:2013872	2013872	G/A	1B	GG	GG	GG	GG	GG	GG	GG	GG	GG	GG	GG	GG	AA	GG	GG	GG	GG	GG	GG	GG	GG	GG	GG	GG	GG	GG	GG	GG	GG	GG	GG	GG	GG	GG	GG	GG	GG	GG	AA	GG	GG	GG	GG	GG	GG	GG
chr2D:2018303	2018303	G/A	2D	GG	GG	GG	GG	GG	GG	GG	AG	GG	GG	GG	AA	GG	GG	GG	GG	AA	GG	GG	GG	GG	GG	AA	GG	GG	GG	GG	AA	AA	GG	GG	GG	GG	GG	GG	GG	GG	GG	GG	GG	GG	GG	GG	GG	GG	GG
chr6D:2018357	2018357	A/G	6D	AA	AA	AG	AA	AA	AA	AA	AA	AA	AA	AA	AA	AA	AA	AA	AA	AA	AA	AA	AA	AA	AA	AA	GG	AA	GG	AG	AA	AA	AA	AA	AG	AG	AA	AA	AA	AA	GG	AA	AG	AA	AA	AA	AA	AA	AA
chr6A:2035939	2035939	A/G	6A	GG	AA	GG	AA	GG	AA	AA	GG	AA	AA	AA	GG	GG	AA	GG	GG	GG	GG	AA	GG	AA	GG	AA	GG	AA	GG	AA	AA	AA	AA	AA	GG	GG	GG	AA	GG	AA	AA	GG	GG	GG	AA	AA	AA	AA	AA
chr6A:2035977	2035977	T/C	6A	CC	TT	CC	TT	CC	TT	TT	CC	TT	TT	TT	CC	CC	TT	CC	CC	CC	CC	TT	CC	TT	CC	TT	CC	TT	CC	TT	TT	TT	TT	TT	CC	CC	CC	TT	CC	TT	TT	CC	CC	CC	TT	TT	TT	TT	TT
chr6A:2036000	2036000	T/C	6A	CC	TT	CT	TT	CC	TT	TT	CC	TT	TT	TT	CC	CC	TT	CC	CC	CC	CC	TT	CC	TT	CC	TT	CC	TT	CC	TT	TT	TT	TT	TT	CC	CC	CC	TT	CC	TT	TT	CC	CC	CC	TT	TT	TT	TT	TT
chr6D:2050096	2050096	G/C	6D	GG	GG	GC	GG	GG	GG	GG	GG	GG	GG	GG	GG	GG	GG	GG	GG	GG	GG	GG	GG	GG	GG	GG	CC	GG	CC	GC	GG	GG	GG	GG	GC	GC	GG	GG	GG	GG	CC	GG	GC	GG	GG	GG	GG	GG	GG
chr6A:2054881	2054881	A/G	6A	GG	AA	AG	AA	GG	AA	AA	GG	AA	AA	AA	GG	GG	AA	GG	AA	GG	GG	AA	GG	AA	GG	AA	GG	AA	GG	AA	AA	AA	AA	AA	GG	AG	GG	AA	GG	AA	AA	GG	GG	GG	AA	AA	AA	AA	AA
chr6A:2054962	2054962	G/T	6A	GG	GG	GT	GG	TT	GG	GG	GG	GG	GG	GG	GG	GG	GG	GG	GG	GG	GG	GG	GG	GG	TT	GG	TT	GG	TT	GG	GG	GG	GG	GG	GG	GT	GG	GG	TT	GG	GG	TT	GT	GG	GG	GG	GG	GG	GG
chr5B:2055481	2055481	C/T	5B	CC	CC	CT	CC	CC	CC	CC	CC	CC	TT	CC	CC	TT	CC	CC	CC	CC	CC	TT	CT	CC	CC	TT	TT	CC	TT	CC	CC	CC	CC	CC	CC	CC	CC	CC	CC	CC	CC	CC	CC	TT	CC	CC	CC	CC	CC
chr1D:2073270	2073270	C/T	1D	CC	CC	CC	CC	CC	CC	CC	CC	CC	TT	CC	CC	CC	CC	CC	CC	TT	TT	CC	CC	CC	CC	CC	CC	CC	CC	CT	CC	CC	CC	CC	CC	CC	TT	CC	CC	CC	TT	CC	CC	CC	CC	CC	CC	CC	CC
chr1D:2073305	2073305	C/A	1D	CC	CC	CC	CC	CC	CC	CC	CC	CC	AA	CC	CC	CC	CC	CC	CC	AA	AA	CC	CC	CC	CC	CC	CC	CC	CC	AC	CC	CC	CC	CC	CC	CC	AA	CC	CC	CC	AA	CC	CC	CC	CC	CC	CC	CC	CC
chr1D:2073327	2073327	G/A	1D	GG	GG	GG	GG	GG	GG	GG	GG	GG	AA	GG	GG	GG	GG	GG	GG	AA	AA	GG	GG	GG	GG	GG	GG	GG	GG	AG	GG	GG	GG	GG	GG	GG	AA	GG	GG	GG	AA	GG	GG	GG	GG	GG	GG	GG	GG
chr3D:2073509	2073509	C/T	3D	CC	CC	TT	CC	TT	TT	CC	CT	CC	CC	TT	TT	CC	TT	CC	CC	CC	CC	CC	CC	CC	CC	CC	CC	CC	TT	CT	TT	CC	CC	CC	CC	CC	TT	CC	CC	CT	CC	CC	CT	CC	CC	CC	CC	CC	CC
chr3D:2073525	2073525	G/A	3D	GG	GG	AA	GG	AA	AA	GG	AG	GG	GG	AA	AA	GG	AA	GG	GG	GG	GG	GG	GG	GG	GG	GG	GG	GG	AA	AG	AA	GG	GG	GG	GG	GG	AA	GG	GG	AG	GG	GG	AG	GG	GG	GG	GG	GG	GG
chr3D:2073534	2073534	C/A	3D	CC	CC	AA	CC	AA	AA	CC	AC	CC	CC	AA	AA	CC	AA	CC	CC	CC	CC	CC	CC	CC	CC	CC	CC	CC	AA	AC	AA	CC	CC	CC	CC	CC	AA	CC	CC	AC	CC	CC	AC	CC	CC	CC	CC	CC	CC
chr3D:2073637	2073637	G/A	3D	GG	GG	AA	GG	AA	AA	GG	AG	GG	GG	AA	AA	GG	AA	GG	GG	GG	GG	GG	GG	GG	GG	GG	GG	GG	AA	AG	AA	GG	GG	GG	GG	GG	AA	GG	GG	AG	GG	GG	AG	GG	GG	GG	GG	GG	GG
chr7B:2079075	2079075	G/A	7B	AA	GG	GG	GG	GG	AA	GG	GG	AA	GG	GG	GG	GG	AA	GG	GG	GG	GG	GG	GG	GG	AA	AA	AA	GG	GG	GG	GG	GG	GG	GG	GG	AG	GG	GG	GG	GG	GG	GG	GG	AA	GG	GG	GG	GG	GG
chr1D:2084339	2084339	T/C	1D	TT	TT	TT	TT	TT	TT	TT	TT	TT	CC	TT	TT	TT	TT	TT	TT	CC	CC	TT	TT	TT	TT	TT	TT	TT	TT	CT	TT	TT	TT	TT	TT	TT	CC	TT	TT	TT	CC	TT	TT	TT	TT	TT	TT	TT	TT
chr1D:2084352	2084352	A/G	1D	AA	AA	AA	AA	AA	AA	AA	AA	AA	GG	AA	AA	AA	AA	AA	AA	GG	GG	AA	AA	AA	AA	AA	AA	AA	AA	AG	AA	AA	AA	AA	AA	AA	GG	AA	AA	AA	GG	AA	AA	AA	AA	AA	AA	AA	AA
chr1D:2084394	2084394	G/A	1D	GG	GG	GG	GG	GG	GG	GG	GG	GG	AA	GG	GG	GG	GG	GG	GG	AA	AA	GG	GG	GG	GG	GG	GG	GG	GG	AG	GG	GG	GG	GG	GG	GG	AA	GG	GG	GG	AA	GG	GG	GG	GG	GG	GG	GG	GG
chr1D:2084403	2084403	C/G	1D	CC	CC	CC	CC	CC	CC	CC	CC	CC	GG	CC	CC	CC	CC	CC	CC	GG	GG	CC	CC	CC	CC	CC	CC	CC	CC	GC	CC	CC	CC	CC	CC	CC	GG	CC	CC	CC	GG	CC	CC	CC	CC	CC	CC	CC	CC
chr1D:2084416	2084416	G/A	1D	GG	GG	GG	GG	GG	GG	GG	GG	GG	AA	GG	GG	GG	GG	GG	GG	AA	AA	GG	GG	GG	GG	GG	GG	GG	GG	AG	GG	GG	GG	GG	GG	GG	AA	GG	GG	GG	AA	GG	GG	GG	GG	GG	GG	GG	GG
chr1D:2091940	2091940	T/C	1D	TT	CT	TT	TT	TT	TT	TT	TT	TT	TT	TT	TT	TT	TT	TT	CT	TT	TT	TT	TT	TT	TT	TT	TT	TT	TT	TT	TT	TT	TT	TT	TT	CT	TT	TT	TT	TT	TT	TT	TT	TT	TT	TT	TT	TT	TT
chr1A:2100001	2100001	A/G	1A	AA	AA	GG	AA	AA	AA	AA	AA	AA	AA	AA	AA	GG	AA	AA	GG	AA	AA	AA	AA	AA	GG	AA	AA	AA	AA	AA	AA	AA	AA	AA	AA	AA	AA	AA	AA	AA	AA	AA	AA	AA	AA	AA	AA	AA	AA
chr3B:2101693	2101693	T/G	3B	TT	TT	TT	TT	TT	TT	TT	TT	TT	TT	TT	TT	TT	TT	TT	TT	TT	GG	TT	TT	TT	TT	TT	TT	TT	TT	TT	TT	TT	TT	TT	GT	TT	TT	TT	TT	TT	GG	TT	TT	TT	TT	TT	TT	TT	TT
chr3B:2102421	2102421	G/A	3B	GG	GG	GG	GG	GG	GG	GG	GG	GG	GG	GG	GG	GG	GG	GG	GG	GG	GG	GG	GG	GG	GG	GG	GG	GG	GG	GG	GG	GG	AG	GG	GG	GG	GG	GG	GG	GG	GG	GG	GG	GG	GG	GG	GG	GG	GG
chr6D:2105222	2105222	C/T	6D	CC	CC	CC	CC	CC	TT	CC	CT	TT	CC	TT	CC	CC	CC	CC	TT	CC	CC	CC	CC	CC	TT	TT	CC	TT	CC	CC	CT	CC	CT	CC	CC	CC	TT	CC	CC	TT	CC	CC	CC	TT	TT	TT	TT	TT	TT
chr6D:2105277	2105277	G/T	6D	GG	GG	GG	GG	GG	TT	GG	GT	TT	GG	TT	GG	GG	GG	GG	TT	GG	GG	GG	GG	GG	TT	TT	GG	TT	GG	GG	GT	GG	GT	GG	GG	GG	TT	GG	GG	TT	GG	GG	GG	TT	TT	TT	TT	TT	TT
chr2B:2106301	2106301	C/T	2B	TT	CC	TT	CC	CC	CC	TT	CT	TT	CC	CC	CC	CC	CC	TT	CC	TT	TT	TT	CT	CC	TT	TT	TT	CC	CC	CT	CC	TT	CT	CC	CC	TT	TT	TT	CC	CC	CC	CC	CT	CC	CC	CC	CC	CC	CC
chr2B:2106328	2106328	T/A	2B	TT	TT	TT	TT	TT	TT	TT	TT	TT	TT	TT	TT	TT	TT	TT	TT	TT	TT	TT	TT	TT	TT	TT	TT	TT	TT	TT	TT	TT	TT	TT	TT	TT	TT	TT	TT	TT	TT	TT	TT	TT	TT	TT	TT	TT	TT
chr7A:2108248	2108248	A/T	7A	TT	AA	AA	AA	AA	AA	AA	AA	AA	AA	AA	AA	AA	AA	AA	AA	AA	AA	AA	AA	AA	AA	AA	AA	AA	AA	AA	AA	AA	AA	AA	TT	AA	AA	AA	AA	AA	AA	AA	AA	AA	AA	AA	AA	AA	AA
chr3D:2108579	2108579	A/C	3D	AA	AA	AC	AA	AC	CC	AA	AC	AA	AA	CC	CC	AA	CC	AA	AA	AA	AA	AA	AA	AA	AA	AA	AA	AA	CC	CC	CC	AA	AA	AA	AA	AA	CC	AA	AA	AC	AA	AA	CC	AA	AA	AA	AA	AA	AA
chr3D:2108615	2108615	G/A	3D	GG	GG	AG	GG	AG	AA	GG	AG	GG	GG	AA	AA	GG	AA	GG	GG	GG	GG	GG	GG	GG	GG	GG	GG	GG	AA	AA	AA	GG	GG	GG	GG	GG	AA	GG	GG	AG	GG	GG	AG	GG	GG	GG	GG	GG	GG
chr3D:2108632	2108632	A/C	3D	AA	AA	AC	AA	AC	CC	AA	AC	AA	AA	CC	CC	AA	CC	AA	AA	AA	AA	AA	AA	AA	AA	AA	AA	AA	CC	CC	CC	AA	AA	AA	AA	AA	CC	AA	AA	AC	AA	AA	CC	AA	AA	AA	AA	AA	AA
chr3D:2108648	2108648	G/A	3D	GG	GG	AG	GG	AG	AA	GG	AG	GG	GG	AA	AA	GG	AA	GG	GG	GG	GG	GG	GG	GG	GG	GG	GG	GG	AA	AA	AA	GG	GG	GG	GG	GG	AA	GG	GG	AG	GG	GG	AA	GG	GG	GG	GG	GG	GG
chr3D:2111117	2111117	C/T	3D	CC	CC	CC	CC	CC	CC	CC	CC	CC	CC	CT	CC	CC	CC	CC	CC	CC	CC	CC	CC	CC	CC	CC	CC	CC	CC	CT	CC	CC	CC	CC	CC	CC	CT	CC	CC	CC	CC	CC	CC	CC	CC	CC	CC	CC	CC
chr2B:2113686	2113686	C/T	2B	CC	CC	CC	CC	TT	TT	CC	CT	CC	TT	TT	CC	CC	CC	CC	CC	CC	CC	CC	CC	CC	CC	CC	CC	CC	TT	CC	CC	CC	CC	CC	CT	CC	CC	CC	CC	CC	CC	CC	CC	CC	CC	CC	CC	CC	CC
chr2B:2113751	2113751	G/A	2B	GG	AA	GG	AA	GG	GG	GG	GG	GG	GG	GG	AA	AA	AA	GG	AA	GG	GG	GG	AG	AA	GG	GG	GG	AA	GG	AG	AA	GG	AG	AA	GG	GG	GG	GG	AA	AA	AA	AA	AG	AA	AA	AA	AA	AA	AA
chr2B:2114908	2114908	C/G	2B	CC	GG	CC	GG	CC	CC	CC	CC	CC	CC	CC	GG	GG	GG	CC	GG	CC	CC	CC	GC	GG	CC	CC	CC	GG	CC	GC	GG	CC	GC	GG	CC	CC	CC	CC	GG	GG	GG	GG	GC	GG	GG	GG	GG	GG	GG
chr2B:2114942	2114942	G/A	2B	GG	AA	GG	AA	GG	GG	GG	GG	GG	GG	GG	AA	AA	AA	GG	AA	GG	GG	GG	AG	AA	GG	GG	GG	AA	GG	AG	AA	GG	AG	AA	GG	GG	GG	GG	AA	AA	AA	AA	AG	AA	AA	AA	AA	AA	AA
chr3B:2135049	2135049	T/C	3B	TT	TT	TT	TT	TT	TT	TT	TT	TT	TT	TT	CC	TT	TT	TT	TT	TT	TT	TT	TT	TT	TT	TT	CT	TT	TT	TT	TT	TT	TT	CT	TT	TT	TT	TT	TT	TT	TT	TT	TT	TT	TT	TT	TT	TT	TT
chr6A:2136540	2136540	G/A	6A	GG	GG	AG	GG	AA	GG	GG	GG	GG	GG	GG	GG	GG	GG	GG	GG	GG	GG	GG	GG	GG	AA	GG	AA	GG	AA	GG	GG	GG	GG	GG	GG	AG	GG	GG	AA	GG	GG	AA	AG	GG	GG	GG	GG	GG	GG
chr6A:2136560	2136560	C/T	6A	CC	CC	CC	CC	CC	CC	CC	CC	CC	CC	CC	CC	CC	CC	CC	CC	CC	TT	CC	CC	CC	CC	CC	CC	CC	CC	CC	CC	CC	CC	CC	CC	CC	CC	CC	CC	CC	CC	CC	CC	CC	CC	CC	CC	CC	CC
chr6A:2136572	2136572	A/T	6A	AA	AA	AT	AA	TT	AA	AA	AA	AA	AA	AA	AA	AA	AA	AA	AA	AA	AA	AA	AA	AA	TT	AA	TT	AA	TT	AA	AA	AA	AA	AA	AA	AT	AA	AA	TT	AA	AA	TT	AT	AA	AA	AA	AA	AA	AA
chr2B:2137262	2137262	T/C	2B	CC	TT	CC	TT	CC	CC	CC	CT	CC	CC	CC	TT	TT	TT	TT	TT	CC	CC	CC	CT	TT	CC	TT	TT	TT	CC	TT	TT	CC	TT	TT	CT	CC	TT	TT	TT	TT	TT	TT	CT	TT	TT	TT	TT	TT	TT
chr2B:2137307	2137307	C/T	2B	CC	CC	CC	CC	TT	TT	CC	CT	CC	TT	TT	CC	CC	CC	CC	CC	CC	CC	CC	CC	CC	CC	CC	CC	CC	TT	CC	CC	CC	CC	CC	TT	CC	CC	CC	CC	CC	CC	CC	CC	CC	CC	CC	CC	CC	CC
chr1D:2139639	2139639	G/C	1D	GG	GG	GG	GG	GG	GG	GG	GG	GG	CC	GG	GG	GG	GG	GG	GG	CC	CC	GG	GG	GG	GG	GG	GG	GG	GG	GC	GG	GG	GG	GG	GG	GG	CC	GG	GG	GG	CC	GG	GG	GG	GG	GG	GG	GG	GG
chr6A:2141678	2141678	C/T	6A	CC	CC	CT	CC	TT	CC	CC	CC	CC	CC	CC	CC	CC	CC	CC	CC	CC	CC	CC	CC	CC	TT	CC	TT	CC	TT	CC	CC	CC	CC	CC	CC	CT	CC	CC	TT	CC	CC	TT	TT	CC	CC	CC	CC	CC	CC
chr3D:2142927	2142927	G/A	3D	GG	GG	AA	GG	GG	AA	GG	AA	GG	GG	AA	AA	GG	AA	GG	GG	GG	GG	GG	GG	GG	GG	GG	GG	GG	AA	AA	AA	GG	GG	GG	GG	GG	AA	GG	GG	GG	GG	GG	AA	GG	GG	GG	GG	GG	GG
chr3D:2142966	2142966	A/T	3D	AA	AA	AA	AA	TT	AA	TT	AA	AA	AA	AA	AA	TT	AA	AA	TT	AA	AA	AA	TT	AA	TT	AA	TT	TT	AA	AA	AA	TT	AA	TT	AT	AT	AA	TT	AA	TT	AA	AA	AA	AA	TT	TT	TT	TT	TT
chr3D:2142975	2142975	A/G	3D	AA	AA	AA	AA	GG	AA	GG	AA	AA	AA	AA	AA	GG	AA	AA	GG	AA	AA	AA	GG	AA	GG	AA	GG	GG	AA	AA	AA	GG	AA	GG	AG	AG	AA	GG	AA	GG	AA	AA	AA	AA	GG	GG	GG	GG	GG
chr3B:2148740	2148740	C/A	3B	CC	CC	CC	CC	CC	CC	CC	CC	CC	CC	CC	AA	CC	CC	CC	CC	CC	CC	CC	CC	CC	CC	CC	AC	CC	CC	CC	CC	CC	CC	CC	AC	CC	CC	CC	CC	CC	CC	CC	CC	CC	CC	CC	CC	CC	CC
chr3B:2148778	2148778	G/C	3B	GG	GG	GG	GG	GG	GG	GG	GG	GG	GG	GG	CC	GG	GG	GG	GG	GG	GG	GG	GG	GG	GG	GG	GC	GG	GG	GG	GG	GG	GG	GG	GC	GG	GG	GG	GG	GG	GG	GG	GG	GG	GG	GG	GG	GG	GG
chr6D:2157785	2157785	T/C	6D	TT	TT	TT	TT	TT	TT	TT	TT	TT	CT	CT	TT	CC	TT	CC	TT	TT	TT	TT	TT	TT	TT	TT	TT	TT	CC	TT	TT	TT	TT	TT	TT	TT	TT	TT	TT	TT	CC	TT	TT	TT	TT	TT	TT	TT	TT
chr6D:2157803	2157803	G/A	6D	GG	GG	GG	GG	GG	GG	GG	GG	GG	AG	AG	GG	AA	GG	AA	GG	GG	GG	GG	GG	GG	GG	GG	GG	GG	AA	GG	GG	GG	GG	GG	GG	GG	GG	GG	GG	GG	AA	GG	GG	GG	GG	GG	GG	GG	GG
chr6A:2158726	2158726	C/A	6A	CC	CC	AC	CC	AA	CC	CC	CC	CC	CC	CC	CC	CC	CC	CC	CC	CC	CC	CC	CC	CC	AA	CC	AA	CC	AA	CC	CC	CC	CC	CC	CC	AC	CC	CC	AA	CC	CC	AA	AA	CC	CC	CC	CC	CC	CC
chr6A:2158746	2158746	G/A	6A	GG	GG	AG	GG	AA	GG	GG	GG	GG	GG	GG	GG	GG	GG	GG	GG	GG	GG	GG	GG	GG	AA	GG	AA	GG	AA	GG	GG	GG	GG	GG	GG	AG	GG	GG	AA	GG	GG	AA	AA	GG	GG	GG	GG	GG	GG
chr6A:2158751	2158751	T/C	6A	CC	TT	CT	TT	CC	TT	CC	CC	TT	CC	TT	TT	CC	CC	TT	TT	TT	TT	TT	TT	TT	CC	TT	CC	TT	CC	CC	TT	TT	TT	TT	CC	CT	CC	TT	CC	TT	TT	CC	CC	CC	TT	TT	TT	TT	TT
chr6A:2158786	2158786	A/G	6A	GG	AA	AG	AA	GG	AA	GG	GG	AA	GG	AA	AA	GG	GG	AA	AA	AA	AA	AA	AA	AA	GG	AA	GG	AA	GG	GG	AA	AA	AA	AA	GG	AG	GG	AA	GG	AA	AA	GG	GG	GG	AA	AA	AA	AA	AA
chr6A:2158810	2158810	G/A	6A	AA	GG	AG	GG	AA	GG	GG	AA	GG	GG	GG	GG	AA	GG	GG	GG	GG	GG	GG	GG	GG	AA	GG	AA	GG	AA	AA	GG	GG	GG	GG	AA	AG	AA	GG	AA	GG	GG	AA	AA	AA	GG	GG	GG	GG	GG
chr6A:2158826	2158826	A/G	6A	AA	AA	AG	AA	GG	AA	GG	AA	AA	GG	AA	AA	AA	GG	AA	AA	AA	AA	AA	AA	AA	GG	AA	GG	AA	GG	AA	AA	AA	AA	AA	AA	AG	AA	AA	GG	AA	AA	GG	GG	AA	AA	AA	AA	AA	AA
chr6A:2158975	2158975	C/T	6A	CC	CC	CC	CC	CC	CC	CC	CC	CC	TT	CC	CC	CC	TT	CC	CC	CC	CC	CC	CC	CC	CC	CC	CC	CC	CC	CC	CC	CC	CC	CC	CC	CC	CC	CC	CC	CC	CC	CC	CC	CC	CC	CC	CC	CC	CC
chr6A:2158981	2158981	C/T	6A	CC	CC	CC	CC	CC	CC	TT	CC	CC	TT	CC	CC	CC	TT	CC	CC	CC	CC	CC	CC	CC	CC	CC	CC	CC	CC	CC	CC	CC	CC	CC	CC	CC	CC	CC	CC	CC	CC	CC	CC	CC	CC	CC	CC	CC	CC
chr6A:2159006	2159006	T/G	6A	GG	TT	GT	TT	GG	TT	GG	GG	TT	GG	TT	TT	GG	GG	TT	TT	TT	TT	TT	TT	TT	GG	TT	GG	TT	GG	GG	TT	TT	TT	TT	GG	GT	GG	TT	GG	TT	TT	GG	GG	GG	TT	TT	TT	TT	TT
chr6A:2159051	2159051	C/T	6A	CC	CC	CC	CC	CC	CC	TT	CC	CC	TT	CC	CC	CC	TT	CC	CC	CC	CC	CC	CC	CC	CC	CC	CC	CC	CC	CC	CC	CC	CC	CC	CC	CC	CC	CC	CC	CC	CC	CC	CC	CC	CC	CC	CC	CC	CC
chr6A:2159052	2159052	A/G	6A	GG	AA	AG	AA	GG	AA	GG	GG	AA	GG	AA	AA	GG	GG	AA	AA	AA	AA	AA	AA	AA	GG	AA	GG	AA	GG	GG	AA	AA	AA	AA	GG	AG	GG	AA	GG	AA	AA	GG	GG	GG	AA	AA	AA	AA	AA
chr6A:2159075	2159075	C/A	6A	CC	CC	CC	CC	CC	CC	AA	CC	CC	AA	CC	CC	CC	AA	CC	CC	CC	CC	CC	CC	CC	CC	CC	CC	CC	CC	CC	CC	CC	CC	CC	CC	CC	CC	CC	CC	CC	CC	CC	CC	CC	CC	CC	CC	CC	CC
chr6A:2159109	2159109	T/C	6A	CC	TT	CT	TT	CC	TT	CC	CC	TT	CC	TT	TT	CC	CC	TT	TT	TT	TT	TT	TT	TT	CC	TT	CC	TT	CC	CC	TT	TT	TT	TT	CC	CT	CC	TT	CC	TT	TT	CC	CC	CC	TT	TT	TT	TT	TT
chr6A:2159243	2159243	G/A	6A	GG	GG	GG	GG	GG	GG	GG	GG	GG	GG	GG	GG	GG	GG	GG	GG	GG	GG	GG	GG	GG	GG	GG	GG	GG	GG	GG	GG	GG	GG	GG	GG	GG	GG	GG	GG	GG	GG	GG	GG	AA	GG	GG	GG	GG	GG
chr6B:2159327	2159327	A/G	6B	AA	AA	AA	AA	AA	AA	AA	AG	AA	AA	AA	AG	AA	AA	GG	AA	AA	AA	AA	AA	AA	AA	AG	AA	AA	AA	AA	AA	AA	AA	AA	AA	AA	AA	AA	AA	AA	AA	AA	AA	AA	AA	AA	AA	AA	AA
chr6B:2159334	2159334	A/T	6B	AA	AA	AA	AA	AA	AA	AA	AT	AA	AA	AA	AT	AA	AA	TT	AA	AA	AA	AA	AA	AA	AA	AT	AA	AA	AA	AA	AA	AA	AA	AA	AA	AA	AA	AA	AA	AA	AA	AA	AA	AA	AA	AA	AA	AA	AA
chr6B:2160195	2160195	G/A	6B	GG	GG	GG	GG	GG	GG	GG	AG	GG	GG	GG	AG	GG	GG	AA	GG	GG	GG	GG	GG	GG	GG	AG	GG	GG	GG	GG	GG	GG	GG	GG	GG	GG	GG	GG	GG	GG	GG	GG	GG	GG	GG	GG	GG	GG	GG
chr2A:2161248	2161248	G/A	2A	GG	GG	GG	GG	GG	GG	GG	GG	GG	GG	GG	GG	AG	GG	GG	GG	GG	AG	GG	GG	GG	GG	GG	GG	GG	GG	GG	GG	AG	GG	GG	GG	GG	GG	GG	GG	GG	GG	GG	AG	GG	GG	GG	GG	GG	GG
chr2A:2161293	2161293	T/G	2A	TT	TT	TT	TT	TT	TT	TT	TT	TT	TT	TT	TT	GT	TT	TT	TT	TT	GT	TT	TT	TT	TT	TT	TT	TT	TT	TT	TT	GT	TT	TT	TT	TT	TT	TT	TT	TT	TT	TT	GT	TT	TT	TT	TT	TT	TT
chr6A:2163032	2163032	C/T	6A	TT	CC	CT	CC	TT	CC	CC	TT	CC	CC	CC	CC	TT	CC	CC	CC	CC	CC	CC	CC	CC	TT	CC	CC	CC	TT	CT	CC	CC	CC	CC	TT	CT	TT	CC	TT	CC	CC	TT	TT	TT	CC	CC	CC	CC	CC
chr6A:2163096	2163096	A/G	6A	GG	AA	AG	AA	GG	AA	AA	GG	AA	AA	AA	AA	GG	AA	AA	AA	AA	AA	AA	AA	AA	GG	AA	AA	AA	GG	AG	AA	AA	AA	AA	GG	AG	GG	AA	GG	AA	AA	GG	GG	GG	AA	AA	AA	AA	AA
chr6A:2163262	2163262	A/G	6A	GG	AA	AG	AA	GG	AA	AA	GG	AA	GG	AA	AA	GG	GG	AA	AA	AA	AA	AA	AA	AA	GG	AA	AA	AA	GG	AG	AA	AA	AA	AA	GG	AG	GG	AA	GG	AA	AA	GG	GG	GG	AA	AA	AA	AA	AA
chr6D:2167045	2167045	G/A	6D	GG	GG	GG	GG	GG	AA	GG	AG	AA	GG	AA	GG	GG	GG	GG	AA	GG	GG	GG	GG	GG	AA	AA	GG	AA	GG	GG	AG	GG	AG	GG	GG	GG	AA	GG	GG	AA	AA	GG	GG	AA	AA	AA	AA	AA	AA
chr6A:2180520	2180520	G/A	6A	AA	GG	GG	GG	GG	GG	GG	AA	GG	GG	GG	GG	GG	GG	GG	GG	GG	GG	GG	GG	GG	GG	GG	GG	GG	GG	AG	GG	GG	GG	GG	AA	GG	AA	GG	GG	GG	GG	GG	GG	AA	GG	GG	GG	GG	GG
chr4B:2182156	2182156	G/A	4B	GG	GG	GG	GG	GG	GG	GG	GG	GG	GG	GG	GG	GG	GG	GG	GG	GG	GG	GG	GG	GG	GG	GG	GG	GG	GG	GG	GG	GG	GG	GG	GG	GG	GG	GG	GG	GG	AA	GG	GG	GG	GG	GG	GG	AA	GG
chr1A:2185063	2185063	A/G	1A	AA	AA	AA	AA	AA	AA	AA	GG	AA	AA	AA	AA	AA	AA	GG	AA	AA	AA	GG	AA	GG	AA	AA	GG	AA	AA	AA	GG	AA	AA	AG	AG	AA	AA	AA	AA	AA	GG	AA	AA	AA	AA	AA	AA	AA	AA
chr6A:2185483	2185483	C/T	6A	CC	CC	CC	CC	CC	CC	CC	CC	CC	CC	CC	CC	CC	CC	CC	CC	CC	CC	CC	CC	CC	CC	TT	CC	CC	CC	CC	CT	TT	CC	CT	CC	CC	CC	CC	CC	CC	CC	CC	CC	CC	CC	CC	CC	CC	CC
chr6A:2185563	2185563	C/A	6A	CC	CC	CC	CC	CC	CC	CC	CC	CC	CC	CC	CC	CC	CC	CC	CC	AA	CC	CC	CC	CC	CC	AA	CC	CC	CC	CC	AC	AA	CC	AC	CC	CC	CC	CC	CC	CC	CC	CC	CC	CC	CC	CC	CC	CC	CC
chr6A:2185588	2185588	A/T	6A	AA	AA	AA	AA	AA	AA	AA	AA	AA	AA	AA	AA	AA	AA	AA	AA	TT	AA	AA	AA	AA	AA	TT	AA	AA	AA	AA	AT	TT	AA	AT	AA	AA	AA	AA	AA	AA	AA	AA	AA	AA	AA	AA	AA	AA	AA
chr6B:2199184	2199184	T/A	6B	TT	TT	TT	TT	AT	TT	TT	TT	TT	TT	TT	TT	TT	TT	TT	TT	TT	TT	TT	TT	TT	TT	AT	AA	TT	AA	TT	TT	TT	TT	TT	AA	AA	TT	TT	AA	TT	AA	TT	AT	TT	TT	TT	TT	TT	TT
chr6B:2199199	2199199	T/C	6B	TT	TT	TT	TT	CT	TT	TT	TT	TT	TT	TT	TT	TT	TT	TT	TT	TT	TT	TT	TT	TT	TT	CT	CC	TT	CC	TT	TT	TT	TT	TT	CC	CC	TT	TT	CC	TT	CC	TT	CT	TT	TT	TT	TT	TT	TT
chr3D:2201677	2201677	C/T	3D	CC	CC	CC	CC	CC	CC	CC	CC	CC	CC	CC	CC	CC	CC	CC	CC	CC	CC	CC	CC	CC	CC	CC	CC	CC	CC	CC	CC	CC	CT	CT	TT	CC	CC	CC	CC	CC	CC	CC	CC	CC	CC	CC	CC	CC	CC
chr6A:2212283	2212283	T/C	6A	TT	TT	TT	TT	TT	TT	TT	TT	TT	TT	TT	TT	TT	TT	TT	TT	CC	TT	TT	TT	TT	TT	CC	TT	TT	TT	TT	CT	CC	TT	CT	TT	TT	TT	TT	TT	TT	TT	TT	TT	TT	TT	TT	TT	TT	TT
chr6A:2212299	2212299	G/A	6A	GG	GG	GG	GG	GG	GG	GG	GG	GG	GG	GG	GG	GG	GG	GG	GG	AA	GG	GG	GG	GG	GG	AA	GG	GG	GG	GG	AG	AA	GG	AA	GG	GG	GG	GG	GG	GG	GG	GG	GG	GG	GG	GG	GG	GG	GG
chr6A:2212314	2212314	A/G	6A	AA	AA	AA	AA	AA	AA	AA	AA	AA	AA	AA	AA	AA	AA	AA	AA	GG	AA	AA	AA	AA	AA	GG	AA	AA	AA	AA	AG	GG	AA	GG	AA	AA	AA	AA	AA	AA	AA	AA	AA	AA	AA	AA	AA	AA	AA
chr6A:2212424	2212424	G/A	6A	GG	GG	GG	GG	GG	GG	GG	GG	GG	GG	GG	GG	GG	GG	GG	GG	AA	GG	GG	GG	GG	GG	AA	GG	GG	GG	GG	AG	AA	GG	AA	GG	GG	GG	GG	GG	GG	GG	GG	GG	GG	GG	GG	GG	GG	GG
chr6A:2212431	2212431	G/A	6A	GG	GG	AG	GG	AA	GG	GG	GG	GG	GG	GG	GG	AA	GG	GG	GG	GG	AG	GG	GG	GG	AA	GG	AA	GG	AA	GG	GG	GG	GG	GG	GG	AG	GG	GG	AA	GG	GG	AA	AA	GG	GG	GG	GG	GG	GG
chr5D:2214541	2214541	G/A	5D	GG	GG	GG	GG	GG	GG	GG	GG	GG	GG	GG	GG	GG	GG	GG	GG	GG	GG	GG	GG	GG	AA	GG	GG	GG	GG	GG	GG	GG	GG	GG	GG	GG	GG	GG	GG	GG	GG	GG	GG	GG	GG	GG	GG	GG	GG
chr2B:2217128	2217128	C/T	2B	CC	CC	CC	CC	CC	CC	CC	TT	CC	CC	CC	CC	CC	TT	TT	CC	CC	CC	CC	CC	CC	CC	TT	TT	CC	CC	TT	CC	CC	TT	CC	TT	CC	TT	TT	CC	CC	CC	CC	CC	CC	CC	CC	CC	CC	CC
chr3B:2217976	2217976	A/G	3B	AA	AA	AA	AA	GG	GG	AA	GG	AA	GG	GG	AA	AA	GG	AA	AA	GG	GG	AA	AG	GG	AG	GG	AA	AA	GG	GG	GG	AA	AA	AA	AA	AG	GG	AA	AA	AA	GG	GG	AA	GG	AA	AA	AA	AA	AA
chr3B:2217987	2217987	G/T	3B	GG	GG	GG	GG	TT	TT	GG	TT	GG	TT	TT	GG	GG	TT	GG	GG	TT	TT	GG	GT	TT	GT	TT	GG	GG	TT	TT	TT	GG	GG	GG	GG	GT	TT	GG	GG	GG	TT	TT	GG	TT	GG	GG	GG	GG	GG
chr2B:2241214	2241214	G/A	2B	GG	GG	GG	GG	GG	GG	GG	AG	GG	GG	GG	GG	GG	AA	AA	GG	GG	GG	GG	GG	GG	GG	AA	AA	GG	GG	GG	GG	GG	AG	GG	AG	GG	AA	AA	GG	GG	GG	GG	GG	GG	GG	GG	GG	GG	GG
chr2B:2241234	2241234	C/T	2B	TT	CC	CC	CC	CC	CC	CT	CC	TT	CC	CC	CC	CC	CC	CC	CC	TT	CC	CC	CT	CC	TT	CC	CC	CC	CC	CC	CC	TT	CC	CC	CC	CC	CC	CC	CC	CC	CC	CC	CC	CC	CC	CC	CC	CC	CC
chr2B:2245111	2245111	G/A	2B	GG	GG	GG	GG	GG	GG	GG	AG	GG	GG	GG	GG	GG	AA	AA	GG	GG	GG	GG	GG	GG	GG	AA	AA	GG	GG	AG	GG	GG	AG	GG	AG	GG	AA	AA	GG	GG	GG	GG	GG	GG	GG	GG	GG	GG	GG
chr2B:2245118	2245118	G/C	2B	GG	GG	GG	GG	CC	CC	GG	GC	GG	CC	CC	GG	GG	GG	GG	GG	GG	GG	GG	GG	GG	GG	GG	GG	GG	CC	GG	GG	GG	GG	GG	GC	GG	GG	GG	GG	GG	GG	GG	GG	GG	GG	GG	GG	GG	GG
chr2B:2245131	2245131	G/C	2B	CC	GG	CC	GG	CC	CC	CC	GC	CC	CC	CC	GG	GG	GG	GG	GG	CC	CC	CC	GC	GG	CC	GG	GG	GG	CC	GG	GG	CC	GG	GG	GC	CC	GG	GG	GG	GG	GG	GG	GG	GG	GG	GG	GG	GG	GG
chr2B:2251976	2251976	G/A	2B	GG	AA	GG	AA	GG	GG	GG	GG	GG	GG	GG	AA	AA	GG	GG	AA	GG	GG	GG	GG	AA	GG	GG	GG	AA	GG	AG	AA	GG	GG	AA	GG	GG	GG	GG	AA	AA	AA	AA	AA	AA	AA	AA	AA	AA	AA
chr2D:2255133	2255133	A/G	2D	AA	AA	AA	AA	AA	AA	AA	AA	AA	AA	AA	AA	AA	AA	AA	AA	AA	AA	AA	AA	AA	AA	GG	AA	AA	AA	AA	GG	GG	AA	AA	AA	AA	AA	AA	AA	AA	AA	AA	AA	AA	AA	AA	AA	AA	AA
chr2D:2255183	2255183	T/C	2D	TT	TT	TT	TT	TT	TT	TT	TT	TT	TT	TT	TT	TT	TT	TT	TT	TT	TT	TT	TT	TT	TT	CC	TT	TT	TT	TT	CC	CC	TT	TT	TT	TT	TT	TT	TT	TT	TT	TT	TT	TT	TT	TT	TT	TT	TT
chr3B:2259487	2259487	T/G	3B	GG	GG	GT	GG	TT	TT	TT	GT	TT	TT	GG	GG	TT	TT	GG	TT	GT	GG	GG	GG	TT	TT	TT	GG	GG	TT	GG	GT	TT	GG	GG	GT	TT	TT	TT	GG	GG	GG	TT	GG	TT	GG	TT	TT	TT	TT
chr3B:2259489	2259489	G/T	3B	GG	GG	GT	GG	GG	GG	GG	GT	GG	GG	GT	GG	GG	GG	TT	GG	GG	GG	GG	GG	GG	GG	GG	GG	TT	GG	GG	GT	GG	GT	GG	GT	GG	GG	GG	GG	GG	GG	GG	GG	GG	GG	GG	GG	GG	GG
chr3B:2259542	2259542	G/A	3B	GG	GG	AG	GG	GG	GG	GG	AG	GG	GG	AG	GG	GG	GG	AA	GG	GG	GG	GG	GG	GG	GG	GG	GG	AA	GG	GG	AG	GG	AG	GG	GG	GG	GG	GG	GG	GG	GG	GG	GG	GG	GG	GG	GG	GG	GG
chr3B:2259570	2259570	T/C	3B	TT	TT	CT	TT	TT	TT	TT	TT	TT	TT	CT	TT	TT	TT	CC	TT	TT	CC	TT	TT	TT	TT	TT	TT	CC	TT	TT	CT	TT	CT	TT	CC	TT	TT	TT	TT	TT	CC	TT	TT	TT	TT	TT	TT	TT	TT
chr3B:2259619	2259619	T/C	3B	CC	CC	CT	CC	TT	TT	TT	TT	TT	TT	CC	CC	TT	TT	CC	TT	CT	CC	CC	CC	TT	TT	TT	CC	CC	TT	CC	CT	TT	CC	CC	CC	TT	TT	TT	CC	CC	CC	TT	CC	TT	CC	TT	TT	TT	TT
chr3B:2268357	2268357	C/G	3B	CC	CC	GC	CC	CC	CC	CC	CC	CC	CC	GC	CC	CC	CC	GG	CC	CC	CC	CC	CC	CC	CC	CC	CC	GG	CC	CC	GC	CC	GC	CC	GG	CC	CC	CC	CC	CC	CC	CC	CC	CC	CC	CC	CC	CC	CC
chr3B:2276688	2276688	C/A	3B	AA	AA	CC	AA	CC	CC	CC	CC	CC	CC	AC	CC	CC	CC	CC	CC	AA	CC	CC	AA	CC	CC	CC	CC	CC	CC	AA	CC	CC	AC	CC	CC	CC	CC	CC	AA	AA	CC	CC	AA	CC	AA	CC	CC	CC	CC
chr3B:2276700	2276700	C/T	3B	TT	TT	CC	TT	CC	CC	CC	CC	CC	CC	CT	CC	CC	CC	CC	CC	TT	CC	CC	TT	CC	CC	CC	CC	CC	CC	TT	CC	CC	CT	CC	CC	CC	CC	CC	TT	TT	CC	CC	TT	CC	TT	CC	CC	CC	CC
chr3B:2276738	2276738	G/A	3B	AA	AA	GG	AA	GG	GG	GG	GG	GG	GG	AG	GG	GG	GG	GG	GG	AA	GG	GG	AA	GG	GG	GG	GG	GG	GG	AA	GG	GG	AG	GG	GG	GG	GG	GG	AA	AA	GG	GG	AA	GG	AA	GG	GG	GG	GG
chr3B:2276785	2276785	A/G	3B	GG	GG	AA	GG	AA	AA	AA	AA	AA	AA	AA	AA	AA	AA	AA	AA	AG	AA	AA	GG	AA	AA	AA	AA	AA	AA	GG	AA	AA	AA	AA	AA	AA	AA	AA	GG	GG	AA	AA	GG	AA	GG	AA	AA	AA	AA
chr6A:2279534	2279534	C/T	6A	CC	CC	CT	CC	TT	CC	TT	CC	CC	CC	CC	CC	TT	CC	CC	CC	CC	CC	CC	CC	CC	TT	CC	CC	CC	TT	CC	CC	CC	CC	CC	CC	CT	CC	CC	TT	CC	CC	TT	TT	CC	CC	CC	CC	CC	CC
chr6A:2279575	2279575	G/A	6A	GG	GG	AG	GG	AA	GG	GG	GG	GG	GG	GG	GG	AA	GG	GG	GG	GG	GG	GG	GG	GG	AA	GG	GG	GG	AA	GG	GG	GG	GG	GG	GG	AG	GG	GG	AA	GG	GG	AA	AA	GG	GG	GG	GG	GG	GG
chr3B:2280064	2280064	G/C	3B	CC	CC	GG	GC	GG	GG	GG	GG	GG	GG	GC	GG	GG	GG	GG	GG	GC	GG	GG	CC	GG	GG	GG	CC	GG	GG	CC	GG	GG	GC	CC	GG	GG	GG	GG	CC	CC	GG	GG	CC	GG	CC	GG	GG	GG	GG
chr2B:2283755	2283755	C/T	2B	TT	CC	TT	CC	CC	CC	TT	CC	TT	CC	CC	CC	CC	CC	CC	CC	TT	TT	TT	CT	CC	TT	CC	CC	CC	CC	CC	CC	TT	CC	CC	CC	TT	CC	CC	CC	CC	CC	CC	CC	CC	CC	CC	CC	CC	CC
chr2B:2283789	2283789	G/A	2B	AA	GG	GG	GG	GG	GG	AG	GG	AA	GG	GG	GG	GG	GG	GG	GG	AA	GG	GG	AG	GG	AA	GG	GG	GG	GG	GG	GG	AA	GG	GG	GG	AA	GG	GG	GG	GG	GG	GG	GG	GG	GG	GG	GG	GG	GG
chr2B:2283827	2283827	C/T	2B	TT	CC	CC	CC	CC	CC	CT	CC	TT	CC	CC	CC	CC	CC	CC	CC	TT	CC	CC	CT	CC	TT	CC	CC	CC	CC	CC	CC	TT	CC	CC	CC	TT	CC	CC	CC	CC	CC	CC	CC	CC	CC	CC	CC	CC	CC
chr2B:2284019	2284019	C/T	2B	CC	CC	CC	CC	CC	CC	CC	CT	CC	CC	CC	CC	CC	TT	TT	CC	CC	CC	CC	CC	CC	CC	TT	TT	CC	CC	CT	CC	CC	CT	CC	CC	CC	TT	TT	CC	CC	CC	CC	CC	CC	CC	CC	CC	CC	CC
chr2B:2284056	2284056	G/A	2B	GG	GG	GG	GG	GG	GG	GG	AG	GG	GG	GG	GG	GG	AA	AA	GG	GG	GG	GG	GG	GG	GG	AA	AA	GG	GG	AG	GG	GG	AG	GG	GG	GG	AA	AA	GG	GG	GG	GG	GG	GG	GG	GG	GG	GG	GG
chr2B:2284091	2284091	C/T	2B	CC	CC	CC	CC	CC	CC	CC	CC	CC	CC	CC	CC	CC	CC	TT	CC	CC	CC	CC	CC	CC	CC	CC	CC	CC	CC	CC	CC	CC	CC	CC	CC	CC	CC	CC	CC	CC	CC	CC	CC	CC	CC	CC	CC	CC	CC
chr1A:2288966	2288966	A/G	1A	AA	AA	AA	AA	AA	AA	AA	GG	AA	AA	AA	AA	AA	AA	GG	AA	AA	AA	GG	AA	GG	AA	AA	GG	AA	AA	AA	GG	AA	AA	AA	AG	AA	AA	AA	AA	AA	GG	AA	AA	AA	AA	AA	AA	AA	AA
chr1A:2288982	2288982	T/C	1A	TT	TT	TT	TT	TT	TT	TT	CC	TT	TT	TT	TT	TT	TT	CC	TT	TT	TT	CC	TT	CC	TT	TT	CC	TT	TT	TT	CC	TT	CT	TT	CC	TT	TT	TT	TT	TT	CC	TT	TT	TT	TT	TT	TT	TT	TT
chr1A:2288993	2288993	G/A	1A	GG	GG	GG	GG	GG	GG	GG	AA	GG	GG	GG	GG	GG	GG	AA	GG	GG	GG	AA	GG	AA	GG	GG	AA	GG	GG	GG	AA	GG	GG	GG	AG	GG	GG	GG	GG	GG	AA	GG	GG	GG	GG	GG	GG	GG	GG
chr6A:2290746	2290746	T/G	6A	GG	TT	TT	TT	TT	TT	TT	TT	TT	GG	TT	TT	TT	GG	TT	TT	GG	TT	TT	TT	TT	GT	GG	TT	TT	TT	GG	GT	GG	TT	GG	GG	TT	TT	TT	TT	TT	TT	TT	TT	TT	TT	TT	TT	TT	TT
chr6A:2290768	2290768	C/T	6A	TT	CC	CC	CC	CC	CC	CC	CC	CC	TT	CC	CC	CC	TT	CC	CC	TT	CC	CC	CC	CC	CT	TT	CC	CC	CC	TT	CT	TT	CC	TT	TT	CC	CC	CC	CC	CC	CC	CC	CC	CC	CC	CC	CC	CC	CC
chr6A:2290785	2290785	G/A	6A	AA	GG	GG	GG	GG	GG	GG	GG	GG	AA	GG	GG	GG	AA	GG	GG	AA	GG	GG	GG	GG	AG	AA	GG	GG	GG	AA	AG	AA	GG	AA	AA	GG	GG	GG	GG	GG	GG	GG	GG	GG	GG	GG	GG	GG	GG
chr6A:2290802	2290802	G/C	6A	CC	GG	GG	GG	GG	GG	GG	GG	GG	CC	GG	GG	GG	CC	GG	GG	CC	GG	GG	GG	GG	GC	CC	GG	GG	GG	CC	GC	CC	GG	CC	CC	GG	GG	GG	GG	GG	GG	GG	GG	GG	GG	GG	GG	GG	GG
chr6A:2290862	2290862	A/G	6A	GG	AA	AA	AA	AA	AA	AA	AA	AA	GG	AA	AA	AA	GG	AA	AA	GG	AA	AA	AA	AA	AG	GG	AA	AA	AA	GG	AG	GG	AA	GG	GG	AA	AA	AA	AA	AA	AA	AA	AA	AA	AA	AA	AA	AA	AA
chr1A:2292184	2292184	T/C	1A	TT	TT	TT	TT	TT	TT	TT	TT	TT	TT	TT	TT	TT	TT	TT	TT	TT	TT	TT	TT	TT	TT	TT	TT	TT	TT	TT	TT	TT	TT	TT	TT	CT	TT	TT	TT	TT	TT	TT	CT	TT	TT	TT	TT	TT	TT
chr6B:2301938	2301938	C/G	6B	CC	CC	CC	CC	GC	CC	CC	CC	CC	CC	CC	CC	CC	CC	CC	CC	CC	CC	CC	CC	CC	CC	GC	GG	CC	GG	CC	CC	CC	CC	CC	CC	CC	CC	CC	GG	CC	CC	CC	GG	CC	CC	CC	CC	CC	CC
chr6B:2301945	2301945	C/G	6B	CC	CC	CC	CC	GC	CC	CC	CC	CC	CC	CC	CC	CC	CC	CC	CC	CC	CC	CC	CC	CC	CC	GC	GG	CC	GG	CC	CC	CC	CC	CC	CC	CC	CC	CC	GG	CC	CC	CC	GG	CC	CC	CC	CC	CC	CC
chr6B:2302049	2302049	T/A	6B	TT	TT	TT	TT	AT	TT	TT	TT	TT	TT	TT	TT	TT	TT	TT	TT	TT	TT	TT	TT	TT	TT	AT	AA	TT	AA	TT	TT	TT	TT	TT	TT	TT	TT	TT	AA	TT	TT	TT	AA	TT	TT	TT	TT	TT	TT
chr5A:2313338	2313338	G/T	5A	GG	GG	GG	GG	GG	GG	GG	GG	GG	GG	GG	GG	GG	GG	GG	GG	GG	GG	GG	GG	GG	GG	GG	GG	GG	GG	GG	GG	GG	GG	GG	GG	GG	GG	GG	GG	GG	GG	GG	GG	GG	GG	GG	GG	GG	GG
chr4B:2316462	2316462	G/T	4B	GG	GG	GG	TT	GG	TT	GG	GT	GG	GG	GG	GG	TT	TT	GG	GG	TT	GG	TT	GG	TT	GG	TT	TT	GG	GG	GG	GG	GG	TT	TT	GG	GG	GG	TT	GG	TT	TT	GG	GG	TT	GG	GG	GG	GG	GG
chr4B:2316495	2316495	C/T	4B	CC	CC	CC	TT	CC	TT	CC	CT	CC	CC	CC	CC	TT	TT	CC	CC	TT	CC	TT	CC	TT	CC	TT	TT	CC	CC	CC	CC	CC	TT	TT	CC	CC	CC	TT	CC	TT	TT	CC	CC	TT	CC	CC	CC	CC	CC
chr4B:2316521	2316521	G/T	4B	GG	GG	GG	TT	GG	TT	GG	GT	GG	GG	GG	GG	TT	TT	GG	GG	TT	GG	TT	GG	TT	GG	TT	TT	GG	GG	GG	GG	GG	TT	TT	GG	GG	GG	TT	GG	TT	TT	GG	GG	TT	GG	GG	GG	GG	GG
chr4B:2316527	2316527	G/A	4B	GG	GG	GG	AA	GG	AA	GG	AG	GG	GG	GG	GG	AA	AA	GG	GG	AA	GG	AA	GG	AA	GG	AA	AA	GG	GG	GG	GG	GG	AA	AA	GG	GG	GG	AA	GG	AA	AA	GG	GG	AA	GG	GG	GG	GG	GG
chr6A:2331044	2331044	C/T	6A	CC	CC	CC	CC	CC	CC	CC	CC	CC	CC	CC	CC	CC	CC	CC	CC	TT	CC	CC	CC	CC	CC	TT	CC	CC	CC	CC	CT	TT	CC	CT	CC	CC	CC	CC	CC	CC	CC	CC	CC	CC	CC	CC	CC	CC	CC
chr6A:2331069	2331069	T/C	6A	CC	TT	CT	TT	CC	TT	TT	CC	TT	CC	TT	TT	CC	CC	TT	CC	CC	CT	TT	TT	TT	CC	CC	TT	TT	CC	CC	CT	CC	TT	CT	CC	CT	CC	TT	CC	TT	TT	CC	CT	CC	TT	TT	TT	TT	TT
chr3B:2335717	2335717	T/G	3B	TT	TT	TT	TT	TT	TT	TT	TT	TT	TT	TT	TT	TT	TT	TT	TT	TT	TT	TT	TT	TT	GT	TT	TT	TT	GT	TT	TT	TT	TT	TT	TT	TT	TT	GT	TT	TT	TT	TT	TT	GT	TT	TT	TT	TT	TT
chr2A:2336891	2336891	C/T	2A	CC	CC	CT	CC	CC	CC	CC	TT	CC	CC	CC	CC	CC	CC	CC	CC	CC	CC	CC	CC	CC	CC	CC	CC	CC	CC	CC	CC	CC	CC	CC	CC	CC	CC	CC	CC	CC	CC	CC	CC	CC	CC	CC	CC	CC	CC
chr2A:2336897	2336897	C/G	2A	CC	CC	GC	CC	CC	CC	CC	GG	CC	CC	CC	CC	CC	CC	CC	CC	CC	CC	CC	CC	CC	CC	CC	CC	CC	CC	CC	CC	CC	CC	CC	CC	CC	CC	CC	CC	CC	CC	CC	CC	CC	CC	CC	CC	CC	CC
chr2A:2336915	2336915	A/G	2A	AA	AA	AG	AA	AA	AA	AA	GG	AA	AA	AA	AA	AA	AA	AA	AA	AA	AA	AA	AA	AA	AA	AA	AA	AA	AA	AA	AA	AA	AA	AA	AA	AA	AA	AA	AA	AA	AA	AA	AA	AA	AA	AA	AA	AA	AA
chr2A:2336927	2336927	C/T	2A	CC	CC	CT	CC	CC	CC	CC	TT	CC	CC	CC	CC	CC	CC	CC	CC	CC	CC	CC	CC	CC	CC	CC	CC	CC	CC	CC	CC	CC	CC	CC	CC	CC	CC	CC	CC	CC	CC	CC	CC	CC	CC	CC	CC	CC	CC
chr2A:2336933	2336933	A/G	2A	AA	AA	AG	AA	AA	AA	AA	GG	AA	AA	AA	AA	AA	AA	AA	AA	AA	AA	AA	AA	AA	AA	AA	AA	AA	AA	AA	AA	AA	AA	AA	AA	AA	AA	AA	AA	AA	AA	AA	AA	AA	AA	AA	AA	AA	AA
chr2A:2336951	2336951	C/T	2A	CC	CC	CT	CC	CC	CC	CC	TT	CC	CC	CC	CC	CC	CC	CC	CC	CC	CC	CC	CC	CC	CC	CC	CC	CC	CC	CC	CC	CC	CC	CC	CC	CC	CC	CC	CC	CC	CC	CC	CC	CC	CC	CC	CC	CC	CC
chr7D:2339899	2339899	A/G	7D	AA	AA	AA	AA	AA	AA	GG	AA	AA	AA	AA	GG	AA	AA	AA	AA	AA	GG	AA	AG	AA	AA	AA	AA	AA	AA	AA	AA	AA	AG	AA	AA	AA	GG	AA	AA	GG	GG	AG	AG	AA	AA	AA	AA	AA	AA
chr2B:2346808	2346808	G/C	2B	GG	GG	CC	GG	CC	CC	GC	GC	GG	CC	CC	GG	GG	GG	GG	GG	GG	CC	CC	GG	GG	GG	GG	GG	GG	CC	GG	GG	GG	GG	GG	CC	GG	GG	GG	GG	GG	GG	GG	GG	GG	GG	GG	GG	GG	GG
chr2B:2346824	2346824	G/T	2B	GG	TT	GG	TT	GG	GG	GG	GG	GG	GG	GG	TT	TT	GG	GG	TT	GG	GG	GG	GT	TT	GG	GG	GG	TT	GG	TT	TT	GG	GT	TT	GG	GG	GG	GG	TT	TT	TT	TT	TT	TT	TT	TT	TT	TT	TT
chr5A:2359624	2359624	G/A	5A	GG	GG	AG	GG	GG	GG	AA	GG	GG	GG	GG	GG	GG	GG	AA	AA	GG	AA	GG	GG	GG	GG	AA	GG	GG	GG	GG	GG	GG	GG	GG	GG	AG	GG	GG	AA	AA	AA	GG	AG	AA	GG	GG	GG	GG	GG
chr2B:2359647	2359647	C/T	2B	TT	CC	CC	CC	CC	CC	CT	CC	TT	CC	CC	CC	CC	CC	CC	CC	TT	CC	CC	CT	CC	TT	CC	CC	CC	CC	CC	CC	TT	CC	CC	CC	CT	CC	CC	CC	CC	CC	CC	CC	CC	CC	CC	CC	CC	CC
chr2A:2363058	2363058	A/C	2D	AA	AA	AC	CC	AA	AA	CC	AC	AA	AA	AA	AA	AA	AA	AA	AA	AA	AA	CC	AA	AA	AA	AA	AA	AA	AA	AA	AA	AA	AA	CC	AA	AA	AA	AA	AA	AA	AC	AA	AA	AA	AA	AA	AA	AA	AA
chr2B:2364339	2364339	T/G	2B	TT	TT	GG	TT	GG	GG	GG	GG	TT	GG	GG	TT	TT	GG	GG	TT	TT	GG	GG	TT	TT	TT	GG	GG	TT	GG	GT	TT	TT	GT	TT	GG	TT	GG	GG	TT	TT	TT	GT	TT	TT	TT	TT	TT	TT	TT
chr6D:2368414	2368414	A/G	6D	AA	AA	AA	AA	AA	AA	AA	AA	AA	AA	AA	AA	AA	AA	AA	GG	AA	AA	AA	AA	AA	AA	AA	AA	AA	AA	AA	AA	AA	AA	AA	AA	AA	AA	AA	AA	AA	AA	AA	AA	AA	AA	AA	AA	AA	AA
chr6D:2369343	2369343	C/T	6D	CC	CC	CC	CC	TT	CT	CC	CC	CC	TT	TT	CC	CC	CC	CC	CC	TT	CC	CC	CC	CC	CC	CC	CC	CC	TT	CC	CT	CC	TT	CT	CT	CT	CC	TT	CC	CC	CC	TT	CT	CC	CC	CC	CC	CC	CC
chr6D:2369394	2369394	A/G	6D	AA	AA	AA	AA	GG	AG	AA	AA	AA	GG	GG	AA	AA	AA	AA	GG	GG	AA	AA	AA	AA	AA	AA	AA	AA	GG	AA	AG	AA	GG	AG	AG	AG	AA	GG	AA	AA	AA	GG	AG	AA	AA	AA	AA	AA	AA
chr2A:2376608	2376608	A/G	2A	AA	AA	AA	AA	AA	AA	AA	GG	AA	AA	AA	AA	AA	AA	AA	AA	AA	AA	AA	AA	AA	AA	AA	AA	AA	AA	AA	AA	AA	AA	AG	AA	AA	AA	AA	AA	AA	AA	AA	AA	AA	AA	AA	AA	AA	AA
chr2A:2376614	2376614	C/T	2A	CC	CC	CC	CC	CC	CC	CC	TT	CC	CC	CC	CC	CC	CC	CC	CC	CC	CC	CC	CC	CC	CC	CC	CC	CC	CC	CC	CC	CC	CC	CT	CC	CC	CC	CC	CC	CC	CC	CC	CC	CC	CC	CC	CC	CC	CC
chr2A:2380616	2380616	A/G	2A	AA	AA	AA	AA	AA	AA	AA	AA	AA	AA	AA	AA	AA	AA	AA	AA	AA	AA	GG	AA	AA	AA	AG	AA	AA	AA	AA	AG	AG	AA	AA	AA	AA	AA	AA	AA	AA	AA	AA	AA	AA	AA	AA	AA	AA	AA
chr2A:2380662	2380662	C/G	2A	CC	CC	CC	CC	CC	CC	CC	CC	CC	CC	CC	CC	CC	CC	CC	CC	CC	CC	GG	CC	CC	CC	GC	CC	CC	CC	CC	GC	GC	CC	CC	CC	CC	CC	CC	CC	CC	CC	CC	CC	CC	CC	CC	CC	CC	CC
chr2A:2381716	2381716	A/G	2A	AA	AA	AG	AA	AA	AA	AA	GG	AA	AA	AA	AA	AA	AA	AA	AA	AA	AA	AA	AA	AA	AA	AA	AA	AA	AA	AA	AA	AA	AA	AG	AA	AA	AA	AA	AA	AA	AA	AA	AA	AA	AA	AA	AA	AA	AA
chr2A:2381723	2381723	C/G	2A	CC	CC	GC	CC	CC	CC	CC	GG	CC	CC	CC	CC	CC	CC	CC	CC	CC	CC	CC	CC	CC	CC	CC	CC	CC	CC	CC	CC	CC	CC	GC	CC	CC	CC	CC	CC	CC	CC	CC	CC	CC	CC	CC	CC	CC	CC
chr2A:2381778	2381778	A/G	2A	AA	AA	AG	AA	AA	AA	AA	GG	AA	AA	AA	AA	AA	AA	AA	AA	AA	AA	AA	AA	AA	AA	AA	AA	AA	AA	AA	AA	AA	AA	AG	AA	AA	AA	AA	AA	AA	AA	AA	AA	AA	AA	AA	AA	AA	AA
chr3B:2388530	2388530	G/A	3B	GG	GG	GG	GG	GG	GG	GG	AG	GG	GG	GG	GG	GG	GG	GG	GG	AG	GG	GG	GG	GG	GG	AA	GG	GG	GG	GG	GG	GG	GG	GG	GG	GG	GG	GG	GG	GG	GG	GG	GG	GG	GG	GG	GG	GG	GG
chr3B:2388557	2388557	G/A	3B	AA	AA	GG	AA	GG	GG	GG	AG	GG	GG	AG	AA	GG	GG	GG	GG	AA	AA	AA	AA	GG	GG	AA	GG	GG	GG	AA	GG	GG	AG	GG	GG	GG	GG	GG	AA	AA	AA	GG	AA	GG	AA	GG	GG	GG	GG
chr2A:2392381	2392381	G/C	2A	GG	GG	GG	GG	GG	GG	GG	GG	CC	GG	GG	GG	GG	GG	GG	GC	GG	GG	GG	GG	GG	GG	GG	GG	CC	GG	GG	GG	GG	GG	GG	CC	GG	GG	GG	GG	GG	GG	GG	GG	GG	CC	CC	CC	CC	CC
chr6A:2398367	2398367	A/G	6A	GG	AA	AG	AA	GG	AA	GG	GG	AA	GG	AA	AA	GG	GG	AA	AA	GG	AG	AA	AA	AA	GG	GG	GG	AA	GG	AA	AG	GG	AA	AG	GG	AG	GG	AA	GG	AA	AA	GG	AG	GG	AA	AA	AA	AA	AA
chr7D:2400178	2400178	G/A	7D	GG	AA	GG	GG	AA	AG	AA	AA	GG	AA	GG	GG	GG	AA	GG	GG	GG	GG	GG	GG	GG	GG	AA	GG	AA	GG	GG	GG	GG	GG	GG	GG	GG	GG	GG	AA	GG	GG	AA	GG	GG	AA	GG	AA	GG	AA
chr7D:2400212	2400212	T/C	7D	TT	CC	TT	TT	CC	CT	CC	CC	TT	CC	TT	TT	TT	CC	TT	TT	TT	TT	TT	TT	TT	TT	CC	TT	CC	TT	TT	TT	TT	TT	TT	TT	TT	TT	TT	CC	TT	TT	CC	TT	TT	CC	TT	CC	TT	CC
chr7D:2404112	2404112	C/G	7D	CC	GG	CC	CC	GG	GC	GG	GG	CC	GG	CC	CC	CC	GG	CC	CC	CC	CC	CC	CC	CC	CC	GG	CC	GG	CC	CC	CC	CC	CC	CC	CC	CC	CC	CC	GG	CC	CC	GG	GC	CC	GG	CC	GG	CC	GG
chr7D:2404243	2404243	G/A	7D	GG	AA	GG	GG	AA	AG	AA	AA	GG	AA	GG	GG	GG	AA	GG	GG	GG	GG	GG	GG	GG	GG	AA	GG	AA	GG	GG	GG	GG	GG	GG	GG	GG	GG	GG	AA	GG	GG	AA	GG	GG	AA	GG	AA	GG	AA
chr7D:2404267	2404267	G/A	7D	GG	AA	GG	GG	AA	AG	AA	AA	GG	AA	GG	GG	GG	AA	GG	GG	GG	GG	GG	GG	GG	GG	AA	GG	AA	GG	GG	GG	GG	GG	GG	GG	GG	GG	GG	AA	GG	GG	AA	GG	GG	AA	GG	AA	GG	AA
chr7D:2404289	2404289	G/A	7D	GG	AA	GG	GG	AA	AG	AA	AA	GG	AA	GG	GG	GG	AA	GG	GG	GG	GG	GG	GG	GG	GG	AA	GG	AA	GG	GG	GG	GG	GG	GG	GG	GG	GG	GG	AA	GG	GG	AA	GG	GG	AA	GG	AA	GG	AA
chr7D:2404315	2404315	C/T	7D	CC	TT	CC	CC	TT	CT	TT	TT	CC	TT	CC	CC	CC	TT	CC	CC	CC	CC	CC	CC	CC	CC	TT	CC	TT	CC	CC	CC	CC	CC	CC	CC	CC	CC	CC	TT	CC	CC	TT	CC	CC	TT	CC	TT	CC	TT
chr7D:2404321	2404321	C/T	7D	CC	TT	CC	CC	TT	CT	TT	TT	CC	TT	CC	CC	CC	TT	CC	CC	CC	CC	CC	CC	CC	CC	TT	CC	TT	CC	CC	CC	CC	CC	CC	CC	CC	CC	CC	TT	CC	CC	TT	CC	CC	TT	CC	TT	CC	TT
chr6A:2408724	2408724	T/C	6A	CC	TT	CC	TT	CC	TT	CC	CC	TT	CC	TT	TT	CC	CC	TT	CT	CC	TT	TT	TT	TT	CC	CC	CC	TT	CC	CT	CT	CC	TT	TT	CC	TT	CT	TT	CC	TT	TT	CC	CT	CC	TT	TT	TT	TT	TT
chr6A:2411641	2411641	T/C	6A	TT	TT	TT	TT	CC	TT	TT	TT	TT	TT	TT	TT	TT	TT	TT	TT	TT	TT	TT	TT	TT	CC	TT	CC	TT	CC	TT	TT	TT	TT	TT	TT	TT	TT	TT	CC	TT	TT	TT	CT	TT	TT	TT	TT	TT	TT
chr6A:2412596	2412596	G/A	6A	GG	GG	GG	GG	AA	GG	GG	GG	GG	GG	GG	GG	GG	GG	GG	GG	GG	GG	GG	GG	GG	AA	GG	AA	GG	AA	GG	GG	GG	GG	GG	GG	GG	GG	GG	AA	GG	GG	GG	AG	GG	GG	GG	GG	GG	GG
chr6A:2412651	2412651	C/G	6A	CC	CC	CC	CC	CC	CC	CC	CC	CC	CC	GC	CC	GG	CC	CC	CC	CC	CC	CC	CC	CC	CC	CC	CC	CC	CC	CC	CC	CC	CC	CC	CC	CC	CC	CC	CC	GG	CC	CC	CC	CC	CC	CC	CC	CC	CC
chr6A:2412666	2412666	G/A	6A	GG	GG	GG	GG	GG	GG	GG	GG	GG	GG	AG	GG	AA	GG	GG	GG	GG	GG	GG	GG	GG	GG	GG	GG	GG	GG	GG	GG	GG	GG	GG	GG	GG	GG	GG	GG	AA	GG	GG	GG	GG	GG	GG	GG	GG	GG
chr6A:2412671	2412671	G/A	6A	GG	GG	AG	GG	AA	GG	GG	GG	GG	GG	GG	GG	GG	GG	GG	GG	GG	GG	GG	GG	GG	AA	GG	AA	GG	AA	GG	GG	GG	GG	GG	GG	GG	GG	GG	AA	GG	GG	GG	AG	GG	GG	GG	GG	GG	GG
chr6A:2413292	2413292	C/T	6A	CC	CC	CC	CC	CC	CC	CC	CC	CC	CC	CC	CC	CC	CC	CC	CC	TT	CC	CC	CC	CC	CC	TT	CC	CC	CC	CC	CT	TT	CC	CT	CC	CT	CC	CC	CC	CC	CC	TT	CC	CC	CC	CC	CC	CC	CC
chr6A:2417152	2417152	G/T	6A	GG	GG	GT	GG	TT	GG	GG	GG	GG	GG	GG	GG	GG	GG	GG	GG	GG	GG	GG	GG	GG	TT	GG	TT	GG	TT	GG	GG	GG	GG	GG	GG	GG	GG	GG	TT	GG	GG	GG	GT	GG	GG	GG	GG	GG	GG
chr2B:2417354	2417354	G/C	2B	GG	GG	GG	GG	GG	GG	GG	GC	GG	GG	GG	GG	GG	CC	CC	GG	GG	GG	GG	GG	GG	GG	CC	CC	GG	GG	GG	GG	GG	GC	GG	GG	GG	CC	CC	GG	GG	GG	GG	GG	GG	GG	GG	GG	GG	GG
chr3B:2418878	2418878	G/A	3B	GG	GG	GG	GG	GG	GG	GG	GG	GG	GG	GG	GG	GG	GG	GG	GG	GG	AA	GG	GG	GG	GG	GG	GG	GG	GG	GG	GG	GG	GG	GG	GG	GG	GG	GG	AA	GG	AA	GG	AA	GG	GG	GG	GG	GG	GG
chr3B:2418943	2418943	G/C	3B	GG	GG	GG	GG	GG	GG	GG	GG	GG	GG	GG	GG	GG	GG	GG	GG	GG	CC	GG	GG	GG	GG	GG	GG	GG	GG	GG	GG	GG	GG	GG	GG	GG	GG	GG	CC	GG	CC	GG	CC	GG	GG	GG	GG	GG	GG
chr7D:2419736	2419736	C/T	7D	CC	TT	CC	CC	TT	CT	TT	TT	CC	TT	CC	CC	CC	TT	CC	CC	CC	CC	CC	CC	CC	CC	TT	CC	TT	CC	CC	CC	CC	CC	CC	CC	CC	CC	CC	TT	CC	CC	CT	CC	CC	TT	CC	TT	CC	TT
chr6A:2425414	2425414	G/A	6A	AA	GG	GG	GG	GG	GG	AA	AA	GG	AA	GG	GG	GG	AA	GG	GG	GG	GG	GG	GG	GG	GG	GG	GG	GG	GG	AG	GG	GG	GG	GG	AA	GG	AG	GG	GG	GG	GG	GG	GG	AA	GG	GG	GG	GG	GG
chr5A:2427813	2427813	T/G	5A	GG	TT	GG	TT	TT	TT	GG	TT	TT	TT	TT	GG	TT	GG	GG	GG	TT	GG	TT	TT	TT	TT	GG	GG	TT	TT	GT	GT	TT	TT	TT	GG	GT	GG	GG	GG	GG	TT	GG	GT	GG	TT	TT	TT	TT	TT
chr5A:2427875	2427875	C/T	5A	TT	CC	TT	CC	CC	CC	TT	CC	CC	CC	CC	TT	CC	TT	TT	TT	CC	TT	CC	CC	CC	CC	TT	TT	CC	CC	CT	CT	CC	CC	CC	TT	CT	TT	TT	TT	TT	CC	TT	CT	TT	CC	CC	CC	CC	CC
chr1D:2430753	2430753	G/A	1D	GG	GG	GG	GG	GG	GG	GG	GG	GG	AA	GG	GG	GG	GG	GG	GG	AA	AA	GG	GG	GG	GG	GG	GG	GG	GG	AG	GG	GG	GG	GG	GG	GG	AA	GG	GG	GG	AA	GG	GG	GG	GG	GG	GG	GG	GG
chr7D:2440868	2440868	C/T	7D	CC	CC	CC	CC	CC	CC	CC	CC	CC	CC	CC	CC	CT	CC	CC	CC	CC	CC	CC	CC	CC	CC	CC	CC	CC	CC	CT	CC	CC	CC	CC	CC	CC	CC	CC	CC	CC	CC	CC	CC	CC	CC	CC	CC	CC	CC
chr1D:2444396	2444396	G/T	1D	GG	GG	GG	GG	GG	GG	GG	GG	GG	TT	GG	GG	GG	GG	GG	GG	TT	TT	GG	GG	GG	GG	GG	GG	GG	GG	GT	GG	GG	GG	GG	GG	GG	TT	GG	GG	GG	TT	GG	GG	GG	GG	GG	GG	GG	GG
chr6D:2446979	2446979	A/G	6D	AA	AA	AG	AA	AA	AA	AA	AA	AA	AA	AA	AA	AA	AA	AA	AA	AA	AA	AA	AA	AA	GG	AA	GG	AA	GG	AA	AA	AA	GG	AA	AA	AG	GG	GG	AA	GG	AA	AG	GG	GG	AA	AA	AA	AA	AA
chr6B:2466666	2466666	T/C	6B	TT	TT	TT	TT	CT	TT	TT	TT	TT	TT	TT	TT	TT	TT	TT	TT	TT	TT	TT	TT	TT	TT	CT	CC	TT	CC	TT	TT	TT	TT	TT	TT	TT	TT	TT	CC	TT	TT	TT	CC	TT	TT	TT	TT	TT	TT
chr6B:2466794	2466794	A/G	6B	AA	AA	AA	AA	AG	AA	AA	AA	AA	AA	AA	AA	AA	AA	AA	AA	AA	AA	AA	AA	AA	AA	AG	GG	AA	GG	AA	AA	AA	AA	AA	AA	AA	AA	AA	GG	AA	AA	AA	GG	AA	AA	AA	AA	AA	AA
chr6B:2466822	2466822	G/A	6B	GG	GG	GG	GG	AG	GG	GG	GG	GG	GG	GG	GG	GG	GG	GG	GG	GG	GG	GG	GG	GG	GG	AG	AA	GG	AA	GG	GG	GG	GG	GG	GG	GG	GG	GG	AA	GG	GG	GG	AA	GG	GG	GG	GG	GG	GG
chr6B:2466834	2466834	G/T	6B	GG	GG	GG	GG	GT	GG	GG	GG	GG	GG	GG	GG	GG	GG	GG	GG	GG	GG	GG	GG	GG	GG	GT	TT	GG	TT	GG	GG	GG	GG	GG	GG	GG	GG	GG	TT	GG	GG	GG	TT	GG	GG	GG	GG	GG	GG
chr6B:2466848	2466848	T/C	6B	TT	TT	TT	TT	CT	TT	TT	TT	TT	TT	TT	TT	TT	TT	TT	TT	TT	TT	TT	TT	TT	TT	CT	CC	TT	CC	TT	TT	TT	TT	TT	TT	TT	TT	TT	CC	TT	TT	TT	CC	TT	TT	TT	TT	TT	TT
chr6B:2466857	2466857	T/A	6B	TT	TT	TT	TT	AT	TT	TT	TT	TT	TT	TT	TT	TT	TT	TT	TT	TT	TT	TT	TT	TT	TT	AT	AA	TT	AA	TT	TT	TT	TT	TT	TT	TT	TT	TT	AA	TT	TT	TT	AA	TT	TT	TT	TT	TT	TT
chr6B:2466866	2466866	A/T	6B	AA	AA	AA	AA	AT	AA	AA	AA	AA	AA	AA	AA	AA	AA	AA	AA	AA	AA	AA	AA	AA	AA	AT	TT	AA	TT	AA	AA	AA	AA	AA	AA	AA	AA	AA	TT	AA	AA	AA	TT	AA	AA	AA	AA	AA	AA
chr6B:2466881	2466881	T/C	6B	TT	TT	TT	TT	CT	TT	TT	TT	TT	TT	TT	TT	TT	TT	TT	TT	TT	TT	TT	TT	TT	TT	CT	CC	TT	CC	TT	TT	TT	TT	TT	TT	TT	TT	TT	CC	TT	TT	TT	CC	TT	TT	TT	TT	TT	TT
chr6B:2466888	2466888	G/C	6B	GG	GG	GG	GG	GC	GG	GG	GG	GG	GG	GG	GG	GG	GG	GG	GG	GG	GG	GG	GG	GG	GG	GC	CC	GG	CC	GG	GG	GG	GG	GG	GG	GG	GG	GG	CC	GG	GG	GG	CC	GG	GG	GG	GG	GG	GG
chr6B:2466921	2466921	T/C	6B	TT	TT	TT	TT	CT	TT	TT	TT	TT	TT	TT	TT	TT	TT	TT	TT	TT	TT	TT	TT	TT	TT	CT	CC	TT	CC	TT	TT	TT	TT	TT	TT	TT	TT	TT	CC	TT	TT	TT	CC	TT	TT	TT	TT	TT	TT
chr2B:2479962	2479962	C/T	2B	TT	CC	CC	CC	CC	CC	CT	CC	TT	CC	CC	CC	CC	CC	CC	CC	TT	CC	CC	CT	CC	TT	CC	CC	CC	CC	CC	CC	TT	CC	CC	CC	CT	CC	CC	CC	CC	CC	CC	CC	CC	CC	CC	CC	CC	CC
chr2B:2480010	2480010	G/A	2B	GG	GG	GG	GG	GG	GG	GG	GG	GG	GG	GG	GG	GG	AA	AA	GG	GG	GG	GG	GG	GG	GG	AA	AA	GG	GG	AG	GG	GG	AG	GG	GG	GG	AA	AA	GG	GG	GG	GG	GG	GG	GG	GG	GG	GG	GG
chr2B:2480064	2480064	G/A	2B	AA	GG	GG	GG	GG	GG	AG	GG	AA	GG	GG	GG	GG	GG	GG	GG	AA	GG	GG	AG	GG	AA	GG	GG	GG	GG	GG	GG	AA	GG	GG	GG	AG	GG	GG	GG	GG	GG	GG	GG	GG	GG	GG	GG	GG	GG
chr2A:2488970	2488970	T/G	2A	TT	TT	GT	TT	TT	GG	TT	TT	TT	TT	TT	TT	TT	TT	TT	TT	TT	TT	TT	TT	TT	TT	TT	TT	TT	GT	TT	TT	TT	TT	GG	TT	GT	TT	TT	TT	TT	TT	TT	TT	TT	TT	TT	TT	TT	TT
chr2A:2489000	2489000	A/G	2A	AA	AA	AG	AA	AA	AA	AA	AA	AA	AA	AA	AA	AA	AA	AA	AA	AA	AA	AA	AA	AA	AA	AA	AA	AA	AG	AA	AA	AA	AA	AA	AA	AA	AA	AA	AA	AA	AA	AA	AA	AA	AA	AA	AA	AA	AA
chr3B:2491246	2491246	G/A	3B	GG	GG	GG	GG	GG	GG	GG	AG	GG	GG	GG	GG	GG	GG	GG	GG	AG	GG	GG	GG	GG	GG	AA	GG	GG	GG	GG	GG	GG	GG	GG	AA	GG	GG	GG	GG	GG	GG	GG	GG	GG	GG	GG	GG	GG	GG
chr2A:2493632	2493632	T/C	2A	TT	TT	TT	TT	TT	TT	TT	TT	CC	TT	TT	TT	TT	TT	TT	CT	TT	TT	TT	TT	TT	TT	TT	TT	CC	TT	TT	TT	TT	TT	TT	TT	TT	TT	TT	TT	TT	TT	TT	TT	TT	CC	CC	CC	CC	CC
chr6A:2495568	2495568	C/A	6A	CC	CC	CC	CC	CC	CC	CC	CC	CC	CC	AC	CC	AA	CC	CC	CC	AA	CC	CC	CC	CC	CC	AA	CC	CC	CC	CC	AC	AA	CC	AC	CC	AC	CC	CC	CC	CC	CC	AC	CC	CC	CC	CC	CC	CC	CC
chr1D:2504110	2504110	T/C	1D	CC	CC	CC	TT	TT	CC	TT	CC	CC	TT	CC	CC	CC	CC	CC	TT	TT	TT	TT	CC	TT	CC	TT	CC	CC	CC	CT	CC	TT	CC	TT	CC	CC	TT	TT	TT	CC	TT	TT	CT	TT	CC	TT	TT	TT	TT
chr3B:2505062	2505062	C/A	3B	CC	CC	CC	CC	CC	CC	CC	AC	CC	CC	CC	CC	CC	CC	CC	CC	AC	CC	CC	CC	CC	CC	AC	CC	CC	CC	CC	CC	CC	CC	CC	CC	CC	CC	CC	CC	CC	CC	CC	CC	CC	CC	CC	CC	CC	CC
chr2B:2506634	2506634	G/C	2B	GG	GG	GG	GG	GG	GG	GG	GC	GG	GG	GG	GG	GG	CC	CC	GG	GG	GG	GG	GG	GG	GG	CC	CC	GG	GG	GC	GG	GG	GC	GG	GG	GG	CC	CC	GG	GG	GG	GG	GG	GG	GG	GG	GG	GG	GG
chr1D:2514223	2514223	G/A	1D	AA	AA	AA	GG	GG	AA	GG	AA	AA	GG	AA	AA	AA	AA	AA	GG	GG	GG	GG	AA	GG	AA	GG	AA	AA	AA	AG	AA	GG	GG	GG	AA	AA	GG	GG	GG	AA	GG	GG	AG	GG	AA	GG	GG	GG	GG
chr1D:2517394	2517394	G/A	1D	GG	GG	GG	GG	GG	GG	GG	GG	GG	GG	GG	GG	GG	GG	GG	GG	AA	GG	GG	GG	GG	GG	GG	GG	GG	GG	GG	GG	GG	GG	GG	GG	GG	GG	GG	GG	GG	GG	GG	GG	GG	GG	GG	GG	GG	AA
chr1D:2517462	2517462	C/T	1D	TT	TT	TT	CC	CC	TT	CC	TT	TT	CC	TT	TT	TT	TT	TT	CC	CC	CC	CC	TT	CC	TT	CC	TT	TT	TT	TT	TT	CC	TT	CC	TT	TT	CC	CC	CC	TT	CC	CC	CT	CC	TT	CC	CC	CC	CC
chr3B:2521500	2521500	C/T	3B	CC	CC	CC	CC	CC	CC	CC	CT	CC	CC	CC	CC	CC	CC	CC	CC	TT	CC	CC	CC	CC	CC	TT	CC	CC	CC	CC	CC	CC	CC	CC	CC	CC	CC	CC	CC	CC	CC	CC	CC	CC	CC	CC	CC	CC	CC
chr2B:2522655	2522655	C/T	2B	CC	CC	CC	CC	CC	CC	CC	CT	CC	CC	CC	CC	CC	TT	TT	CC	CC	CC	CC	CC	CC	CC	TT	TT	CC	CC	CT	CC	CC	CT	CC	CT	CC	TT	TT	CC	CC	CC	CC	CC	CC	CC	CC	CC	CC	CC
chr6D:2523608	2523608	G/A	6D	AA	GG	GG	GG	GG	AG	GG	GG	GG	GG	AA	GG	GG	GG	GG	GG	GG	GG	GG	GG	GG	GG	GG	GG	GG	GG	AA	AA	GG	GG	AG	GG	GG	GG	GG	GG	GG	GG	GG	GG	GG	GG	GG	GG	GG	GG
chr6D:2523649	2523649	T/C	6D	CC	TT	TT	TT	TT	CT	TT	TT	TT	TT	CC	TT	TT	TT	TT	TT	TT	TT	TT	TT	TT	TT	TT	TT	TT	TT	CC	CC	TT	TT	CT	TT	TT	TT	TT	TT	TT	TT	TT	TT	TT	TT	TT	TT	TT	TT
chr2B:2528171	2528171	T/C	2B	TT	TT	TT	TT	TT	TT	TT	CC	TT	TT	TT	TT	TT	CC	CC	TT	TT	TT	TT	TT	TT	TT	CC	CC	TT	TT	CT	TT	TT	CC	TT	TT	TT	CC	CC	TT	TT	TT	TT	TT	TT	TT	TT	TT	TT	TT
chr7A:2535167	2535167	C/A	7A	CC	CC	CC	CC	AA	AA	CC	CC	CC	CC	AA	CC	AA	CC	AA	CC	AC	CC	AC	AA	CC	CC	CC	CC	CC	CC	AA	CC	AA	AA	AA	CC	CC	CC	AA	CC	CC	CC	CC	AC	CC	AA	CC	CC	CC	CC
chr7A:2535427	2535427	G/A	7A	GG	GG	GG	GG	AA	AA	GG	GG	GG	GG	AA	GG	AA	GG	AA	GG	AG	GG	AG	AA	GG	GG	GG	GG	GG	GG	AA	AG	AA	AA	AA	GG	GG	GG	AA	GG	GG	GG	GG	AG	GG	AA	GG	GG	GG	GG
chr2D:2573033	2573033	G/A	2D	GG	GG	GG	GG	GG	GG	GG	GG	GG	GG	GG	GG	AG	AG	GG	GG	AG	GG	GG	GG	GG	GG	AA	GG	GG	GG	GG	AG	AG	AG	GG	GG	GG	GG	GG	GG	GG	GG	GG	GG	GG	GG	GG	GG	AA	GG
chr7A:2579179	2579179	A/G	7A	AG	AA	AA	AA	AA	AA	AA	AG	AA	AA	AA	AA	AA	AA	AA	AA	AA	AA	AA	AA	AA	AA	AA	AA	AA	GG	AG	AA	AA	AA	AA	AG	AA	AA	AA	AA	AA	AA	AA	AA	AA	AA	AA	AA	AA	AA
chr5D:2582638	2582638	G/C	5D	GG	GG	GG	GG	GG	GG	GG	GG	GG	GG	GG	GC	GG	GG	GG	GG	GG	CC	GG	GG	GG	GG	GG	GG	GG	GG	GC	GG	GG	GG	GG	GG	GG	GG	GG	GG	CC	GG	GG	GG	CC	GG	GG	GG	GG	GG
chr4B:2591710	2591710	T/C	4B	CC	CT	TT	TT	TT	TT	CC	CT	CC	TT	TT	CC	TT	TT	TT	CC	TT	CC	TT	CC	TT	TT	TT	TT	CC	TT	CT	TT	CC	TT	TT	TT	TT	TT	TT	TT	TT	TT	TT	TT	TT	TT	CC	CC	CC	CC
chr2D:2593103	2593103	T/G	2D	TT	TT	GT	GG	TT	TT	GG	TT	TT	TT	TT	TT	TT	TT	GG	TT	TT	TT	TT	TT	TT	TT	TT	TT	TT	TT	TT	TT	TT	TT	TT	TT	TT	TT	TT	TT	TT	GG	TT	GT	TT	TT	TT	TT	TT	TT
chr2D:2593277	2593277	G/A	2D	GG	GG	GG	GG	GG	GG	GG	GG	GG	GG	GG	GG	GG	GG	GG	GG	GG	GG	GG	GG	GG	GG	AA	GG	GG	GG	GG	AA	AA	AG	GG	GG	GG	GG	GG	GG	GG	GG	GG	GG	GG	GG	GG	GG	AG	GG
chr5B:2595707	2595707	G/A	5B	GG	GG	GG	GG	GG	GG	GG	AG	GG	GG	GG	GG	GG	GG	GG	GG	GG	GG	GG	GG	AA	GG	GG	GG	GG	GG	GG	GG	GG	GG	GG	GG	GG	GG	GG	GG	GG	GG	GG	GG	GG	GG	GG	GG	GG	GG
chr2D:2604342	2604342	G/A	2D	GG	GG	GG	GG	GG	GG	GG	GG	GG	GG	GG	GG	GG	GG	GG	GG	AG	GG	GG	GG	GG	GG	AA	GG	GG	GG	GG	AA	AA	AG	GG	GG	GG	GG	GG	GG	GG	GG	GG	GG	GG	GG	GG	GG	AG	GG
chr7D:2611514	2611514	C/A	7D	CC	CC	CC	CC	CC	AC	CC	CC	CC	CC	CC	CC	CC	AC	CC	CC	AC	AA	CC	CC	CC	CC	CC	CC	CC	CC	CC	CC	CC	CC	AA	CC	CC	CC	AA	CC	CC	AA	CC	CC	CC	CC	CC	CC	CC	CC
chr6B:2615149	2615149	T/A	6B	TT	TT	TT	TT	AT	TT	TT	TT	TT	TT	TT	TT	TT	TT	TT	TT	TT	TT	TT	TT	TT	TT	AT	AA	TT	AA	TT	TT	TT	TT	TT	TT	TT	TT	TT	AA	TT	TT	TT	AA	TT	TT	TT	TT	TT	TT
chr6B:2615216	2615216	T/C	6B	TT	TT	TT	TT	CT	TT	TT	TT	TT	TT	TT	TT	TT	TT	TT	TT	TT	TT	TT	TT	TT	TT	CT	CC	TT	CC	TT	TT	TT	TT	TT	TT	TT	TT	TT	CC	TT	TT	TT	CC	TT	TT	TT	TT	TT	TT
chr6B:2615223	2615223	T/A	6B	TT	TT	TT	TT	AT	TT	TT	TT	TT	TT	TT	TT	TT	TT	TT	TT	TT	TT	TT	TT	TT	TT	AT	AA	TT	AA	TT	TT	TT	TT	TT	TT	TT	TT	TT	AA	TT	TT	TT	AA	TT	TT	TT	TT	TT	TT
chr6B:2615230	2615230	T/C	6B	TT	TT	TT	TT	CT	TT	TT	TT	TT	TT	TT	TT	TT	TT	TT	TT	TT	TT	TT	TT	TT	TT	CT	CC	TT	CC	TT	TT	TT	TT	TT	TT	TT	TT	TT	CC	TT	TT	TT	CC	TT	TT	TT	TT	TT	TT
chr3D:2616547	2616547	A/G	3D	AA	AA	AG	AA	GG	GG	AA	AG	AA	AA	GG	GG	AA	GG	AA	AA	AA	AA	AA	AA	AA	AA	AA	AA	AA	GG	GG	GG	AA	AA	AA	AA	AA	AG	AA	AA	GG	AA	AA	AG	AA	AA	AA	AA	AA	AA
chr5A:2617191	2617191	T/C	5A	TT	CC	TT	CT	TT	TT	TT	TT	TT	TT	CC	TT	TT	TT	TT	TT	TT	TT	TT	TT	TT	TT	TT	TT	TT	TT	TT	TT	TT	TT	CT	TT	TT	TT	TT	TT	TT	TT	TT	TT	TT	TT	TT	TT	TT	TT
chr2D:2618262	2618262	T/C	2D	TT	TT	TT	TT	TT	TT	TT	TT	TT	TT	TT	TT	TT	TT	TT	TT	CT	TT	TT	TT	TT	TT	CC	TT	TT	TT	TT	CC	CC	CT	TT	TT	TT	TT	TT	TT	TT	TT	TT	TT	TT	TT	TT	TT	CT	TT
chr2D:2618268	2618268	A/G	2D	AA	AA	AA	AA	AA	AA	AA	AA	AA	AA	AA	AA	AA	AA	AA	AA	AG	AA	AA	AA	AA	AA	GG	AA	AA	AA	AA	GG	GG	AG	AA	AA	AA	AA	AA	AA	AA	AA	AA	AA	AA	AA	AA	AA	AG	AA
chr2D:2618295	2618295	G/T	2D	GG	GG	GG	GG	GG	GG	GG	GG	GG	GG	GG	GG	GG	GG	GG	GG	GT	GG	GG	GG	GG	GG	TT	GG	GG	GG	GG	TT	TT	GT	GG	GG	GG	GG	GG	GG	GG	GG	GG	GG	GG	GG	GG	GG	GT	GG
chr5D:2618576	2618576	C/G	5D	CC	CC	CC	CC	GG	CC	CC	CC	GC	CC	CC	CC	CC	CC	GC	CC	CC	GC	CC	CC	CC	CC	CC	CC	CC	CC	CC	CC	GG	CC	CC	CC	CC	CC	CC	CC	CC	CC	CC	CC	CC	CC	CC	GC	CC	CC
chr5D:2618594	2618594	A/T	5D	AA	AA	AA	AA	TT	AA	AA	AA	AT	AA	AA	AA	AA	AA	AT	AA	AA	AT	AA	AA	AA	AA	AA	AA	AA	AA	AA	AA	TT	AA	AA	AA	AT	AA	AA	AA	AA	AA	AA	AA	AA	AA	AA	AT	AA	AA
chr5D:2618601	2618601	A/G	5D	AA	AA	AA	AA	GG	AA	AA	AA	AG	AA	AA	AA	AA	AA	AG	AA	AA	AG	AA	AA	AA	AA	AA	AA	AA	AA	AA	AA	GG	AA	AA	AA	AG	AA	AA	AA	AA	AA	AA	AA	AA	AA	AA	AG	AA	AA
chr6D:2621567	2621567	A/G	6D	GG	AA	AA	AA	AA	AG	AA	AA	AA	AA	GG	AA	AA	AA	AA	AA	AA	AA	AA	AA	AA	AA	AA	AA	AA	AA	AG	GG	AA	AA	AG	GG	AG	AA	GG	AA	AA	AA	AA	AA	AA	AA	AA	AA	AA	AA
chr6D:2621584	2621584	A/G	6D	GG	AA	AA	AA	AA	AG	AA	AA	AA	AA	GG	AA	AA	AA	AA	AA	AA	AA	AA	AA	AA	AA	AA	AA	AA	AA	AG	GG	AA	AA	AG	GG	AG	AA	GG	AA	AA	AA	AA	AA	AA	AA	AA	AA	AA	AA
chr1A:2641158	2641158	G/A	1A	GG	GG	GG	GG	GG	GG	GG	AA	GG	GG	GG	GG	GG	GG	AA	GG	GG	GG	AA	GG	AA	GG	GG	AA	GG	GG	GG	AA	GG	GG	AG	AA	GG	GG	GG	GG	GG	AA	GG	GG	GG	GG	GG	GG	GG	GG
chr1A:2641172	2641172	G/C	1A	GG	GG	GG	GG	GG	GG	GG	CC	GG	GG	GG	GG	GG	GG	CC	GG	GG	GG	CC	GG	CC	GG	GG	CC	GG	GG	GG	CC	GG	GG	GC	CC	GG	GG	GG	GG	GG	CC	GG	GG	GG	GG	GG	GG	GG	GG
chr6B:2651002	2651002	A/C	6B	AA	AA	AA	AA	AC	AA	AA	AA	AA	AA	AA	AA	AA	AA	AA	AA	AA	AA	AA	AA	AA	AA	AC	CC	AA	CC	AA	AA	AA	AA	AA	AA	AA	AA	AA	CC	AA	AA	AA	CC	AA	AA	AA	AA	AA	AA
chr2A:2651190	2651190	T/C	2A	TT	TT	TT	TT	TT	TT	TT	CT	TT	TT	TT	TT	TT	TT	TT	TT	TT	TT	TT	TT	TT	TT	TT	TT	TT	TT	TT	TT	TT	TT	CT	CC	TT	TT	TT	TT	TT	TT	TT	TT	TT	TT	TT	TT	TT	TT
chr2A:2651224	2651224	C/T	2A	CC	CC	CC	CC	CC	CC	CC	CT	CC	CC	CC	CC	CC	CC	CC	CC	CC	CC	CC	CC	CC	CC	CC	CC	CC	CC	CC	CC	CC	CC	CT	TT	CC	CC	CC	CC	CC	CC	CC	CC	CC	CC	CC	CC	CC	CC
chr2A:2651268	2651268	G/A	2A	GG	GG	GG	GG	GG	GG	GG	AG	GG	GG	GG	GG	GG	GG	GG	GG	GG	GG	GG	GG	GG	GG	GG	GG	GG	GG	GG	GG	GG	GG	AG	AA	GG	GG	GG	GG	GG	GG	GG	GG	GG	GG	GG	GG	GG	GG
chr5A:2653921	2653921	A/T	5A	TT	AA	AT	AA	AA	AA	TT	AA	AA	AA	AA	TT	AA	AA	TT	TT	AA	AT	AA	AA	AA	AA	TT	TT	AA	AA	AT	AT	AA	AA	AA	TT	AT	AA	AA	AA	TT	AA	TT	AT	TT	AA	AA	AA	AA	AA
chr6B:2654216	2654216	A/C	6B	AA	AA	AA	AA	AA	CC	AA	AA	AA	AA	AC	AA	AA	AA	AA	AA	AA	AA	AA	AA	AA	CC	AA	AA	AA	AA	AA	CC	AA	AA	AA	CC	AA	AA	AA	AA	AA	AA	AA	AA	AA	AA	AA	AA	AA	AA
chr7A:2658995	2658995	T/C	7A	CT	TT	TT	TT	TT	CT	TT	CT	TT	CC	TT	TT	TT	TT	TT	TT	TT	TT	TT	TT	CC	TT	CT	CT	TT	CC	TT	TT	TT	TT	TT	CC	CT	TT	TT	TT	TT	CC	TT	TT	TT	TT	TT	TT	TT	TT
chr2D:2659490	2659490	C/T	2D	CC	CC	CC	CC	CC	CC	CC	CC	CC	CC	CC	CC	CT	CC	CC	CC	CT	CC	CC	CC	CC	CC	TT	CC	CC	CC	CC	TT	TT	CT	CC	CC	CC	CC	CC	CC	CC	CC	CC	CC	CC	CC	CC	CC	CT	CC
chr6B:2668359	2668359	C/T	6B	CC	CC	CC	CC	CC	CC	CC	CC	TT	CC	CC	CC	TT	CC	CC	CT	CC	CC	CC	CC	CC	CC	CC	CC	TT	CC	CC	CC	TT	CC	CC	CC	CC	TT	CC	CC	TT	CC	TT	CT	TT	TT	TT	TT	TT	TT
chr6B:2668361	2668361	A/C	6B	AA	AA	AA	AA	AA	AA	AA	AA	CC	AA	AA	AA	CC	AA	AA	AC	AA	AA	AA	AA	AA	AA	AA	AA	CC	AA	AA	AA	CC	AA	AA	AA	AA	CC	AA	AA	CC	AA	CC	AC	CC	CC	CC	CC	CC	CC
chr6B:2668389	2668389	G/C	6B	GG	GG	GG	GG	GG	GG	GG	GG	CC	GG	GG	GG	CC	GG	GG	GC	GG	GG	GG	GG	GG	GG	GG	GG	CC	GG	GG	GG	CC	GG	GG	GG	GG	CC	GG	GG	CC	GG	CC	GC	CC	CC	CC	CC	CC	CC
chr6D:2670800	2670800	T/C	6D	TT	TT	CT	TT	TT	TT	TT	TT	TT	TT	TT	TT	TT	TT	TT	TT	TT	TT	TT	TT	TT	CC	TT	CC	TT	CC	TT	TT	TT	CT	CT	CT	CT	CC	CC	TT	CC	TT	CT	CC	CC	TT	TT	TT	TT	TT
chr1D:2671545	2671545	T/C	1D	CC	CC	CC	TT	TT	CC	TT	CT	CC	TT	CC	CC	CC	CC	CC	TT	TT	TT	TT	CC	TT	CC	TT	CC	CC	CC	CT	CC	TT	CT	TT	CT	CT	TT	TT	TT	CC	TT	TT	CT	TT	CC	TT	TT	TT	TT
chr7B:2671921	2671921	G/A	7B	AA	GG	AG	AA	GG	AA	GG	GG	AA	GG	GG	AA	GG	AA	AA	GG	AG	AA	AA	AA	GG	AA	AA	AA	GG	GG	AG	GG	GG	AG	GG	AA	AA	GG	AA	GG	AA	AA	AA	AG	AA	GG	GG	GG	GG	GG
chr1D:2672336	2672336	T/C	1D	CC	CC	CC	TT	TT	CC	TT	CT	CC	TT	CC	CC	CC	CC	CC	TT	TT	TT	TT	CC	TT	CC	TT	CC	CC	CC	CT	CC	TT	TT	TT	CC	CT	TT	TT	TT	CC	TT	TT	TT	TT	CC	TT	TT	TT	TT
chr2D:2674029	2674029	T/C	2D	TT	TT	TT	TT	TT	TT	TT	CT	TT	TT	TT	CT	TT	TT	CT	TT	TT	TT	TT	TT	TT	TT	CC	CT	TT	TT	TT	TT	TT	TT	TT	TT	TT	TT	CT	TT	TT	TT	TT	TT	TT	TT	TT	TT	TT	TT
chr2D:2674150	2674150	G/A	2D	GG	GG	GG	GG	GG	GG	GG	AG	GG	GG	GG	AG	GG	GG	AG	GG	GG	GG	GG	GG	GG	GG	AA	AG	GG	GG	GG	GG	GG	GG	GG	GG	GG	GG	AG	GG	GG	GG	GG	GG	GG	GG	GG	GG	GG	GG
chr2D:2674157	2674157	G/A	2D	GG	GG	GG	GG	GG	GG	GG	AG	GG	GG	GG	AG	GG	GG	AG	GG	GG	GG	GG	GG	GG	GG	AA	AG	GG	GG	GG	GG	GG	GG	GG	GG	GG	GG	AG	GG	GG	GG	GG	GG	GG	GG	GG	GG	GG	GG
chr6D:2680115	2680115	A/T	6D	AA	AA	AT	AA	AA	AA	AA	AA	AA	AA	AA	AA	AA	AA	AA	AA	AA	AA	AA	AA	AA	TT	AA	TT	AA	TT	AA	AA	AA	TT	AT	AA	AT	TT	TT	AA	TT	AA	AA	AT	TT	AA	AA	AA	AA	AA
chr6D:2680129	2680129	G/C	6D	GG	GG	GC	GG	GG	GG	GG	GG	GG	GG	GG	GG	GG	GG	GG	GG	GG	GG	GG	GG	GG	CC	GG	CC	GG	CC	GG	GG	GG	CC	GC	GG	GC	CC	CC	GG	CC	GG	GG	GC	CC	GG	GG	GG	GG	GG
chr2B:2680958	2680958	G/A	2B	GG	GG	AA	GG	AA	AA	AG	AA	AA	AA	AA	GG	GG	AA	AA	GG	AA	AA	AA	AG	AA	GG	AA	AA	GG	AA	AG	AA	GG	AG	GG	AG	GG	AA	AA	GG	GG	GG	GG	GG	GG	GG	GG	GG	GG	GG
chr2D:2683336	2683336	G/T	2D	GG	GG	GG	GG	GG	GG	GG	GG	GG	GG	GG	GG	GG	GG	GG	GG	GT	GG	GG	GG	GG	GG	TT	GG	GG	GG	GG	TT	TT	GT	GG	GG	GG	GG	GG	GG	GG	GG	GG	GG	GG	GG	GG	GG	GT	GG
chr6A:2683931	2683931	A/G	6A	GG	AA	GG	AA	GG	AA	GG	GG	AA	GG	AA	AA	GG	GG	AA	GG	GG	AA	AA	AA	AA	GG	GG	GG	AA	GG	AG	AA	GG	AA	AG	GG	AA	AG	AA	GG	AA	AA	GG	AG	GG	AA	AA	AA	AA	AA
chr6A:2683951	2683951	C/T	6A	TT	CC	CC	CC	CC	CC	CC	TT	CC	TT	CC	CC	CC	TT	CC	CC	CC	CC	CC	CC	CC	CC	CC	CC	CC	CC	CT	CC	CC	CC	CT	TT	CC	CT	CC	CC	CC	CC	CC	CC	TT	CC	CC	CC	CC	CC
chr6A:2683997	2683997	A/T	6A	AA	AA	AT	AA	TT	AA	AA	AA	AA	AA	AA	AA	AA	AA	AA	AA	AA	AA	AA	AA	AA	TT	AA	TT	AA	TT	AA	AA	AA	AA	AA	AA	AA	AA	AA	TT	AA	AA	AA	AT	AA	AA	AA	AA	AA	AA
chr2D:2686301	2686301	G/A	2D	GG	GG	GG	GG	GG	GG	GG	GG	GG	GG	GG	GG	GG	GG	GG	GG	AG	GG	GG	GG	GG	GG	AA	GG	GG	GG	GG	AA	AA	AG	GG	GG	GG	GG	GG	GG	GG	GG	GG	GG	GG	GG	GG	GG	AG	GG
chr2D:2686338	2686338	C/T	2D	CC	CC	CC	CC	CC	CC	CC	CC	CC	CC	CC	CC	CC	CC	CC	CC	CT	CC	CC	CC	CC	CC	TT	CC	CC	CC	CC	TT	TT	CT	CC	CC	CC	CC	CC	CC	CC	CC	CC	CC	CC	CC	CC	CC	CT	CC
chr6D:2691062	2691062	C/G	6D	GG	CC	CC	CC	CC	GC	CC	CC	CC	CC	GC	CC	CC	CC	CC	CC	CC	CC	CC	CC	CC	CC	CC	CC	CC	CC	GG	GG	CC	CC	GG	GG	GG	CC	GG	CC	CC	CC	CC	CC	CC	CC	CC	CC	CC	CC
chr2A:2691234	2691234	C/T	2A	CC	CC	CC	CC	CC	CC	CC	CC	CC	TT	CC	CC	CC	CC	CT	CC	CC	CC	CC	CC	CC	CC	CC	CC	CC	CC	CT	CC	CC	CC	CC	CC	CC	TT	CC	CC	CC	TT	CC	CT	CC	CC	CC	CC	CC	CC
chr1D:2691748	2691748	A/G	1D	GG	GG	GG	AA	AA	GG	AA	AG	GG	GG	GG	GG	GG	GG	GG	AA	AA	GG	AA	AA	AA	GG	AA	GG	GG	GG	AG	GG	AA	AG	AA	AG	AG	AA	AA	AA	GG	AA	AA	AG	AA	GG	AA	AA	AA	AA
chr1D:2691807	2691807	C/T	1D	TT	TT	TT	CC	CC	TT	CC	CT	TT	TT	TT	TT	TT	TT	TT	CC	CC	TT	CC	CC	CC	TT	CC	TT	TT	TT	CT	TT	CC	CT	CC	CT	CT	CC	CC	CC	TT	CC	CC	CT	CC	TT	CC	CC	CC	CC
chr6A:2692882	2692882	G/A	6A	AA	GG	GG	GG	GG	GG	GG	AA	GG	GG	GG	GG	GG	AA	GG	GG	GG	GG	GG	GG	GG	GG	GG	GG	GG	GG	GG	GG	GG	GG	GG	AA	GG	AG	GG	GG	GG	GG	GG	GG	AA	GG	GG	GG	GG	GG
chr6A:2692902	2692902	A/C	6A	AA	AA	AC	AA	AA	CC	AA	AA	CC	AA	AC	CC	AA	AA	CC	CC	AA	CC	CC	CC	CC	AA	AA	AA	CC	AA	CC	AC	AA	AA	CC	AA	CC	AA	CC	AA	CC	CC	AA	AA	AA	CC	CC	CC	CC	CC
chr6A:2693493	2693493	A/G	6A	GG	GG	AG	GG	GG	AA	GG	GG	AA	AA	AA	AA	AA	GG	AA	AG	AA	AA	AA	AA	AA	GG	AA	GG	AA	GG	AG	AA	AA	AG	AA	GG	AA	GG	AA	GG	AA	AA	GG	GG	GG	AA	AA	AA	AA	AA
chr6A:2693554	2693554	C/T	6A	CC	TT	CT	TT	TT	CC	CC	CC	CC	CC	CC	CC	CC	CC	CC	CC	CC	CC	CC	CC	CC	TT	CC	TT	CC	CC	CC	CC	CC	CT	CC	CC	CC	CC	CC	TT	CC	CC	CC	TT	CC	CC	CC	CC	CC	CC
chr6A:2693602	2693602	T/C	6A	TT	CC	CT	CC	CC	TT	TT	TT	TT	TT	TT	TT	TT	TT	TT	TT	TT	TT	TT	TT	TT	CC	TT	CC	TT	TT	TT	TT	TT	CT	TT	TT	TT	TT	TT	CC	TT	TT	TT	CC	TT	TT	TT	TT	TT	TT
chr2D:2698150	2698150	C/T	2D	CC	CC	CC	CC	CC	CC	CC	CC	CC	CC	CC	CC	CC	CC	CC	CC	CT	CC	CC	CC	CC	CC	TT	CC	CC	CC	CC	TT	TT	CT	CC	CC	CC	CC	CC	CC	CC	CC	CC	CC	CC	CC	CC	CC	CT	CC
chr2A:2700605	2700605	T/C	2A	CC	TT	CC	CC	TT	CC	CC	TT	TT	CC	TT	TT	CC	TT	CC	TT	CC	CC	TT	CC	CC	TT	TT	CC	TT	CC	CT	TT	CC	CC	TT	TT	CT	CC	TT	TT	CC	CC	TT	CC	TT	TT	TT	TT	TT	TT
chr2A:2700640	2700640	C/G	2A	GG	CC	GG	GG	CC	GG	GG	CC	CC	CC	CC	CC	GG	CC	CC	CC	GG	GG	CC	GC	GG	CC	CC	GG	CC	GG	CC	CC	GG	GG	CC	CC	CC	CC	CC	CC	GG	CC	CC	GC	CC	CC	CC	CC	CC	CC
chr2A:2700652	2700652	C/T	2A	TT	CC	TT	TT	CC	TT	TT	CC	CC	CC	CC	CC	TT	CC	CC	CC	TT	TT	CC	CT	TT	CC	CC	TT	CC	TT	CC	CC	TT	TT	CC	CC	CC	CC	CC	CC	TT	CC	CC	CT	CC	CC	CC	CC	CC	CC
chr6D:2703904	2703904	T/A	6D	TT	TT	AT	TT	TT	TT	TT	TT	TT	TT	TT	TT	TT	TT	TT	TT	TT	TT	TT	TT	TT	AA	TT	AA	TT	AA	TT	TT	TT	TT	TT	TT	AT	AA	AA	TT	AA	TT	TT	AT	AA	TT	TT	TT	TT	TT
chr6D:2703960	2703960	T/G	6D	TT	TT	GT	TT	TT	TT	TT	TT	TT	TT	TT	TT	TT	TT	TT	TT	TT	TT	TT	TT	TT	GG	TT	GG	TT	GG	TT	TT	TT	TT	TT	TT	GT	GG	GG	TT	GG	TT	TT	GT	GG	TT	TT	TT	TT	TT
chr2B:2708004	2708004	G/A	2B	GG	AA	GG	AA	GG	GG	GG	GG	GG	GG	GG	GG	GG	GG	GG	GG	GG	GG	GG	AG	GG	GG	GG	GG	GG	GG	GG	GG	GG	GG	GG	GG	GG	GG	GG	AA	AA	GG	AG	AG	AA	GG	GG	GG	GG	GG
chr6D:2713529	2713529	A/G	6D	AA	AA	GG	AA	AA	AA	AA	AA	AA	AA	AA	AA	AA	AA	AA	AA	AA	AA	AA	AA	AA	GG	AA	GG	AA	GG	AA	AA	AA	AG	AA	GG	AG	GG	GG	AA	GG	AA	AA	AG	GG	AA	AA	AA	AA	AA
chr6A:2714050	2714050	G/A	6A	GG	AA	AG	AA	AA	GG	GG	GG	GG	GG	GG	GG	GG	GG	GG	AG	GG	GG	GG	GG	GG	AA	GG	AA	GG	AA	GG	GG	GG	AA	GG	GG	GG	GG	GG	AA	GG	GG	GG	AA	GG	GG	GG	GG	GG	GG
chr7A:2716141	2716141	G/A	7A	AA	AA	GG	GG	GG	GG	GG	AA	AA	AA	GG	GG	AA	GG	GG	GG	GG	GG	GG	GG	GG	GG	AA	AA	AA	GG	GG	AA	AA	GG	GG	GG	AA	GG	GG	GG	GG	GG	GG	GG	GG	AG	AA	AA	AA	AA
chr6A:2716600	2716600	C/T	6A	TT	CC	CC	CC	CC	CC	CC	TT	CC	CC	CC	CC	CC	TT	CC	CC	CC	CC	CC	CC	CC	CC	CC	CC	CC	CC	CT	CC	CC	CC	CC	TT	CC	CT	CC	CC	CC	CC	CC	CC	TT	CC	CC	CC	CC	CC
chr6A:2716609	2716609	A/G	6A	AA	AA	AA	AA	AA	AA	AA	AA	AA	AA	AG	AA	GG	AA	AA	AA	GG	AA	AA	AA	AA	AA	GG	AA	AA	AA	AA	AG	GG	AA	AG	AA	AG	AA	AA	AA	AA	AA	GG	AA	AA	AA	AA	AA	AA	AA
chr6B:2717261	2717261	C/G	6B	CC	CC	CC	CC	CC	GG	CC	CC	CC	CC	GC	CC	CC	CC	CC	CC	CC	CC	CC	CC	CC	GG	CC	CC	CC	CC	CC	GG	CC	CC	CC	GG	CC	CC	CC	CC	CC	CC	CC	CC	CC	CC	CC	CC	CC	CC
chr2A:2726052	2726052	T/C	2A	TT	CC	TT	TT	CC	TT	TT	TT	CC	TT	TT	CC	TT	CC	TT	CT	TT	TT	TT	CT	TT	CC	CC	TT	CC	TT	TT	CC	TT	TT	CT	CC	CT	TT	CC	TT	TT	TT	CC	TT	CC	CC	CC	CC	CC	CC
chr2A:2726065	2726065	A/G	2A	AA	AA	AA	AA	AA	AA	AA	GG	AA	GG	GG	AA	AA	AA	GG	AG	AA	AA	GG	AA	AA	AA	AA	AA	AA	AA	GG	AA	AA	AA	AG	AA	AG	GG	AA	GG	AA	GG	AA	AG	AA	AA	AA	AA	AA	AA
chr2D:2727167	2727167	C/A	2D	CC	CC	CC	CC	CC	CC	CC	AC	CC	CC	CC	AC	CC	CC	AA	CC	CC	CC	CC	CC	CC	CC	AA	AA	CC	CC	AA	CC	CC	CC	CC	CC	CC	CC	AA	CC	CC	CC	CC	CC	CC	CC	CC	CC	CC	CC
chr2D:2727179	2727179	T/C	2D	TT	TT	TT	TT	TT	TT	TT	TT	TT	TT	TT	TT	TT	TT	TT	TT	TT	CC	TT	TT	TT	TT	TT	TT	TT	TT	TT	CC	TT	TT	TT	TT	TT	CC	TT	TT	TT	TT	TT	TT	TT	TT	TT	TT	TT	TT
chr5A:2727540	2727540	C/T	5A	TT	CC	CT	CC	CC	CC	TT	CC	CC	CC	CC	TT	CC	CC	TT	TT	CC	CT	CC	CC	CC	CC	TT	TT	CC	CC	CT	CT	CC	CC	CC	TT	CT	CC	CC	CC	TT	CC	TT	CT	TT	CC	CC	CC	CC	CC
chr7A:2738489	2738489	A/G	7A	GG	GG	AA	AA	AA	AA	AA	GG	GG	GG	AA	AA	GG	AA	AA	AA	AA	AA	AA	AA	AA	AA	GG	GG	GG	AA	AA	AG	GG	AA	AA	AA	GG	AA	AA	AA	AA	AA	AA	AA	AA	AG	GG	GG	GG	GG
chr6D:2742896	2742896	A/G	6D	AA	AA	AG	AA	AA	AA	AA	AA	AA	AA	AA	AA	AA	AA	AA	AA	AA	AA	AA	AA	AA	GG	AA	GG	AA	GG	AA	AA	AA	AG	AA	AA	AG	GG	GG	AA	GG	AA	AA	AG	GG	AA	AA	AA	AA	AA
chr7A:2745972	2745972	C/G	7A	CC	CC	GC	CC	CC	CC	CC	CC	CC	CC	CC	CC	CC	CC	CC	CC	GC	CC	GC	CC	CC	GG	CC	CC	CC	CC	GG	GC	CC	CC	CC	CC	CC	CC	CC	CC	CC	CC	CC	GC	CC	CC	CC	CC	CC	CC
chr7A:2746008	2746008	T/A	7A	TT	TT	AT	TT	TT	TT	TT	TT	TT	TT	TT	TT	TT	TT	TT	TT	AT	TT	AT	TT	TT	AA	TT	TT	TT	TT	AA	AT	TT	TT	TT	TT	TT	TT	TT	TT	TT	TT	TT	AT	TT	TT	TT	TT	TT	TT
chr7A:2746024	2746024	A/T	7A	AA	AA	AT	AA	AA	AA	AA	AA	AA	AA	AA	AA	AA	AA	AA	AA	AT	AA	AT	AA	AA	TT	AA	AA	AA	AA	TT	AT	AA	AA	AA	AA	AA	AA	AA	AA	AA	AA	AA	AT	AA	AA	AA	AA	AA	AA
chr4B:2746069	2746069	T/C	4B	TT	TT	TT	TT	TT	TT	TT	TT	TT	TT	TT	TT	TT	TT	TT	TT	CC	TT	TT	TT	TT	TT	TT	TT	TT	TT	TT	TT	TT	TT	TT	CC	TT	TT	CT	TT	TT	TT	TT	TT	CT	TT	TT	TT	TT	TT
chr4B:2746077	2746077	A/G	4B	AA	AA	AA	AA	AA	AA	AA	AA	AA	AA	AA	AA	AA	AA	AA	AA	GG	AA	AA	AA	AA	AA	AA	AA	AA	AA	AA	AA	AA	AA	AA	GG	AA	AA	AG	AA	AA	AA	AA	AA	AG	AA	AA	AA	AA	AA
chr4B:2746087	2746087	T/C	4B	TT	TT	TT	TT	TT	TT	TT	TT	TT	TT	TT	TT	TT	TT	TT	TT	CC	TT	TT	TT	TT	TT	TT	TT	TT	TT	TT	TT	TT	TT	TT	CC	TT	TT	CT	TT	TT	TT	TT	TT	CT	TT	TT	TT	TT	TT
chr4B:2746143	2746143	G/A	4B	GG	GG	GG	GG	GG	GG	GG	GG	GG	GG	GG	GG	GG	GG	AA	GG	GG	GG	GG	GG	GG	GG	GG	GG	GG	AG	GG	AG	GG	AG	AG	GG	GG	GG	GG	GG	GG	GG	GG	AA	GG	GG	GG	GG	GG	GG
chr6D:2750099	2750099	G/C	6D	GG	GG	GG	GG	GG	GG	GG	GG	GG	GG	CC	GG	CC	GG	CC	GG	CC	GG	GG	GG	GG	GG	GG	GG	GG	GG	GG	CC	CC	GG	GG	GG	GG	GG	GG	GG	GC	GG	GG	GG	GG	GG	GG	GG	GG	GG
chr1B:2754097	2754097	C/G	1B	CC	CC	GC	CC	CC	CC	CC	GG	CC	CC	CC	CC	CC	CC	GG	CC	CC	CC	GG	CC	GG	CC	CC	GG	CC	GG	GC	GG	CC	CC	GC	GC	CC	CC	CC	CC	CC	GC	GG	GG	CC	CC	GG	CC	CC	CC
chr1B:2754118	2754118	C/T	1B	CC	CC	CT	CC	CC	CC	CC	TT	CC	CC	CC	CC	CC	CC	TT	CC	CC	CC	TT	CC	TT	CC	CC	TT	CC	TT	CT	TT	CC	CC	CT	CT	CC	CC	CC	CC	CC	CT	TT	TT	CC	CC	TT	CC	CC	CC
chr1B:2754128	2754128	G/A	1B	GG	GG	AG	GG	GG	GG	GG	AA	GG	GG	GG	GG	GG	GG	AA	GG	GG	GG	AA	GG	AA	GG	GG	AA	GG	AA	AG	AA	GG	GG	AG	AG	GG	GG	GG	GG	GG	AG	AA	AA	GG	GG	AA	GG	GG	GG
chr1B:2754149	2754149	T/C	1B	TT	TT	CT	TT	TT	TT	TT	CC	TT	TT	TT	TT	TT	TT	CC	TT	TT	TT	CC	TT	CC	TT	TT	CC	TT	CC	CT	CC	TT	TT	CT	CT	TT	TT	TT	TT	TT	CT	CC	CC	TT	TT	CC	TT	TT	TT
chr1B:2754166	2754166	T/C	1B	TT	TT	CT	TT	TT	TT	TT	CC	TT	TT	TT	TT	TT	TT	CC	TT	TT	TT	CC	TT	CC	TT	TT	CC	TT	CC	CT	CC	TT	TT	CT	CT	TT	TT	TT	TT	TT	CT	CC	CC	TT	TT	CC	TT	TT	TT
chr1B:2754208	2754208	G/T	1B	GG	GG	GT	GG	GG	GG	GG	TT	GG	GG	GG	GG	GG	GG	TT	GG	GG	GG	TT	GG	TT	GG	GG	TT	GG	TT	GT	TT	GG	GG	GT	GT	GG	GG	GG	GG	GG	GT	TT	TT	GG	GG	TT	GG	GG	GG
chr2B:2756295	2756295	T/G	2B	TT	TT	TT	TT	TT	TT	TT	GG	TT	TT	TT	TT	TT	GG	GG	TT	TT	TT	TT	TT	TT	TT	GG	GG	TT	TT	TT	TT	TT	TT	TT	TT	TT	GG	GG	TT	TT	TT	TT	TT	TT	TT	TT	TT	TT	TT
chr2B:2756301	2756301	T/C	2B	TT	TT	TT	TT	TT	TT	CT	CC	TT	TT	TT	TT	TT	CC	CC	TT	TT	CC	TT	TT	TT	TT	CC	CC	TT	TT	TT	TT	TT	TT	TT	TT	TT	CC	CC	TT	TT	TT	TT	TT	TT	TT	TT	TT	TT	TT
chr1B:2756596	2756596	C/G	1B	CC	CC	CC	CC	CC	CC	CC	CC	CC	CC	CC	CC	CC	CC	CC	CC	CC	CC	CC	CC	CC	CC	CC	GG	CC	CC	CC	CC	CC	CC	CC	CC	CC	CC	CC	CC	CC	CC	GG	CC	CC	CC	CC	CC	CC	CC
chr1B:2756602	2756602	G/C	1B	GG	GG	GG	GG	GG	GG	GG	GG	GG	GG	GG	GG	GG	GG	GG	GG	GG	GG	GG	GG	GG	GG	GG	CC	GG	GG	GG	GG	GG	GG	GG	GG	GG	GG	GG	GG	GG	GG	CC	GG	GG	GG	GG	GG	GG	GG
chr1B:2756617	2756617	C/A	1B	CC	CC	CC	CC	CC	CC	CC	CC	CC	CC	CC	CC	CC	CC	CC	CC	CC	CC	CC	CC	CC	CC	CC	AA	CC	CC	CC	CC	CC	CC	CC	CC	CC	CC	CC	CC	CC	CC	AA	CC	CC	CC	CC	CC	CC	CC
chr5A:2763214	2763214	C/A	5A	AA	CC	CC	CC	CC	CC	CC	CC	CC	CC	CC	AA	CC	CC	AA	AA	CC	CC	CC	CC	CC	CC	CC	AA	CC	CC	AC	AC	CC	CC	CC	AA	CC	CC	CC	CC	AA	CC	AA	AC	AA	CC	CC	CC	CC	CC
chr6B:2772884	2772884	A/G	6B	AA	AA	AA	AA	AG	AA	AA	AA	AA	AA	AA	AA	AA	AA	AA	AA	AA	AA	AA	AA	AA	AA	AG	GG	AA	GG	AA	AA	AA	AA	AA	AA	AA	AA	AA	GG	AA	AA	AA	AG	AA	AA	AA	AA	AA	AA
chr6B:2772964	2772964	G/A	6B	GG	GG	GG	GG	AG	GG	GG	GG	GG	GG	GG	GG	GG	GG	GG	GG	GG	GG	GG	GG	GG	GG	AG	AA	GG	AA	GG	GG	GG	GG	GG	GG	GG	GG	GG	AA	GG	GG	GG	AG	GG	GG	GG	GG	GG	GG
chr6A:2784752	2784752	C/T	6A	CC	CC	CC	CC	CC	CC	TT	TT	CC	TT	CC	CC	CC	CC	CC	CC	CC	CC	CC	CC	CC	CC	CC	CC	CC	CC	CC	CC	CC	CC	CT	CC	CC	CC	CC	CC	CC	CC	CC	CC	TT	CC	CC	CC	CC	CC
chr2D:2787227	2787227	C/G	2D	CC	CC	CC	GG	CC	CC	GG	CC	CC	CC	CC	CC	CC	CC	GG	CC	CC	CC	CC	CC	CC	CC	CC	CC	CC	CC	CC	CC	CC	CC	CC	CC	CC	CC	GC	CC	CC	GG	CC	CC	CC	CC	CC	CC	CC	CC
chr2A:2794565	2794565	G/A	2A	GG	GG	GG	GG	AA	GG	GG	AA	GG	AA	AA	GG	GG	GG	AA	AG	GG	GG	AA	GG	GG	GG	GG	GG	GG	GG	AA	GG	GG	GG	AA	AA	AG	AA	GG	AA	GG	AA	GG	AG	GG	GG	GG	GG	GG	GG
chr2A:2800512	2800512	A/G	2A	AA	AA	AA	AA	AA	AA	AA	AA	AA	AA	AA	AA	AA	AA	AA	AA	AA	AA	AA	AA	AA	AA	AA	AA	AA	AA	AA	AA	AA	AA	GG	GG	AA	AA	AA	AA	AA	AA	AA	AA	AA	AA	AA	AA	AA	AA
chr2A:2800546	2800546	A/G	2A	AA	AA	AA	AA	AA	AA	AA	AA	AA	AA	AA	AA	AA	AA	AA	AA	AA	AA	AA	AA	AA	AA	AA	AA	AA	AA	AA	AA	AA	AA	GG	GG	AA	AA	AA	AA	AA	AA	AA	AA	AA	AA	AA	AA	AA	AA
chr6A:2800549	2800549	A/G	6A	AA	AA	AA	AA	AA	AA	AA	AA	AA	AA	AA	AA	AA	AA	AA	AA	GG	AA	AA	AA	AA	AA	GG	AA	AA	AA	AA	AG	GG	AA	AG	AA	AG	AA	AA	AA	AA	AA	GG	AA	AA	AA	AA	AA	AA	AA
chr2A:2800553	2800553	G/C	2A	GG	GG	GG	GG	GG	GG	GG	GG	GG	GG	GG	GG	GG	GG	GG	GG	GG	GG	GG	GG	GG	GG	GG	GG	GG	GG	GG	GG	GG	GG	CC	GG	GG	GG	GG	GG	GG	GG	GG	GG	GG	GG	GG	GG	GG	GG
chr6A:2800553	2800553	A/G	6A	AA	AA	AA	AA	AA	AA	AA	AG	AA	GG	AA	GG	AA	AA	AA	AA	AA	AA	AA	AA	AA	AA	AA	AA	AA	AA	AA	AA	AA	AA	AA	AA	AA	AA	AA	AA	AA	AA	AA	AA	GG	AA	AA	AA	AA	AA
chr2A:2800578	2800578	C/G	2A	CC	CC	CC	CC	CC	CC	CC	GG	CC	CC	CC	CC	CC	CC	CC	CC	CC	CC	CC	CC	CC	CC	CC	CC	CC	CC	CC	CC	CC	CC	GC	GG	CC	CC	CC	CC	CC	CC	CC	CC	CC	CC	CC	CC	CC	CC
chr2A:2800587	2800587	C/T	2A	CC	CC	CC	CC	CC	CC	CC	TT	CC	CC	CC	CC	CC	CC	CC	CC	CC	CC	CC	CC	CC	CC	CC	CC	CC	CC	CC	CC	CC	CC	CT	CC	CC	CC	CC	CC	CC	CC	CC	CC	CC	CC	CC	CC	CC	CC
chr2A:2800661	2800661	G/A	2A	GG	GG	GG	GG	GG	GG	GG	AA	GG	GG	GG	GG	GG	GG	GG	GG	GG	GG	GG	GG	GG	GG	GG	GG	GG	GG	GG	GG	GG	GG	AG	GG	GG	GG	GG	GG	GG	GG	GG	GG	GG	GG	GG	GG	GG	GG
chr2A:2810398	2810398	T/A	2A	TT	AA	TT	TT	TT	TT	TT	TT	TT	TT	AA	AA	TT	AA	TT	TT	TT	TT	TT	AT	TT	AA	AA	TT	TT	TT	TT	AA	TT	TT	AT	TT	AT	TT	AA	TT	TT	TT	AA	TT	AA	TT	TT	TT	TT	TT
chr2A:2810491	2810491	A/T	2A	TT	AA	TT	TT	AA	TT	TT	AA	AA	AA	AA	AA	TT	AA	AA	AA	TT	TT	AA	AT	TT	AA	AA	TT	AA	TT	AA	AA	TT	TT	AA	AA	AA	AA	AA	AA	TT	AA	AA	AT	AA	AA	AA	AA	AA	AA
chr2D:2811254	2811254	G/C	2D	GG	GG	GG	GG	GG	GG	GG	GG	GG	GG	GG	GG	GG	GG	GG	CC	CC	GG	GG	GC	GG	GG	GG	GG	CC	GG	GC	CC	CC	GC	GG	GG	GC	GG	GG	CC	CC	GG	GG	GC	CC	CC	CC	CC	CC	CC
chr2A:2815303	2815303	A/G	2A	GG	AA	GG	GG	AA	GG	GG	AA	AA	AA	AA	AA	GG	AA	AA	AA	GG	GG	AA	AG	GG	AA	AA	GG	AA	GG	AA	AA	GG	GG	AA	AA	AA	AA	AA	AA	GG	AA	AA	AG	AA	AA	AA	AA	AA	AA
chr6B:2819793	2819793	C/T	6B	CC	CC	CC	CC	CC	CC	CC	CC	TT	CC	CC	CC	TT	CC	CC	CT	CC	CC	CC	TT	CC	CC	CC	CC	TT	CC	CC	CC	TT	CC	CC	CC	CC	TT	CC	CC	TT	CC	TT	TT	TT	TT	TT	TT	TT	TT
chr7A:2822148	2822148	C/G	7A	GC	CC	CC	CC	CC	CC	CC	CC	CC	GG	CC	CC	CC	CC	CC	CC	CC	CC	CC	CC	GG	CC	GC	GC	CC	GG	CC	CC	CC	CC	CC	GG	GC	CC	GC	CC	CC	GG	CC	CC	CC	CC	CC	CC	CC	CC
chr7A:2822170	2822170	C/G	7A	GC	CC	CC	CC	CC	CC	CC	CC	CC	GG	CC	CC	CC	CC	CC	CC	CC	CC	CC	CC	GG	CC	GC	GC	CC	GG	CC	CC	CC	CC	CC	GG	GC	CC	GC	CC	CC	GG	CC	CC	CC	CC	CC	CC	CC	CC
chr7A:2822179	2822179	C/T	7A	CT	CC	CC	CC	CC	CC	CC	CC	CC	TT	CC	CC	CC	CC	CC	CC	CC	CC	CC	CC	TT	CC	CT	CT	CC	TT	CC	CC	CC	CC	CC	TT	CT	CC	CT	CC	CC	TT	CC	CC	CC	CC	CC	CC	CC	CC
chr7A:2822195	2822195	C/A	7A	AC	CC	CC	CC	CC	CC	CC	CC	CC	AA	CC	CC	CC	CC	CC	CC	CC	CC	CC	CC	AA	CC	AC	AC	CC	AA	CC	CC	CC	CC	CC	AA	AC	CC	AC	CC	CC	AA	CC	CC	CC	CC	CC	CC	CC	CC
chr7A:2822228	2822228	G/T	7A	GT	GG	GG	GG	GG	GG	GG	GG	GG	TT	GG	GG	GG	GG	GG	GG	GG	GG	GG	GG	TT	GG	GT	GT	GG	TT	GG	GG	GG	GG	GG	TT	GT	GG	GT	GG	GG	TT	GG	GG	GG	GG	GG	GG	GG	GG
chr7A:2822273	2822273	A/C	7A	CC	CC	AA	AA	AA	AA	AA	CC	CC	CC	AA	AA	CC	AA	AA	AC	AA	AA	AA	AA	CC	AA	CC	CC	CC	CC	AA	AC	CC	AA	AA	CC	CC	AA	AC	AA	AA	CC	AC	AA	AA	AC	CC	CC	CC	CC
chr7A:2822296	2822296	G/T	7A	GT	TT	GG	GG	GG	GG	GG	TT	TT	GG	GG	GG	TT	GG	GG	GG	GG	GG	GG	GG	GG	GG	GT	GT	TT	GG	GG	GT	TT	GG	GG	GG	GG	GG	GG	GG	GG	GG	GG	GG	GG	GT	GT	TT	TT	TT
chr6D:2822704	2822704	C/T	6D	CC	CC	CT	CC	CC	CC	CC	CC	CC	CC	CC	CC	CC	CC	CC	CC	CC	CC	CC	CC	CC	TT	CC	TT	CC	TT	CC	CC	CC	CC	CC	CC	TT	TT	TT	CC	TT	CC	CC	CT	TT	CC	CC	CC	CC	CC
chr1A:2856152	2856152	G/A	1A	GG	GG	GG	GG	GG	GG	GG	GG	GG	GG	AA	GG	GG	GG	GG	GG	GG	GG	GG	GG	GG	GG	GG	GG	AA	GG	GG	GG	AA	AG	GG	AG	GG	GG	AA	GG	GG	GG	GG	GG	GG	AA	GG	AG	AG	GG
chr2A:2860728	2860728	G/T	2A	TT	GG	TT	TT	GG	TT	TT	GG	GG	GG	GG	GG	TT	GG	GG	GG	TT	TT	GG	GT	TT	GG	GG	TT	GG	TT	GG	GG	TT	TT	GG	GG	GG	GG	GG	GG	GT	GG	GG	GT	GG	GG	GG	GG	GG	GG
chr7A:2862123	2862123	T/C	7A	CC	CC	TT	TT	TT	CT	TT	CC	CC	CC	TT	TT	CC	TT	TT	TT	TT	TT	TT	TT	CC	TT	CC	CC	CC	CC	TT	TT	CC	TT	TT	CC	CC	TT	TT	TT	TT	CC	TT	TT	TT	CT	CC	CC	CC	CC
chr7A:2862145	2862145	G/T	7A	TT	TT	GG	GG	GG	GT	GG	TT	TT	TT	GG	GG	TT	GG	GG	GG	GG	GG	GG	GG	TT	GG	TT	TT	TT	TT	GG	GG	TT	GG	GG	TT	TT	GG	GG	GG	GG	TT	GG	GG	GG	GT	TT	TT	TT	TT
chr7A:2862201	2862201	G/C	7A	CC	CC	GG	GG	GG	GC	GG	CC	CC	CC	GG	GG	CC	GG	GG	GG	GG	GG	GG	GG	CC	GG	CC	CC	CC	CC	GG	GG	CC	GG	GG	CC	CC	GG	GG	GG	GG	CC	GG	GG	GG	GC	CC	CC	CC	CC
chr7A:2862267	2862267	G/T	7A	TT	TT	GG	GG	GG	GT	GG	TT	TT	TT	GG	GG	TT	GG	GG	GT	GT	GG	GG	GG	TT	GG	TT	TT	TT	TT	GG	GG	TT	GG	GG	TT	TT	GG	GG	GG	GG	TT	GT	GT	GG	GT	TT	TT	TT	TT
chr7D:2865652	2865652	C/A	7D	CC	CC	CC	CC	CC	CC	CC	CC	CC	CC	CC	CC	CC	CC	CC	CC	CC	CC	CC	CC	CC	CC	CC	CC	CC	CC	CC	CC	CC	CC	CC	CC	AC	CC	CC	CC	CC	CC	CC	CC	CC	CC	CC	CC	CC	CC
chr6A:2869006	2869006	T/C	6A	CC	CC	CT	CC	CC	TT	TT	CT	TT	CC	TT	CC	TT	CC	TT	CT	TT	TT	TT	TT	TT	CC	TT	CC	TT	CC	TT	TT	TT	CT	TT	CC	TT	CT	TT	CC	TT	TT	TT	CC	CC	TT	TT	TT	TT	TT
chr6D:2869596	2869596	C/T	6D	CC	CC	CT	CC	CC	CC	CC	CC	CC	CC	CC	CC	CC	CC	CC	CC	CC	CC	CC	CC	CC	TT	CC	TT	CC	TT	CC	CC	CC	CC	CC	CC	CT	TT	TT	CC	TT	CC	CC	CT	TT	CC	CC	CC	CC	CC
chr7D:2870304	2870304	G/T	7D	GG	GG	GG	GG	GG	GT	GG	GG	GG	GG	GG	GG	GG	GT	GG	GG	TT	TT	GG	GG	GG	GG	GG	GG	GG	GG	GG	GG	GG	GG	TT	GG	GG	GG	TT	GG	GG	TT	GG	GG	GG	GG	GG	GG	GG	GG
chr7D:2870330	2870330	T/C	7D	TT	TT	TT	TT	TT	CT	TT	TT	TT	TT	TT	TT	TT	CT	TT	TT	CC	CC	TT	TT	TT	TT	TT	TT	TT	TT	TT	TT	TT	TT	CC	TT	TT	TT	CC	TT	TT	CC	TT	TT	TT	TT	TT	TT	TT	TT
chr7D:2870383	2870383	A/G	7D	AA	AA	AA	AA	AA	AG	AA	AA	AA	AA	AA	AA	AA	AG	AA	AA	GG	GG	AA	AA	AA	AA	AA	AA	AA	AA	AA	AA	AA	AA	GG	AA	AA	AA	GG	AA	AA	GG	AA	AA	AA	AA	AA	AA	AA	AA
chr5A:2871659	2871659	G/A	5A	GG	GG	AA	GG	GG	GG	AA	GG	GG	GG	GG	AA	GG	AA	AA	GG	GG	AA	AA	AA	GG	GG	AA	GG	GG	AA	GG	AG	GG	AA	GG	GG	AG	GG	AA	AA	GG	GG	AA	AG	GG	GG	GG	GG	GG	GG
chr2B:2876404	2876404	T/C	2B	TT	CC	TT	CC	TT	TT	TT	TT	TT	TT	TT	CC	CC	TT	TT	CC	TT	TT	CC	CT	TT	TT	TT	TT	CC	TT	CT	TT	TT	TT	CT	TT	TT	TT	TT	CC	CC	TT	CT	CC	CC	CC	CC	CC	CC	CC
chr2B:2876414	2876414	A/T	2B	AA	TT	AA	TT	AA	AA	AA	AA	AA	AA	AA	TT	TT	AA	AA	TT	AA	AA	TT	AT	AA	AA	AA	AA	TT	AA	AT	AA	AA	AA	AT	AA	AA	AA	AA	TT	TT	AA	AT	TT	TT	TT	TT	TT	TT	TT
chr6A:2877211	2877211	G/C	6A	GG	GG	GG	GG	GG	GG	CC	GG	CC	GG	GG	GG	GG	GG	GG	GG	GG	GG	GG	GG	GG	GG	GG	GG	CC	GG	CC	GG	GG	GG	GG	GG	CC	GG	GG	GG	GG	CC	GG	GG	GG	CC	CC	CC	CC	CC
chr2A:2878823	2878823	T/C	2A	TT	TT	TT	TT	CC	TT	TT	TT	TT	CC	TT	TT	TT	TT	CC	TT	TT	TT	TT	TT	TT	TT	TT	TT	TT	TT	CT	TT	TT	TT	TT	TT	CT	CC	TT	TT	CT	CC	TT	CT	TT	TT	TT	TT	TT	TT
chr3B:2879518	2879518	G/A	3B	AA	AA	GG	GG	GG	GG	GG	AA	GG	GG	AG	GG	GG	GG	GG	GG	AG	GG	GG	GG	GG	GG	AA	GG	GG	GG	GG	GG	GG	AG	AG	AA	GG	AA	GG	GG	GG	GG	GG	AG	AA	GG	GG	GG	GG	GG
chr3B:2879569	2879569	T/C	3B	TT	TT	TT	TT	TT	TT	TT	CT	TT	TT	TT	TT	TT	TT	TT	TT	CT	TT	TT	TT	TT	TT	CC	TT	TT	TT	TT	TT	TT	TT	TT	TT	TT	TT	TT	TT	TT	TT	TT	TT	TT	TT	TT	TT	TT	TT
chr2A:2898538	2898538	G/C	2A	GG	GG	GG	GG	GG	GG	GG	GG	CC	GG	GG	GG	GG	GG	GG	GC	GG	GG	GG	GG	GG	GG	GG	GG	CC	GG	GG	GG	GG	GG	GG	GG	GG	GG	GG	GG	GG	GG	GG	GG	GG	CC	CC	CC	CC	CC
chr2A:2898587	2898587	T/C	2A	TT	TT	TT	TT	TT	TT	TT	TT	CC	TT	TT	TT	TT	TT	TT	CT	TT	TT	TT	TT	TT	TT	TT	TT	CC	TT	TT	TT	TT	TT	TT	TT	TT	TT	TT	TT	TT	TT	TT	TT	TT	CC	CC	CC	CC	CC
chr7B:2909843	2909843	T/C	7B	TT	TT	TT	TT	TT	TT	TT	TT	TT	TT	TT	CC	TT	CC	TT	TT	CT	TT	TT	TT	TT	TT	TT	TT	TT	TT	TT	TT	TT	TT	TT	TT	TT	TT	CC	TT	TT	TT	TT	CT	TT	TT	TT	TT	TT	TT
chr1A:2927025	2927025	G/A	1A	GG	GG	GG	GG	GG	GG	GG	AA	GG	GG	GG	GG	GG	GG	AA	GG	GG	GG	AA	GG	AA	GG	GG	AA	GG	GG	GG	AA	GG	GG	GG	AG	GG	GG	GG	GG	GG	AA	GG	GG	GG	GG	GG	GG	GG	GG
chr3D:2937035	2937035	T/A	3D	TT	TT	AT	TT	AA	AA	TT	AT	TT	TT	AA	AA	TT	AA	TT	TT	TT	TT	TT	TT	TT	TT	TT	TT	TT	AA	AT	AA	TT	TT	TT	TT	TT	AT	TT	TT	AA	TT	AT	AT	TT	TT	TT	TT	TT	TT
chr3D:2937070	2937070	T/C	3D	TT	TT	CT	TT	CC	CC	TT	CT	TT	TT	CC	CC	TT	CC	TT	TT	TT	TT	TT	TT	TT	TT	TT	TT	TT	CC	CT	CC	TT	TT	TT	TT	TT	CT	TT	TT	CC	TT	CT	CT	TT	TT	TT	TT	TT	TT
chr3D:2937083	2937083	T/G	3D	TT	TT	GT	TT	GG	GG	TT	GT	TT	TT	GG	GG	TT	GG	TT	TT	TT	TT	TT	TT	TT	TT	TT	TT	TT	GG	GT	GG	TT	TT	TT	TT	TT	GT	TT	TT	GG	TT	GT	GT	TT	TT	TT	TT	TT	TT
chr6D:2945488	2945488	G/A	6D	GG	GG	GG	GG	GG	GG	GG	GG	GG	GG	AA	GG	AA	GG	AA	GG	GG	GG	GG	GG	GG	GG	GG	GG	AA	GG	GG	GG	GG	GG	GG	GG	GG	GG	GG	GG	GG	GG	GG	GG	GG	GG	GG	AA	GG	GG
chr6D:2945489	2945489	G/A	6D	GG	GG	GG	GG	GG	GG	GG	GG	GG	GG	AA	GG	AA	GG	AA	GG	GG	GG	GG	GG	GG	GG	GG	GG	AA	GG	GG	GG	GG	GG	GG	GG	GG	GG	GG	GG	GG	GG	GG	GG	GG	GG	GG	AA	GG	GG
chr6D:2945519	2945519	G/A	6D	GG	GG	GG	GG	GG	GG	GG	GG	GG	GG	AA	GG	AA	GG	AA	GG	GG	GG	GG	GG	GG	GG	GG	GG	AA	GG	GG	GG	GG	GG	GG	GG	GG	GG	GG	GG	GG	GG	GG	GG	GG	GG	GG	AA	GG	GG
chr6D:2945534	2945534	A/T	6D	AA	AA	AA	AA	AA	AA	AA	AA	AA	AA	AA	AA	TT	AA	TT	AA	AA	AA	AA	AA	AA	AA	AA	AA	TT	AA	AA	AA	AA	AA	AA	AA	AA	AA	AA	AA	AA	AA	AA	AA	AA	AA	AA	TT	AA	AA
chr6D:2945548	2945548	A/G	6D	AA	AA	AA	AA	AA	AA	AA	AA	AA	AA	AA	AA	GG	AA	GG	AA	AA	AA	AA	AA	AA	AA	AA	AA	GG	AA	AA	AA	AA	AA	AA	AA	AA	AA	AA	AA	AA	AA	AA	AA	AA	AA	AA	GG	AA	AA
chr1D:2948207	2948207	T/G	1D	GG	GG	GG	TT	TT	GG	TT	GT	GG	GG	GG	GG	GG	GG	GG	TT	TT	GG	TT	TT	TT	GG	TT	GG	GG	GG	GT	GG	TT	GT	TT	GT	GT	TT	TT	TT	GG	TT	TT	GT	TT	GG	TT	TT	TT	TT
chr1D:2948275	2948275	A/G	1D	GG	GG	GG	AA	AA	GG	AA	AG	GG	GG	GG	GG	GG	GG	GG	AA	AA	GG	AA	AA	AA	GG	AA	GG	GG	GG	AG	GG	AA	AG	AA	AG	AG	AA	AA	AA	GG	AA	AA	AG	AA	GG	AA	AA	AA	AA
chr6D:2952928	2952928	C/T	6D	TT	CC	TT	CC	CC	TT	CC	CT	CC	CC	TT	CC	CC	TT	CC	TT	CC	CC	CC	CC	TT	TT	TT	TT	CC	TT	CT	CT	CC	CC	CT	CC	TT	TT	TT	CC	TT	TT	CC	CT	TT	CC	CC	CC	CC	CC
chr6D:2953183	2953183	T/G	6D	GG	TT	GT	TT	TT	GG	TT	GT	TT	TT	GG	TT	TT	GG	TT	GG	TT	TT	TT	TT	GG	GG	GG	GG	TT	GG	GT	GG	TT	TT	GT	TT	GG	GG	GG	TT	GG	GG	TT	GT	GG	TT	TT	TT	TT	TT
chr6A:2957627	2957627	C/T	6A	CC	CC	CC	CC	CC	CC	CC	CC	CC	CC	CT	CC	CC	CC	CC	CC	CC	CC	CC	CC	CC	CC	CC	CC	CC	CC	CC	CC	CC	CC	CC	CC	CC	CC	CC	CC	TT	CC	CC	CC	CC	CC	CC	CC	CC	CC
chr4D:2958074	2958074	A/G	4D	AA	AA	AA	AA	AA	AA	AA	AA	AA	AA	AA	AA	AG	AA	AA	AA	AA	AA	AA	AA	AA	AA	AG	AA	AA	AA	AA	AA	AA	AA	AG	AA	AA	AA	AA	AA	AA	AA	AA	AA	AA	AA	AA	AA	AA	AA
chr4D:2958114	2958114	C/T	4D	CC	CC	CC	CC	CC	CC	CC	CC	CC	CC	CC	CC	CT	CC	CC	CC	CC	CC	CC	CC	CC	CC	CT	CC	CC	CC	CC	CC	CC	CC	CT	CC	CC	CC	CC	CC	CC	CC	CC	CC	CC	CC	CC	CC	CC	CC
chr3B:2959784	2959784	T/G	3B	GG	GG	TT	TT	TT	TT	TT	GG	TT	TT	GT	TT	TT	TT	TT	TT	GT	TT	TT	TT	TT	TT	GG	GT	TT	TT	TT	TT	TT	TT	TT	GT	TT	GG	TT	TT	TT	TT	TT	GT	GG	TT	TT	TT	TT	TT
chr3B:2959824	2959824	G/C	3B	CC	CC	GG	GG	GG	GG	GG	CC	GG	GG	GC	GG	GG	GG	GG	GG	GC	GG	GG	GG	GG	GG	CC	GC	GG	GG	GG	GG	GG	GG	GG	GC	GG	CC	GG	GG	GG	GG	GG	GC	CC	GG	GG	GG	GG	GG
chr3B:2959869	2959869	T/A	3B	AA	AA	TT	TT	TT	TT	TT	AA	TT	TT	AT	TT	TT	TT	TT	TT	AT	TT	TT	TT	TT	TT	TT	AT	TT	TT	TT	TT	TT	TT	TT	AT	TT	AA	TT	TT	TT	TT	TT	AT	AA	TT	TT	TT	TT	TT
chr2B:2963994	2963994	G/A	2B	GG	AA	GG	AA	GG	GG	GG	GG	GG	GG	GG	AA	AA	GG	GG	AA	GG	GG	GG	AG	GG	GG	GG	GG	AA	GG	AA	GG	GG	GG	AA	GG	AG	GG	GG	AA	AA	AA	AA	AA	AA	AA	AA	AA	AA	AA
chr6D:2966049	2966049	C/T	6D	CC	CC	CT	CC	CC	TT	CC	CC	CC	TT	CC	CC	CC	TT	CC	TT	CC	CC	CC	CC	TT	TT	TT	TT	CC	TT	CC	CC	CC	CC	CC	CC	CT	CC	CC	CC	CC	TT	CC	CC	CC	CC	CC	CC	CC	CC
chr2B:2972930	2972930	C/G	2B	CC	GG	GC	GG	CC	CC	CC	CC	CC	CC	CC	GG	GG	CC	CC	GG	CC	CC	CC	GC	CC	CC	CC	CC	GG	CC	GG	CC	CC	GC	GG	CC	GC	CC	CC	GG	GG	GG	GG	GG	GG	GG	GG	GG	GG	GG
chr2B:2972946	2972946	G/A	2B	GG	AA	AG	AA	GG	GG	GG	GG	GG	GG	GG	AA	AA	GG	GG	AA	GG	GG	GG	AG	GG	GG	GG	GG	AA	GG	AA	GG	GG	AG	AA	GG	AG	GG	GG	AA	AA	AA	AA	AA	AA	AA	AA	AA	AA	AA
chr2B:2972990	2972990	C/T	2B	CC	TT	CT	TT	CC	CC	CC	CC	CC	CC	CC	TT	TT	CC	CC	TT	CC	CC	CC	CT	CC	CC	CC	CC	TT	CC	TT	CC	CC	CT	TT	CC	CT	CC	CC	TT	TT	TT	TT	TT	TT	TT	TT	TT	TT	TT
chr6A:2973035	2973035	A/G	6A	AA	AA	AG	AA	AA	AA	AA	AG	AA	AA	AA	GG	AA	AA	AA	AA	AA	AA	AA	AA	AA	GG	AA	GG	AA	GG	AA	AA	AA	AA	AA	AA	AA	AA	AA	GG	AA	AA	AA	AG	GG	AA	AA	AA	AA	AA
chr2B:2973101	2973101	G/T	2B	GG	TT	GG	TT	GG	GG	GG	GG	GG	GG	GG	TT	TT	GG	GG	TT	GG	GG	GG	GT	GG	GG	GG	GG	TT	GG	TT	GG	GG	GG	TT	GG	GT	GG	GG	TT	TT	TT	TT	TT	TT	TT	TT	TT	TT	TT
chr7A:2974153	2974153	T/G	7A	TT	TT	GG	TT	TT	TT	TT	TT	TT	TT	TT	TT	TT	TT	TT	TT	TT	TT	GT	TT	TT	GG	TT	TT	TT	TT	TT	TT	TT	TT	TT	TT	TT	TT	TT	TT	TT	TT	TT	TT	TT	TT	TT	TT	TT	TT
chr6A:2995621	2995621	T/C	6A	TT	TT	TT	TT	TT	TT	TT	CC	TT	TT	CC	TT	CC	TT	TT	TT	CC	TT	TT	TT	TT	TT	CC	TT	TT	TT	TT	CT	CC	TT	CT	TT	CC	TT	TT	TT	CC	TT	CC	TT	TT	TT	TT	TT	TT	TT
chr6A:2995623	2995623	T/A	6A	TT	TT	TT	TT	TT	TT	TT	AA	TT	TT	AA	TT	AA	TT	TT	TT	AA	TT	TT	TT	TT	TT	AA	TT	TT	TT	TT	AT	AA	TT	AT	TT	AA	TT	TT	TT	AA	TT	AA	TT	TT	TT	TT	TT	TT	TT
chr6A:2995637	2995637	G/A	6A	GG	GG	GG	GG	GG	GG	GG	AA	GG	GG	AA	GG	AA	GG	GG	GG	AA	GG	GG	GG	GG	GG	AA	GG	GG	GG	GG	AG	AA	GG	AG	GG	AA	GG	GG	GG	AA	GG	AA	GG	GG	GG	GG	GG	GG	GG
chr2A:2998663	2998663	G/A	2A	GG	GG	GG	GG	GG	GG	GG	GG	AA	GG	GG	GG	GG	GG	GG	AG	GG	GG	GG	GG	GG	GG	GG	GG	AA	GG	GG	GG	GG	GG	GG	GG	GG	GG	GG	GG	GG	GG	GG	GG	GG	AA	AA	AA	AA	AA
chr6A:3006459	3006459	G/A	6A	GG	GG	GG	GG	GG	GG	GG	GG	GG	GG	AA	GG	AA	GG	GG	GG	AG	GG	GG	GG	GG	GG	AA	GG	GG	GG	GG	AA	AA	GG	AA	GG	AG	GG	GG	GG	AA	GG	AG	GG	GG	GG	GG	GG	GG	GG
chr6A:3006462	3006462	C/T	6A	CC	CC	CC	CC	CC	CC	CC	CT	CC	CC	CC	CC	CC	CC	CC	CC	CT	CC	CC	CC	CC	CC	CC	CC	CC	CC	CC	CC	CC	CC	CC	CC	CC	CC	CC	CC	CC	CC	CT	CC	CC	CC	CC	CC	CC	CC
chr6A:3006498	3006498	A/G	6A	AA	AA	AA	AA	AA	AA	AA	AG	AA	AA	GG	AA	GG	AA	AA	AA	AG	AA	AA	AA	AA	AA	GG	AA	AA	AA	AA	GG	GG	AA	GG	AA	AG	AA	AA	AA	GG	AA	AG	AA	AA	AA	AA	AA	AA	AA
chr6A:3015612	3015612	T/C	6A	TT	TT	CC	TT	TT	TT	TT	CT	TT	TT	TT	CC	TT	TT	TT	TT	TT	TT	TT	TT	TT	CC	TT	TT	TT	TT	CT	TT	TT	TT	TT	TT	TT	TT	TT	CC	TT	TT	CT	TT	CC	TT	TT	TT	TT	TT
chr6A:3015687	3015687	G/A	6A	GG	GG	GG	GG	AA	GG	GG	GG	GG	AA	GG	GG	GG	GG	GG	GG	GG	GG	GG	GG	GG	GG	GG	GG	GG	GG	GG	GG	GG	GG	GG	GG	GG	GG	GG	GG	GG	GG	GG	GG	GG	GG	GG	GG	GG	GG
chr6A:3015695	3015695	A/G	6A	AA	AA	AA	AA	AA	AA	AA	AG	AA	AA	GG	AA	GG	AA	AA	AA	GG	AA	AA	AA	AA	AA	GG	AA	AA	AA	AA	AG	GG	AA	AG	AA	AG	AA	AA	AA	GG	AA	AG	AA	AA	AA	AA	AA	AA	AA
chr3D:3030608	3030608	C/T	3D	CC	CC	TT	CC	CC	TT	CC	CT	CC	CC	TT	TT	CC	TT	CC	CC	CC	CC	CC	CC	CC	CC	CC	CC	CC	TT	TT	TT	CC	CC	CC	CC	CC	TT	CC	CC	CT	CC	CC	CC	CC	CC	CC	CC	CC	CC
chr3B:3032852	3032852	T/C	3B	TT	TT	TT	CT	TT	TT	TT	TT	TT	TT	TT	TT	TT	TT	TT	TT	TT	CC	TT	TT	TT	TT	TT	TT	TT	TT	TT	TT	TT	TT	TT	TT	TT	TT	TT	TT	TT	CC	TT	TT	TT	TT	TT	TT	TT	TT
chr3B:3042842	3042842	T/C	3B	TT	TT	TT	TT	TT	TT	TT	CT	TT	TT	TT	TT	TT	TT	TT	TT	CT	TT	TT	TT	TT	TT	CT	TT	TT	TT	TT	TT	TT	TT	TT	TT	TT	TT	TT	TT	TT	TT	TT	TT	TT	TT	TT	TT	TT	TT
chr3B:3042857	3042857	G/A	3B	GG	GG	GG	GG	GG	GG	GG	AG	GG	GG	GG	GG	GG	GG	GG	GG	AG	GG	GG	GG	GG	GG	AG	GG	GG	GG	GG	GG	GG	GG	GG	GG	GG	GG	GG	GG	GG	GG	GG	GG	GG	GG	GG	GG	GG	GG
chr3B:3042866	3042866	G/A	3B	GG	GG	GG	GG	GG	GG	GG	AG	GG	GG	GG	GG	GG	GG	GG	GG	AG	GG	GG	GG	GG	GG	AG	GG	GG	GG	GG	GG	GG	GG	GG	GG	GG	GG	GG	GG	GG	GG	GG	GG	GG	GG	GG	GG	GG	GG
chr6D:3047738	3047738	C/T	6D	CC	TT	CT	TT	TT	CC	TT	CT	TT	CC	CC	TT	TT	CC	TT	CC	TT	TT	TT	TT	CC	CC	CC	CC	TT	CC	CT	CC	TT	TT	CT	TT	CC	CC	CC	TT	CC	CC	CC	CT	CC	TT	TT	TT	TT	TT
chr6D:3047846	3047846	A/T	6D	AA	TT	AT	TT	TT	AA	TT	AT	TT	AA	AA	TT	TT	AA	TT	AA	TT	TT	TT	TT	AA	AA	AA	AA	TT	AA	AT	AA	TT	TT	AT	TT	AA	AA	AA	TT	AA	AA	AA	AT	AA	TT	TT	TT	TT	TT
chr6D:3048062	3048062	C/T	6D	TT	CC	CT	CC	CC	TT	CC	CT	CC	TT	TT	CC	CC	TT	CC	TT	CC	CC	CC	CC	TT	TT	TT	TT	CC	TT	CT	TT	CC	CC	CT	CC	TT	TT	TT	CC	TT	TT	TT	CT	TT	CC	CC	CC	CC	CC
chr6D:3048079	3048079	A/G	6D	AA	GG	AG	GG	GG	AA	GG	AA	GG	AA	AA	GG	GG	AA	GG	AA	GG	GG	GG	GG	AA	AA	AA	AA	GG	AA	AG	AA	GG	GG	AG	GG	AA	AA	AA	GG	AA	AA	AA	AG	AA	GG	GG	GG	GG	GG
chr6D:3048717	3048717	T/C	6D	TT	CC	CT	CC	CC	TT	CC	TT	CC	TT	TT	CC	CC	TT	CC	TT	CC	CC	CC	CC	TT	TT	TT	TT	CC	TT	CT	TT	CC	CC	CT	CC	TT	TT	TT	CC	TT	TT	TT	CT	TT	CC	CC	CC	CC	CC
chr5A:3052183	3052183	C/T	5A	CC	CC	CC	CC	CC	CC	CC	CC	CC	CC	CC	TT	CC	CC	TT	CC	CC	CC	CC	CC	CC	CC	CC	CC	CC	CC	CC	CT	CC	TT	CC	CC	CC	CC	CC	CC	CC	CC	CT	CC	CC	CC	CC	CC	CC	CC
chr5A:3052219	3052219	G/A	5A	GG	GG	GG	GG	GG	GG	GG	GG	GG	GG	GG	AA	GG	GG	AA	GG	GG	GG	GG	GG	GG	GG	GG	GG	GG	GG	GG	AG	GG	AA	GG	GG	GG	GG	GG	GG	GG	GG	AG	GG	GG	GG	GG	GG	GG	GG
chr5A:3052222	3052222	G/A	5A	GG	GG	AG	GG	GG	GG	GG	GG	GG	GG	GG	GG	GG	GG	GG	GG	GG	GG	AA	AA	GG	GG	GG	GG	GG	GG	GG	GG	GG	GG	GG	GG	GG	GG	GG	GG	GG	GG	GG	GG	GG	GG	GG	GG	GG	GG
chr5A:3052286	3052286	A/G	5A	AA	AA	AA	AA	AA	AA	AA	AA	AA	AA	AA	GG	AA	AA	GG	AA	AA	AA	AA	AA	AA	AA	AA	AA	AA	AA	AA	AG	AA	GG	AA	AA	AA	AA	AA	AA	AA	AA	AG	AA	AA	AA	AA	AA	AA	AA
chr5A:3063142	3063142	C/G	5A	CC	CC	GG	CC	CC	CC	GG	CC	CC	CC	CC	CC	CC	GG	CC	CC	CC	GG	CC	CC	CC	CC	GG	CC	CC	GG	CC	GC	CC	CC	CC	CC	GC	CC	CC	GG	CC	CC	GG	GC	CC	CC	CC	CC	CC	CC
chr5A:3063175	3063175	A/G	5A	AA	AA	GG	AA	AA	AA	GG	AA	AA	AA	AA	AA	AA	GG	AA	AA	AA	GG	GG	GG	AA	AA	GG	AA	AA	GG	AA	AG	AA	AA	AA	AA	AG	AA	AA	GG	AA	AA	AG	AG	AA	AA	AA	AA	AA	AA
chr5A:3063208	3063208	G/A	5A	GG	GG	GG	AG	GG	GG	GG	AA	GG	GG	GG	GG	AA	GG	GG	AA	AG	GG	GG	GG	GG	GG	GG	GG	GG	GG	GG	GG	AA	GG	GG	GG	GG	GG	GG	GG	AA	GG	GG	AG	AA	GG	GG	GG	GG	GG
chr5A:3063221	3063221	G/A	5A	GG	GG	AG	GG	GG	GG	AA	GG	GG	GG	GG	GG	GG	AA	GG	GG	GG	AA	GG	GG	GG	GG	AA	GG	GG	AA	GG	AG	GG	GG	GG	GG	AG	GG	GG	AA	GG	GG	AG	AG	GG	GG	GG	GG	GG	GG
chr5A:3063223	3063223	T/C	5A	TT	TT	CT	TT	TT	TT	TT	TT	TT	TT	TT	TT	TT	TT	TT	TT	TT	TT	CC	CC	TT	TT	TT	TT	TT	TT	TT	TT	TT	TT	TT	TT	TT	TT	TT	TT	TT	TT	TT	TT	TT	TT	TT	TT	TT	TT
chr5A:3063238	3063238	C/T	5A	CC	CC	CT	CC	CC	CC	CC	CC	CC	CC	CC	CC	CC	CC	CC	CC	CC	CC	TT	TT	CC	CC	CC	CC	CC	CC	CC	CC	CC	CC	CC	CC	CC	CC	CC	CC	CC	CC	CC	CC	CC	CC	CC	CC	CC	CC
chr5A:3063253	3063253	G/T	5A	GG	GG	GT	GG	GG	GG	GG	GG	GG	GG	GG	GG	GG	GG	GG	GG	GG	GG	TT	TT	GG	GG	GG	GG	GG	GG	GG	GG	GG	GG	GG	GG	GG	GG	GG	GG	GG	GG	GG	GG	GG	GG	GG	GG	GG	GG
chr1B:3082562	3082562	C/T	1B	CT	TT	TT	TT	TT	CC	TT	CC	CC	TT	CC	TT	TT	CC	CC	CC	CC	TT	CC	TT	CC	CC	TT	CC	CC	CC	CC	CC	TT	TT	TT	CT	CC	CC	TT	CC	TT	CC	CC	CC	TT	CC	CC	CC	CC	CC
chr1B:3082602	3082602	C/T	1B	CC	CC	CC	CC	CC	TT	CC	CC	CT	CC	TT	CC	CC	TT	CC	TT	TT	CC	CC	CC	CC	TT	CC	CC	CC	CC	TT	CC	CC	CC	CC	CT	TT	CT	TT	TT	CC	TT	CC	CC	CC	TT	CC	TT	CT	TT
chr1B:3089295	3089295	T/G	1B	GT	TT	TT	TT	TT	TT	TT	TT	TT	TT	TT	TT	TT	TT	TT	TT	TT	TT	TT	TT	TT	TT	TT	TT	TT	TT	TT	TT	TT	TT	TT	GT	TT	TT	TT	TT	TT	TT	TT	GT	TT	TT	TT	TT	TT	TT
chr1B:3089331	3089331	G/A	1B	AA	GG	GG	GG	GG	AG	GG	GG	AA	GG	AG	GG	AG	GG	GG	GG	AA	GG	GG	GG	GG	GG	GG	GG	GG	GG	AA	GG	GG	GG	GG	AG	GG	AA	GG	GG	GG	GG	GG	AG	GG	AG	GG	AA	AA	AA
chr6D:3132672	3132672	A/G	6D	AA	GG	GG	GG	GG	AA	GG	AA	AA	AA	AA	GG	GG	AA	GG	AA	GG	GG	GG	GG	AA	AA	AA	AA	AA	AA	AG	AA	GG	AG	AG	GG	AA	AA	AA	GG	AA	AA	AA	AA	AA	AA	AA	AA	AA	AA
chr6D:3137501	3137501	T/G	6D	GG	TT	GG	TT	TT	GG	TT	GT	TT	GG	GG	TT	TT	GG	TT	GG	TT	TT	TT	TT	GG	GG	GG	GG	TT	GG	GG	GG	TT	TT	GT	TT	GG	GG	GG	TT	GG	GG	GG	GT	GG	TT	TT	TT	TT	TT
chr7B:3138520	3138520	C/T	7B	TT	CC	CT	CC	CC	TT	CC	CC	TT	TT	CC	CC	TT	CC	CC	CC	CC	CC	CC	CC	CC	TT	TT	TT	CC	CC	CT	CC	CC	CC	CT	CC	CT	CT	CC	CC	TT	TT	CC	CC	TT	CC	CC	CC	CC	CC
chr6A:3145724	3145724	C/A	6A	CC	CC	AC	CC	CC	CC	CC	AC	CC	CC	CC	AA	CC	CC	CC	CC	CC	CC	CC	CC	CC	AA	CC	CC	CC	CC	AC	CC	CC	CC	CC	CC	CC	CC	CC	AA	CC	CC	AC	CC	AA	CC	CC	CC	CC	CC
chr6A:3145763	3145763	T/A	6A	AA	AA	AT	AA	TT	TT	TT	AA	TT	AA	TT	AA	TT	AA	TT	TT	TT	TT	TT	TT	TT	AA	TT	AA	TT	AA	AT	TT	TT	AT	TT	AA	TT	AA	TT	AA	TT	TT	AT	AA	AA	TT	TT	TT	TT	TT
chr1B:3163185	3163185	C/G	1B	CC	CC	CC	CC	CC	GG	CC	CC	GG	CC	GG	CC	GC	GG	CC	GG	GC	CC	CC	CC	CC	GC	CC	CC	CC	CC	CC	CC	CC	CC	CC	CC	GG	GC	GG	GG	CC	GG	CC	GC	CC	GG	CC	GG	GG	GG
chr1B:3163203	3163203	A/C	1B	AA	AA	AA	AA	AA	CC	AA	AA	CC	AA	CC	AA	AC	CC	AA	CC	AC	AA	AA	AA	AA	AC	AA	AA	AA	AA	AA	AA	AA	AA	AA	AA	CC	AC	CC	CC	AA	CC	AA	AC	AA	CC	AA	CC	CC	CC
chr5A:3164242	3164242	T/G	5A	TT	TT	GG	TT	TT	TT	GG	TT	TT	TT	TT	TT	TT	TT	TT	TT	TT	GG	TT	TT	TT	TT	GG	TT	TT	TT	TT	TT	TT	TT	TT	TT	GT	TT	TT	GG	TT	TT	TT	TT	TT	TT	TT	TT	TT	TT
chr1D:3171388	3171388	A/G	1D	AA	AA	AA	AA	AA	AA	AA	AA	AA	AA	AA	AA	AA	AA	AA	AA	AA	AA	AA	AA	AA	AA	AA	AA	AA	AA	AA	AA	AA	AA	AA	AA	AA	AA	AA	AA	AA	AA	AA	AA	AA	AA	AA	AA	AA	AA
chr6A:3206625	3206625	C/G	6A	GG	GG	GC	GG	CC	CC	CC	GC	CC	CC	CC	GG	CC	GG	CC	CC	CC	CC	CC	CC	CC	GG	CC	GG	CC	GG	GC	CC	CC	GC	CC	GG	CC	GC	CC	GG	CC	CC	GC	GG	GG	CC	CC	CC	CC	CC
chr6A:3206631	3206631	A/G	6A	AA	AA	AA	AA	AA	AA	AA	AG	AA	AA	GG	AA	GG	AA	AA	AA	GG	AA	AA	AA	AA	AA	GG	AA	AA	AA	AA	AG	GG	AA	AG	AA	AG	AA	AA	AA	GG	AA	AG	AA	AA	AA	AA	AA	AA	AA
chr6A:3206680	3206680	G/T	6A	GG	GG	GT	GG	GG	TT	GG	GG	GG	GG	TT	GG	TT	GG	TT	GT	TT	TT	TT	TT	TT	GG	TT	GG	GG	GG	GT	TT	TT	GG	TT	GG	GT	GT	TT	GG	TT	GG	GT	GG	GG	GG	GG	GG	GG	GG
chr6A:3206711	3206711	G/A	6A	GG	GG	AG	GG	GG	AA	GG	GG	GG	GG	AA	GG	GG	GG	AA	AG	AA	AA	AA	AA	AA	GG	AA	GG	GG	GG	AG	AA	AA	GG	AA	GG	AG	AG	AA	GG	AA	GG	AG	GG	GG	GG	GG	GG	GG	GG
chr6A:3206784	3206784	G/T	6A	GG	GG	GT	GG	GG	TT	GG	GG	GG	GG	TT	GG	TT	GG	TT	GT	TT	TT	TT	TT	TT	GG	TT	GG	GG	GG	GT	TT	TT	GG	TT	GG	GT	GT	TT	GG	TT	GG	GT	GG	GG	GG	GG	GG	GG	GG
chr6A:3207065	3207065	C/A	6A	CC	CC	AC	CC	CC	AA	CC	CC	CC	CC	CC	CC	CC	CC	AA	AC	CC	AA	AA	AA	AA	CC	CC	CC	CC	CC	AC	AC	CC	CC	AC	CC	CC	AC	AA	CC	CC	CC	CC	CC	CC	CC	CC	CC	CC	CC
chr6A:3207138	3207138	G/A	6A	GG	GG	GG	GG	GG	GG	GG	GG	GG	GG	AA	GG	GG	GG	GG	GG	AA	GG	GG	GG	GG	GG	AA	GG	GG	GG	GG	AG	AA	GG	AG	GG	AG	GG	GG	GG	AA	GG	AG	GG	GG	GG	GG	GG	GG	GG
chr6A:3207159	3207159	G/C	6A	GG	GG	GG	GG	GG	GG	GG	GG	GG	GG	CC	GG	GG	GG	GG	GG	CC	GG	GG	GG	GG	GG	CC	GG	GG	GG	GG	GC	CC	GG	GC	GG	GC	GG	GG	GG	CC	GG	GC	GG	GG	GG	GG	GG	GG	GG
chr2B:3208634	3208634	C/G	2B	CC	CC	GC	CC	CC	CC	CC	CC	CC	CC	CC	CC	CC	CC	CC	CC	CC	CC	CC	GC	GG	CC	CC	CC	CC	CC	CC	CC	CC	CC	CC	CC	CC	CC	CC	CC	CC	CC	CC	CC	CC	CC	CC	CC	CC	CC
chr7D:3214638	3214638	G/A	7D	GG	GG	GG	GG	GG	AG	GG	GG	GG	GG	GG	GG	GG	AG	GG	GG	AG	AA	GG	GG	GG	GG	GG	GG	GG	GG	GG	GG	GG	GG	AA	GG	GG	GG	AA	GG	GG	AA	GG	AG	GG	GG	GG	GG	GG	GG
chr7D:3214654	3214654	G/C	7D	GG	GG	GG	GG	GG	GC	GG	GG	GG	GG	GG	GG	GG	GC	GG	GG	GC	CC	GG	GG	GG	GG	GG	GG	GG	GG	GG	GG	GG	GG	CC	GG	GG	GG	CC	GG	GG	CC	GG	GG	GG	GG	GG	GG	GG	GG
chr7D:3214665	3214665	A/T	7D	AA	AA	AA	AA	AA	AT	AA	AA	AA	AA	AA	AA	AA	AT	AA	AA	AT	TT	AA	AA	AA	AA	AA	AA	AA	AA	AA	AA	AA	AA	TT	AA	AA	AA	TT	AA	AA	TT	AA	AT	AA	AA	AA	AA	AA	AA
chr3D:3218208	3218208	T/A	3D	TT	TT	AT	TT	TT	AA	TT	AT	TT	TT	AA	AA	TT	AA	TT	TT	TT	TT	TT	TT	TT	TT	TT	TT	TT	AA	AT	AA	TT	TT	TT	TT	TT	AT	TT	TT	AT	TT	TT	AT	TT	TT	TT	TT	TT	TT
chr3D:3218263	3218263	T/A	3D	TT	TT	AT	TT	TT	AA	TT	AT	TT	TT	AA	AA	TT	AA	TT	TT	TT	TT	TT	TT	TT	TT	TT	TT	TT	AA	TT	AA	TT	TT	TT	TT	TT	TT	TT	TT	AT	TT	TT	AT	TT	TT	TT	TT	TT	TT
chr3D:3218275	3218275	C/A	3D	CC	CC	AC	CC	CC	AA	CC	AC	CC	CC	AA	AA	CC	AA	CC	CC	CC	CC	CC	CC	CC	CC	CC	CC	CC	AA	CC	AA	CC	CC	CC	CC	CC	CC	CC	CC	AC	CC	CC	AC	CC	CC	CC	CC	CC	CC
chr3D:3218295	3218295	G/A	3D	GG	GG	AG	GG	GG	AA	GG	AG	GG	GG	AA	AA	GG	AA	GG	GG	GG	GG	GG	GG	GG	GG	GG	GG	GG	AA	GG	AA	GG	GG	GG	GG	GG	GG	GG	GG	AG	GG	GG	AG	GG	GG	GG	GG	GG	GG
chr3D:3218303	3218303	T/C	3D	TT	TT	CT	TT	TT	CC	TT	CT	TT	TT	CC	CC	TT	CC	TT	TT	TT	TT	TT	TT	TT	TT	TT	TT	TT	CC	TT	CC	TT	TT	TT	TT	TT	CT	TT	TT	CT	TT	TT	CT	TT	TT	TT	TT	TT	TT
chr4A:3220530	3220530	G/C	4A	GG	GG	GG	GG	CC	GG	GG	GG	GG	GG	CC	GG	GG	GG	CC	GG	GG	GG	GG	CC	GG	GG	GG	GG	CC	GG	GG	GG	GG	GC	GG	GC	GG	GG	GG	GG	GG	GG	GG	GG	GG	CC	CC	CC	GG	GG
chr1B:3222686	3222686	C/G	1B	CC	CC	CC	CC	CC	CC	CC	CC	CC	CC	CC	CC	CC	CC	CC	CC	GG	GG	CC	CC	CC	CC	CC	GC	CC	CC	CC	CC	CC	CC	CC	CC	CC	CC	GC	CC	CC	CC	CC	CC	CC	CC	CC	CC	CC	CC
chr1B:3222722	3222722	T/C	1B	TT	TT	TT	TT	TT	TT	TT	TT	TT	TT	TT	TT	TT	TT	TT	TT	CC	CC	TT	TT	TT	TT	TT	CT	TT	TT	TT	TT	TT	TT	TT	TT	TT	TT	CT	TT	TT	TT	TT	TT	TT	TT	TT	TT	TT	TT
chr1B:3222731	3222731	A/G	1B	AA	AA	AA	AA	AA	AA	AA	AA	AA	AA	AA	AA	AA	AA	AA	AA	GG	GG	AA	AA	AA	AA	AA	AG	AA	AA	AA	AA	AA	AA	AA	AA	AA	AA	AG	AA	AA	AA	AA	AA	AA	AA	AA	AA	AA	AA
chr1B:3222732	3222732	C/T	1B	CC	CC	CC	CC	CC	CC	CC	CC	CC	CC	CC	CC	CC	CC	CC	CC	TT	TT	CC	CC	CC	CC	CC	CT	CC	CC	CC	CC	CC	CC	CC	CC	CC	CC	CT	CC	CC	CC	CC	CC	CC	CC	CC	CC	CC	CC
chr3B:3225419	3225419	C/T	3B	CC	CC	CC	CC	CC	CC	CC	CT	CC	CC	CC	CC	CC	CC	CC	CC	CT	CC	CC	CC	CC	CC	TT	CC	CC	CC	CC	CC	CC	CC	CC	CC	CC	CC	CC	CC	CC	CC	CC	CC	CC	CC	CC	CC	CC	CC
chr6A:3238425	3238425	G/A	6A	GG	GG	GG	GG	AA	GG	AA	AG	AA	AA	AG	GG	AA	GG	GG	GG	GG	GG	GG	GG	GG	GG	GG	GG	AA	GG	GG	GG	GG	GG	GG	GG	GG	GG	GG	GG	AA	AA	GG	GG	GG	AA	AA	AA	AA	AA
chr6A:3238444	3238444	C/T	6A	CC	CC	CT	CC	CC	TT	CC	CC	CC	CC	CT	CC	CC	CC	TT	TT	TT	TT	TT	TT	TT	CC	TT	CC	CC	CC	CT	TT	TT	CT	TT	CC	TT	CT	TT	CC	CC	CC	TT	CC	CC	CC	CC	CC	CC	CC
chr6A:3238445	3238445	C/T	6A	CC	CC	CC	CC	TT	CC	TT	CC	TT	TT	CC	CC	CC	CC	CC	CC	CC	CC	CC	CC	CC	CC	CC	CC	TT	CC	CC	CC	CC	CC	CC	CC	CC	CC	CC	CC	CC	TT	CC	CC	CC	TT	TT	TT	TT	TT
chr6A:3238491	3238491	C/A	6A	CC	CC	AC	CC	CC	AA	CC	CC	CC	CC	AC	CC	CC	CC	AA	AA	AA	AA	AA	AA	AA	CC	AA	CC	CC	CC	AC	AA	AA	AC	AA	CC	AA	AC	AA	CC	CC	CC	AA	CC	CC	CC	CC	CC	CC	CC
chr6A:3238498	3238498	A/G	6A	AA	AA	AG	AA	AA	AA	AA	AG	AA	AA	AA	GG	AA	AA	AA	AA	AA	AA	AA	AA	AA	GG	AA	AA	AA	AA	AG	AA	AA	AA	AA	AA	AA	AA	AA	GG	AA	AA	AA	AA	GG	AA	AA	AA	AA	AA
chr6A:3238509	3238509	T/C	6A	TT	TT	CT	TT	TT	TT	TT	CT	TT	TT	TT	CC	TT	TT	TT	TT	TT	TT	TT	TT	TT	CC	TT	TT	TT	TT	CT	TT	TT	TT	TT	TT	TT	TT	TT	CC	TT	TT	TT	TT	CC	TT	TT	TT	TT	TT
chr6A:3238526	3238526	T/C	6A	TT	TT	CT	TT	TT	CC	TT	TT	TT	TT	CT	TT	TT	TT	CC	CC	CC	CC	CC	CC	CC	TT	CC	TT	TT	TT	CT	CC	CC	CT	CC	TT	CC	CT	CC	TT	TT	TT	CC	TT	TT	TT	TT	TT	TT	TT
chr6A:3238540	3238540	A/G	6A	AA	AA	AA	AA	GG	AA	GG	AA	GG	GG	AA	AA	AA	AA	AA	AA	AA	AA	AA	AA	AA	AA	AA	AA	GG	AA	AA	AA	AA	AA	AA	AA	AA	AA	AA	AA	AA	GG	AA	AA	AA	GG	GG	GG	GG	GG
chr6A:3238565	3238565	G/C	6A	GG	GG	CC	GG	GG	CC	GG	GG	GG	GG	GC	GG	GG	GG	CC	CC	CC	CC	CC	CC	CC	GG	CC	GG	GG	GG	GC	CC	CC	GC	CC	GG	CC	GC	CC	GG	GG	GG	CC	GG	GG	GG	GG	GG	GG	GG
chr6A:3240288	3240288	T/A	6A	TT	TT	TT	TT	AA	TT	AA	TT	AA	AA	TT	TT	TT	TT	TT	TT	TT	TT	TT	TT	TT	TT	TT	TT	AA	TT	TT	TT	TT	TT	TT	TT	AT	TT	TT	TT	TT	AA	TT	TT	TT	AA	AA	AA	AA	AA
chr6A:3240301	3240301	C/T	6A	CC	CC	CC	CC	TT	CC	TT	CC	TT	TT	CC	CC	CC	CC	CC	CC	CC	CC	CC	CC	CC	CC	CC	CC	TT	CC	CC	CC	CC	CC	CC	CC	CT	CC	CC	CC	CC	TT	CC	CC	CC	TT	TT	TT	TT	TT
chr6A:3240355	3240355	G/A	6A	GG	GG	GG	GG	GG	GG	GG	AG	GG	GG	GG	AA	GG	GG	GG	GG	GG	GG	GG	GG	GG	AA	GG	GG	GG	GG	AG	GG	GG	GG	AG	GG	GG	GG	GG	AA	GG	GG	GG	GG	AA	GG	GG	GG	GG	GG
chr6A:3240613	3240613	T/G	6A	TT	TT	TT	TT	GG	TT	GG	TT	GG	GG	TT	TT	TT	TT	TT	TT	TT	TT	TT	TT	TT	TT	TT	TT	GG	TT	TT	TT	TT	TT	TT	TT	GT	TT	TT	TT	TT	GG	TT	TT	TT	GG	GG	GG	GG	GG
chr6A:3240682	3240682	G/A	6A	GG	GG	GG	GG	AA	GG	AA	GG	AA	AA	GG	GG	GG	GG	GG	GG	GG	GG	GG	GG	GG	GG	GG	GG	AA	GG	GG	GG	GG	GG	GG	GG	AG	GG	GG	GG	GG	AA	GG	GG	GG	AA	AA	AA	AA	AA
chr6A:3240690	3240690	T/G	6A	GG	TT	TT	TT	GG	TT	GG	TT	GG	GG	TT	TT	TT	TT	TT	TT	TT	TT	TT	TT	TT	TT	TT	TT	GG	TT	TT	TT	TT	TT	TT	TT	GT	TT	TT	TT	TT	GG	TT	TT	TT	GG	GG	GG	GG	GG
chr4B:3243563	3243563	T/G	4B	TT	GT	TT	TT	TT	TT	TT	TT	TT	TT	TT	TT	TT	TT	TT	TT	TT	TT	TT	TT	TT	TT	TT	TT	TT	TT	TT	TT	TT	TT	TT	TT	TT	TT	TT	TT	TT	TT	GG	TT	TT	TT	TT	TT	TT	TT
chr4B:3243595	3243595	T/C	4B	TT	CC	TT	TT	TT	TT	TT	TT	TT	TT	TT	TT	TT	TT	TT	TT	TT	TT	TT	TT	TT	TT	TT	TT	TT	TT	TT	TT	TT	TT	TT	TT	TT	TT	TT	TT	TT	TT	CC	TT	TT	TT	TT	TT	TT	TT
chr4B:3245719	3245719	G/A	4B	AG	GG	GG	GG	GG	GG	GG	GG	AA	GG	GG	GG	GG	GG	GG	GG	GG	AG	GG	GG	GG	GG	GG	GG	GG	GG	GG	GG	GG	GG	GG	GG	GG	GG	GG	GG	GG	GG	GG	GG	GG	GG	AG	AG	GG	AG
chr3B:3248916	3248916	T/A	3B	AA	AA	TT	TT	TT	TT	TT	TT	TT	TT	AT	TT	TT	TT	TT	TT	TT	TT	TT	TT	TT	TT	TT	TT	TT	TT	TT	TT	TT	AT	AT	TT	TT	AA	TT	TT	TT	TT	TT	AT	AA	TT	TT	TT	TT	TT
chr1B:3256749	3256749	G/C	1B	GG	CC	GG	CC	GG	GG	CC	GC	GG	GG	GG	CC	GG	GG	GG	GG	CC	CC	GG	GC	CC	GG	CC	GG	CC	GG	GG	CC	CC	GG	GG	GG	GG	GG	GG	GG	GC	GG	CC	GG	GG	GG	CC	GG	GG	GG
chr1B:3269945	3269945	G/A	1B	GG	AA	GG	AG	GG	GG	GG	GG	GG	GG	AG	AA	GG	AA	GG	AA	AA	AA	GG	GG	AA	AA	GG	AG	AA	GG	GG	AG	GG	GG	GG	GG	AA	GG	GG	AA	GG	AA	AG	GG	GG	GG	GG	GG	GG	GG
chr4A:3278096	3278096	C/T	4A	CC	CC	CC	CC	CC	CC	CC	CT	CC	CC	TT	CC	CC	CC	TT	CC	CC	CC	CC	TT	CC	CC	CC	CC	TT	CC	CC	CC	CC	CT	CC	CT	CC	CC	TT	CC	CC	CC	TT	CT	CC	TT	TT	TT	CC	CC
chr7A:3285318	3285318	A/G	7A	GG	GG	AA	AA	AA	AG	AA	GG	GG	GG	AA	AA	GG	AA	AA	AA	AA	AA	AA	AA	AA	AA	GG	GG	GG	AA	AA	AG	GG	AA	AA	GG	GG	AA	AA	AA	AA	AA	AA	AA	AA	AG	GG	GG	GG	GG
chr7A:3285347	3285347	C/T	7A	TT	TT	CC	CC	CC	CT	CC	TT	TT	TT	CC	CC	TT	CC	CC	CC	CC	CC	CC	CC	CC	CC	TT	TT	TT	CC	CC	CT	TT	CC	CC	TT	TT	CC	CC	CC	CC	CC	CC	CC	CC	CT	TT	TT	TT	TT
chr7A:3285393	3285393	C/A	7A	AA	AA	CC	CC	CC	AC	CC	AA	AA	AA	CC	CC	AA	CC	CC	CC	CC	CC	CC	CC	CC	CC	AA	AA	AA	CC	CC	AC	AA	CC	CC	AA	AA	CC	CC	CC	CC	CC	CC	CC	CC	AC	AA	AA	AA	AA
chr7A:3285433	3285433	C/G	7A	GG	GG	CC	CC	CC	GC	CC	GG	GG	GG	CC	CC	GG	CC	CC	CC	CC	CC	CC	CC	CC	CC	GG	GG	GG	CC	CC	GC	GG	CC	CC	GG	GG	CC	CC	CC	CC	CC	CC	CC	CC	GC	GG	GG	GG	GG
chr7A:3285443	3285443	G/A	7A	AA	AA	GG	GG	GG	AG	GG	AA	AA	AA	GG	GG	AA	GG	GG	GG	GG	GG	GG	GG	GG	GG	AA	AA	AA	GG	GG	AG	AA	GG	GG	AA	AA	GG	GG	GG	GG	GG	GG	GG	GG	AG	AA	AA	AA	AA
chr7A:3287077	3287077	C/A	7A	CC	CC	CC	CC	CC	CC	CC	CC	CC	CC	CC	CC	CC	CC	CC	CC	CC	CC	CC	CC	AA	CC	CC	CC	CC	AA	CC	CC	CC	CC	CC	CC	CC	CC	CC	CC	CC	AA	CC	CC	CC	CC	CC	CC	CC	CC
chr4B:3287916	3287916	A/C	4B	AA	AA	AA	AA	AA	AA	AA	AA	AA	AA	AA	AA	AA	AA	AA	AA	AA	AA	AA	AA	AA	AA	AA	AA	AA	AA	AA	AA	AA	AA	AA	AA	AA	AA	AA	CC	AA	AA	AA	AA	AA	AA	CC	AA	AA	AA
chr1D:3302117	3302117	C/T	1D	CC	CC	CC	CC	CC	CC	CC	CC	CC	CC	CC	CC	CC	CC	CC	CC	CC	CC	CC	CC	CC	TT	CC	CT	TT	CC	CC	CT	CC	CC	CC	CC	CC	CC	CC	CC	CC	CC	CC	CC	CC	CT	CC	CC	CC	CC
chr2B:3307913	3307913	A/G	2B	AA	AA	AG	AA	AA	AA	AA	AA	AA	AA	AA	AA	AA	AA	AA	AA	AA	AA	AA	AG	GG	AA	AA	AA	AA	AA	AA	AA	AA	AA	AA	AA	AA	AA	AA	AA	AA	AA	AA	AA	AA	AA	AA	AA	AA	AA
chr6A:3310099	3310099	T/G	6A	TT	TT	GT	TT	GG	TT	TT	GG	TT	GG	GT	GG	GG	TT	GG	TT	TT	TT	TT	TT	GG	GG	GG	GG	TT	GG	GT	GG	GG	TT	GG	TT	TT	TT	GG	GG	GG	TT	TT	GG	GG	TT	TT	TT	TT	TT
chr6A:3310120	3310120	C/A	6A	CC	CC	AC	CC	AA	CC	CC	AA	CC	AA	AC	AA	AA	CC	AA	CC	CC	CC	CC	CC	AA	AA	AA	AA	CC	AA	AC	AA	AA	CC	AA	CC	CC	CC	AA	AA	AA	CC	CC	AA	AA	CC	CC	CC	CC	CC
chr6A:3310132	3310132	G/A	6A	GG	GG	AG	GG	AA	GG	GG	AA	GG	AA	AG	AA	AA	GG	AA	GG	GG	GG	GG	GG	AA	AA	AA	AA	GG	AA	AG	AA	AA	GG	AA	GG	GG	GG	AA	AA	AA	GG	GG	AA	AA	GG	GG	GG	GG	GG
chr6A:3310204	3310204	G/A	6A	GG	GG	AG	GG	AA	GG	GG	AA	GG	AA	AG	AA	AA	GG	AA	GG	GG	GG	GG	GG	AA	AA	AA	AA	GG	AA	AG	AA	AA	GG	AA	GG	GG	GG	AA	AA	AA	GG	GG	AA	AA	GG	GG	GG	GG	GG
chr6A:3310263	3310263	T/C	6A	TT	TT	CT	TT	CC	TT	TT	CC	TT	CC	TT	CC	CC	TT	CC	TT	TT	TT	TT	TT	CC	CC	CC	CC	TT	CC	CT	CC	CC	TT	CC	TT	TT	TT	CC	CC	CC	TT	TT	CC	CC	TT	TT	TT	TT	TT
chr6A:3310283	3310283	T/C	6A	TT	TT	CT	TT	CC	TT	TT	CC	TT	CC	CT	CC	CC	TT	CC	TT	TT	TT	TT	TT	CC	CC	CC	CC	TT	CC	CT	CC	CC	TT	CC	TT	TT	TT	CC	CC	CC	TT	TT	CC	CC	TT	TT	TT	TT	TT
chr1D:3324483	3324483	C/A	1D	CC	CC	AC	CC	AA	CC	CC	AC	CC	AA	CC	CC	AA	CC	CC	AC	CC	CC	CC	CC	AA	CC	CC	CC	CC	CC	CC	CC	CC	CC	AC	AC	AA	CC	AA	CC	CC	CC	CC	CC	CC	CC	CC	CC	CC	CC
chr1D:3324503	3324503	T/C	1D	TT	TT	CT	TT	CC	TT	TT	CT	TT	CC	TT	TT	CC	TT	TT	CT	TT	TT	TT	TT	CC	TT	TT	TT	TT	TT	TT	TT	TT	TT	CT	CT	CC	TT	CC	TT	TT	TT	TT	TT	TT	TT	TT	TT	TT	TT
chr2A:3337858	3337858	G/C	2A	GG	GG	GG	GG	GG	GG	GG	GG	GG	GC	GG	GG	GG	GG	CC	GC	GG	GG	GG	GG	GG	GG	GG	GG	GG	GG	GG	GG	GG	GG	GG	GG	CC	CC	GG	GG	GG	CC	GG	GC	GG	GG	GG	GG	GG	GG
chr6D:3347101	3347101	A/G	6D	GG	AA	AA	AA	AA	GG	AA	AA	AA	GG	GG	AA	AA	GG	AA	GG	AA	AA	AA	AA	GG	GG	GG	GG	AA	GG	AG	GG	AA	AA	AG	AA	GG	GG	GG	AA	GG	GG	GG	AA	GG	AA	AA	AA	AA	AA
chr6D:3347147	3347147	C/G	6D	GG	CC	CC	CC	CC	GG	CC	CC	CC	GG	GG	CC	CC	GG	CC	GG	CC	CC	CC	CC	GG	GG	GG	GG	CC	GG	GC	GG	CC	CC	GC	CC	GG	GG	GG	CC	GG	GG	GG	CC	GG	CC	CC	CC	CC	CC
chr1D:3351048	3351048	G/A	1D	GG	GG	AG	GG	AA	GG	GG	AG	GG	AA	GG	GG	AA	GG	GG	GG	GG	GG	GG	GG	AA	GG	GG	GG	GG	GG	GG	GG	GG	GG	AG	AG	AA	GG	AA	GG	GG	GG	GG	AG	GG	GG	GG	GG	GG	GG
chr1D:3351097	3351097	C/T	1D	CC	CC	CT	CC	TT	CC	CC	CT	CC	TT	CC	CC	TT	CC	CC	CC	CC	TT	CC	CC	TT	CC	CC	CC	CC	CC	CC	CC	CC	CC	CT	CT	TT	CC	TT	CC	CC	CC	CC	CT	CC	CC	CC	CC	CC	CC
chr4A:3360554	3360554	C/T	4A	CC	CC	CC	CC	CC	CC	CC	CC	CC	CC	CT	CC	CC	CC	TT	CC	CC	CC	TT	TT	CC	CC	CC	CC	CC	CC	CC	CC	CC	CC	CC	CC	CC	CC	TT	CC	CC	CC	TT	CC	CC	CC	TT	CC	CC	CC
chr4A:3360569	3360569	T/C	4A	TT	TT	TT	TT	TT	TT	TT	TT	TT	TT	CT	TT	TT	TT	CC	TT	TT	TT	CC	CC	TT	TT	TT	TT	TT	TT	TT	TT	TT	TT	TT	TT	TT	TT	CC	TT	TT	TT	CC	TT	TT	TT	CC	TT	TT	TT
chr2A:3361453	3361453	C/G	2A	CC	CC	CC	CC	CC	CC	CC	CC	CC	CC	CC	CC	CC	CC	CC	CC	GC	CC	CC	CC	CC	CC	GC	CC	GC	CC	CC	CC	CC	CC	CC	CC	CC	CC	CC	CC	CC	CC	CC	CC	CC	CC	CC	CC	CC	CC
chr2A:3361526	3361526	C/T	2A	CC	CC	CC	CC	CC	CC	CC	CC	CC	CC	CC	CC	CC	CC	CC	CC	CT	CC	CC	CC	CC	CC	CT	CC	CC	CC	CC	CC	CC	CC	CC	CC	CC	CC	CC	CC	CC	CC	CC	CC	CC	CC	CC	CC	CC	CC
chr1B:3362493	3362493	G/A	1B	GG	AA	GG	AA	GG	GG	AA	AG	GG	GG	AA	AA	GG	GG	GG	GG	AA	AA	GG	AG	AA	GG	AA	GG	AA	GG	GG	AA	AA	GG	GG	GG	GG	GG	GG	GG	AA	GG	AA	GG	GG	GG	AA	GG	GG	GG
chr4A:3364284	3364284	C/A	4A	CC	CC	CC	CC	CC	CC	CC	CC	CC	CC	AC	CC	CC	CC	AA	CC	CC	CC	AA	AA	CC	CC	CC	CC	CC	CC	CC	CC	CC	CC	CC	CC	AC	CC	AA	CC	CC	CC	AA	CC	CC	CC	AA	CC	CC	CC
chr6A:3365852	3365852	T/C	6A	TT	TT	CT	TT	CC	TT	TT	CT	TT	CC	TT	TT	CC	TT	CC	TT	TT	TT	TT	TT	TT	TT	TT	TT	TT	TT	TT	CC	CC	TT	CT	TT	TT	TT	CC	TT	CC	TT	TT	TT	TT	TT	TT	TT	TT	TT
chr6A:3365868	3365868	T/C	6A	TT	TT	CT	TT	CC	TT	TT	CT	TT	CC	TT	TT	CC	TT	CC	TT	TT	TT	TT	TT	TT	TT	TT	TT	TT	TT	TT	CC	CC	TT	CT	TT	TT	TT	CC	TT	CC	TT	TT	TT	TT	TT	TT	TT	TT	TT
chr6A:3365927	3365927	A/G	6A	AA	AA	AG	AA	GG	AA	AA	AG	AA	GG	AA	AA	GG	AA	GG	AA	AA	AA	AA	AA	AA	AA	AA	AA	AA	AA	AA	GG	GG	AA	AG	AA	AA	AA	GG	AA	GG	AA	AA	AA	AA	AA	AA	AA	AA	AA
chr6A:3368795	3368795	C/T	6A	CC	CC	CC	CC	CC	CC	CC	CC	CC	CC	CC	CC	TT	CC	TT	CC	CC	CC	CC	CC	CC	CC	CC	CC	CC	CC	CC	CC	CC	CC	CC	CC	CC	CC	CC	CC	TT	CC	CC	CC	CC	CC	CC	CC	CC	CC
chr6A:3368822	3368822	C/T	6A	CC	CC	CC	CC	CC	CC	CC	CC	CC	CC	CC	CC	TT	CC	TT	CC	CC	CC	CC	CC	CC	CC	CC	CC	CC	CC	CC	CC	CC	CC	CC	CC	CC	CC	CC	CC	TT	CC	CC	CC	CC	CC	CC	CC	CC	CC
chr6A:3368868	3368868	A/G	6A	AA	AA	AA	AA	AA	AA	AA	AA	AA	AA	AA	AA	GG	AA	GG	AA	AA	AA	AA	AA	AA	AA	AA	AA	AA	AA	AA	AA	AA	AA	AA	AA	AA	AA	AA	AA	GG	AA	AA	AA	AA	AA	AA	AA	AA	AA
chr1D:3381538	3381538	C/G	1D	CC	CC	CC	CC	GG	CC	CC	GC	CC	GC	CC	CC	GG	CC	CC	CC	CC	CC	CC	CC	GG	CC	CC	CC	CC	CC	CC	CC	CC	CC	GG	CC	GG	CC	GG	CC	CC	CC	CC	CC	CC	CC	CC	CC	CC	CC
chr1A:3381917	3381917	T/C	1A	TT	TT	TT	TT	TT	TT	TT	CC	TT	TT	TT	TT	TT	TT	CC	TT	TT	TT	CC	TT	CC	TT	TT	CC	TT	TT	TT	CC	TT	TT	TT	CT	TT	TT	TT	TT	TT	CC	TT	TT	TT	TT	TT	TT	TT	TT
chr1A:3381948	3381948	G/C	1A	GG	GG	GG	GG	GG	GG	GG	CC	GG	GG	GG	GG	GG	GG	CC	GG	GG	GG	CC	GG	CC	GG	GG	CC	GG	GG	GG	CC	GG	GG	GG	GC	GG	GG	GG	GG	GG	CC	GG	GG	GG	GG	GG	GG	GG	GG
chr7D:3403383	3403383	C/G	7D	CC	CC	CC	GG	CC	GC	CC	CC	CC	CC	CC	CC	CC	GC	CC	CC	GG	GG	CC	CC	CC	CC	CC	CC	CC	GG	GG	CC	CC	CC	GG	GG	CC	CC	GG	CC	CC	GC	CC	GG	CC	CC	CC	CC	CC	CC
chr7D:3405229	3405229	G/A	7D	GG	GG	GG	AA	GG	AG	GG	GG	GG	GG	GG	GG	GG	AG	GG	GG	AA	AA	GG	AA	GG	GG	GG	GG	GG	GG	GG	GG	GG	GG	AA	GG	AG	GG	AA	GG	GG	AA	AG	GG	GG	GG	GG	GG	GG	GG
chr7D:3405284	3405284	G/A	7D	GG	GG	GG	GG	GG	GG	GG	GG	GG	GG	GG	GG	GG	GG	GG	GG	GG	GG	GG	GG	GG	GG	GG	GG	GG	GG	GG	GG	GG	GG	GG	GG	AG	GG	GG	GG	GG	AA	AG	GG	GG	GG	GG	GG	GG	GG
chr7D:3405298	3405298	G/A	7D	GG	GG	GG	GG	GG	GG	GG	GG	GG	GG	GG	GG	GG	GG	GG	GG	GG	GG	GG	GG	GG	GG	GG	GG	GG	GG	GG	GG	GG	GG	GG	GG	AG	GG	GG	GG	GG	AA	AG	GG	GG	GG	GG	GG	GG	GG
chr7D:3405321	3405321	C/T	7D	TT	CC	CC	CC	CC	CT	CC	CC	CC	CC	CC	CC	CC	CT	CC	CC	TT	TT	CC	TT	CC	CC	CC	CC	CC	CC	CC	CC	CC	CC	TT	CT	CC	CC	TT	CC	CC	TT	CT	CC	CC	CC	CC	CC	CC	CC
chr7D:3405367	3405367	G/A	7D	AA	GG	GG	GG	GG	GG	GG	GG	GG	GG	GG	GG	GG	GG	GG	GG	GG	GG	GG	GG	GG	GG	GG	GG	GG	GG	GG	GG	GG	GG	GG	AA	GG	GG	GG	GG	GG	GG	GG	GG	GG	GG	GG	GG	GG	GG
chr2A:3406642	3406642	G/A	2A	GG	GG	GG	GG	GG	GG	GG	GG	GG	GG	GG	GG	GG	GG	AA	GG	GG	GG	GG	GG	GG	GG	GG	GG	GG	GG	GG	GG	GG	GG	GG	AA	GG	GG	GG	GG	GG	GG	GG	GG	GG	GG	GG	GG	GG	GG
chr7D:3406736	3406736	T/C	7D	TT	TT	TT	TT	TT	CT	TT	TT	TT	TT	TT	TT	TT	CT	TT	TT	CC	CC	TT	TT	TT	TT	TT	TT	TT	TT	TT	TT	TT	TT	CC	TT	TT	TT	CC	TT	TT	CC	TT	TT	TT	TT	TT	TT	TT	TT
chr7D:3412242	3412242	T/C	7D	TT	TT	TT	TT	TT	CT	TT	TT	TT	TT	TT	TT	TT	CT	TT	TT	CC	CC	TT	TT	TT	TT	TT	TT	TT	TT	TT	TT	TT	TT	CC	TT	TT	TT	CC	TT	TT	CC	TT	TT	TT	TT	TT	TT	TT	TT
chr7A:3412492	3412492	A/T	7A	AA	AA	AA	AA	AA	AA	AA	AA	AA	AA	AA	AA	AA	AA	AA	AA	AA	AA	AA	AA	TT	AA	AA	AA	AA	TT	AA	AA	AA	AA	AA	AA	TT	AA	AA	AA	AA	TT	AA	AA	AA	AA	AA	AA	AA	AA
chr7A:3412605	3412605	G/T	7A	GG	GG	GG	GG	GG	GG	GG	GG	GG	GG	GG	GG	GG	GG	GG	GG	GG	GG	GG	GG	TT	GG	GG	GG	GG	TT	GG	GG	GG	GG	GG	GG	TT	GG	GG	GG	GG	TT	GG	GG	GG	GG	GG	GG	GG	GG
chr7A:3412618	3412618	A/T	7A	AA	AA	AA	AA	AA	AA	AA	AA	AA	AA	AA	AA	AA	AA	AA	AA	AA	AA	AA	AA	TT	AA	AA	AA	AA	TT	AA	AA	AA	AA	AA	AA	TT	AA	AA	AA	AA	TT	AA	AA	AA	AA	AA	AA	AA	AA
chr7D:3413073	3413073	A/T	7D	AA	AA	AA	AA	AA	AT	AA	AA	AA	AA	AA	AA	AA	AT	AA	AA	TT	TT	AA	AA	AA	AA	AA	AA	AA	AA	AA	AA	AA	AA	TT	AA	AA	AA	TT	AA	AA	TT	AA	AA	AA	AA	AA	AA	AA	AA
chr7A:3414590	3414590	A/G	7A	AA	AA	AA	AA	AA	AA	AA	AA	AA	AA	AA	AA	AA	AA	AA	AA	AA	AA	AA	AA	AA	AA	AA	GG	AA	AA	AG	AA	AA	AA	AA	AA	GG	AA	AA	AA	AA	AA	AA	AA	AA	AA	AA	AA	AA	AA
chr7A:3414664	3414664	T/C	7A	TT	TT	TT	TT	TT	TT	TT	TT	TT	TT	TT	TT	TT	TT	TT	TT	TT	TT	TT	TT	TT	TT	TT	CC	TT	TT	CT	TT	TT	TT	TT	TT	TT	TT	TT	TT	TT	TT	TT	TT	TT	TT	TT	TT	TT	TT
chr7A:3414695	3414695	T/G	7A	TT	TT	TT	TT	TT	TT	TT	TT	TT	TT	TT	TT	TT	TT	TT	TT	TT	TT	TT	TT	TT	TT	TT	GG	TT	TT	GT	TT	TT	TT	TT	TT	TT	TT	TT	TT	TT	TT	TT	TT	TT	TT	TT	TT	TT	TT
chr2A:3415104	3415104	G/T	2A	GG	GG	GG	GG	GG	GG	GG	GG	GG	GG	GG	TT	GG	TT	GG	GG	GG	GG	GG	GT	GG	GG	GG	GG	GG	GG	GG	GG	GG	GG	GG	GG	GG	GG	GG	GG	GG	GG	GG	GG	GG	GG	GG	GG	GG	GG
chr2A:3415176	3415176	G/A	2A	GG	GG	GG	GG	GG	GG	GG	GG	GG	AA	GG	GG	GG	GG	AA	AG	GG	GG	GG	GG	GG	GG	GG	GG	GG	GG	AG	GG	GG	GG	GG	GG	AA	AA	GG	GG	GG	AA	GG	AG	GG	GG	GG	GG	GG	GG
chr2A:3415186	3415186	C/A	2A	CC	CC	CC	CC	CC	CC	CC	CC	CC	AA	CC	CC	CC	CC	AA	AC	CC	CC	CC	CC	CC	CC	CC	CC	CC	CC	AC	CC	CC	CC	CC	CC	AA	AA	CC	CC	CC	AA	CC	AC	CC	CC	CC	CC	CC	CC
chr2A:3415195	3415195	C/T	2A	CC	CC	CC	CC	CC	CC	CC	CC	CC	TT	CC	CC	CC	CC	TT	CT	CC	CC	CC	CC	CC	CC	CC	CC	CC	CC	CT	CC	CC	CC	CC	CC	TT	TT	CC	CC	CC	TT	CC	CT	CC	CC	CC	CC	CC	CC
chr2A:3415247	3415247	A/G	2A	AA	AA	AA	AA	AA	AA	AA	AA	AA	GG	AA	AA	AA	AA	GG	AG	AA	AA	AA	AA	AA	AA	AA	AA	AA	AA	AG	AA	AA	AA	AA	AA	GG	GG	AA	AA	AA	GG	AA	AG	AA	AA	AA	AA	AA	AA
chr2A:3416330	3416330	A/G	2A	AA	AA	AA	AA	AA	AA	AA	AA	AA	AA	AA	GG	AA	GG	AA	AA	AA	AA	AA	AG	AA	AA	AA	AA	AA	AA	AA	AA	AA	AA	AG	AA	AA	AA	AA	AA	AA	AA	AA	AA	AA	AA	AA	AA	AA	AA
chr5A:3420080	3420080	C/T	5A	TT	TT	CT	CC	CC	TT	TT	CC	TT	CC	TT	CC	CC	TT	CC	CC	CC	TT	CC	CC	CC	CC	TT	TT	CC	CC	CC	CT	TT	CC	CT	CT	CT	TT	CC	CC	CC	CC	CC	CC	CC	CC	TT	CC	TT	CC
chr2A:3423283	3423283	C/T	2A	CC	CC	CC	CC	CC	CC	CC	CC	CC	TT	CC	CC	CC	CC	TT	TT	CC	CC	CC	CC	CC	CC	CC	CC	CC	CC	TT	CC	CC	CC	CT	CC	TT	TT	CC	CC	TT	TT	CT	CT	CC	CC	CC	CC	CC	CC
chr7D:3430975	3430975	A/G	7D	AA	GG	AA	AA	GG	GG	GG	GG	AA	GG	AA	AA	AA	GG	AA	AA	GG	GG	AA	AG	AA	AA	GG	AA	GG	AA	AA	AA	AA	AA	GG	AA	AA	AA	GG	GG	AA	GG	GG	AA	AA	GG	AA	GG	AA	GG
chr7D:3433722	3433722	C/T	7D	CC	TT	CC	CC	TT	TT	TT	TT	CC	TT	CC	CC	CC	TT	CC	CC	CT	TT	CC	CT	CC	CC	TT	CC	TT	CC	CC	CC	CC	CC	TT	CC	CC	CC	TT	TT	CC	TT	TT	CC	CC	TT	CC	TT	CC	TT
chr7D:3433867	3433867	G/C	7D	GG	CC	GG	GG	CC	CC	CC	CC	GG	CC	GG	GG	GG	CC	GG	GG	CC	CC	GG	GC	GG	GG	CC	GG	CC	GG	GG	GG	GG	GG	CC	GG	GG	GG	CC	CC	GG	CC	CC	GG	GG	CC	GG	CC	GG	CC
chr5A:3434589	3434589	G/A	5A	GG	GG	GG	AG	AA	GG	GG	AA	GG	GG	GG	GG	GG	GG	GG	GG	GG	GG	GG	GG	AA	GG	GG	GG	GG	GG	GG	GG	GG	GG	GG	AG	AG	GG	GG	AA	GG	GG	GG	GG	GG	GG	GG	GG	GG	GG
chr5A:3434621	3434621	G/A	5A	GG	GG	GG	AG	AA	GG	GG	AA	GG	GG	GG	GG	GG	GG	GG	GG	GG	GG	GG	GG	AA	GG	GG	GG	GG	GG	GG	GG	GG	GG	GG	AG	AG	GG	GG	AA	GG	GG	GG	GG	GG	GG	GG	GG	GG	GG
chr5A:3434704	3434704	G/C	5A	GG	GG	GG	GC	CC	GG	GG	CC	GG	GG	GG	GG	GG	GG	GG	GG	GG	GG	GG	GG	CC	GG	GG	GG	GG	GG	GG	GG	GG	GG	GG	GC	GC	GG	GG	CC	GG	GG	GG	GG	GG	GG	GG	GG	GG	GG
chr6A:3436257	3436257	C/T	6A	CC	CC	CT	CC	TT	CC	CC	CT	CC	TT	CC	CC	TT	CC	TT	CC	CC	CC	CC	CC	CC	CC	CC	CC	CC	CC	CC	TT	TT	CC	CT	CC	CC	CC	TT	CC	TT	CC	CC	CC	CC	CC	CC	CC	CC	CC
chr6A:3436264	3436264	G/A	6A	GG	GG	AG	GG	AA	GG	GG	AG	GG	AA	GG	GG	AA	GG	AA	GG	GG	GG	GG	GG	GG	GG	GG	GG	GG	GG	GG	AA	AA	GG	AG	GG	GG	GG	AA	GG	AA	GG	GG	GG	GG	GG	GG	GG	GG	GG
chr6A:3436480	3436480	G/C	6A	GG	GG	GG	GG	CC	GG	GG	GG	GG	CC	GG	GG	GG	GG	GG	GG	GG	GG	GG	GG	GG	GG	GG	GG	GG	GG	GG	GG	GG	GG	GG	GG	GG	GG	GG	GG	GG	GG	GG	GG	GG	GG	GG	GG	GG	GG
chr6A:3436505	3436505	C/G	6A	CC	CC	CC	CC	GG	CC	CC	CC	CC	GG	CC	CC	CC	CC	CC	CC	CC	CC	CC	CC	CC	CC	CC	CC	CC	CC	CC	CC	CC	CC	CC	CC	CC	CC	CC	CC	CC	CC	CC	CC	CC	CC	CC	CC	CC	CC
chr5A:3441723	3441723	A/G	5A	GG	AA	AG	GG	GG	AA	AA	GG	AA	AA	AA	GG	AA	AA	AA	GG	AA	AA	AA	AA	GG	AA	AA	AA	AA	GG	AG	AA	AA	AA	AG	AA	AG	AA	AA	GG	GG	AG	AA	GG	AA	AA	AA	AA	AA	AA
chr5A:3441732	3441732	A/G	5A	GG	AA	AG	GG	GG	AA	AA	GG	AA	AA	AA	GG	AA	AA	AA	GG	AA	AA	AA	AA	GG	AA	AA	AA	AA	GG	AG	AA	AA	AA	AG	AA	AG	AA	AA	GG	GG	AG	AA	GG	AA	AA	AA	AA	AA	AA
chr5A:3441781	3441781	T/G	5A	TT	TT	TT	TT	TT	TT	TT	TT	TT	TT	TT	TT	TT	TT	TT	TT	TT	TT	TT	TT	TT	TT	TT	TT	TT	TT	TT	GT	TT	TT	TT	TT	TT	TT	TT	TT	TT	TT	TT	TT	TT	TT	TT	TT	TT	TT
chr6D:3447670	3447670	A/G	6D	AA	GG	AG	GG	GG	AA	GG	AG	AA	AA	AA	GG	GG	AA	GG	AA	GG	GG	GG	GG	AA	AA	AA	AA	AA	AA	AG	AA	GG	AG	AA	GG	AA	AA	AA	GG	AA	AA	AA	AA	AA	AA	AA	AA	AA	AA
chr6D:3447782	3447782	A/G	6D	AA	GG	AG	GG	GG	AA	GG	AG	AA	AA	AA	GG	GG	AA	GG	AA	GG	GG	GG	GG	AA	AA	AA	AA	AA	AA	AG	AA	GG	AG	AA	GG	AA	AA	AA	GG	AA	AA	AA	AA	AA	AA	AA	AA	AA	AA
chr6D:3451678	3451678	T/C	6D	TT	CC	CT	CC	CC	TT	CC	CT	TT	TT	TT	CC	CC	TT	CC	TT	CC	CC	CC	CC	TT	TT	TT	TT	TT	TT	CT	TT	CC	TT	CT	CC	TT	TT	TT	CC	TT	TT	TT	TT	TT	TT	TT	TT	TT	TT
chr6D:3451685	3451685	C/T	6D	CC	TT	CT	TT	TT	CC	TT	CT	CC	CC	CC	TT	TT	CC	TT	CC	TT	TT	TT	TT	CC	CC	CC	CC	CC	CC	CT	CC	TT	CC	CT	TT	CC	CC	CC	TT	CC	CC	CC	CC	CC	CC	CC	CC	CC	CC
chr1A:3452634	3452634	C/T	1A	CC	CC	CT	CC	CC	CC	CC	TT	CC	CC	CC	CC	CC	CC	TT	CC	CC	CC	TT	CC	TT	CC	CC	TT	CC	CC	CC	TT	CC	CC	CT	CT	CC	CC	CC	CC	CC	TT	CC	CC	CC	CC	CC	CC	CC	CC
chr1D:3459960	3459960	A/G	1D	AA	AA	AG	AA	GG	AA	AA	AG	AA	AG	AA	AA	GG	AA	AA	AA	AA	GG	AA	AA	GG	AA	AA	AA	AA	AA	AA	AA	AA	AA	GG	AG	GG	AA	GG	AA	AA	AA	AA	AG	AA	AA	AA	AA	AA	AA
chr2D:3464571	3464571	C/T	2D	CC	CC	CC	TT	CC	CC	CC	CC	CC	CC	CC	CC	CC	CC	TT	CC	CC	CC	CC	CC	CC	CC	CC	CC	CC	CC	CC	CC	CC	CC	CC	CC	CC	CC	CT	CC	CC	CC	CC	CC	CC	CC	CC	CC	CC	CC
chr2D:3464588	3464588	A/T	2D	AA	AA	AA	TT	AA	AA	AA	AA	AA	AA	AA	AA	AA	AA	TT	AA	AA	AA	AA	AA	AA	AA	AA	AA	AA	AA	AA	AA	AA	AA	AA	TT	AA	AA	AT	AA	AA	AA	AA	AA	AA	AA	AA	AA	AA	AA
chr5B:3474581	3474581	T/A	5B	TT	TT	TT	TT	AA	TT	TT	TT	TT	TT	TT	TT	TT	TT	TT	TT	TT	TT	TT	TT	TT	TT	TT	TT	TT	TT	TT	AT	AA	TT	AT	TT	TT	TT	TT	TT	TT	TT	TT	TT	TT	TT	TT	TT	TT	TT
chr6A:3481518	3481518	T/C	6A	TT	TT	TT	TT	CC	TT	TT	TT	TT	CC	TT	TT	TT	TT	TT	TT	TT	TT	TT	TT	TT	TT	TT	TT	TT	TT	TT	TT	TT	TT	TT	TT	TT	TT	TT	TT	TT	TT	TT	TT	TT	TT	TT	TT	TT	TT
chr1A:3494256	3494256	G/A	1A	AA	GG	GG	AA	GG	AA	GG	AG	AA	GG	AA	GG	GG	GG	AA	GG	GG	GG	AA	GG	AA	GG	AA	AA	AA	GG	GG	AA	GG	AG	AG	AA	AA	GG	GG	GG	AA	AA	GG	AA	GG	AA	GG	AA	AA	AA
chr7D:3496084	3496084	A/G	7D	AA	GG	AA	AA	GG	GG	GG	GG	AA	GG	AA	AA	AA	GG	AA	AA	GG	GG	AA	AG	AA	AA	GG	AA	GG	AA	AA	AA	AA	AA	GG	AA	AA	AA	GG	GG	AA	GG	GG	AA	AA	GG	AA	GG	AA	GG
chr7D:3496087	3496087	G/C	7D	GG	GG	GG	GC	GG	GG	GG	GG	GG	GG	GG	GG	GG	GG	GG	GG	GG	GG	GG	GG	GG	GC	GG	GG	GG	GG	GG	GG	GG	GG	GG	GG	GG	GG	GG	GG	GG	GG	GG	GC	GG	GG	GG	GG	GG	GG
chr7D:3496172	3496172	G/A	7D	GG	AA	GG	GG	AA	AG	AA	AA	GG	AA	GG	GG	GG	AA	GG	GG	AA	AA	GG	AG	GG	GG	AA	GG	AA	GG	GG	GG	GG	GG	AA	GG	GG	GG	AA	AA	GG	AA	AG	GG	GG	AA	GG	AA	GG	AA
chr7B:3504702	3504702	A/G	7B	AA	AA	AA	GG	GG	AA	GG	GG	AA	GG	AG	GG	GG	GG	GG	AG	AG	AA	AA	AA	AA	AA	AA	AA	GG	GG	AG	GG	GG	AA	GG	GG	AG	GG	GG	GG	AA	AA	AG	GG	AA	GG	AA	GG	AG	GG
chr7B:3504735	3504735	G/A	7B	GG	GG	GG	AA	AA	GG	AA	AA	GG	AA	AG	AA	AA	AA	AA	AG	AG	GG	GG	GG	GG	GG	GG	GG	AA	AA	AG	AA	AA	GG	AA	AA	AG	AA	AA	AA	GG	GG	AG	AA	GG	AA	GG	AA	AG	AA
chr7B:3507548	3507548	T/C	7B	TT	TT	TT	CC	CC	TT	CC	CC	TT	CC	CT	CC	CC	CC	CC	CT	CT	TT	TT	TT	TT	TT	TT	TT	CC	CC	CT	CC	CC	TT	CC	CC	CT	CC	CC	CC	TT	TT	CT	CC	TT	CC	TT	CC	CT	CC
chr7D:3523660	3523660	C/G	7D	CC	GG	CC	CC	GG	GC	GG	GG	CC	GG	CC	CC	CC	GG	CC	CC	GG	GG	CC	GG	CC	CC	GG	CC	GG	CC	CC	CC	CC	CC	GG	CC	CC	CC	GG	GG	CC	GG	GC	CC	CC	GG	CC	GG	CC	GG
chr7D:3523685	3523685	G/T	7D	GG	TT	GG	GG	TT	GT	TT	TT	GG	TT	GG	GG	GG	TT	GG	GG	TT	TT	GG	TT	GG	GG	TT	GG	TT	GG	GG	GG	GG	GG	TT	GG	GG	GG	TT	TT	GG	TT	GT	GG	GG	TT	GG	TT	GG	TT
chr7D:3523737	3523737	G/T	7D	GG	TT	GG	GG	TT	GT	TT	TT	GG	TT	GG	GG	GG	TT	GG	GG	TT	TT	GG	TT	GG	GG	TT	GG	TT	GG	GG	GG	GG	GG	TT	GG	GG	GG	TT	TT	GG	TT	GT	GG	GG	TT	GG	TT	GG	TT
chr7D:3523764	3523764	G/A	7D	GG	AA	GG	GG	AA	AG	AA	AA	GG	AA	GG	GG	GG	AA	GG	GG	AA	AA	GG	AA	GG	GG	AA	GG	AA	GG	GG	GG	GG	GG	AA	GG	GG	GG	AA	AA	GG	AA	AG	GG	GG	AA	GG	AA	GG	AA
chr5A:3525044	3525044	T/C	5A	TT	CC	CT	TT	TT	CC	CC	TT	CC	TT	CC	TT	TT	CC	TT	TT	TT	CC	TT	TT	TT	TT	CC	TT	TT	TT	TT	CT	CC	TT	CT	TT	CT	CC	TT	TT	TT	TT	TT	TT	TT	TT	CC	TT	CC	TT
chr2A:3525179	3525179	T/G	2A	TT	TT	TT	TT	TT	TT	TT	TT	TT	TT	TT	GG	TT	GG	TT	TT	TT	TT	TT	GT	TT	TT	TT	TT	TT	TT	TT	TT	TT	TT	TT	GG	TT	TT	TT	TT	TT	TT	TT	TT	TT	TT	TT	TT	TT	TT
chr2A:3525305	3525305	T/C	2A	TT	TT	TT	TT	TT	TT	TT	TT	TT	TT	TT	CC	TT	CC	TT	TT	TT	TT	TT	CT	TT	TT	TT	TT	TT	TT	TT	TT	TT	TT	TT	CC	TT	TT	TT	TT	TT	TT	TT	TT	TT	TT	TT	TT	TT	TT
chr6D:3525760	3525760	G/A	6D	GG	AA	AG	AA	AA	GG	AA	GG	GG	GG	GG	AG	AA	GG	AA	GG	AA	AA	AA	AA	GG	GG	GG	GG	GG	GG	AG	GG	AA	GG	GG	AA	GG	GG	GG	AA	GG	GG	GG	GG	GG	GG	GG	GG	GG	GG
chr2A:3539466	3539466	G/A	2A	GG	AA	GG	GG	GG	AA	GG	AG	GG	GG	AA	GG	GG	GG	GG	GG	AA	GG	AA	GG	GG	AA	AA	GG	GG	GG	AG	AA	GG	GG	AG	GG	GG	GG	AA	AA	GG	GG	AA	GG	AA	GG	GG	GG	GG	GG
chr6D:3540783	3540783	T/C	6D	TT	CC	CT	CC	CC	TT	CC	CT	TT	TT	TT	CC	CC	TT	CC	TT	CC	CC	CC	CC	TT	TT	TT	TT	TT	TT	CT	TT	CC	TT	TT	CC	TT	TT	TT	CC	TT	TT	TT	TT	TT	TT	TT	TT	TT	TT
chr7A:3542270	3542270	G/A	7A	GG	GG	GG	GG	GG	GG	GG	GG	GG	GG	GG	GG	GG	GG	GG	GG	GG	GG	GG	GG	AA	GG	GG	GG	GG	AA	GG	GG	GG	GG	GG	AA	AA	GG	GG	GG	GG	AA	GG	GG	GG	GG	GG	GG	GG	GG
chr6A:3545362	3545362	A/C	6A	AA	AA	AC	AA	CC	AA	AA	AC	AA	CC	AA	AA	CC	AA	CC	AA	AA	AA	AA	AA	AA	AA	AA	AA	AA	AA	AA	CC	CC	AA	AC	AA	AA	AA	CC	AA	CC	AA	AA	AA	AA	AA	AA	AA	AA	AA
chr7D:3554321	3554321	A/G	7D	AA	AA	AA	AA	AA	AG	AA	AA	AA	AA	AA	AA	AA	AG	AA	AA	AG	GG	AA	AG	AA	AA	AA	AA	AA	AA	AA	AA	AA	AA	GG	AA	AA	AA	GG	AA	AA	GG	AA	AA	AA	AA	AA	AA	AA	AA
chr5A:3555619	3555619	T/G	5A	GG	TT	GT	GG	GG	TT	TT	GG	TT	TT	TT	GG	TT	GG	TT	GG	GG	GG	TT	TT	GG	TT	TT	TT	TT	GG	GG	TT	TT	TT	GG	TT	GG	TT	TT	GG	GG	GT	TT	GG	GG	TT	TT	TT	TT	TT
chr6A:3561769	3561769	G/T	6A	GG	GG	GT	GG	TT	GG	GG	GT	GG	TT	GG	GG	TT	GG	TT	GG	GG	GG	GG	GG	GG	GG	GG	GG	GG	GG	GG	TT	TT	GG	GT	GG	GG	GG	TT	GG	TT	GG	GG	GG	GG	GG	GG	GG	GG	GG
chr6B:3563196	3563196	G/A	6B	GG	GG	GG	GG	AG	GG	GG	GG	AA	GG	GG	GG	AG	GG	GG	AG	GG	GG	GG	GG	GG	GG	AG	AA	AA	AA	GG	GG	AA	GG	GG	GG	GG	AA	GG	AA	GG	GG	AA	AA	AA	AA	AA	AA	AA	AA
chr3D:3564402	3564402	C/A	3D	CC	CC	AC	CC	AA	AA	CC	AC	CC	CC	AA	AA	CC	AA	CC	CC	CC	CC	CC	CC	CC	CC	CC	CC	CC	AA	AC	AA	CC	CC	CC	CC	CC	CC	CC	CC	AC	CC	CC	AC	CC	CC	CC	CC	CC	CC
chr3D:3564452	3564452	T/C	3D	TT	TT	CT	TT	CC	CC	TT	CT	TT	TT	CC	CC	TT	CC	TT	TT	TT	TT	TT	TT	TT	TT	TT	TT	TT	CC	CT	CC	TT	TT	TT	TT	TT	CT	TT	TT	CT	TT	TT	CT	TT	TT	TT	TT	TT	TT
chr3D:3564560	3564560	C/T	3D	CC	CC	CT	CC	TT	TT	CC	CT	CC	CC	TT	TT	CC	TT	CC	CC	CC	CC	CC	CC	CC	CC	CC	CC	CC	TT	CT	TT	CC	CC	CC	CC	CC	CT	CC	CC	CT	CC	CC	CT	CC	CC	CC	CC	CC	CC
chr6B:3566943	3566943	C/A	6B	AA	CC	CC	CC	CC	AA	CC	CC	CC	CC	AA	CC	AC	CC	CC	AC	CC	CC	CC	CC	CC	AA	CC	CC	CC	CC	AC	AA	CC	AC	AC	AA	AA	CC	AA	CC	CC	CC	CC	CC	CC	CC	CC	CC	CC	CC
chr6B:3567033	3567033	C/A	6B	CC	AA	CC	AA	AC	CC	CC	CC	CC	AA	CC	CC	CC	CC	CC	CC	CC	CC	CC	CC	CC	CC	CC	CC	CC	CC	CC	CC	CC	CC	CC	CC	CC	CC	CC	CC	CC	CC	CC	CC	CC	CC	CC	CC	CC	CC
chr7D:3568018	3568018	A/G	7D	AA	GG	AA	AA	GG	AA	GG	GG	AA	GG	AA	AA	AA	AG	AA	AA	AG	AA	AA	AA	AA	AA	GG	AA	GG	AA	AA	AA	AA	AA	AA	AA	AA	AA	AA	GG	AA	AA	AG	AA	AA	GG	AA	GG	AA	GG
chr6B:3568079	3568079	G/A	6B	GG	GG	GG	GG	GG	GG	GG	GG	GG	GG	GG	AA	GG	GG	AA	GG	GG	GG	GG	GG	GG	GG	AG	GG	GG	GG	GG	GG	GG	GG	GG	GG	GG	GG	GG	GG	GG	GG	GG	GG	GG	GG	GG	GG	GG	GG
chr7D:3568127	3568127	T/C	7D	TT	TT	TT	TT	TT	TT	TT	TT	TT	TT	TT	TT	TT	CT	TT	TT	CT	CC	TT	CT	TT	TT	TT	TT	TT	TT	CT	CC	CT	TT	TT	TT	CT	TT	CC	TT	TT	CC	TT	TT	TT	TT	TT	TT	TT	TT
chr1B:3569560	3569560	G/A	1B	AA	AA	GG	AA	GG	GG	AA	AG	GG	GG	GG	AA	GG	GG	GG	GG	AA	AA	GG	AG	AA	GG	AA	GG	AA	GG	GG	AA	AA	AA	GG	AA	GG	GG	GG	GG	AG	GG	AA	GG	GG	GG	AA	GG	GG	GG
chr1B:3569566	3569566	T/G	1B	GG	GG	TT	GG	TT	TT	GG	GT	TT	TT	TT	GG	TT	TT	TT	TT	GG	GG	TT	GT	GG	TT	GG	TT	GG	TT	TT	GG	GG	GG	TT	GG	TT	TT	TT	TT	GT	TT	GG	TT	TT	TT	GG	TT	TT	TT
chr1B:3569595	3569595	T/A	1B	AA	AA	TT	AA	TT	TT	AA	AT	TT	TT	TT	AA	TT	TT	TT	TT	AA	AA	TT	AT	AA	TT	AA	TT	AA	TT	TT	AA	AA	AA	TT	AA	TT	TT	TT	TT	AT	TT	AA	TT	TT	TT	AA	TT	TT	TT
chr7A:3571832	3571832	G/C	7A	GG	GG	GG	GG	GG	GG	GG	GG	GG	GG	GG	GG	GG	GG	GG	GG	GG	GG	GG	GG	CC	GG	GG	GG	GG	CC	GG	GG	GG	GG	GG	GG	CC	GG	GG	GG	GG	CC	GG	GG	GG	GG	GG	GG	GG	GG
chr7A:3571936	3571936	T/C	7A	TT	TT	TT	TT	TT	TT	TT	TT	TT	TT	TT	TT	TT	TT	TT	TT	TT	TT	TT	TT	CC	TT	TT	TT	TT	CC	TT	TT	TT	TT	TT	TT	CC	TT	TT	TT	TT	CC	TT	TT	TT	TT	TT	TT	TT	TT
chr1B:3572318	3572318	A/G	1B	AA	GG	AA	GG	AA	AA	GG	AG	AA	AA	AA	GG	AA	AA	AA	AA	GG	GG	AA	AG	GG	AA	GG	AA	GG	AA	AA	GG	GG	AA	AA	AA	AA	AA	AA	AA	AG	AA	GG	AA	AA	AA	GG	AA	AA	AA
chr6A:3572333	3572333	C/T	6A	CC	CC	CT	CC	TT	CC	CC	CT	CC	TT	CC	CC	TT	CC	TT	CC	CC	CC	CC	CC	CC	CC	CC	CC	CC	CC	CC	TT	TT	CC	CT	CC	CC	CC	TT	CC	TT	CC	CC	CC	CC	CC	CC	CC	CC	CC
chr1B:3572355	3572355	C/A	1B	AA	CC	CC	CC	CC	CC	CC	CC	CC	CC	CC	CC	CC	CC	CC	CC	CC	CC	CC	CC	CC	CC	CC	CC	CC	CC	CC	CC	CC	AA	CC	AA	CC	CC	CC	CC	CC	CC	CC	CC	CC	CC	CC	CC	CC	CC
chr1B:3572367	3572367	C/T	1B	TT	CC	CC	CC	CC	CC	CC	CC	CC	CC	CC	CC	CC	CC	CC	CC	CC	CC	CC	CC	CC	CC	CC	CC	CC	CC	CC	CC	CC	TT	CC	TT	CC	CC	CC	CC	CC	CC	CC	CC	CC	CC	CC	CC	CC	CC
chr7A:3578939	3578939	G/A	7A	AA	AA	GG	GG	GG	GG	GG	AA	AA	AA	GG	GG	AA	GG	AG	GG	GG	GG	GG	GG	GG	GG	AA	AA	AA	GG	AG	GG	AA	GG	AG	AG	AG	GG	GG	GG	GG	GG	GG	GG	GG	AG	AA	AA	AA	AA
chr7A:3578987	3578987	T/C	7A	TT	TT	TT	TT	TT	TT	CC	TT	TT	TT	TT	CC	TT	TT	TT	TT	TT	CC	TT	TT	TT	TT	TT	TT	TT	TT	TT	TT	TT	CC	TT	TT	TT	CC	TT	TT	CC	CC	CT	TT	CT	TT	TT	TT	TT	TT
chr7A:3579014	3579014	G/A	7A	GG	GG	GG	GG	GG	GG	AA	GG	GG	GG	GG	AA	GG	GG	GG	GG	GG	AA	GG	GG	GG	GG	GG	GG	GG	GG	GG	GG	GG	AA	GG	GG	GG	AA	GG	GG	AA	GG	AG	GG	AG	GG	GG	GG	GG	GG
chr7A:3579026	3579026	C/T	7A	CC	CC	CC	CC	CC	CC	CC	CC	CC	CC	CC	CC	CC	CC	CC	CC	CC	CC	CC	CC	TT	CC	CC	CC	CC	TT	CC	CC	CC	CC	CC	CC	CT	CC	CC	CC	CC	CC	CC	CC	CC	CC	CC	CC	CC	CC
chr6B:3582920	3582920	A/G	6B	AA	AA	AA	AA	AA	AA	AA	AA	AA	AA	AA	GG	AA	AA	GG	AA	AA	AA	AA	AA	AA	AA	AG	AA	AA	AA	AA	AA	AA	AA	AA	AA	AA	AA	AA	AA	AA	AA	AA	AA	AA	AA	AA	AA	AA	AA
chr6B:3583599	3583599	C/T	6B	CC	CC	CC	CC	CT	CC	CC	CC	TT	CC	CC	CC	CC	CC	CC	TT	CC	CC	CC	CC	CC	CC	CT	TT	TT	TT	CC	CC	TT	CC	CC	CC	CC	TT	CC	TT	CC	CC	TT	TT	TT	TT	TT	TT	TT	TT
chr1A:3584180	3584180	A/G	1A	AA	AA	AA	AA	AA	AA	AA	AG	AA	AA	AA	AA	AA	AA	GG	AA	AA	AA	GG	AA	GG	AA	AA	GG	AA	AA	AA	GG	AA	AA	AG	AG	AA	AA	AA	AA	AA	GG	AA	AA	AA	AA	AA	AA	AA	AA
chr1A:3584201	3584201	C/G	1A	CC	CC	CC	CC	CC	CC	CC	CC	CC	CC	CC	CC	CC	CC	CC	CC	CC	CC	CC	CC	CC	GG	CC	CC	CC	CC	CC	CC	CC	CC	CC	CC	CC	GG	CC	CC	CC	CC	GG	CC	CC	CC	CC	CC	CC	CC
chr4D:3584599	3584599	G/A	4D	GG	AA	AA	GG	AA	GG	GG	AG	GG	AA	AA	GG	AA	GG	GG	AA	GG	GG	GG	AG	AA	AA	GG	GG	AA	GG	AG	AA	AA	GG	AA	GG	AA	GG	GG	AA	AA	AA	AG	AA	GG	GG	AA	AA	GG	AA
chr7A:3588365	3588365	C/T	7A	CC	CC	CC	CC	CC	CC	CC	CC	CC	CC	CC	CC	CC	CC	CC	CC	CC	CC	CC	CC	TT	CC	CC	CC	CC	TT	CC	CC	CC	CT	CC	CC	CT	CC	CC	CC	CC	TT	CC	CC	CC	CC	CC	CC	CC	CC
chr7A:3593671	3593671	T/C	7A	TT	TT	TT	TT	TT	TT	TT	TT	TT	TT	TT	TT	TT	TT	TT	TT	TT	TT	TT	TT	CC	TT	TT	TT	TT	CC	TT	TT	TT	TT	TT	TT	CC	TT	TT	TT	TT	CC	TT	TT	TT	TT	TT	TT	TT	TT
chr6A:3596818	3596818	T/G	6A	TT	TT	GT	TT	GG	TT	TT	GT	TT	GG	TT	TT	GG	TT	GG	TT	TT	TT	TT	TT	TT	TT	TT	TT	TT	TT	TT	GG	GG	TT	GT	TT	TT	TT	GG	TT	GG	TT	TT	TT	TT	TT	TT	TT	TT	TT
chr6A:3596862	3596862	G/A	6A	GG	GG	AG	GG	AA	GG	GG	AG	GG	AA	GG	GG	AA	GG	AA	GG	GG	GG	GG	GG	GG	GG	GG	GG	GG	GG	GG	AA	AA	GG	AG	GG	GG	GG	AA	GG	AA	GG	GG	GG	GG	GG	GG	GG	GG	GG
chr6A:3606637	3606637	G/A	6A	GG	GG	GG	GG	GG	GG	GG	GG	AA	GG	GG	GG	GG	GG	GG	GG	GG	GG	GG	GG	GG	GG	GG	GG	AA	GG	GG	GG	GG	GG	GG	GG	GG	GG	GG	GG	GG	GG	GG	GG	GG	AA	AA	AA	AA	AA
chr6D:3606991	3606991	T/C	6D	TT	CC	CT	CC	CC	TT	CC	CT	TT	TT	TT	CC	CC	TT	CC	TT	CC	CC	CC	CC	TT	TT	TT	TT	TT	TT	CT	TT	CC	TT	CT	CC	TT	TT	TT	CC	TT	TT	CT	TT	TT	TT	TT	TT	TT	TT
chr6D:3607063	3607063	G/C	6D	GG	CC	GC	CC	CC	GG	CC	GC	GG	GG	GG	CC	CC	GG	CC	GG	CC	CC	CC	CC	GG	GG	GG	GG	GG	GG	GC	GG	CC	GG	GC	CC	GG	GG	GG	CC	GG	GG	GC	GG	GG	GG	GG	GG	GG	GG
chr6D:3607234	3607234	C/G	6D	CC	GG	GC	GG	GG	CC	GG	GC	CC	CC	CC	GG	GG	CC	GG	CC	GG	GG	GG	GG	CC	CC	CC	CC	CC	CC	GC	CC	GG	CC	GC	GG	CC	CC	CC	GG	CC	CC	CC	CC	CC	CC	CC	CC	CC	CC
chr4D:3611161	3611161	C/T	4D	CC	CC	CC	CC	CC	CC	TT	CT	TT	CC	CC	CC	CC	TT	TT	CC	CT	CC	CC	CC	CC	CC	TT	CC	TT	TT	CT	CT	CC	CC	CC	CC	CC	CC	CC	CC	CC	TT	TT	TT	CC	CC	CC	CC	TT	CC
chr1A:3613271	3613271	C/T	1A	CC	TT	TT	CC	TT	CC	TT	CC	CC	TT	CC	CC	CT	TT	CC	TT	TT	CT	CC	TT	CC	TT	CC	CC	CC	TT	CC	CC	CT	CT	TT	CC	CC	TT	TT	CC	TT	CC	TT	CC	TT	CC	TT	CC	CC	CC
chr1A:3613307	3613307	G/A	1A	GG	AA	AA	GG	AA	GG	AA	GG	GG	AA	GG	GG	AG	AA	GG	AA	AA	AG	GG	AA	GG	AA	GG	GG	GG	AA	GG	GG	AG	AG	AA	GG	GG	AA	AA	GG	AA	GG	AA	GG	AA	GG	AA	GG	GG	GG
chr1A:3613429	3613429	A/C	1A	AA	AA	AA	AA	AA	AA	AA	AA	AA	AA	AA	AA	AA	AA	AA	AA	AA	AA	AA	AA	AA	AA	AA	CC	AA	AA	AA	AA	AA	AA	AA	AA	AA	AA	AA	AA	AA	AA	AC	AA	AA	AA	AA	AA	AA	AA
chr1A:3613441	3613441	A/G	1A	AA	AA	AA	AA	AA	AA	AA	AA	AA	AA	AA	AA	AA	AA	AA	AA	AA	AA	AA	AA	AA	AA	AA	GG	AA	AA	AA	AA	AA	AA	AA	AA	AA	AA	AA	AA	AA	AA	AG	AA	AA	AA	AA	AA	AA	AA
chr1A:3613493	3613493	C/A	1A	CC	CC	CC	CC	CC	CC	CC	CC	CC	CC	CC	CC	CC	CC	CC	CC	CC	CC	CC	CC	CC	CC	CC	AA	CC	CC	CC	CC	CC	CC	CC	CC	CC	CC	CC	CC	CC	CC	AC	CC	CC	CC	CC	CC	CC	CC
chr1A:3613532	3613532	G/A	1A	GG	AA	AA	GG	AA	GG	AA	GG	GG	AA	GG	GG	AG	AA	GG	AA	AA	AA	GG	AA	GG	AA	GG	GG	GG	GG	GG	GG	AG	AG	AA	GG	GG	AA	AA	GG	AA	GG	AG	AG	AA	GG	AA	GG	GG	GG
chr1A:3613566	3613566	C/T	1A	TT	CC	CC	TT	CC	TT	CC	TT	TT	CC	TT	CC	CC	CC	CC	CC	CC	CC	CC	CC	CC	CC	TT	CC	TT	CC	CC	CC	CC	CC	CC	CT	TT	CC	CC	CC	CC	CC	CC	CT	CC	TT	CC	TT	TT	TT
chr1A:3613661	3613661	G/A	1A	AA	GG	GG	AA	GG	AA	GG	AA	AA	GG	AA	GG	GG	GG	GG	GG	GG	GG	GG	GG	GG	GG	AA	GG	AA	GG	GG	GG	GG	AG	GG	AG	AG	GG	GG	GG	GG	GG	GG	AG	GG	AA	GG	AA	AA	AA
chr1A:3613668	3613668	C/T	1A	TT	CC	CC	TT	CC	TT	CC	TT	TT	CC	TT	CC	CC	CC	CC	CC	CC	CC	CC	CC	CC	CC	TT	CC	TT	CC	CC	CC	CC	CT	CC	CT	CT	CC	CC	CC	CC	CC	CC	CT	CC	TT	CC	TT	TT	TT
chr6D:3617033	3617033	A/G	6D	AA	GG	AG	GG	GG	AA	GG	AG	AA	AA	AA	AA	GG	AA	GG	AA	GG	GG	GG	GG	AA	AA	AA	AA	AA	AA	AG	AA	GG	AA	AG	GG	AA	AA	AA	GG	AA	AA	AA	AA	AA	AA	AA	AA	AA	AA
chr6D:3617234	3617234	G/C	6D	GG	CC	GC	CC	CC	GG	CC	GC	GG	GG	GG	GG	CC	GG	CC	GG	CC	CC	CC	CC	GG	GG	GG	GG	GG	GG	GC	GG	CC	GC	GC	CC	GG	GG	GG	CC	GG	GG	GC	GC	GG	GG	GG	GG	GG	GG
chr1A:3618123	3618123	T/A	1A	AA	TT	TT	AA	TT	AA	TT	AA	AA	TT	AA	TT	TT	TT	TT	TT	TT	TT	TT	TT	TT	TT	AA	TT	AA	TT	TT	TT	TT	AT	TT	AA	AT	TT	TT	TT	TT	TT	TT	AT	TT	AA	TT	AA	AA	AA
chr5A:3619192	3619192	G/A	5A	AA	GG	GG	AA	AA	GG	GG	AA	GG	GG	GG	AA	GG	AA	GG	AA	AA	AA	GG	GG	AA	GG	GG	GG	GG	AA	AA	GG	GG	GG	AA	GG	AA	GG	GG	AA	AA	AG	GG	AA	AA	GG	GG	GG	GG	GG
chr6A:3620039	3620039	C/T	6A	CC	CC	CT	CC	TT	CC	CC	CT	CC	TT	CC	CC	TT	CC	TT	CC	CC	CC	CC	CC	CC	CC	CC	CC	CC	CC	CC	TT	TT	CC	CT	CC	CC	CC	TT	CC	TT	CC	CC	CC	CC	CC	CC	CC	CC	CC
chr6A:3620046	3620046	A/G	6A	AA	AA	AG	AA	GG	AA	AA	AG	AA	GG	AA	AA	GG	AA	GG	AA	AA	AA	AA	AA	AA	AA	AA	AA	AA	AA	AA	GG	GG	AA	AG	AA	AA	AA	GG	AA	GG	AA	AA	AA	AA	AA	AA	AA	AA	AA
chr6A:3620073	3620073	C/T	6A	CC	CC	CT	CC	TT	CC	CC	CT	CC	TT	CC	CC	TT	CC	TT	CC	CC	CC	CC	CC	CC	CC	CC	CC	CC	CC	CC	TT	TT	CC	CT	CC	CC	CC	TT	CC	TT	CC	CC	CC	CC	CC	CC	CC	CC	CC
chr7A:3623560	3623560	T/C	7A	TT	TT	TT	TT	TT	TT	TT	TT	TT	TT	TT	TT	TT	TT	TT	TT	TT	TT	TT	TT	CC	TT	TT	TT	TT	CC	TT	TT	TT	CT	TT	TT	CC	TT	TT	TT	TT	CC	TT	TT	TT	TT	TT	TT	TT	TT
chr6B:3624973	3624973	C/T	6B	CC	CC	CC	CC	CC	CC	CC	CC	CC	CC	CC	TT	CC	CC	TT	CC	CC	CC	CC	CC	CC	CC	CT	CC	CC	CC	CC	CC	CC	CC	CC	CC	CC	CC	CC	CC	CC	CC	CC	CC	CC	CC	CC	CC	CC	CC
chr6B:3625101	3625101	C/G	6B	GG	GG	CC	CC	GC	GG	CC	CC	CC	CC	GC	CC	CC	CC	CC	CC	CC	CC	CC	CC	CC	GG	GC	GG	CC	GG	GC	GG	CC	CC	CC	GG	GC	CC	CC	GG	CC	CC	CC	GC	CC	CC	CC	CC	CC	CC
chr2A:3628945	3628945	A/G	2A	AA	GG	AA	AA	AA	GG	AA	AG	AA	GG	GG	AA	AA	AA	GG	AG	GG	AA	GG	AA	AA	GG	GG	AA	AA	AA	GG	GG	AA	AA	GG	GG	GG	GG	GG	GG	AA	GG	GG	AG	GG	AA	AA	AA	AA	AA
chr2A:3629009	3629009	G/C	2A	GG	GG	GG	GG	GG	GG	GG	GG	GG	GG	GG	GG	GG	GG	GG	GC	GG	GG	GG	GG	GG	GG	GG	GG	GG	GG	GC	GG	GG	GG	GG	GG	GC	CC	GG	GG	GG	CC	GG	GC	GG	GG	GG	GG	GG	GG
chr7A:3629084	3629084	T/C	7A	CC	CC	CC	TT	TT	TT	TT	CC	CC	CC	TT	TT	CC	TT	TT	CT	TT	TT	TT	TT	CC	TT	CC	CC	CC	CC	CT	CT	CC	CT	TT	CC	CC	TT	TT	TT	TT	CC	TT	TT	TT	CT	CC	CC	CC	CC
chr7A:3629151	3629151	A/G	7A	AA	AA	AA	AA	AA	AA	AA	AA	AA	AA	AA	AA	AA	AA	AA	AA	AA	AA	AA	AA	GG	AA	AA	AA	AA	GG	AA	AA	AA	AA	AA	AA	AG	AA	AA	AA	AA	GG	AA	AA	AA	AA	AA	AA	AA	AA
chr7A:3629163	3629163	T/C	7A	TT	TT	TT	TT	TT	TT	TT	TT	TT	TT	TT	TT	TT	TT	TT	TT	TT	TT	TT	TT	CC	TT	TT	TT	TT	CC	TT	TT	TT	TT	TT	TT	CT	TT	TT	TT	TT	CC	TT	TT	TT	TT	TT	TT	TT	TT
chr7B:3631052	3631052	G/A	7B	GG	GG	GG	GG	GG	GG	GG	AG	GG	GG	GG	AA	GG	AA	GG	GG	AA	GG	GG	GG	GG	GG	GG	GG	GG	GG	GG	GG	GG	GG	GG	GG	GG	GG	AA	GG	GG	GG	GG	AG	GG	GG	GG	GG	GG	GG
chr2A:3634498	3634498	A/G	2A	GG	AA	GG	GG	GG	AA	GG	AA	AA	AA	AA	AA	GG	AA	AA	AA	AA	AA	AA	AA	GG	AA	AA	GG	AA	GG	AA	AA	AA	AG	AA	AA	AA	AA	AA	AA	GG	AA	AA	AG	AA	AA	AA	AA	AA	AA
chr7A:3634549	3634549	A/C	7A	AA	AA	AA	AA	AA	AA	AA	AA	AA	AA	AA	AA	AA	AA	AA	AA	AA	AA	AA	AA	CC	AA	AA	AA	AA	CC	AA	AA	AA	AA	AA	AA	AC	AA	AA	AA	AA	CC	AA	AA	AA	AA	AA	AA	AA	AA
chr2A:3634559	3634559	C/T	2A	CC	TT	CC	CC	CC	TT	CC	TT	CC	CC	TT	CC	CC	CC	CC	CC	TT	CC	TT	CC	CC	TT	TT	CC	CC	CC	CT	TT	CC	CT	CT	CT	CC	CC	TT	TT	CC	CC	TT	CC	TT	CC	CC	CC	CC	CC
chr2A:3634589	3634589	G/T	2A	GG	TT	GG	GG	GG	TT	GG	TT	GG	GG	TT	GG	GG	GG	GG	GG	TT	GG	TT	GG	GG	TT	TT	GG	GG	GG	GT	TT	GG	GT	GT	GT	GG	GG	TT	TT	GG	GG	TT	GG	TT	GG	GG	GG	GG	GG
chr2A:3634663	3634663	C/T	2A	CC	CC	CC	CC	CC	CC	CC	CC	CC	CC	CC	TT	CC	TT	TT	CC	CC	CC	CC	CT	CC	CC	CC	CC	CC	CC	CC	CC	CC	CC	CT	CC	CT	CC	CC	CC	CC	CC	CC	CC	CC	CC	CC	CC	CC	CC
chr2A:3634870	3634870	A/G	2A	GG	AA	GG	GG	GG	AA	GG	AA	GG	AA	AA	AA	GG	AA	AA	AG	AA	GG	AA	AG	GG	AA	AA	GG	GG	GG	AA	AA	GG	GG	AA	AA	AA	AA	AA	AA	GG	AA	AA	AG	AA	GG	GG	GG	GG	GG
chr2A:3634970	3634970	C/T	2A	TT	CC	TT	TT	TT	CC	TT	CC	TT	CC	CC	CC	TT	CC	CC	CT	CC	TT	CC	CT	TT	CC	CC	TT	TT	TT	CC	CC	TT	TT	CC	CC	CC	CC	CC	CC	TT	CC	CC	CT	CC	TT	TT	TT	TT	TT
chr5A:3649484	3649484	C/A	5A	CC	CC	CC	CC	CC	CC	CC	CC	CC	CC	CC	CC	CC	CC	CC	CC	CC	CC	CC	CC	CC	CC	CC	AA	AA	CC	CC	CC	CC	CC	CC	AA	CC	CC	CC	CC	CC	CC	CC	CC	CC	AA	CC	AA	CC	AA
chr5A:3649593	3649593	G/A	5A	AA	GG	AG	AA	AA	GG	GG	AA	GG	GG	GG	AA	GG	AA	AA	AA	AA	AA	GG	GG	AA	AA	GG	GG	GG	AA	AA	AG	GG	GG	AA	GG	AA	GG	GG	AA	AA	AG	GG	AA	AA	GG	GG	GG	GG	GG
chr5A:3651776	3651776	C/T	5A	TT	CC	CT	TT	TT	CC	CC	TT	CC	CC	CC	TT	CC	TT	TT	TT	TT	TT	CC	CC	TT	TT	CC	CC	CC	TT	TT	CT	CC	CT	TT	CT	TT	CC	CC	TT	TT	CT	CC	TT	TT	CC	CC	CC	CC	CC
chr6A:3652332	3652332	A/G	6A	AA	AA	AG	AA	GG	AA	AA	AG	AA	GG	AA	AA	GG	AA	GG	AA	AA	AA	AA	AA	AA	AA	AA	AA	AA	AA	AA	GG	GG	AA	AG	AA	AA	AA	GG	AA	GG	AA	AA	AA	AA	AA	AA	AA	AA	AA
chr6A:3652357	3652357	G/A	6A	GG	GG	GG	GG	AA	GG	GG	GG	GG	AA	GG	GG	GG	GG	GG	GG	GG	GG	GG	GG	GG	GG	GG	GG	GG	GG	GG	GG	GG	GG	GG	GG	GG	GG	GG	GG	GG	GG	GG	GG	GG	GG	GG	GG	GG	GG
chr6A:3652418	3652418	A/G	6A	AA	AA	AG	AA	GG	AA	AA	AG	AA	GG	AA	AA	GG	AA	GG	AA	AA	AA	AA	AA	AA	AA	AA	AA	AA	AA	AA	GG	GG	AA	AG	AA	AA	AA	GG	AA	GG	AA	AA	AA	AA	AA	AA	AA	AA	AA
chr6A:3652860	3652860	G/A	6A	GG	GG	AG	GG	AA	GG	GG	AG	GG	AA	GG	GG	AA	GG	AA	GG	GG	GG	GG	GG	GG	GG	GG	GG	GG	GG	GG	AA	AA	GG	AG	GG	GG	GG	AA	GG	AA	GG	GG	GG	GG	GG	GG	GG	GG	GG
chr6A:3652904	3652904	A/G	6A	AA	AA	AG	AA	GG	AA	AA	AG	AA	GG	AA	AA	GG	AA	GG	AA	AA	AA	AA	AA	AA	AA	AA	AA	AA	AA	AA	GG	GG	AA	AG	AA	AA	AA	GG	AA	GG	AA	AA	AA	AA	AA	AA	AA	AA	AA
chr5A:3653141	3653141	A/G	5A	AA	GG	AG	AG	AA	GG	GG	AA	GG	GG	GG	AA	GG	AA	AA	AA	AA	AA	GG	GG	AA	AA	GG	AA	AA	AA	AA	AG	GG	GG	AA	AA	AA	GG	GG	AA	AA	AA	GG	AA	AA	AA	GG	AA	GG	AA
chr5A:3653189	3653189	G/A	5A	AA	GG	AG	AG	AA	GG	GG	AA	GG	GG	GG	AA	GG	AA	AA	AA	AA	AA	GG	GG	AA	AA	GG	GG	GG	AA	AA	AG	GG	GG	AA	AG	AA	GG	GG	AA	AA	AA	GG	AA	AA	GG	GG	GG	GG	GG
chr6A:3657925	3657925	C/G	6A	CC	CC	CC	CC	CC	CC	CC	CC	CC	CC	CC	CC	CC	CC	CC	CC	CC	CC	CC	CC	CC	CC	CC	CC	CC	CC	CC	GC	GG	CC	CC	CC	CC	CC	CC	CC	CC	CC	CC	CC	CC	CC	CC	CC	CC	CC
chr6A:3657941	3657941	A/G	6A	AA	AA	AG	AA	AA	AA	AA	AG	AA	AA	AA	AA	GG	AA	GG	AA	AA	AA	AA	AA	AA	AA	AA	AA	AA	AA	AA	GG	GG	AA	AG	AA	AA	AA	GG	AA	GG	AA	AA	AA	AA	AA	AA	AA	AA	AA
chr1B:3657944	3657944	C/T	1B	CC	TT	CC	TT	CC	CC	TT	CT	CC	CC	CC	TT	CC	CC	CC	CC	TT	TT	CC	CT	TT	CC	TT	CC	TT	CC	CC	TT	TT	CC	CC	CC	CC	CC	CC	CC	CT	CC	TT	CC	CC	CC	TT	CC	CC	CC
chr1B:3657965	3657965	G/A	1B	AA	GG	GG	GG	GG	GG	GG	GG	GG	GG	GG	GG	GG	GG	GG	GG	GG	GG	GG	GG	GG	GG	GG	GG	GG	GG	GG	GG	GG	AA	GG	AA	GG	GG	GG	GG	GG	GG	GG	GG	GG	GG	GG	GG	GG	GG
chr6A:3657972	3657972	G/C	6A	CC	GG	GG	GG	GG	GG	CC	GG	GG	GG	GG	GG	GG	GG	GG	GG	GG	GG	GG	GG	GG	GG	GG	GG	GG	GG	GG	GG	GG	GG	GG	GG	GC	GG	GG	GG	GG	CC	GG	GG	GG	GG	GG	GG	GG	GG
chr1B:3658001	3658001	A/G	1B	GG	AA	AA	AA	AA	AA	AA	AA	AA	AA	AA	AA	AA	AA	AA	AA	AA	AA	AA	AA	AA	AA	AA	AA	AA	AA	AA	AA	AA	GG	AA	GG	AA	AA	AA	AA	AA	AA	AA	AA	AA	AA	AA	AA	AA	AA
chr1B:3658037	3658037	G/A	1B	AA	GG	GG	GG	GG	GG	GG	GG	GG	GG	GG	GG	GG	GG	GG	GG	GG	GG	GG	GG	GG	GG	GG	GG	GG	GG	GG	GG	GG	AA	GG	AA	GG	GG	GG	GG	GG	GG	GG	GG	GG	GG	GG	GG	GG	GG
chr1B:3658046	3658046	A/G	1B	GG	AA	AA	AA	AA	AA	AA	AA	AA	AA	AA	AA	AA	AA	AA	AA	AA	AA	AA	AA	AA	AA	AA	AA	AA	AA	AA	AA	AA	GG	AA	GG	AA	AA	AA	AA	AA	AA	AA	AA	AA	AA	AA	AA	AA	AA
chr1B:3658094	3658094	C/G	1B	GG	GG	CC	GG	CC	CC	GG	GC	CC	CC	CC	GG	CC	CC	CC	CC	GG	GG	CC	GC	GG	CC	GG	CC	GG	CC	CC	GG	GG	GG	CC	GG	CC	CC	CC	CC	GC	CC	GG	CC	CC	CC	GG	CC	CC	CC
chr1B:3658100	3658100	C/A	1B	AA	CC	CC	CC	CC	CC	CC	CC	CC	CC	CC	CC	CC	CC	CC	CC	CC	CC	CC	CC	CC	CC	CC	CC	CC	CC	CC	CC	CC	AA	CC	AA	CC	CC	CC	CC	CC	CC	CC	CC	CC	CC	CC	CC	CC	CC
chr6A:3661431	3661431	A/T	6A	AA	AA	AA	AA	TT	AA	AA	AA	AA	TT	AA	AA	AA	AA	AA	AA	AA	AA	AA	AA	AA	AA	AA	AA	AA	AA	AA	AA	AA	AA	AA	AA	AA	AA	AA	AA	AA	AA	AA	AA	AA	AA	AA	AA	AA	AA
chr6A:3661467	3661467	A/G	6A	AA	AA	AA	AA	AA	AA	GG	AA	AA	AA	AA	AA	AA	AA	AA	AA	GG	AA	AA	AA	AA	AA	GG	AA	AA	AA	AA	AG	GG	AA	AG	GG	GG	AA	AA	AA	AA	GG	GG	AA	AA	AA	AA	AA	AA	AA
chr6A:3661481	3661481	A/G	6A	AA	AA	AA	AA	AA	AA	AA	AA	AA	AA	AA	AA	AA	AA	AA	AA	GG	AA	AA	AA	AA	AA	GG	AA	AA	AA	AA	AG	GG	AA	AG	GG	AG	AA	AA	AA	AA	AA	GG	AA	AA	AA	AA	AA	AA	AA
chr6A:3670069	3670069	C/T	6A	TT	TT	CT	CT	CC	CC	CC	TT	TT	CC	CT	TT	CC	TT	CC	TT	CC	CC	CC	CC	CC	TT	CC	TT	TT	TT	TT	CC	CC	CT	CC	CT	CC	TT	CC	TT	CC	CC	CC	TT	TT	TT	TT	TT	TT	TT
chr6A:3670106	3670106	G/C	6A	CC	CC	GC	GC	GG	GG	GG	CC	CC	GG	GC	CC	GG	CC	GG	CC	GG	GG	GG	GG	GG	CC	GG	CC	CC	CC	CC	GG	GG	GC	GG	GC	GG	CC	GG	CC	GG	GG	GG	CC	CC	CC	CC	CC	CC	CC
chr1A:3681032	3681032	A/G	1A	AA	GG	GG	AA	GG	AA	GG	AA	AA	GG	GG	AA	AG	GG	AA	GG	GG	GG	AA	GG	AA	GG	AA	AA	AA	AA	AA	AA	AG	AA	AA	AA	AA	GG	GG	AA	GG	AA	AA	AA	GG	AA	GG	AA	AA	AA
chr1A:3681073	3681073	C/T	1A	TT	CC	CC	TT	CC	TT	CC	CT	TT	CC	CC	CC	CC	CC	CC	CC	CC	CC	CC	CC	CC	CC	TT	CC	TT	CC	CC	CC	CC	CT	CC	CT	TT	CC	CC	CC	CC	CC	TT	CT	CC	TT	CC	TT	TT	TT
chr1D:3687248	3687248	T/C	1D	TT	TT	TT	TT	TT	TT	TT	TT	TT	TT	TT	TT	TT	TT	TT	TT	TT	CC	TT	TT	TT	TT	TT	TT	TT	TT	TT	TT	TT	TT	TT	TT	TT	TT	TT	TT	TT	TT	TT	TT	TT	TT	TT	TT	TT	TT
chr4D:3690315	3690315	T/C	4D	TT	TT	TT	TT	TT	TT	CC	CT	CC	TT	TT	TT	TT	CC	CC	TT	CT	TT	TT	TT	TT	TT	CC	TT	CC	CC	CT	TT	TT	TT	TT	TT	TT	TT	TT	TT	TT	CC	CC	CC	TT	TT	TT	TT	CC	TT
chr6A:3691238	3691238	C/T	6A	CC	CC	CC	CT	CC	CC	CC	CC	CC	CC	CC	CC	CC	CC	CC	TT	CC	CC	CC	CC	CC	CC	CC	CC	CC	CC	CC	CC	CC	CC	CC	CC	CC	CC	CC	CC	CC	CC	CC	CC	CC	CC	CC	CC	CC	CC
chr6A:3691302	3691302	T/A	6A	TT	TT	TT	AT	TT	AA	AA	AA	TT	TT	AT	TT	AA	TT	TT	TT	AA	TT	AA	TT	TT	TT	AA	TT	TT	TT	TT	AA	AA	TT	AA	AT	AA	TT	TT	TT	AT	AA	AA	TT	TT	TT	TT	TT	TT	TT
chr6A:3691315	3691315	C/A	6A	CC	CC	CC	AC	AA	CC	CC	CC	CC	AA	CC	CC	CC	CC	CC	AA	CC	CC	CC	CC	CC	CC	CC	AA	CC	AA	CC	CC	CC	CC	CC	CC	CC	CC	CC	CC	CC	CC	CC	AA	CC	CC	CC	CC	CC	CC
chr6A:3691350	3691350	A/G	6A	AA	AA	AA	AG	GG	AA	AA	AA	AA	GG	AA	AA	AA	AA	AA	GG	AA	AA	AA	AA	AA	AA	AA	GG	AA	GG	AA	AA	AA	AA	AA	AA	AA	AA	AG	AA	AA	AA	AA	GG	AA	AA	AA	AA	AA	AA
chr6A:3691581	3691581	A/G	6A	GG	GG	AA	AA	AA	AA	AA	AA	GG	AA	AA	AA	AA	AA	AA	AA	AA	AA	AA	AA	AA	AA	AA	AA	GG	AA	AA	AA	AA	AG	AA	AG	AA	GG	AA	AA	AA	AA	AA	AA	AA	GG	GG	GG	GG	GG
chr6A:3691663	3691663	G/A	6A	GG	GG	GG	GG	GG	GG	GG	GG	GG	GG	GG	GG	GG	GG	GG	GG	GG	GG	GG	GG	GG	GG	GG	AA	GG	AA	GG	GG	GG	GG	GG	GG	GG	GG	GG	GG	GG	GG	GG	AG	GG	GG	GG	GG	GG	GG
chr6A:3691737	3691737	G/A	6A	GG	GG	AG	GG	GG	GG	GG	GG	GG	GG	GG	GG	GG	GG	AA	GG	GG	AA	GG	AA	AA	GG	GG	GG	GG	GG	AG	AG	GG	AG	GG	GG	GG	GG	AA	GG	GG	GG	GG	GG	GG	GG	GG	GG	GG	GG
chr6A:3691785	3691785	G/A	6A	GG	GG	GG	GG	GG	GG	GG	GG	GG	GG	GG	GG	GG	GG	GG	GG	GG	GG	GG	GG	GG	GG	GG	AA	GG	AA	GG	GG	GG	GG	GG	GG	GG	GG	GG	GG	GG	GG	GG	AG	GG	GG	GG	GG	GG	GG
chr7B:3693060	3693060	G/A	7B	GG	GG	GG	AA	AA	GG	AA	AA	GG	AA	GG	AA	AA	AA	AA	AG	AA	GG	GG	GG	GG	GG	GG	GG	AA	AA	GG	AA	AA	GG	AA	AA	AG	GG	AA	AA	GG	GG	GG	AA	GG	AA	GG	AA	AG	AA
chr5A:3694912	3694912	C/G	5A	GG	CC	GC	GC	GG	CC	CC	GG	CC	CC	CC	GG	CC	GG	GG	GG	GG	GG	CC	CC	GG	GG	CC	CC	CC	GG	GG	GC	CC	CC	GG	CC	GG	CC	CC	GG	GG	GC	CC	GG	GG	CC	CC	CC	CC	CC
chr1A:3701945	3701945	A/G	1A	AA	AA	AA	AA	AA	AA	AA	GG	AA	AA	AA	GG	AG	AA	GG	AA	AA	AA	GG	AA	GG	AA	AA	GG	AA	AA	GG	GG	AG	AA	AA	AG	AA	AA	AA	GG	AA	GG	AA	AA	AA	AA	AA	AA	AA	AA
chr1A:3701987	3701987	A/G	1A	AA	AA	AA	AA	AA	AA	AA	GG	AA	AA	AA	GG	AG	AA	GG	AA	AA	AA	GG	AA	GG	AA	AA	GG	AA	GG	GG	GG	AG	AA	AA	AG	AA	AA	AA	GG	AA	GG	AA	AA	AA	AA	AA	AA	AA	AA
chr4D:3709183	3709183	T/C	4D	TT	TT	TT	TT	TT	TT	CC	CT	CC	TT	TT	TT	TT	CC	CC	TT	CC	TT	TT	TT	TT	TT	CC	TT	CC	CC	TT	TT	TT	TT	TT	TT	TT	TT	TT	TT	TT	CC	CC	CC	TT	TT	TT	TT	CC	TT
chr4D:3709219	3709219	C/T	4D	CC	CC	CC	CC	CC	CC	TT	CT	TT	CC	CC	CC	CC	TT	TT	CC	TT	CC	CC	CC	CC	CC	TT	CC	TT	TT	CC	CC	CC	CC	CC	CC	CC	CC	CC	CC	CC	TT	TT	TT	CC	CC	CC	CC	TT	CC
chr4D:3709267	3709267	G/A	4D	GG	GG	GG	GG	GG	GG	AA	AG	AA	GG	GG	GG	GG	AA	AA	GG	AA	GG	GG	GG	GG	GG	AA	GG	AA	AA	GG	GG	GG	GG	GG	GG	GG	GG	GG	GG	GG	AA	AA	AA	GG	GG	GG	GG	AA	GG
chr4D:3709279	3709279	A/G	4D	AA	AA	AA	AA	AA	AA	GG	AG	GG	AA	AA	AA	AA	GG	GG	AA	AG	AA	AA	AA	AA	AA	GG	AA	GG	GG	AA	AA	AA	AA	AA	AA	AA	AA	AA	AA	AA	GG	GG	GG	AA	AA	AA	AA	GG	AA
chr7B:3717544	3717544	G/T	7B	GG	GG	GG	GG	GG	GG	GG	GT	GG	GG	GG	TT	TT	TT	GG	GG	GT	GG	GG	GG	GG	GG	GG	GG	GG	GG	GG	GG	GG	GG	GG	GG	GG	GG	TT	GG	GG	GG	GG	GT	GG	GG	GG	GG	GG	GG
chr6D:3721728	3721728	C/T	6D	CC	CC	CC	CC	TT	CC	CC	CC	CC	TT	CC	CC	CC	CC	CC	CC	CC	CC	CC	CC	CC	CC	CC	CC	CC	CC	CC	CC	CC	CC	CC	CC	CC	CC	CC	CC	CC	CC	CC	CC	CC	CC	CC	CC	CC	CC
chr6B:3722707	3722707	C/T	6B	CC	CC	CC	CC	CC	CC	CC	CC	CC	CC	CC	CC	TT	CC	TT	CC	CC	CC	CC	CC	CC	CC	CC	CC	CC	CC	CC	CC	CC	CC	CC	CC	CC	CC	CC	CC	TT	CC	CC	CC	CC	CC	CC	CC	CC	CC
chr6B:3722715	3722715	G/A	6B	GG	GG	GG	GG	GG	AA	GG	GG	GG	GG	AG	GG	AA	GG	AA	GG	GG	GG	GG	GG	GG	AA	GG	GG	GG	GG	GG	AA	GG	GG	GG	AA	GG	GG	GG	GG	AA	GG	GG	GG	GG	GG	GG	GG	GG	GG
chr6B:3722753	3722753	A/C	6B	AA	AA	AA	AA	AA	AA	AA	AA	AA	AA	AA	AA	CC	AA	CC	AA	AA	AA	AA	AA	AA	AA	AA	AA	AA	AA	AA	AA	AA	AA	AA	AA	AA	AA	AA	AA	CC	AA	AA	AA	AA	AA	AA	AA	AA	AA
chr6D:3733107	3733107	A/G	6D	AA	AA	AA	AA	AA	AA	AA	AA	AA	AA	AA	AA	AA	AA	AA	AA	AA	AA	AA	AA	AA	AA	AA	AA	AA	AA	AA	AA	AA	AG	AA	AA	GG	AA	AA	AA	AA	AA	AA	AA	AA	AA	AA	AA	AA	AA
chr6D:3733186	3733186	C/T	6D	CC	CC	CC	CC	CC	CC	CC	CC	CC	CC	CC	CC	CC	CC	CC	CC	CC	CC	CC	CC	CC	CC	CC	CC	CC	CC	CC	CC	CC	CT	CC	CC	TT	CC	CC	CC	CC	CC	CC	CC	CC	CC	CC	CC	CC	CC
chr6D:3733230	3733230	C/T	6D	CC	CC	CC	CC	CC	CC	CC	CC	CC	CC	CC	CC	CC	CC	CC	CC	CC	CC	CC	CC	CC	CC	CC	CC	CC	CC	CC	CC	CC	CT	CC	CC	TT	CC	CC	CC	CC	CC	CC	CC	CC	CC	CC	CC	CC	CC
chr3B:3735009	3735009	T/C	3B	TT	TT	TT	TT	TT	TT	TT	CC	TT	TT	TT	TT	TT	TT	TT	TT	CT	TT	TT	TT	TT	TT	CC	TT	TT	TT	TT	TT	TT	TT	TT	TT	TT	TT	TT	TT	TT	TT	TT	TT	TT	TT	TT	TT	TT	TT
chr3B:3735073	3735073	C/T	3B	CC	TT	CC	CC	CC	CC	CC	CC	CC	TT	TT	CC	CC	CC	CC	CC	CC	CC	TT	CC	TT	CC	CC	TT	CC	CC	CC	CT	CC	CT	CT	TT	CC	TT	CC	CC	CC	CC	CT	CT	TT	CC	CC	CC	CC	CC
chr6D:3735789	3735789	G/C	6D	GG	GG	GG	GG	GG	GG	GG	GG	GG	GG	GG	GG	GG	GG	GG	GG	GG	GG	GG	GG	GG	GG	GG	GG	GG	GG	GC	GG	GG	GG	GG	GG	GG	GG	GG	GG	GG	GG	GC	GG	GC	GG	GG	GG	GG	GG
chr6D:3735799	3735799	C/A	6D	CC	CC	CC	CC	CC	CC	CC	CC	CC	CC	CC	CC	CC	CC	CC	CC	CC	CC	CC	CC	CC	CC	CC	CC	CC	CC	AC	CC	CC	CC	CC	CC	CC	CC	CC	CC	CC	CC	AC	CC	AC	CC	CC	CC	CC	CC
chr6A:3750263	3750263	G/T	6A	GG	GG	GT	GG	GG	GG	GG	GG	GG	GG	GG	GG	GG	GG	TT	GG	GG	TT	GG	TT	TT	GG	GG	GG	GG	GG	TT	GG	GG	GT	GT	GG	GG	GG	TT	GG	GG	GG	GG	GG	GG	GG	GG	GG	GG	GG
chr6A:3750266	3750266	A/C	6A	AA	AA	AA	AA	AA	AA	CC	AA	AA	AA	AC	AA	AA	AA	AA	AA	AA	AA	AA	AA	AA	AA	AA	AA	AA	AA	AA	AA	AA	AA	AA	AA	AC	AA	AA	AA	AA	CC	AA	AA	AA	AA	AA	AA	AA	AA
chr6A:3750281	3750281	A/C	6A	AA	AA	AC	AA	AA	AA	AA	AA	AA	AA	AA	AA	AA	AA	CC	AA	AA	CC	AA	CC	CC	AA	AA	AA	AA	AA	CC	AA	AA	AC	AC	AA	AA	AA	CC	AA	AA	AA	AA	AA	AA	AA	AA	AA	AA	AA
chr2A:3754657	3754657	G/T	2A	GG	TT	GG	GG	GG	TT	GG	TT	GG	TT	TT	GG	GG	GG	GG	GG	TT	GG	TT	GG	GG	TT	TT	GG	GG	GG	GT	TT	GG	GT	GT	GT	GG	GG	TT	TT	GG	GG	TT	GG	TT	GG	GG	GG	GG	GG
chr2A:3754741	3754741	C/G	2A	CC	CC	CC	CC	CC	CC	CC	GC	GG	CC	CC	GG	CC	GG	GG	GC	CC	CC	CC	GC	CC	CC	CC	CC	GG	CC	CC	CC	CC	CC	GC	CC	GC	CC	CC	CC	CC	CC	CC	CC	CC	GG	GG	GG	GG	GG
chr6A:3760758	3760758	C/A	6A	CC	CC	CC	AA	CC	AA	CC	AC	CC	CC	CC	CC	CC	CC	CC	CC	AA	CC	AA	CC	CC	CC	AA	CC	CC	CC	CC	AC	AA	CC	AC	AC	CC	CC	CC	CC	CC	CC	AA	CC	CC	CC	CC	CC	CC	CC
chr1B:3761487	3761487	G/T	1B	GG	TT	GG	TT	GG	GG	TT	TT	GG	GG	GG	TT	TT	GG	GG	GG	TT	TT	GG	GT	TT	GG	TT	GG	TT	GG	GG	TT	TT	GG	GG	GG	GG	GG	GT	GG	GT	GG	TT	GG	GG	GG	TT	GG	GG	GG
chr1B:3761590	3761590	C/G	1B	CC	GG	CC	GG	CC	CC	GG	GG	CC	CC	CC	GG	CC	CC	CC	CC	GG	GG	CC	GC	GG	CC	GG	CC	GG	CC	CC	GG	GG	CC	CC	CC	CC	CC	CC	CC	GC	CC	GG	CC	CC	CC	GG	CC	CC	CC
chr2A:3761770	3761770	C/G	2A	CC	CC	CC	CC	CC	CC	CC	CC	CC	CC	CC	CC	CC	CC	CC	CC	CC	CC	CC	CC	CC	CC	CC	CC	CC	CC	GC	CC	CC	CC	CC	CC	GC	GG	CC	CC	CC	GG	CC	GC	CC	CC	CC	CC	CC	CC
chr2A:3761771	3761771	A/G	2A	AA	AA	AA	AA	AA	AA	AA	AA	AA	AA	AA	GG	AA	GG	GG	AA	AA	AA	AA	AG	AA	AA	AA	AA	AA	AA	AA	AA	AA	AA	AG	AA	AG	AA	AA	AA	AA	AA	AA	AA	AA	AA	AA	AA	AA	AA
chr2A:3761867	3761867	A/G	2A	AA	AA	AA	AA	AA	AA	AA	AA	AA	AA	AA	AA	AA	AA	AA	AA	AA	AA	AA	AA	AA	GG	AA	AA	AA	AA	AA	AA	AA	AA	AA	AA	AA	AA	AA	AA	AA	AA	GG	AA	AA	AA	AA	AA	AA	AA
chr2A:3762240	3762240	T/C	2A	TT	TT	TT	TT	TT	TT	TT	CT	CC	TT	TT	CC	TT	CC	CC	CC	TT	TT	TT	CT	TT	TT	TT	TT	CC	TT	TT	TT	TT	TT	CT	TT	CT	TT	TT	TT	TT	TT	TT	TT	TT	CC	CC	CC	CC	CC
chr7A:3765343	3765343	T/G	7A	TT	TT	TT	TT	TT	TT	TT	TT	TT	TT	TT	TT	TT	TT	TT	TT	TT	TT	TT	TT	GG	TT	TT	TT	TT	TT	TT	TT	TT	TT	TT	TT	TT	TT	TT	TT	TT	GG	TT	TT	TT	TT	TT	TT	TT	TT
chr7A:3765353	3765353	G/A	7A	AA	AA	GG	GG	GG	GG	GG	AA	AA	AA	GG	GG	AA	GG	GG	GG	GG	GG	GG	GG	GG	GG	AA	AA	AA	GG	GG	AA	AA	GG	GG	GG	AA	GG	GG	GG	GG	GG	GG	GG	GG	AG	AA	AA	AA	AA
chr6D:3767984	3767984	A/T	6D	AA	AA	AA	AA	AA	AA	AA	AA	AA	AA	AA	AA	AA	AA	TT	AA	AA	AA	AA	AA	AA	AA	AA	AA	AA	AA	AT	AA	AA	AT	AA	AA	TT	AA	AA	TT	AA	AA	AA	AA	AA	AA	AA	AA	AA	AA
chr6D:3768001	3768001	C/G	6D	CC	CC	CC	CC	CC	CC	CC	CC	CC	CC	CC	CC	CC	CC	GG	CC	CC	CC	CC	CC	CC	CC	CC	CC	CC	CC	GC	CC	CC	GC	CC	CC	GG	CC	CC	GG	CC	CC	CC	CC	CC	CC	CC	CC	CC	CC
chr6D:3768039	3768039	G/C	6D	GG	GG	GG	GG	GG	GG	GG	GG	GG	GG	GG	GG	GG	GG	CC	GG	GG	GG	GG	GG	GG	GG	GG	GG	GG	GG	GC	GG	GG	GC	GG	GG	CC	GG	GG	CC	GG	GG	GG	GG	GG	GG	GG	GG	GG	GG
chr6A:3773258	3773258	G/A	6A	GG	GG	GG	GG	GG	GG	GG	GG	GG	GG	GG	GG	GG	GG	GG	GG	GG	GG	GG	GG	GG	GG	GG	AA	GG	AA	GG	GG	GG	GG	GG	GG	GG	GG	GG	GG	GG	GG	GG	AG	GG	GG	GG	GG	GG	GG
chr6A:3773319	3773319	G/T	6A	GG	GG	GG	GG	GG	GG	TT	GG	GG	GG	GG	GG	GG	GG	GG	GG	GG	GG	GG	GG	GG	GG	GG	GG	GG	GG	GG	GG	GG	GG	GG	GG	GT	GG	GG	GG	GG	TT	GG	GG	GG	GG	GG	GG	GG	GG
chr6A:3773334	3773334	G/A	6A	AA	AA	GG	GG	GG	GG	GG	GG	AA	GG	GG	GG	GG	GG	GG	GG	GG	GG	GG	GG	GG	GG	GG	GG	AA	GG	GG	GG	GG	AG	GG	AG	GG	AA	GG	GG	GG	GG	GG	GG	GG	AA	AA	AA	AA	AA
chr6A:3776775	3776775	C/T	6A	TT	TT	CT	CT	CC	CC	CC	CC	TT	CC	CC	CC	CC	CC	CC	CC	CC	CC	CC	CC	CC	TT	CC	TT	TT	TT	CC	CC	CC	CT	CC	CC	CC	TT	CC	TT	CC	CC	CC	TT	CC	TT	TT	TT	TT	TT
chr1A:3776793	3776793	A/G	1A	AA	AA	AA	AA	AA	AA	AA	GG	AA	AA	AA	GG	AG	AA	GG	AA	AA	AA	GG	AA	GG	GG	AA	GG	AA	AA	GG	GG	AG	AA	AG	AG	AA	AA	AA	GG	AA	GG	AA	AA	AA	AA	AA	AA	AA	AA
chr6A:3776854	3776854	C/T	6A	TT	TT	CT	CT	TT	CC	CC	CC	TT	TT	CC	TT	CC	TT	CC	TT	CC	CC	CC	CC	CC	TT	CC	TT	TT	TT	CT	CC	CC	CT	CC	CC	CC	TT	CC	TT	CC	CC	CC	TT	TT	TT	TT	TT	TT	TT
chr1A:3776897	3776897	T/C	1A	TT	TT	TT	TT	TT	TT	TT	CT	TT	TT	TT	CC	CT	TT	CC	TT	TT	TT	CC	TT	CC	TT	TT	CC	TT	TT	CC	CC	CT	TT	CT	CT	TT	TT	TT	CC	TT	CC	TT	TT	TT	TT	TT	TT	TT	TT
chr7A:3779948	3779948	A/G	7A	GG	GG	AA	AA	AA	AA	AA	GG	GG	GG	AA	AA	GG	AA	AA	AA	AA	AA	AA	AA	AA	AA	GG	GG	GG	AA	AA	AG	GG	AA	AA	AA	GG	AA	AA	AA	AA	AA	AA	AA	AA	AG	GG	GG	GG	GG
chr7A:3779971	3779971	C/G	7D	CC	GG	CC	CC	GG	GC	GG	GG	CC	GG	CC	CC	CC	GG	CC	CC	CC	CC	CC	CC	CC	CC	GG	CC	GG	CC	CC	CC	CC	CC	CC	CC	CC	CC	CC	GG	CC	CC	GG	CC	CC	GG	CC	GG	CC	GG
chr7A:3779972	3779972	C/A	7A	CC	CC	CC	CC	CC	CC	CC	CC	CC	CC	CC	CC	CC	CC	CC	CC	CC	CC	CC	CC	AA	CC	CC	CC	CC	CC	CC	CC	CC	CC	CC	CC	CC	CC	CC	CC	CC	AA	CC	CC	CC	CC	CC	CC	CC	CC
chr1A:3779983	3779983	C/T	1A	CC	TT	TT	CC	TT	CC	CC	CC	CC	TT	TT	CC	CC	CC	CC	CC	TT	TT	CC	TT	CC	CC	CC	CC	CC	TT	CC	CC	CT	CC	CT	CC	CT	TT	TT	CC	TT	CC	TT	CT	TT	CC	TT	CC	CC	CC
chr1A:3780003	3780003	G/A	1A	AA	GG	GG	AA	GG	AA	GG	AA	AA	GG	GG	GG	GG	GG	AA	GG	GG	GG	AA	GG	AA	GG	AA	AA	AA	GG	GG	AA	AG	AA	GG	AA	AG	GG	GG	GG	GG	GG	GG	AG	GG	AA	GG	AA	AA	AA
chr1A:3780038	3780038	C/T	1A	TT	CC	CC	TT	CC	TT	CC	TT	TT	CC	CC	CC	CC	CC	TT	CC	CC	CC	TT	CC	TT	CC	TT	TT	TT	CC	CC	TT	CT	TT	CC	TT	CT	CC	CC	CC	CC	CC	CC	CT	CC	TT	CC	TT	TT	TT
chr4B:3784604	3784604	G/C	4B	CC	GC	GG	GG	GG	GG	CC	GC	CC	CC	GG	CC	GG	GG	GG	CC	CC	CC	GG	GG	GG	GG	GG	GG	CC	GG	GC	GG	CC	GG	GC	GC	GG	GG	GG	GG	GG	GG	GG	GG	GG	GG	CC	CC	CC	CC
chr4B:3784663	3784663	A/T	4B	TT	AA	AA	AA	AA	AA	TT	AT	TT	TT	AA	TT	AA	AA	AA	TT	TT	TT	AA	AA	AA	AA	AA	AA	TT	AA	AT	AA	TT	AA	AT	AT	AA	AA	AA	AA	AA	AA	AA	AA	AA	AA	TT	TT	TT	TT
chr4B:3784826	3784826	T/C	4B	TT	CC	CC	CC	CC	TT	TT	TT	TT	TT	TT	TT	TT	TT	CC	TT	TT	TT	TT	CC	TT	CC	TT	TT	TT	CC	TT	CC	TT	CT	TT	CT	CC	CC	TT	CC	TT	TT	TT	CC	TT	TT	TT	TT	TT	TT
chr7B:3790090	3790090	T/C	7B	TT	TT	CC	TT	TT	CC	TT	TT	CC	TT	TT	TT	TT	TT	TT	TT	TT	TT	TT	TT	TT	TT	TT	CC	TT	TT	CC	TT	TT	CT	TT	TT	CT	TT	TT	TT	CC	CC	TT	TT	CC	TT	TT	TT	TT	TT
chr7D:3793090	3793090	G/C	7D	GG	GC	GG	GG	GG	GG	GG	GC	GG	GG	GG	GG	GG	CC	GG	GG	CC	CC	GG	GC	GG	GG	GG	GG	GG	GG	GG	GG	GG	GG	GG	GG	GG	GG	CC	GG	GG	CC	GG	GG	GG	GG	GG	GG	GG	GG
chr7D:3793126	3793126	C/A	7D	CC	AA	CC	CC	AA	CC	AA	AA	CC	AA	CC	CC	CC	AA	CC	CC	AA	AA	CC	AC	CC	CC	AA	CC	AA	CC	CC	CC	CC	CC	CC	CC	CC	CC	AA	AA	CC	AA	AC	CC	CC	AA	CC	AA	CC	AA
chr7D:3793170	3793170	T/C	7D	TT	CC	TT	TT	CC	TT	CC	CC	TT	CC	TT	TT	TT	CC	TT	TT	CC	CC	TT	CT	TT	TT	CC	TT	CC	TT	TT	TT	TT	TT	TT	TT	TT	TT	CC	CC	TT	CC	CT	TT	TT	CC	TT	CC	TT	CC
chr1A:3793209	3793209	T/C	1A	TT	TT	TT	TT	TT	TT	CC	TT	TT	TT	TT	CC	CC	CC	TT	CC	TT	TT	TT	TT	TT	TT	TT	TT	TT	TT	CC	TT	TT	TT	TT	TT	TT	TT	TT	CC	TT	CC	TT	TT	TT	TT	TT	TT	TT	TT
chr1A:3793230	3793230	A/G	1A	AA	AA	AA	AA	AA	AA	GG	AA	AA	AA	AA	GG	GG	GG	AA	GG	AA	AA	AA	AA	AA	AA	AA	AA	AA	AA	GG	AA	AA	AA	AA	AA	AA	AA	AA	GG	AA	GG	AA	AA	AA	AA	AA	AA	AA	AA
chr1A:3793285	3793285	T/G	1A	TT	TT	TT	TT	TT	TT	GG	TT	TT	TT	TT	GG	GG	GG	TT	GG	TT	TT	TT	TT	TT	TT	TT	TT	TT	TT	GG	TT	TT	TT	TT	TT	TT	TT	TT	GG	TT	GG	TT	TT	TT	TT	TT	TT	TT	TT
chr7D:3794021	3794021	A/C	7D	AA	CC	AA	AA	CC	AA	CC	CC	AA	CC	AA	AA	AA	CC	AA	AA	CC	CC	AA	AC	AA	AA	CC	AA	CC	AA	AA	AA	AA	AA	AA	AA	AA	AA	CC	CC	AA	CC	AC	AA	AA	CC	AA	CC	AA	CC
chr7A:3794971	3794971	C/G	7A	CC	CC	CC	CC	CC	CC	CC	CC	CC	CC	CC	CC	CC	CC	CC	CC	CC	CC	CC	CC	GG	CC	CC	CC	CC	CC	GC	CC	CC	CC	CC	CC	GC	CC	CC	CC	CC	GG	GC	CC	CC	CC	CC	CC	CC	CC
chr2A:3796105	3796105	C/T	2A	CC	CC	CC	CC	CC	CC	CC	CC	CC	CC	CC	CC	CC	CC	CC	CC	CC	CC	CC	CC	CC	CC	CC	CC	CC	CC	CT	CC	CC	CC	CC	CC	CT	TT	CC	CC	CC	TT	CC	CT	CC	CC	CC	CC	CC	CC
chr4D:3796786	3796786	C/A	4D	AA	CC	CC	CC	CC	CC	CC	CC	CC	CC	CC	CC	CC	CC	CC	CC	CC	CC	CC	CC	CC	CC	CC	CC	CC	CC	CC	CC	CC	CC	CC	CC	AA	CC	CC	CC	CC	CC	CC	CC	CC	CC	CC	CC	CC	CC
chr4D:3796865	3796865	C/T	4D	CC	CC	CC	CC	CC	CC	CC	CC	CC	TT	CC	CC	CC	CC	CC	CC	CC	CC	CC	CC	CC	CC	CC	CC	CC	CC	CC	CC	CC	CC	CC	CC	CC	CC	CC	CC	CC	CC	CC	CC	CC	CC	CC	CC	CC	CC
chr1A:3799625	3799625	T/C	1A	TT	TT	TT	TT	TT	TT	CC	TT	TT	TT	TT	CC	CC	CC	TT	CC	TT	TT	TT	TT	TT	TT	TT	TT	TT	TT	CC	TT	TT	TT	CT	TT	TT	TT	TT	CC	TT	CC	TT	TT	TT	TT	TT	TT	TT	TT
chr1A:3799636	3799636	C/T	1A	CC	CC	CC	CC	CC	CC	TT	CC	CC	CC	CC	TT	TT	TT	CC	TT	CC	CC	CC	CC	CC	CC	CC	CC	CC	CC	TT	CC	CC	CC	CT	CC	CC	CC	CC	TT	CC	TT	CC	CC	CC	CC	CC	CC	CC	CC
chr2A:3801312	3801312	A/G	2A	AA	AA	AA	AA	AA	AA	AA	AA	AA	AA	AA	GG	AA	GG	GG	AA	AA	AA	AA	AG	AA	AA	AA	AA	AA	AA	AA	AA	AA	AA	AG	AA	AG	AA	AA	AA	AA	AA	AA	AA	AA	AA	AA	AA	AA	AA
chr2A:3801325	3801325	C/G	2A	CC	CC	CC	CC	CC	CC	CC	GC	GG	CC	CC	CC	CC	CC	CC	GC	CC	CC	CC	CC	CC	CC	CC	CC	GG	CC	CC	CC	CC	CC	CC	CC	CC	CC	CC	CC	CC	CC	CC	CC	CC	GG	GG	GG	GG	GG
chr2A:3801392	3801392	C/T	2A	CC	CC	CC	CC	CC	CC	CC	CC	CC	CC	CC	TT	CC	TT	TT	CC	CC	CC	CC	CT	CC	CC	CC	CC	CC	CC	CC	CC	CC	CC	CT	CC	CT	CC	CC	CC	CC	CC	CC	CC	CC	CC	CC	CC	CC	CC
chr2A:3803275	3803275	A/T	2A	AA	AA	AA	AA	AA	AA	AA	AA	TT	AA	AA	TT	AA	TT	TT	AT	AA	AA	AA	AT	AA	AA	AA	AA	TT	AA	AA	AA	AA	AA	AT	AA	AT	AA	AA	AA	AA	AA	AA	AA	AA	TT	TT	TT	TT	TT
chr2A:3803288	3803288	T/C	2A	TT	TT	TT	TT	TT	TT	TT	TT	CC	TT	TT	CC	TT	CC	CC	CC	TT	TT	TT	CT	TT	TT	TT	TT	CC	TT	TT	TT	TT	TT	CT	TT	CT	TT	TT	TT	TT	TT	TT	TT	TT	CC	CC	CC	CC	CC
chr4B:3803551	3803551	A/G	4B	AA	GG	GG	AA	GG	AA	AA	AA	AA	AA	AA	AA	AA	AA	GG	AA	AA	AA	AA	GG	AA	GG	AA	AA	AA	GG	AA	GG	AA	GG	AA	AA	AG	GG	AA	GG	AA	AA	AA	AG	AA	AA	AA	AA	AA	AA
chr4B:3803585	3803585	A/T	4B	AA	TT	TT	AA	TT	AA	AA	AA	AA	AA	AA	AA	AA	AA	TT	AA	AA	AA	AA	TT	AA	TT	AA	AA	AA	TT	AA	TT	AA	TT	AA	AA	AT	TT	AA	TT	AA	AA	AA	AT	AA	AA	AA	AA	AA	AA
chr4B:3803623	3803623	G/A	4B	GG	AA	AA	GG	AA	GG	GG	GG	GG	GG	GG	GG	GG	GG	AA	GG	GG	GG	GG	AA	GG	AA	GG	GG	GG	AA	GG	AA	GG	AA	GG	GG	AG	AA	GG	AA	GG	GG	GG	AG	GG	GG	GG	GG	GG	GG
chr4B:3803631	3803631	A/G	4B	AA	GG	GG	AA	GG	AA	AA	AA	AA	AA	AA	AA	AA	AA	GG	AA	AA	AA	AA	GG	AA	GG	AA	AA	AA	GG	AA	GG	AA	GG	AA	AA	AG	GG	AA	GG	AA	AA	AA	AG	AA	AA	AA	AA	AA	AA
chr4B:3803689	3803689	T/G	4B	TT	GG	GG	TT	GG	TT	TT	TT	TT	TT	TT	TT	TT	TT	GG	TT	TT	TT	TT	GG	TT	GG	TT	TT	TT	GG	TT	GG	TT	GG	TT	TT	GT	GG	TT	GG	TT	TT	TT	GT	TT	TT	TT	TT	TT	TT
chr6A:3804253	3804253	A/G	6A	AA	AA	AG	AA	GG	AA	AA	AA	AA	GG	AA	GG	AA	GG	AA	GG	AA	AA	AA	AA	AA	GG	AA	GG	AA	GG	AG	AA	AA	AA	AA	AA	AA	AA	AA	GG	AA	AA	AA	AG	GG	AA	AA	AA	AA	AA
chr6D:3809677	3809677	C/A	6D	CC	CC	AC	CC	CC	CC	AA	CC	CC	CC	CC	CC	CC	CC	CC	CC	CC	AA	CC	AA	CC	CC	CC	CC	CC	CC	CC	CC	CC	CC	CC	CC	CC	CC	CC	CC	CC	CC	CC	CC	CC	CC	CC	CC	CC	CC
chr6D:3817161	3817161	G/A	6D	GG	GG	GG	GG	GG	GG	GG	GG	GG	GG	GG	GG	GG	GG	AA	GG	GG	GG	GG	GG	GG	GG	GG	GG	GG	GG	AG	GG	GG	AG	GG	GG	AA	GG	GG	AA	GG	GG	GG	GG	GG	GG	GG	GG	GG	GG
chr4B:3820487	3820487	A/G	4B	GG	AA	AA	AA	AA	AA	GG	AG	GG	AA	AA	GG	AA	AA	AA	GG	AA	GG	AA	AA	AA	AA	AA	AA	GG	AA	AG	AA	GG	AA	AA	GG	AA	AA	AA	AA	AA	AA	AA	AA	AA	AA	GG	GG	GG	GG
chr7A:3826358	3826358	G/C	7A	CC	CC	GG	GG	GG	GG	GG	GC	CC	CC	GG	GG	CC	GG	GG	GG	GG	GG	GG	GG	CC	GG	CC	CC	CC	GG	GG	GG	CC	GG	GG	GG	CC	GG	GG	GG	GG	CC	GG	GG	GG	GC	CC	CC	CC	CC
chr2A:3827849	3827849	G/A	2A	GG	GG	GG	GG	GG	GG	GG	GG	GG	GG	GG	GG	GG	GG	GG	GG	GG	GG	GG	GG	GG	GG	GG	GG	GG	GG	GG	GG	GG	GG	GG	GG	AA	AA	GG	GG	GG	AA	GG	AG	GG	GG	GG	GG	GG	GG
chr7D:3828586	3828586	C/T	7D	CC	CT	CC	CC	TT	CC	TT	CT	CC	TT	CC	CC	CC	CC	CC	CC	CC	CC	CC	CC	CC	CC	TT	CC	TT	CC	CC	CC	CC	CC	CC	CC	CC	CC	CC	TT	CC	CC	TT	CC	CC	TT	CC	TT	CC	TT
chr6A:3835633	3835633	C/T	6A	CC	CC	CC	CC	CC	CC	TT	CC	CC	CC	CC	CC	CC	CC	CC	CC	CC	CC	CC	CC	CC	CC	CC	CC	CC	CC	CC	CC	CC	CC	CC	CC	CT	CC	TT	CC	CC	TT	CC	CC	CC	CC	CC	CC	CC	CC
chr6A:3835662	3835662	C/T	6A	CC	CC	CT	CC	CC	CC	CC	CC	CC	CC	CC	TT	CC	TT	CC	TT	CC	CC	CC	CC	CC	TT	CC	TT	CC	TT	TT	CC	CC	CC	CC	CC	CC	CC	CC	TT	CC	CC	CC	CT	TT	CC	CC	CC	CC	CC
chr6A:3835684	3835684	A/G	6A	GG	GG	GG	AG	GG	AA	AA	AA	GG	GG	AA	GG	AA	GG	AA	GG	AA	AA	AA	AA	AA	GG	AA	GG	GG	GG	GG	AA	AA	AG	AA	AA	AA	GG	AA	GG	AA	AA	AA	GG	GG	GG	GG	GG	GG	GG
chr6A:3835697	3835697	G/A	6A	AA	AA	GG	AG	GG	GG	GG	GG	AA	GG	GG	GG	GG	GG	GG	GG	GG	GG	GG	GG	GG	GG	GG	GG	AA	GG	GG	GG	GG	AG	GG	GG	GG	AA	GG	GG	GG	GG	GG	AG	GG	AA	AA	AA	AA	AA
chr2A:3837092	3837092	G/T	2A	GG	GG	GG	GG	GG	GG	GG	GG	GG	GG	GG	TT	GG	TT	GG	GG	GG	GG	GG	GT	GG	GG	GG	GG	GG	GG	GG	GG	GG	GG	GT	GG	GT	GG	GG	GG	GG	GG	GG	GG	GG	GG	GG	GG	GG	GG
chr7D:3842527	3842527	G/A	7D	GG	AG	GG	GG	AA	GG	AA	AG	GG	AA	GG	GG	GG	GG	GG	GG	GG	GG	GG	GG	GG	GG	AA	GG	AA	GG	GG	GG	GG	GG	GG	GG	GG	GG	GG	AA	GG	GG	AG	GG	GG	AA	GG	AA	GG	AA
chr2A:3844271	3844271	T/C	2A	TT	TT	CT	TT	TT	TT	TT	TT	TT	TT	TT	TT	TT	TT	TT	TT	TT	CC	TT	CT	TT	TT	TT	TT	TT	TT	CT	TT	TT	TT	TT	TT	CT	CC	TT	TT	TT	CC	TT	CT	TT	TT	TT	TT	TT	TT
chr2A:3844279	3844279	G/A	2A	GG	GG	GG	GG	GG	GG	GG	GG	AA	GG	GG	GG	GG	GG	GG	AG	GG	GG	GG	GG	GG	GG	GG	GG	AA	GG	GG	GG	GG	GG	GG	GG	GG	GG	GG	GG	GG	GG	GG	GG	GG	AA	AA	AA	AA	AA
chr2A:3844310	3844310	G/A	2A	GG	GG	AG	GG	GG	GG	GG	GG	GG	GG	GG	GG	GG	GG	GG	GG	GG	AA	GG	AG	GG	GG	GG	GG	GG	GG	AG	GG	GG	GG	GG	GG	AG	AA	GG	GG	GG	AA	GG	AG	GG	GG	GG	GG	GG	GG
chr2A:3844347	3844347	C/T	2A	CC	CC	CT	CC	CC	CC	CC	CC	CC	CC	CC	CC	CC	CC	CC	CC	CC	TT	CC	CT	CC	CC	CC	CC	CC	CC	CT	CC	CC	CC	CC	CC	CT	TT	CC	CC	CC	TT	CC	CT	CC	CC	CC	CC	CC	CC
chr7A:3845940	3845940	A/G	7A	AA	AA	AA	AA	AA	AA	AA	AA	AA	AA	AA	AA	AA	AA	AA	AA	AA	AA	AA	AA	GG	AA	AA	AA	AA	AA	AA	AA	AA	AA	AA	AA	AG	AA	AA	AA	AA	GG	AA	AA	AA	AA	AA	AA	AA	AA
chr7A:3845950	3845950	T/C	7A	TT	TT	TT	TT	TT	TT	TT	TT	TT	TT	TT	TT	TT	TT	TT	TT	TT	TT	TT	TT	CC	TT	TT	TT	TT	TT	TT	TT	TT	TT	TT	TT	CT	TT	TT	TT	TT	CC	TT	TT	TT	TT	TT	TT	TT	TT
chr7A:3845957	3845957	C/G	7A	GG	GG	CC	CC	CC	CC	CC	GC	GG	GG	CC	CC	GG	CC	CC	CC	CC	CC	CC	CC	GG	CC	GG	GG	GG	CC	GC	CC	GG	GC	CC	GG	GG	CC	CC	CC	CC	GG	CC	CC	CC	GC	GG	GG	GG	GG
chr3D:3847778	3847778	C/T	3D	CC	CC	CT	CC	TT	TT	CC	CT	CC	CC	TT	TT	CC	TT	CC	CC	CC	CC	CC	CC	CC	CC	CC	CC	CC	TT	CT	TT	CC	CC	CC	CC	CC	TT	CC	CC	CT	CC	CC	CT	CC	CC	CC	CC	CC	CC
chr7A:3852279	3852279	C/T	7A	CC	CC	CC	CC	CC	CC	CC	CC	CC	CC	CC	CC	CC	CC	CC	CC	CC	CC	CC	CC	CC	CT	CC	CC	CC	CC	CC	CT	CC	CC	CC	CC	CC	TT	CC	CC	CC	CC	CC	CC	CC	CC	CC	CC	CC	CC
chr7A:3852319	3852319	A/G	7A	GG	GG	AA	AA	AA	AA	AA	AG	GG	GG	AA	AA	GG	AA	AA	AA	AA	AA	AA	AA	AA	AA	GG	GG	GG	AA	AG	AA	GG	AA	AA	GG	GG	AA	AA	AA	AA	AA	AA	AA	AA	AG	GG	GG	GG	GG
chr7D:3856059	3856059	T/C	7D	TT	TT	CT	TT	TT	TT	TT	TT	TT	TT	TT	TT	TT	TT	TT	TT	TT	TT	CT	TT	TT	CT	TT	TT	TT	TT	CT	CT	TT	TT	TT	TT	TT	TT	TT	TT	TT	TT	TT	TT	TT	TT	TT	TT	TT	TT
chr2A:3863157	3863157	C/T	2A	CC	CC	TT	CC	CC	CC	CC	CC	CC	CC	CC	CC	CC	CC	CC	CC	CC	TT	CC	CT	CC	CC	CC	CC	CC	CC	CC	CC	CC	CC	CC	CC	CT	TT	CC	CC	CC	TT	CC	CT	CC	CC	CC	CC	CC	CC
chr2A:3863253	3863253	G/T	2A	GG	GG	GG	GG	GG	GG	GG	GG	GG	GG	GG	TT	GG	TT	TT	GG	GG	GG	GG	GG	GG	GG	GG	GG	GG	GG	GG	GG	GG	GG	GG	GG	GT	GG	GG	GG	GG	GG	GT	GG	GG	GG	GG	GG	GG	GG
chr2A:3863341	3863341	G/A	2A	GG	GG	GG	GG	GG	GG	GG	GG	GG	GG	GG	AA	GG	AA	AA	GG	GG	GG	GG	AG	GG	GG	GG	GG	GG	GG	GG	GG	GG	GG	GG	GG	AG	GG	GG	GG	GG	GG	AG	GG	GG	GG	GG	GG	GG	GG
chr1D:3864392	3864392	G/C	1D	GG	GG	GG	GG	GG	GG	CC	GG	GG	GG	GG	GG	GG	GG	GG	CC	GG	GG	GG	GG	GG	GG	GG	GG	CC	GG	GG	GC	CC	GG	GG	GG	GG	GG	GG	GG	GG	GG	GC	GG	GG	GC	CC	CC	CC	CC
chr1D:3864417	3864417	G/A	1D	GG	GG	GG	GG	GG	GG	GG	GG	GG	GG	GG	GG	GG	GG	GG	GG	GG	GG	AG	GG	GG	GG	GG	GG	GG	GG	GG	GG	GG	GG	GG	GG	GG	GG	GG	AA	GG	GG	GG	GG	AA	GG	GG	GG	GG	GG
chr2A:3865268	3865268	G/A	2A	GG	GG	GG	GG	GG	GG	GG	GG	GG	GG	GG	AA	GG	AA	AA	GG	GG	GG	GG	GG	GG	GG	GG	GG	GG	GG	GG	GG	GG	GG	AG	GG	AG	GG	GG	GG	GG	GG	GG	GG	GG	GG	GG	GG	GG	GG
chr2A:3865301	3865301	C/T	2A	CC	CC	CC	CC	CC	CC	CC	CC	TT	CC	CC	CC	CC	CC	CC	CT	CC	CC	CC	CC	CC	CC	CC	CC	TT	CC	CC	CC	CC	CC	CC	CC	CC	CC	CC	CC	CC	CC	CC	CC	CC	TT	TT	TT	TT	TT
chr2A:3865346	3865346	A/C	2A	AA	AA	AA	AA	AA	AA	AA	AA	AA	AA	AA	CC	AA	CC	CC	AA	AA	AA	AA	AA	AA	AA	AA	AA	AA	AA	AA	AA	AA	AA	AC	AA	AC	AA	AA	AA	AA	AA	AA	AA	AA	AA	AA	AA	AA	AA
chr2A:3865354	3865354	G/A	2A	GG	GG	GG	GG	GG	GG	GG	GG	GG	GG	GG	AA	GG	AA	AA	GG	GG	GG	GG	GG	GG	GG	GG	GG	GG	GG	GG	GG	GG	GG	GG	GG	AG	GG	GG	GG	GG	GG	GG	GG	GG	GG	GG	GG	GG	GG
chr7D:3869520	3869520	C/G	7D	CC	GC	CC	CC	CC	CC	CC	GC	CC	CC	CC	CC	CC	GG	CC	CC	GG	GG	CC	GC	CC	CC	CC	CC	CC	CC	CC	CC	CC	CC	CC	CC	CC	CC	GG	CC	CC	GG	GC	CC	CC	CC	CC	CC	GC	CC
chr7D:3869561	3869561	G/C	7D	GG	CC	GG	GG	CC	GG	CC	CC	GG	CC	GG	GG	GG	CC	GG	GG	CC	CC	GG	GC	GG	GG	GG	GG	CC	GG	GG	GG	GG	GG	GG	GG	GG	GG	CC	CC	GG	CC	GC	GG	GG	CC	GG	CC	GG	CC
chr7D:3870299	3870299	C/T	7D	CC	CT	CC	CC	CC	CC	TT	TT	CC	TT	CC	CC	CC	CC	CC	CC	CC	CC	CC	CC	CC	CC	TT	CC	TT	CC	CC	CC	CC	CC	CC	CC	CC	CC	CC	TT	CC	CC	CT	CC	CC	TT	CC	TT	CC	TT
chr7D:3870402	3870402	C/G	7D	CC	GC	CC	CC	GG	CC	GG	GG	CC	GG	CC	CC	CC	CC	CC	CC	CC	CC	CC	CC	CC	CC	GG	CC	GG	CC	CC	CC	CC	CC	CC	CC	CC	CC	CC	GG	CC	CC	GC	CC	CC	GG	GG	GG	CC	GG
chr7D:3870421	3870421	G/A	7D	GG	AG	GG	GG	AA	GG	AA	AA	GG	AA	GG	GG	GG	GG	GG	GG	GG	GG	GG	GG	GG	GG	AA	GG	AA	GG	GG	GG	GG	GG	GG	GG	GG	GG	GG	AA	GG	GG	AG	GG	GG	AA	AA	AA	GG	AA
chr7D:3870485	3870485	T/C	7D	TT	CC	TT	TT	CC	TT	CC	CC	TT	CC	TT	TT	TT	CC	TT	TT	CC	CC	TT	CT	TT	TT	CC	TT	CC	TT	TT	TT	TT	TT	TT	TT	TT	TT	CC	CC	TT	CC	CT	TT	TT	CC	CC	CC	TT	CC
chr7D:3870673	3870673	A/G	7D	AA	AG	AA	AA	AA	AA	AA	AA	AA	AA	AA	AA	AA	GG	AA	AA	GG	GG	AA	AA	AA	AA	AA	AA	AA	AA	AA	AA	AA	AA	AA	AA	AA	AA	GG	AA	AA	GG	AA	AA	AA	AA	AA	AA	AG	AA
chr4A:3872737	3872737	A/T	4A	AA	TT	AA	AA	AA	AA	AA	AA	AA	AA	AT	TT	AA	AA	TT	AA	AA	AA	TT	AA	AA	AA	AA	AA	AA	AA	AA	AA	AA	AA	AA	AA	AA	AA	AA	AA	AA	AA	AA	AA	AA	AA	TT	AA	AT	AA
chr1A:3878153	3878153	C/A	1A	CC	CC	CC	CC	CC	CC	AA	CC	CC	CC	CC	AA	AA	AA	CC	AA	CC	CC	CC	CC	CC	CC	CC	CC	CC	CC	AA	CC	CC	CC	AC	CC	CC	CC	CC	AA	CC	AA	CC	CC	CC	CC	CC	CC	CC	CC
chr6B:3879644	3879644	A/T	6B	AA	AA	TT	AA	AA	AA	TT	TT	AA	AA	AA	AA	TT	TT	AA	TT	TT	TT	TT	TT	TT	AA	AA	AA	AA	AA	AT	AA	AA	AT	AA	AA	AT	AA	TT	AA	AA	TT	AA	AA	AA	AA	AA	AA	AA	AA
chr6B:3879667	3879667	G/C	6B	GG	GG	CC	GG	GG	GG	CC	CC	GG	GG	GG	GG	CC	CC	GG	CC	CC	CC	CC	CC	CC	GG	GG	GG	GG	GG	GC	GG	GG	GC	GG	GG	GC	GG	CC	GG	GG	CC	GG	GG	GG	GG	GG	GG	GG	GG
chr6B:3879729	3879729	C/T	6B	TT	TT	CC	TT	TT	TT	CC	CC	CC	TT	TT	TT	CC	CC	CC	CC	CC	CC	CC	CC	CC	TT	TT	TT	CC	TT	CT	TT	CC	CT	CT	TT	TT	CC	CC	TT	CC	CC	CC	CC	CC	CC	CC	CC	CC	CC
chr6D:3885064	3885064	G/A	6D	GG	GG	AG	GG	GG	GG	AA	GG	GG	GG	GG	GG	GG	GG	GG	GG	GG	AA	GG	AA	GG	GG	GG	GG	GG	GG	GG	GG	GG	GG	GG	GG	GG	GG	GG	GG	GG	GG	GG	GG	GG	GG	GG	GG	GG	GG
chr4B:3885695	3885695	A/G	4B	GG	AA	AA	AA	AA	AA	GG	AG	GG	AA	AA	GG	AA	GG	AA	GG	AA	GG	AA	AA	AA	AA	AA	AA	GG	AA	AG	AA	GG	AA	AA	GG	AA	AA	AA	AA	AA	AA	AA	AA	AA	AG	GG	GG	GG	GG
chr4B:3885728	3885728	A/C	4B	AA	AA	AA	AA	AA	AA	AA	AC	AA	CC	CC	AA	AA	AA	AA	AA	CC	AA	AA	AA	CC	AA	CC	AA	AA	AA	AA	AA	AA	AC	CC	AA	AA	AA	AA	AA	CC	AC	CC	AA	CC	AA	AA	AA	AA	AA
chr7A:3899527	3899527	A/G	7A	GG	GG	AA	AA	AA	AA	AA	AG	GG	GG	AA	AA	GG	AA	AA	AA	AA	GG	GG	AA	AA	AA	GG	GG	GG	AA	AA	AA	GG	AA	AA	AA	AG	AA	GG	AA	AA	AA	AA	AA	AA	AG	GG	GG	GG	GG
chr7A:3901643	3901643	C/G	7A	GG	GG	CC	CC	CC	CC	CC	GC	GG	GG	CC	CC	GG	CC	GC	CC	CC	CC	CC	CC	CC	CC	GG	GG	GG	CC	CC	CC	GG	CC	CC	GG	GG	CC	CC	CC	CC	CC	GC	CC	CC	GC	GG	GG	GG	GG
chr7A:3901693	3901693	A/G	7A	GG	GG	AA	AA	AA	AA	AA	AG	GG	GG	AA	AA	GG	AA	AA	AA	AA	AA	AA	AA	AA	AA	GG	GG	GG	AA	AA	AA	GG	AA	AA	GG	GG	AA	AA	AA	AA	AA	AA	AA	AA	AG	GG	GG	GG	GG
chr6A:3908905	3908905	T/A	6A	TT	TT	TT	AT	TT	AA	TT	AT	TT	TT	TT	TT	TT	TT	TT	TT	AA	TT	AA	TT	TT	TT	AA	TT	TT	TT	TT	AA	AA	TT	AA	AA	AT	TT	TT	TT	TT	TT	AA	TT	TT	TT	TT	TT	TT	TT
chr6A:3909001	3909001	C/G	6A	CC	CC	CC	CC	CC	CC	CC	CC	CC	CC	CC	GG	CC	GG	CC	CC	CC	CC	CC	CC	CC	CC	CC	GG	CC	GG	CC	CC	CC	CC	CC	CC	CC	CC	CC	CC	CC	CC	CC	GC	GG	CC	CC	CC	CC	CC
chr7D:3909600	3909600	A/T	7D	AA	AT	AA	AA	TT	AA	TT	AT	AA	TT	AA	AA	AA	AA	AA	AA	AA	AA	AA	AA	AA	AA	TT	AA	TT	AA	AA	AA	AA	AA	AA	AA	AA	AA	AA	TT	AA	AA	AT	AA	AA	TT	TT	TT	AA	TT
chr1A:3916990	3916990	C/T	1A	CC	CC	CC	CC	CC	CC	CC	CC	CC	CC	CC	CC	CC	CC	CC	TT	CC	CC	CC	CC	CC	CC	CC	CC	CC	CC	CC	CC	CC	CC	CT	CC	CC	CC	CC	CC	CC	CC	CC	CC	CC	CC	CC	CC	CC	CC
chr1A:3917066	3917066	C/T	1A	CC	CC	CC	CC	CC	CC	CC	CC	CC	CC	CC	CC	CC	CC	CC	TT	CC	CC	CC	CC	CC	CC	CC	CC	CC	CC	CC	CC	CC	CC	CT	CC	CC	CC	CC	CC	CC	CC	CC	CC	CC	CC	CC	CC	CC	CC
chr1A:3917099	3917099	A/G	1A	AA	AA	AA	AA	AA	AA	AA	AA	AA	AA	AA	AA	AA	AA	AA	GG	AA	AA	AA	AA	AA	AA	AA	AA	AA	AA	AA	AA	AA	AA	AG	AA	AA	AA	AA	AA	AA	AA	AA	AA	AA	AA	AA	AA	AA	AA
chr1B:3927762	3927762	G/A	1B	GG	AA	GG	AA	GG	GG	AA	AA	GG	GG	GG	AA	GG	GG	GG	GG	GG	AA	GG	AG	AA	GG	AA	GG	AA	GG	GG	AA	AA	GG	GG	GG	GG	GG	GG	GG	AG	GG	AA	GG	GG	GG	AA	GG	GG	GG
chr1B:3927789	3927789	C/A	1B	AA	CC	CC	CC	CC	CC	CC	CC	CC	CC	CC	CC	CC	CC	CC	CC	CC	CC	CC	CC	CC	CC	CC	CC	CC	CC	CC	CC	CC	AA	CC	AA	CC	CC	CC	CC	CC	CC	CC	CC	CC	CC	CC	CC	CC	CC
chr1B:3927840	3927840	C/T	1B	CC	TT	CC	TT	CC	CC	TT	TT	CC	CC	CC	TT	CC	CC	CC	CC	CC	TT	CC	CT	TT	CC	TT	CC	TT	CC	CC	TT	TT	CC	CC	CC	CC	CC	CC	CC	CT	CC	TT	CC	CC	CC	TT	CC	CC	CC
chr6D:3931244	3931244	C/T	6D	CC	CC	CT	CC	CC	CC	TT	CC	CC	CC	CC	CC	CC	CC	CC	CC	CC	TT	CC	TT	CC	CC	CC	CC	CC	CC	CC	CC	CC	CC	CC	CC	CC	CC	CC	CC	CC	CC	CC	CC	CC	CC	CC	CC	CC	CC
chr7D:3944650	3944650	G/T	7D	GG	GT	GG	GG	TT	GG	TT	GT	GG	TT	GG	GG	GG	GG	GG	GG	GG	GG	GG	GG	GG	GG	TT	GG	TT	GG	GG	GG	GG	GG	GG	GG	GG	GG	GG	TT	GG	GG	TT	GG	GG	TT	TT	TT	GT	TT
chr7D:3944706	3944706	G/C	7D	GG	GC	GG	GG	CC	GG	CC	GC	GG	CC	GG	GG	GG	GG	GG	GG	GG	GG	GG	GG	GG	GG	CC	GG	CC	GG	GG	GG	GG	GG	GG	GG	GG	GG	GG	CC	GG	GG	GC	GG	GG	CC	CC	CC	GG	CC
chr7A:3957244	3957244	A/T	7A	TT	TT	AA	AA	AA	AA	AA	AT	TT	TT	AA	AA	TT	AA	AA	AA	AA	AA	AA	AA	AA	AA	TT	TT	TT	AA	AA	AA	TT	AA	AA	AT	TT	AA	AA	AA	AA	AA	AA	AA	AA	AT	TT	TT	TT	TT
chr7A:3960116	3960116	G/A	7A	AA	AA	GG	GG	GG	GG	GG	AG	AA	AA	GG	GG	AA	GG	GG	GG	GG	AA	AA	AG	GG	GG	AA	AA	AA	GG	GG	GG	AA	GG	GG	AG	AA	GG	AA	GG	GG	GG	GG	GG	GG	AG	AA	AA	AA	AA
chr7A:3960172	3960172	G/A	7A	AA	AA	GG	GG	GG	GG	GG	AG	AA	AA	GG	GG	AA	GG	GG	GG	GG	GG	GG	GG	GG	GG	AA	AA	AA	GG	GG	GG	AA	GG	GG	AG	AA	GG	GG	GG	GG	GG	GG	GG	GG	AG	AA	AA	AA	AA
chr7A:3960208	3960208	C/T	7A	CC	CC	CC	CC	CC	CC	CC	CC	CC	CC	CC	CC	CC	CC	CC	CC	CC	TT	TT	CT	CC	CC	CC	CC	CC	CC	CC	CC	CC	CC	CC	CC	CC	CC	TT	CC	CC	CC	CC	CC	CC	CC	CC	CC	CC	CC
chr2A:3964997	3964997	C/T	2A	CC	CC	CT	CC	CC	CC	CC	CT	CC	CC	CC	CC	CC	CC	CC	CC	CC	CC	CC	CT	CC	CC	CC	CC	CC	CC	CC	CC	CC	CC	CT	CC	CC	CC	CC	CC	CC	CC	CC	CC	CC	CC	CC	CC	CC	CC
chr2A:3965004	3965004	T/C	2A	TT	TT	CT	TT	TT	TT	TT	CT	TT	TT	TT	TT	TT	TT	TT	TT	TT	TT	TT	CT	TT	TT	TT	TT	TT	TT	TT	TT	TT	TT	CT	TT	TT	TT	TT	TT	TT	TT	TT	TT	TT	TT	TT	TT	TT	TT
chr2B:3967575	3967575	T/C	2B	TT	CC	TT	CC	CC	CC	TT	CT	CC	CC	CC	TT	TT	TT	TT	TT	CC	TT	TT	CT	TT	TT	TT	TT	TT	CC	CT	CC	TT	TT	TT	CC	CT	TT	TT	CC	CC	CC	CC	CC	CC	TT	TT	TT	TT	TT
chr6D:4002472	4002472	G/T	6D	GG	GG	GG	GG	TT	GG	GG	TT	GG	GG	GG	GG	TT	GG	GG	GG	TT	GG	GG	GG	GG	GG	GG	GG	GG	GG	GG	GG	GG	GG	GG	GG	GG	GG	GG	GG	GG	GG	GG	GT	GG	GG	GG	GG	GG	GG
chr7A:4003036	4003036	A/T	7A	AA	AA	AA	AA	AA	AA	AA	AA	AA	AA	AA	AA	AA	AA	AA	AA	AA	AA	AA	AA	AA	AA	AA	AA	AA	AA	AT	AA	AA	AA	AA	AT	AA	AA	AA	AA	AA	AA	AA	AA	AA	AA	AA	AA	AA	AA
chr6D:4004281	4004281	G/C	6D	GG	GG	GC	GG	GG	GG	CC	GC	GG	GG	GG	GG	GG	GG	CC	GG	GG	CC	CC	CC	GG	GG	GG	GG	GG	GG	GC	GG	GG	GC	GG	GG	CC	GG	GG	CC	GG	GG	GC	GG	GG	GG	GG	GG	GG	GG
chr2B:4007549	4007549	T/A	2B	TT	TT	TT	TT	TT	TT	TT	TT	TT	TT	TT	AA	TT	TT	TT	AA	TT	TT	TT	TT	TT	TT	TT	TT	AA	TT	TT	TT	TT	TT	AT	TT	TT	TT	TT	TT	TT	TT	TT	TT	TT	AA	AT	AA	AA	AA
chr7A:4013129	4013129	G/A	7A	GG	GG	GG	GG	GG	GG	GG	GG	GG	GG	GG	GG	GG	GG	GG	GG	GG	GG	GG	GG	AA	GG	GG	GG	GG	GG	GG	GG	GG	GG	AG	GG	AG	GG	GG	GG	GG	AA	AG	GG	GG	GG	GG	GG	GG	GG
chr7A:4013192	4013192	T/C	7A	TT	TT	TT	TT	TT	TT	TT	TT	TT	TT	TT	TT	TT	TT	TT	TT	TT	TT	TT	TT	CC	TT	TT	TT	TT	TT	TT	TT	TT	TT	TT	TT	CT	TT	TT	TT	TT	CC	TT	TT	TT	TT	TT	TT	TT	TT
chr7A:4013223	4013223	A/G	7A	AA	AA	AA	AA	AA	AA	AA	AA	AA	AA	AA	AA	AA	AA	AA	AA	AA	AA	AA	AA	GG	AA	AA	AA	AA	AA	AA	AA	AA	AA	AA	AA	AG	AA	AA	AA	AA	GG	AA	AA	AA	AA	AA	AA	AA	AA
chr7A:4013276	4013276	C/G	7A	GC	GG	CC	CC	CC	CC	CC	GC	GG	GG	CC	CC	GG	CC	CC	CC	CC	GG	GG	GC	CC	CC	GG	GG	GG	CC	CC	CC	GG	CC	CC	CC	GC	CC	GG	CC	CC	CC	CC	CC	CC	GC	GG	GG	GG	GG
chr7A:4013281	4013281	G/A	7A	GG	GG	GG	GG	GG	GG	GG	GG	GG	GG	GG	GG	GG	GG	GG	GG	GG	GG	GG	GG	AA	GG	GG	GG	GG	GG	GG	GG	GG	GG	GG	GG	AG	GG	GG	GG	GG	AA	GG	GG	GG	GG	GG	GG	GG	GG
chr2A:4013386	4013386	C/T	2A	CC	CC	CC	CC	CC	CC	CC	CC	CC	CC	CC	TT	CC	TT	TT	CC	CC	CC	CC	CC	CC	CC	CC	CC	CC	CC	CC	CC	CC	CC	CC	CC	TT	CC	CC	CC	CC	CC	CC	CC	CC	CC	CC	CC	CC	CC
chr7D:4016235	4016235	T/C	7D	TT	CT	TT	TT	CC	TT	CC	CT	TT	CC	TT	TT	TT	TT	TT	TT	TT	TT	TT	TT	TT	TT	CC	TT	CC	TT	TT	TT	TT	TT	TT	TT	TT	TT	TT	CC	TT	TT	CT	TT	TT	CC	CC	CC	TT	CC
chr5A:4018364	4018364	T/G	5A	TT	GG	GT	TT	TT	GG	TT	TT	GG	TT	GG	TT	GG	TT	TT	TT	TT	TT	GG	GG	TT	TT	GG	TT	TT	TT	TT	GG	GG	GT	TT	TT	GT	GG	TT	TT	TT	TT	TT	TT	TT	TT	GG	TT	GG	TT
chr5A:4018413	4018413	T/C	5A	TT	CC	CT	TT	TT	CC	TT	TT	CC	TT	CC	TT	CC	TT	TT	TT	TT	TT	CC	CC	TT	TT	CC	TT	TT	TT	TT	CC	CC	CT	TT	TT	CT	CC	TT	TT	TT	TT	TT	TT	TT	TT	CC	TT	CC	TT
chr5A:4018424	4018424	C/T	5A	TT	CC	CT	CT	TT	CC	TT	TT	CC	TT	CC	TT	CC	TT	CC	TT	TT	CC	CC	CC	TT	CC	CC	CC	CC	TT	TT	CC	CC	CT	TT	TT	CC	CC	TT	TT	TT	TT	TT	TT	TT	CC	CC	CC	CC	CC
chr7A:4021747	4021747	T/C	7A	CT	TT	TT	TT	TT	TT	TT	TT	TT	TT	TT	TT	TT	TT	TT	TT	TT	TT	TT	TT	TT	TT	TT	TT	TT	TT	TT	TT	TT	TT	TT	CT	TT	TT	TT	CT	TT	TT	TT	TT	TT	TT	CT	TT	TT	TT
chr6D:4022291	4022291	A/G	6D	AA	AA	GG	AA	AA	AA	GG	AG	AA	AA	AA	AA	AA	AA	GG	AA	AA	GG	GG	GG	AA	AA	AA	AA	AA	AA	AG	AA	AA	AG	AA	AA	GG	AA	AA	GG	AA	AA	AA	AA	AA	AA	AA	AA	AA	AA
chr7A:4023270	4023270	A/G	7A	AA	AA	AA	AA	AA	AA	AA	AA	AA	AA	AA	AA	AA	AA	AA	AA	AA	AA	AA	AA	GG	AA	AA	AA	AA	AA	AA	AA	AA	AA	AA	AA	AG	AA	AA	AA	AA	GG	AA	AA	AA	AA	AA	AA	AA	AA
chr6D:4032644	4032644	C/T	6D	CC	CC	CT	CC	CC	CC	TT	CT	CC	CC	CC	CC	CC	CC	TT	CC	CC	TT	TT	TT	CC	CC	CC	CC	CC	CC	CC	CC	CC	CT	CC	CC	TT	CC	CC	TT	CC	CC	CC	CC	CC	CC	CC	CC	CC	CC
chr6D:4034046	4034046	A/G	6D	AA	AA	AG	AA	AA	AA	GG	AG	AA	AA	AA	AA	AA	AA	GG	AA	AA	GG	GG	GG	AA	AA	AA	AA	AA	AA	AA	AA	AA	AG	AA	AA	GG	AA	AA	GG	AA	AA	AA	AA	AA	AA	AA	AA	AA	AA
chr2A:4037949	4037949	C/T	2A	CC	CC	CC	CC	CC	CC	CC	CC	TT	CC	CC	CC	CC	CC	CC	CT	CC	CC	CC	CC	CC	CC	CC	CC	TT	CC	CC	CC	CC	CC	CC	CC	CC	CC	CC	CC	CC	CC	CC	CC	CC	TT	TT	TT	TT	TT
chr4A:4043402	4043402	G/A	4A	GG	AA	GG	GG	GG	GG	GG	AA	GG	GG	GG	AA	GG	GG	AA	GG	AG	GG	AA	GG	AA	AA	GG	GG	GG	GG	GG	GG	GG	GG	AA	GG	GG	GG	GG	GG	AG	GG	AA	GG	GG	GG	AA	GG	AG	GG
chr2A:4045346	4045346	C/G	2A	CC	CC	CC	CC	CC	CC	CC	CC	GG	CC	CC	GG	CC	GG	GG	GC	CC	GG	CC	GC	CC	CC	CC	CC	GG	CC	GC	CC	CC	CC	CC	CC	GG	GG	CC	CC	CC	GG	CC	GG	CC	GG	GG	GG	GG	GG
chr5A:4045545	4045545	C/T	5A	CC	CC	CC	CC	CC	CC	CC	CC	CC	CC	CC	CC	CC	CC	CC	CC	CC	CC	CC	CC	CC	CC	TT	CC	CC	CC	CC	TT	CC	CC	CC	CC	CT	CC	CC	CC	CC	CC	CC	CC	CC	CC	CC	CC	CC	CC
chr1A:4045752	4045752	C/T	1A	CC	CC	CC	CC	CC	CC	TT	CC	CC	CC	CC	TT	TT	TT	CC	CC	CC	CC	CC	CC	CC	CC	CC	CC	CC	CC	TT	CC	CC	CC	CC	CC	CC	CC	CC	TT	CC	TT	CC	CC	CC	CC	CC	CC	CC	CC
chr2A:4047300	4047300	A/G	2A	AA	AA	AA	AA	AA	AA	AA	AA	GG	AA	AA	GG	AA	GG	GG	AG	AA	GG	AA	GG	AA	AA	AA	AA	GG	AA	AG	AA	AA	AA	AA	AA	GG	GG	AA	AA	AA	GG	AA	AG	AA	GG	GG	GG	GG	GG
chr7B:4048412	4048412	G/T	7B	GG	GG	TT	TT	GG	TT	TT	GG	TT	TT	GG	GG	TT	GG	GG	TT	GG	TT	TT	TT	GG	GG	GG	TT	GG	GG	TT	GG	GG	GG	TT	GT	TT	GG	GG	GG	TT	TT	GG	GG	TT	GG	GG	GG	GG	GG
chr1B:4056648	4056648	C/A	1B	CC	AA	CC	AC	CC	CC	AA	AA	CC	CC	CC	AA	CC	CC	CC	CC	CC	CC	CC	AC	AA	CC	CC	CC	AA	CC	CC	AA	AA	CC	CC	CC	CC	CC	CC	CC	CC	CC	AA	CC	CC	CC	AA	CC	CC	CC
chr1B:4057650	4057650	C/T	1B	TT	CC	CC	CT	CC	CC	CC	CC	CC	CC	CC	CC	CC	CC	CC	CC	CC	CC	CC	CC	CC	CC	CC	CC	CC	CC	CC	CC	CC	CC	CC	TT	TT	CC	CC	CC	CC	CC	CC	CC	CC	CC	CC	CC	CC	CC
chr1B:4057677	4057677	C/G	1B	GG	CC	CC	GC	CC	CC	CC	CC	CC	CC	CC	CC	CC	CC	CC	CC	CC	CC	CC	CC	CC	CC	CC	CC	CC	CC	CC	CC	CC	CC	CC	GG	GG	CC	CC	CC	CC	CC	CC	CC	CC	CC	CC	CC	CC	CC
chr1B:4057771	4057771	G/C	1B	CC	GG	GG	GC	GG	GG	GG	GG	GG	GG	GG	GG	GG	GG	GG	GG	GG	GG	GG	GG	GG	GG	GG	GG	GG	GG	GG	GG	GG	GG	GG	CC	GG	GG	GG	GG	GG	GG	GG	GG	GG	GG	GG	GG	GG	GG
chr1B:4057796	4057796	G/A	1B	AA	GG	GG	AG	GG	GG	GG	GG	GG	GG	GG	GG	GG	GG	GG	GG	GG	GG	GG	GG	GG	GG	GG	GG	GG	GG	GG	GG	GG	GG	GG	AA	GG	GG	GG	GG	GG	GG	GG	GG	GG	GG	GG	GG	GG	GG
chr1B:4057857	4057857	G/C	1B	CC	GG	GG	GC	GG	GG	GG	GG	GG	GG	GG	GG	GG	GG	GG	GG	GG	GG	GG	GG	GG	GG	GG	GG	GG	GG	GG	GG	GG	GG	GG	CC	GG	GG	GG	GG	GG	GG	GG	GG	GG	GG	GG	GG	GG	GG
chr7A:4068100	4068100	A/G	7A	GG	GG	AA	AA	AA	AA	AA	AG	GG	GG	AA	AA	GG	AA	AA	AA	AA	AA	AA	AA	GG	AA	GG	GG	GG	AA	AA	AA	GG	AA	AA	AG	GG	AA	AA	AA	AA	GG	AA	AA	AA	AG	GG	GG	GG	GG
chr7A:4068122	4068122	G/T	7A	GG	GG	GG	GG	GG	GG	GG	GG	GG	GG	GG	GG	GG	GG	GG	GG	GG	GG	GG	GG	TT	GG	GG	GG	GG	GG	GG	GG	GG	GG	GG	GG	GT	GG	GG	GG	GG	TT	GG	GG	GG	GG	GG	GG	GG	GG
chr7A:4068183	4068183	T/C	7A	TT	TT	TT	TT	TT	TT	TT	TT	TT	TT	TT	TT	TT	TT	TT	TT	TT	TT	TT	TT	CC	TT	TT	TT	TT	TT	TT	TT	TT	TT	TT	TT	CT	TT	TT	TT	TT	CC	TT	TT	TT	TT	TT	TT	TT	TT
chr7A:4068222	4068222	C/T	7A	CC	CC	CC	CC	CC	CC	CC	CC	CC	CC	CC	CC	CC	CC	CC	CC	CC	CC	CC	CC	TT	CC	CC	CC	CC	CC	CC	CC	CC	CC	CC	CC	CT	CC	CC	CC	CC	TT	CC	CC	CC	CC	CC	CC	CC	CC
chr2A:4068727	4068727	C/T	2A	CC	CC	CC	CC	CC	CC	CC	CC	CC	CC	CC	TT	CC	TT	TT	CC	CC	CC	CC	CC	CC	CC	CC	CC	CC	CC	CC	CC	CC	CC	CC	CC	CT	CC	CC	CC	CC	CC	CC	CC	CC	CC	CC	CC	CC	CC
chr1B:4071293	4071293	G/A	1B	AA	AA	GG	AA	GG	GG	AA	AA	GG	GG	GG	AA	GG	GG	GG	GG	GG	GG	GG	AG	AA	GG	AG	GG	AA	GG	GG	AA	AA	GG	GG	AA	GG	GG	GG	GG	GG	GG	AA	GG	GG	GG	AA	GG	GG	GG
chr1B:4071340	4071340	C/A	1B	AA	AA	CC	AA	CC	CC	AA	AA	CC	CC	CC	AA	CC	CC	CC	CC	CC	CC	CC	AC	AA	CC	AC	CC	AA	CC	CC	AA	AA	CC	CC	AA	CC	CC	CC	CC	CC	CC	AA	CC	CC	CC	AA	CC	CC	CC
chr1B:4071539	4071539	G/C	1B	CC	CC	GG	CC	GG	GG	CC	CC	GG	GG	GG	CC	GG	GG	GG	GG	GC	GC	GG	GG	CC	GG	GC	GG	CC	GG	GG	CC	CC	GG	GG	CC	GG	GG	GG	GG	GC	GG	CC	GG	GG	GG	CC	GG	GG	GG
chr1B:4071616	4071616	C/T	1B	TT	TT	CC	TT	CC	CC	TT	TT	CC	CC	CC	TT	CC	CC	CC	CC	CT	CT	CC	CC	TT	CC	CT	CC	TT	CC	CC	TT	TT	CC	CC	TT	CC	CC	CC	CC	CT	CC	TT	CC	CC	CC	TT	CC	CC	CC
chr1B:4071622	4071622	T/G	1B	GG	GG	TT	GG	TT	TT	GG	GG	TT	TT	TT	GG	TT	TT	TT	TT	GT	GT	TT	TT	GG	TT	GT	TT	GG	TT	TT	GG	GG	TT	TT	GG	TT	TT	TT	TT	GT	TT	GG	TT	TT	TT	GG	TT	TT	TT
chr1B:4071633	4071633	A/G	1B	GG	GG	AA	GG	AA	AA	GG	GG	AA	AA	AA	GG	AA	AA	AA	AA	AG	AG	AA	AA	GG	AA	AG	AA	GG	AA	AA	GG	GG	AA	AA	GG	AA	AA	AA	AA	AG	AA	GG	AA	AA	AA	GG	AA	AA	AA
chr1B:4071664	4071664	A/G	1B	GG	GG	AA	GG	AA	AA	GG	GG	AA	AA	AA	GG	AA	AA	AA	AA	AG	AG	AA	AA	GG	AA	AG	AA	GG	AA	AA	GG	GG	AA	AA	GG	AA	AA	AA	AA	AG	AA	GG	AA	AA	AA	GG	AA	AA	AA
chr7B:4077839	4077839	G/A	7B	GG	GG	GG	AA	GG	GG	AA	GG	GG	AA	GG	GG	GG	GG	GG	GG	GG	GG	GG	GG	GG	GG	GG	GG	GG	GG	GG	GG	GG	GG	AA	AG	GG	GG	GG	GG	GG	GG	GG	GG	AG	GG	GG	GG	GG	GG
chr6D:4082733	4082733	G/A	6D	GG	GG	AG	GG	GG	GG	AA	AG	GG	GG	GG	GG	GG	GG	AA	GG	GG	AA	AA	AA	GG	GG	GG	GG	GG	GG	GG	GG	GG	AG	GG	GG	AA	GG	GG	AA	GG	GG	GG	GG	GG	GG	GG	GG	GG	GG
chr6A:4093073	4093073	G/A	6A	GG	GG	GG	GG	GG	GG	GG	GG	GG	GG	GG	GG	GG	GG	GG	GG	GG	GG	GG	GG	GG	GG	GG	AA	GG	AA	GG	GG	GG	GG	GG	GG	AG	GG	AA	GG	GG	GG	GG	AG	GG	GG	GG	GG	GG	GG
chr6A:4093077	4093077	A/G	6A	AA	AA	AA	AA	AA	AA	AA	AA	AA	AA	AA	AA	AA	AA	AA	AA	AA	AA	AA	AA	AA	AA	AA	GG	AA	GG	AA	AA	AA	AA	AA	AA	AG	AA	GG	AA	AA	AA	AA	AG	AA	AA	AA	AA	AA	AA
chr6A:4094771	4094771	G/C	6A	CC	CC	GG	GC	GG	GG	GG	GG	CC	GG	GG	GG	GG	GG	GG	GG	GG	GG	GG	GG	GG	GG	GG	GG	CC	GG	GG	GG	GG	GC	GG	GC	GG	CC	GG	GG	GG	GG	GG	GC	GG	CC	CC	CC	CC	CC
chr6A:4094827	4094827	T/A	6A	AA	AA	TT	AT	TT	TT	TT	TT	AA	TT	TT	TT	TT	TT	TT	TT	TT	TT	TT	TT	TT	TT	TT	TT	AA	TT	TT	TT	TT	AT	TT	AT	TT	AA	TT	TT	TT	TT	TT	AT	TT	AA	AA	AA	AA	AA
chr4A:4099294	4099294	G/A	4A	GG	AA	GG	GG	GG	GG	GG	AA	GG	GG	GG	AA	GG	GG	AA	GG	AG	GG	AA	GG	AA	AA	GG	GG	GG	GG	GG	GG	GG	GG	AA	GG	GG	GG	GG	GG	AG	GG	AA	GG	GG	GG	AA	GG	AG	GG
chr2D:4103749	4103749	C/T	2D	CC	CC	CC	CC	CC	CC	CC	CC	CC	CC	CC	CC	CC	CC	CC	CT	CC	CC	CC	CC	CC	CC	CC	CC	CC	CC	CC	CC	CC	CC	CC	CC	CC	TT	CC	CC	TT	CC	CC	CC	TT	CC	CC	CC	CC	CC
chr4A:4105946	4105946	T/G	4A	TT	GG	TT	TT	TT	TT	TT	GG	TT	TT	TT	GG	TT	TT	GG	TT	GT	TT	GG	TT	GG	GG	TT	TT	TT	TT	TT	TT	TT	TT	GG	TT	TT	TT	TT	TT	GT	TT	GG	TT	TT	TT	GG	TT	GT	TT
chr2A:4109426	4109426	C/T	2A	CC	CC	CC	CC	CC	CC	CC	CC	CC	CC	CC	TT	CC	TT	TT	CC	CC	CC	CC	CC	CC	CC	CC	CC	CC	CC	CC	CC	CC	CC	CC	CC	TT	TT	CC	CC	CC	TT	CC	CT	CC	CC	CC	CC	CC	CC
chr2A:4109497	4109497	A/C	2A	CC	CC	AA	AA	AA	AA	AA	AA	CC	CC	AA	CC	AA	CC	CC	CC	AA	AA	AA	AC	AA	AA	AA	AA	CC	AA	AC	AA	AA	AA	AC	AA	CC	CC	AA	AA	AC	CC	AA	AC	AA	CC	CC	CC	CC	CC
chr2A:4109515	4109515	A/G	2A	AA	AA	AA	AA	AA	AA	AA	AA	AA	AA	AA	GG	AA	GG	GG	AA	AA	AA	AA	AA	AA	AA	AA	AA	AA	AA	AA	AA	AA	AA	AA	AA	GG	GG	AA	AA	AA	GG	AA	AG	AA	AA	AA	AA	AA	AA
chr5A:4119239	4119239	C/A	5A	CC	CC	CC	CC	CC	CC	CC	CC	CC	CC	CC	CC	CC	AA	CC	CC	CC	CC	CC	CC	CC	CC	CC	CC	CC	CC	CC	CC	CC	CC	CC	CC	CC	CC	CC	CC	CC	CC	CC	CC	CC	CC	CC	CC	CC	CC
chr5A:4119359	4119359	C/T	5A	TT	TT	CT	CC	CC	CC	CC	CC	CC	CC	CC	CC	TT	CC	CC	CC	TT	TT	TT	TT	CC	CC	CC	TT	CC	CC	CC	TT	CC	TT	CC	TT	CC	TT	TT	CC	CC	CT	CT	CC	TT	CC	CC	CC	CC	CC
chr5A:4119416	4119416	A/C	5A	CC	CC	AC	AA	AA	AA	AA	AA	AA	AA	AA	AA	CC	AA	AA	AA	CC	CC	CC	CC	AA	AA	CC	CC	AA	AA	AA	CC	AA	CC	AA	CC	AA	CC	CC	AA	AA	AC	AC	AA	CC	AA	AA	AA	AA	AA
chr2A:4120325	4120325	C/T	2A	CC	CC	CC	CC	CC	CC	CC	CC	TT	CC	CC	CC	CC	CC	CC	CC	CC	CC	CC	CC	CC	CC	CC	CC	CC	CC	CC	TT	CC	CC	CC	CC	CC	CC	CC	CC	CC	CC	CC	CC	CC	CC	CC	CC	CC	CC
chr5A:4123179	4123179	T/C	5A	TT	TT	TT	TT	TT	TT	TT	TT	TT	TT	TT	TT	TT	TT	TT	TT	TT	TT	TT	TT	TT	TT	TT	TT	TT	TT	TT	TT	TT	TT	TT	TT	TT	CC	TT	TT	TT	TT	TT	CC	TT	TT	TT	TT	TT	TT
chr2A:4145175	4145175	T/C	2A	TT	TT	TT	TT	TT	CC	TT	CT	TT	TT	CC	TT	TT	TT	TT	TT	CC	CC	CC	CT	TT	TT	CC	TT	TT	TT	TT	TT	TT	TT	TT	TT	TT	TT	CC	CC	TT	TT	TT	TT	TT	TT	TT	TT	TT	TT
chr2A:4145192	4145192	G/A	2A	AA	AA	GG	GG	GG	GG	GG	GG	GG	AA	GG	GG	GG	GG	GG	GG	GG	GG	GG	GG	GG	GG	GG	GG	GG	GG	AG	AG	GG	GG	GG	GG	GG	GG	GG	GG	GG	GG	GG	GG	GG	GG	GG	GG	GG	GG
chr2A:4145217	4145217	A/G	2A	AA	AA	AA	AA	AA	AA	AA	AA	AA	AA	AA	AA	AA	AA	AA	AA	AA	AA	AA	AA	AA	AA	AA	AA	AA	AA	AG	AA	AA	AA	AA	AA	AG	GG	AA	AA	AA	GG	AA	AG	AA	AA	AA	AA	AA	AA
chr2A:4158339	4158339	T/C	2A	TT	TT	TT	TT	TT	TT	TT	TT	CC	TT	TT	CC	TT	CC	CC	CT	TT	TT	TT	TT	TT	TT	TT	TT	CC	TT	TT	TT	TT	TT	TT	TT	TT	TT	TT	TT	TT	TT	TT	TT	TT	CC	CC	CC	CC	CC
chr1A:4159238	4159238	A/G	1A	AA	AA	GG	AA	AA	AA	GG	AA	AA	AA	AA	GG	GG	GG	AA	AA	AA	AA	AA	AA	AA	AA	AA	AA	AA	AA	GG	AA	AA	AA	AG	AA	AA	AA	AA	GG	AA	GG	AA	AA	AA	AA	AA	AA	AA	AA
chr2A:4160365	4160365	G/T	2A	TT	TT	GG	GG	GG	GG	GG	GG	TT	TT	GG	TT	GG	TT	TT	TT	GG	GG	GG	GG	GG	GG	GG	GG	TT	GG	GT	GT	GG	GG	GT	GG	TT	TT	GG	GG	GG	TT	GG	GT	GG	TT	TT	TT	TT	TT
chr6D:4178380	4178380	G/A	6D	GG	AA	AG	AA	AA	GG	AA	AA	GG	GG	GG	GG	AA	GG	AA	GG	AA	AA	AA	AA	GG	GG	GG	GG	GG	GG	AG	GG	AA	AA	AA	AA	AA	GG	GG	AA	GG	GG	AG	AG	GG	GG	GG	GG	GG	GG
chr7D:4186174	4186174	C/G	7D	CC	GC	CC	CC	GG	CC	GG	GC	CC	GG	CC	CC	CC	CC	CC	CC	CC	CC	CC	CC	CC	CC	GG	CC	GG	CC	CC	CC	CC	CC	CC	CC	CC	CC	CC	GG	CC	CC	GC	CC	CC	GG	GG	GG	CC	GG
chr2D:4189154	4189154	G/A	2D	GG	GG	AA	AA	GG	GG	AA	AA	GG	GG	GG	AG	GG	GG	AA	GG	GG	GG	AA	GG	GG	GG	AA	AG	GG	GG	GG	GG	GG	GG	AA	GG	GG	GG	GG	GG	GG	AA	GG	AG	GG	GG	GG	GG	GG	GG
chr7A:4198370	4198370	G/T	7A	TT	TT	GG	GG	GG	GG	GG	GT	TT	TT	GG	GG	TT	GG	GG	GG	GG	GG	GG	GG	GG	GG	TT	TT	TT	GG	GT	GG	TT	GG	GG	GT	GT	GG	GG	GG	GG	GG	GG	GG	GG	GT	TT	TT	TT	TT
chr7A:4198408	4198408	C/A	7A	CC	CC	CC	CC	CC	CC	CC	CC	CC	CC	CC	CC	CC	CC	CC	CC	CC	CC	CC	CC	AA	CC	CC	CC	CC	CC	CC	CC	CC	CC	CC	CC	AC	CC	CC	CC	CC	AA	CC	CC	CC	CC	CC	CC	CC	CC
chr1A:4206751	4206751	C/T	1A	CC	CC	CC	CC	CC	CC	TT	CC	CC	CC	CC	TT	TT	TT	CC	CC	CC	CC	CC	CC	CC	CC	CC	CC	CC	CC	TT	CC	CC	CC	CC	CC	CC	CC	CC	TT	CC	CC	CC	CC	CC	CC	CC	CC	CC	CC
chr1A:4206762	4206762	G/A	1A	GG	GG	GG	GG	GG	GG	AA	GG	GG	GG	GG	AA	AA	AA	GG	AA	GG	GG	GG	GG	GG	GG	GG	GG	GG	GG	AA	GG	GG	GG	GG	GG	GG	GG	GG	AA	GG	GG	GG	GG	GG	GG	GG	GG	GG	GG
chr5A:4207293	4207293	A/G	5A	GG	AA	AA	AA	AA	AA	AA	AA	AA	AA	AA	AA	AA	AA	AA	AA	GG	AA	GG	GG	AA	AA	GG	GG	AA	AA	AA	GG	AA	GG	AA	AA	AA	GG	GG	AA	AA	AA	AG	AA	GG	AA	AA	AA	AA	AA
chr5A:4207334	4207334	T/G	5A	TT	TT	TT	TT	TT	TT	TT	TT	TT	TT	TT	TT	TT	TT	TT	TT	GG	TT	GG	GG	TT	TT	TT	TT	TT	TT	TT	GG	TT	GT	TT	TT	TT	GT	TT	TT	TT	TT	TT	TT	TT	TT	TT	TT	TT	TT
chr5A:4207440	4207440	T/C	5A	CC	TT	TT	TT	TT	TT	TT	TT	TT	TT	TT	TT	TT	TT	TT	TT	CC	TT	CC	CC	TT	TT	CC	CC	TT	TT	TT	CC	TT	CC	TT	TT	TT	CC	CC	TT	TT	TT	CT	TT	TT	TT	TT	TT	TT	TT
chr7A:4207780	4207780	A/G	7A	GG	GG	AA	AA	AA	AA	AA	AG	GG	GG	AA	AA	GG	AA	AA	AA	AA	AA	AA	AA	GG	AA	GG	GG	GG	AA	AG	AA	GG	AA	AA	GG	GG	AA	AA	AA	AA	GG	AA	AA	AA	AG	GG	GG	GG	GG
chr7A:4207825	4207825	G/A	7A	GG	GG	GG	GG	GG	GG	GG	GG	GG	GG	GG	GG	GG	GG	GG	GG	GG	GG	GG	GG	AA	GG	GG	GG	GG	GG	AG	GG	GG	GG	GG	GG	AG	GG	GG	GG	GG	AA	GG	GG	GG	GG	GG	GG	GG	GG
chr5A:4208680	4208680	C/T	5A	CC	CC	CC	CC	CC	CC	CC	CC	CC	CC	CC	CC	CC	CC	CC	CC	TT	CC	TT	TT	CC	CC	CC	CC	CC	CC	CC	TT	CC	CT	CT	CC	CC	TT	CC	CC	CC	CC	CC	CC	CC	CC	CC	CC	CC	CC
chr7A:4208703	4208703	A/G	7A	GG	GG	AA	AA	AA	AA	AA	AG	GG	GG	AA	AA	GG	AA	AA	AA	AA	AA	AA	AA	GG	AA	GG	GG	GG	AA	AA	AA	GG	AA	AA	GG	GG	AA	AA	AA	AA	GG	AA	AA	AA	AG	GG	GG	GG	GG
chr7A:4208731	4208731	G/T	7A	TT	TT	GG	GG	GG	GG	GG	GT	TT	TT	GG	GG	TT	GG	GG	GG	GG	GG	GG	GG	TT	GG	TT	TT	TT	GG	GG	GG	TT	GG	GG	TT	TT	GG	GG	GG	GG	TT	GT	GG	GG	GT	TT	TT	TT	TT
chr7A:4208829	4208829	G/C	7A	CC	CC	GG	GG	GG	GG	GG	GC	CC	CC	GG	GG	CC	GG	GG	GG	GG	GG	GG	GG	CC	GG	CC	CC	CC	GG	GG	GG	CC	GG	GG	CC	CC	GG	GG	GG	GG	CC	GC	GG	GG	GC	CC	CC	CC	CC
chr1A:4212926	4212926	C/T	1A	CC	CC	CC	CC	CC	CC	TT	CC	CC	CC	CC	TT	TT	TT	CC	TT	CC	CC	CC	CC	CC	CC	CC	CC	CC	CC	TT	CC	CC	CC	CC	CC	CC	CC	CC	TT	CC	TT	CC	CC	CC	CC	CC	CC	CC	CC
chr1A:4214419	4214419	G/T	1A	GG	GG	GG	GG	GG	GG	TT	GG	GG	GG	GG	TT	TT	TT	GG	GG	GG	GG	GG	GG	GG	GG	GG	GG	GG	GG	TT	GG	GG	GG	GG	GG	GG	GG	GG	TT	GG	TT	GG	GG	GG	GG	GG	GG	GG	GG
chr1A:4214447	4214447	A/G	1A	AA	AA	AA	AA	AA	AA	GG	AA	AA	AA	AA	GG	GG	GG	AA	GG	AA	AA	AA	AA	AA	AA	AA	AA	AA	AA	GG	AA	AA	AA	AA	AA	AA	AA	AA	GG	AA	GG	AA	AA	AA	AA	AA	AA	AA	AA
chr1A:4214473	4214473	C/T	1A	CC	CC	CC	CC	CC	CC	CC	CC	CC	CC	CC	CC	CC	CC	CC	TT	CC	CC	CC	CC	CC	CC	CC	CC	CC	CC	CC	CC	CC	CC	CC	CC	CC	CC	CC	CC	CC	CC	CC	CC	CC	CC	CC	CC	CC	CC
chr1A:4214493	4214493	C/T	1A	CC	CC	CC	CC	CC	CC	CC	CC	CC	CC	CC	CC	CC	CC	CC	TT	CC	CC	CC	CC	CC	CC	CC	CC	CC	CC	CC	CC	CC	CC	CC	CC	CC	CC	CC	CC	CC	CC	CC	CC	CC	CC	CC	CC	CC	CC
chr1A:4214510	4214510	T/C	1A	TT	TT	TT	TT	TT	TT	CC	TT	TT	TT	TT	CC	CC	CC	TT	CC	TT	TT	TT	TT	TT	TT	TT	TT	TT	TT	CC	TT	TT	TT	TT	TT	TT	TT	TT	CC	TT	CC	TT	TT	TT	TT	TT	TT	TT	TT
chr6D:4215112	4215112	T/C	6D	TT	TT	CT	TT	TT	TT	CC	CT	TT	TT	TT	TT	TT	TT	CC	TT	TT	CC	CC	CC	TT	TT	TT	TT	TT	TT	CT	TT	TT	CT	TT	TT	CC	TT	TT	CC	TT	TT	TT	TT	TT	TT	TT	TT	TT	TT
chr6D:4215129	4215129	G/A	6D	GG	GG	AG	GG	GG	GG	AA	AG	GG	GG	GG	GG	GG	GG	AG	GG	GG	AA	AA	AA	GG	GG	GG	GG	GG	GG	AG	GG	GG	AG	GG	GG	AA	GG	GG	AA	GG	GG	GG	AG	GG	GG	GG	GG	GG	GG
chr4B:4216490	4216490	G/C	4B	CC	GG	GG	GG	GG	GG	CC	CC	CC	GG	GG	CC	GG	CC	GG	CC	GG	CC	GG	CC	GG	GG	GG	GG	CC	GG	CC	GG	CC	GG	GG	CC	GG	CC	GG	CC	GC	GG	GG	GG	GG	GC	CC	CC	CC	CC
chr4B:4216519	4216519	G/A	4B	AA	GG	GG	GG	GG	GG	AA	AA	AA	GG	GG	AA	GG	AA	GG	AA	GG	AA	GG	AA	GG	GG	GG	GG	AA	GG	AA	GG	AA	GG	GG	AA	GG	AA	GG	AA	AG	GG	GG	GG	GG	AG	AA	AA	AA	AA
chr4B:4218733	4218733	G/A	4B	AA	AG	GG	GG	GG	GG	AA	AA	AA	GG	GG	AA	GG	AA	GG	AA	GG	AA	GG	GG	GG	GG	GG	GG	AA	GG	AA	GG	AA	GG	GG	AA	GG	AA	GG	AA	AG	GG	GG	GG	GG	AG	AA	AA	AA	AA
chr5A:4219801	4219801	G/A	5A	AA	GG	GG	GG	GG	GG	GG	GG	GG	GG	GG	GG	GG	GG	GG	GG	AA	GG	AA	AA	GG	GG	AA	GG	GG	GG	GG	AA	GG	GG	GG	AA	GG	AG	GG	GG	AA	AG	AG	GG	AA	GG	GG	GG	GG	GG
chr5A:4219839	4219839	C/T	5A	CC	CC	CC	CC	CC	CC	CC	CC	CC	CC	CC	CC	CC	CC	CC	CC	CC	CC	CC	CC	CC	CC	CC	TT	CC	CC	CC	CC	CC	CC	CC	CC	CC	CC	TT	CC	CC	CC	CC	CC	CC	CC	CC	CC	CC	CC
chr5A:4219856	4219856	G/T	5A	TT	GG	GG	GG	GG	GG	GG	GG	GG	GG	GG	GG	GG	GG	GG	GG	TT	GG	TT	TT	GG	GG	TT	TT	GG	GG	GG	TT	GG	GG	GG	TT	GG	GT	TT	GG	TT	GT	GT	GG	TT	GG	GG	GG	GG	GG
chr1A:4226915	4226915	G/A	1A	GG	GG	GG	GG	GG	GG	AA	GG	GG	GG	GG	AA	AA	AA	GG	AA	GG	GG	GG	GG	GG	GG	GG	GG	GG	GG	AA	GG	GG	GG	GG	GG	GG	GG	GG	AA	GG	AA	GG	GG	GG	GG	GG	GG	GG	GG
chr1A:4227027	4227027	A/G	1A	AA	AA	AA	AA	AA	AA	GG	AA	AA	AA	AA	GG	GG	GG	AA	GG	AA	AA	AA	AA	AA	AA	AA	AA	AA	AA	GG	AA	AA	AA	AA	AA	AA	AA	AA	GG	AA	GG	AA	AA	AA	AA	AA	AA	AA	AA
chr1A:4235464	4235464	C/T	1A	CC	CC	CC	CC	CC	CC	TT	CC	CC	CC	CC	TT	TT	TT	CC	TT	CC	CC	CC	CC	CC	CC	CC	CC	CC	CC	TT	CC	CC	CC	CC	CC	CC	CC	CC	TT	CC	TT	CC	CC	CC	CC	CC	CC	CC	CC
chr4A:4240775	4240775	T/C	4A	TT	TT	TT	TT	TT	TT	TT	CC	TT	TT	CT	TT	TT	TT	TT	TT	CT	TT	TT	TT	CC	CC	TT	TT	TT	TT	TT	TT	TT	TT	CT	TT	TT	TT	TT	TT	TT	TT	TT	TT	TT	TT	TT	TT	TT	TT
chr4A:4240799	4240799	T/C	4A	TT	TT	TT	TT	TT	TT	TT	CT	TT	TT	CT	TT	TT	TT	TT	TT	CT	TT	TT	TT	CC	CC	TT	TT	TT	TT	TT	TT	TT	TT	CC	TT	TT	TT	TT	TT	TT	TT	TT	TT	TT	TT	TT	TT	TT	TT
chr4A:4240844	4240844	C/G	4A	CC	CC	CC	CC	CC	CC	CC	GC	CC	CC	GC	CC	CC	CC	CC	CC	GC	CC	CC	CC	GG	GG	CC	CC	CC	CC	CC	CC	CC	CC	GG	CC	CC	CC	CC	CC	CC	CC	CC	CC	CC	CC	CC	CC	CC	CC
chr4A:4241250	4241250	C/T	4A	CC	CC	CC	CC	CC	CC	CC	CT	CC	CC	CT	CC	CC	CC	CC	CC	CT	CC	CC	CC	TT	TT	CC	CC	CC	CC	CC	CC	CC	CC	TT	CC	CC	CC	CC	CC	CC	CC	CC	CC	CC	CC	CC	CC	CC	CC
chr7D:4246461	4246461	G/A	7D	GG	GG	GG	GG	AA	GG	AA	AG	GG	AA	GG	GG	GG	GG	GG	GG	GG	GG	GG	GG	GG	GG	AA	GG	AA	GG	GG	GG	GG	GG	GG	GG	GG	GG	GG	AA	GG	GG	AG	GG	GG	AA	AA	AA	AG	AA
chr7A:4249559	4249559	T/C	7A	CT	CC	TT	TT	TT	TT	TT	CT	CC	CC	TT	TT	CC	TT	TT	TT	TT	TT	TT	TT	TT	TT	CC	CC	CC	TT	TT	TT	CC	TT	TT	TT	CT	TT	TT	TT	TT	TT	TT	TT	TT	CT	CC	CC	CC	CC
chr7A:4249571	4249571	T/A	7A	TT	TT	AT	TT	TT	TT	TT	TT	TT	TT	TT	TT	TT	TT	TT	TT	TT	TT	TT	TT	AA	TT	TT	TT	TT	TT	TT	TT	TT	TT	TT	TT	AT	TT	TT	TT	TT	AA	TT	TT	TT	TT	TT	TT	TT	TT
chr7A:4249608	4249608	A/G	7A	GG	GG	AA	AA	AA	AA	AA	AG	GG	GG	AA	AA	GG	AA	AA	AA	AA	AA	AA	AA	GG	AA	GG	GG	GG	AA	AA	AA	GG	AA	AA	GG	GG	AA	AA	AA	AA	GG	AA	AA	AA	AG	GG	GG	GG	GG
chr7A:4249631	4249631	T/C	7A	CC	CC	TT	TT	TT	TT	TT	CT	CC	CC	TT	TT	CC	TT	TT	TT	TT	TT	TT	TT	CC	TT	CC	CC	CC	TT	TT	TT	CC	TT	TT	CC	CC	TT	TT	TT	TT	CC	TT	TT	TT	CT	CC	CC	CC	CC
chr7A:4252385	4252385	T/G	7A	GG	GG	GT	TT	TT	TT	TT	TT	GG	GG	TT	TT	GG	TT	TT	TT	TT	GG	GG	GT	GG	TT	GG	GG	GG	TT	GG	TT	GG	TT	GT	GG	GG	GG	GG	TT	TT	GG	GT	TT	TT	GT	GG	GG	GG	GG
chr7A:4252446	4252446	A/G	7A	AG	GG	AA	AA	AA	AA	AA	AG	GG	GG	AA	AA	GG	AA	AA	AA	AA	AA	AA	AA	AA	AA	GG	GG	GG	AA	AA	AA	GG	AA	AA	AA	AG	AA	AA	AA	AA	AA	AA	AA	AA	AG	GG	GG	GG	GG
chr7A:4252533	4252533	G/A	7A	GG	GG	GG	GG	GG	GG	GG	GG	GG	GG	GG	GG	GG	GG	GG	GG	GG	GG	GG	GG	AA	GG	GG	GG	GG	GG	GG	GG	GG	GG	GG	GG	AG	GG	GG	GG	GG	AA	GG	GG	GG	GG	GG	GG	GG	GG
chr7A:4252539	4252539	G/A	7A	AA	AA	GG	GG	GG	GG	GG	AG	AA	AA	GG	GG	AA	GG	GG	GG	GG	GG	GG	GG	GG	GG	AA	AA	AA	GG	GG	GG	AA	GG	GG	AA	AG	GG	GG	GG	GG	GG	AG	GG	GG	AA	AA	AA	AA	AA
chr7A:4252555	4252555	C/T	7A	CC	CC	CC	CC	CC	CC	CC	CC	CC	CC	CC	CC	CC	CC	CC	CC	CC	CC	CC	CC	TT	CC	CC	CC	CC	CC	CC	CC	CC	CC	CC	CC	CT	CC	CC	CC	CC	TT	CT	CC	CC	CC	CC	CC	CC	CC
chr7A:4252561	4252561	G/A	7A	GG	GG	GG	GG	GG	GG	GG	GG	GG	GG	GG	GG	GG	GG	GG	GG	GG	GG	GG	GG	AA	GG	GG	GG	GG	GG	GG	GG	GG	GG	GG	GG	AG	GG	GG	GG	GG	AA	GG	GG	GG	GG	GG	GG	GG	GG
chr7D:4260262	4260262	G/A	7D	GG	GG	GG	GG	GG	GG	GG	GG	GG	GG	GG	GG	GG	AA	GG	GG	AG	AA	GG	AG	GG	GG	GG	GG	GG	GG	GG	GG	GG	GG	GG	GG	GG	GG	AA	GG	GG	AA	GG	GG	GG	GG	GG	GG	GG	GG
chr1A:4260284	4260284	G/C	1A	GG	GG	GG	GG	GG	GG	CC	GG	GG	GG	GG	CC	CC	CC	GG	GG	GG	GG	GG	GG	GG	GG	GG	GG	GG	GG	CC	GG	GG	GG	GG	GG	GG	GG	GG	CC	GG	CC	GG	GG	GG	GG	GG	GG	GG	GG
chr1A:4260316	4260316	C/T	1A	CC	CC	CC	CC	TT	CC	TT	CT	CC	TT	TT	TT	TT	TT	TT	TT	TT	CC	TT	CC	TT	TT	CC	TT	CC	TT	TT	TT	CC	CC	TT	CC	CC	CC	CC	TT	CC	TT	TT	CC	CC	CC	CC	CC	CC	CC
chr1A:4260354	4260354	A/G	1A	AA	AA	AA	AA	GG	AA	GG	AG	AA	GG	GG	GG	GG	GG	GG	GG	GG	AA	GG	AA	GG	GG	AA	GG	AA	GG	GG	GG	AA	AG	GG	AA	AA	AA	AA	GG	AA	GG	GG	AA	AA	AA	AA	AA	AA	AA
chr1A:4260365	4260365	T/G	1A	TT	TT	TT	TT	GG	TT	GG	GT	TT	GG	GG	GG	GG	GG	GG	GG	GG	TT	GG	TT	GG	GG	TT	GG	TT	GG	GG	GG	TT	TT	GG	TT	TT	TT	TT	GG	TT	GG	GG	TT	TT	TT	TT	TT	TT	TT
chr1A:4260443	4260443	A/G	1A	AA	AA	AA	AA	AA	AA	AA	AA	AA	AA	AA	AA	AA	AA	AA	AA	AA	AA	AA	AA	AA	AA	AA	AA	AA	AA	AA	AA	AA	AA	AA	AA	AA	AA	AA	AA	AA	AA	AA	AA	AA	AA	AA	AA	AA	AA
chr5A:4263850	4263850	A/G	5A	AA	AA	AA	AA	AA	AA	AA	AA	AA	AA	AA	AA	AA	AA	AA	AA	GG	AA	AA	AA	AA	AA	AA	GG	AA	AA	AA	GG	AA	AA	AA	AA	AA	GG	AA	AA	AA	AA	AA	AA	AA	AA	AA	AA	AA	AA
chr3B:4270082	4270082	T/C	3B	CC	CC	TT	CT	TT	TT	CT	CC	TT	CC	CC	TT	CC	TT	TT	TT	CC	CC	CC	TT	CC	TT	CC	CC	TT	TT	TT	CC	TT	CT	CC	CC	TT	CC	TT	TT	TT	CC	CT	CC	CC	TT	CC	TT	TT	TT
chr3B:4270096	4270096	A/C	3B	CC	CC	AA	AC	AA	AA	AC	CC	AA	CC	CC	AA	CC	AA	AA	AA	CC	CC	CC	AA	CC	AA	CC	CC	AA	AA	AA	CC	AA	AC	CC	CC	AA	CC	AA	AA	AA	CC	AC	CC	CC	AA	CC	AA	AA	AA
chr4A:4272488	4272488	G/A	4A	GG	GG	GG	GG	GG	GG	GG	AG	GG	GG	GG	GG	GG	GG	GG	GG	GG	GG	GG	GG	AA	AA	GG	GG	GG	GG	GG	GG	GG	GG	GG	GG	GG	GG	GG	GG	GG	GG	GG	GG	GG	GG	GG	GG	GG	GG
chr6B:4273674	4273674	A/T	3B	TT	AA	AT	TT	AA	AA	AA	AA	AA	TT	AA	AA	AA	AA	AA	AA	AT	AA	AA	AA	AA	TT	AA	AA	AA	AA	TT	AT	AA	TT	AT	TT	TT	AA	TT	AA	AA	TT	AA	AA	AA	AA	AA	AA	AA	AA
chr6D:4274398	4274398	A/T	6D	AA	TT	AT	TT	TT	AA	TT	TT	AA	AA	AA	AA	TT	AA	TT	AA	TT	TT	TT	TT	AA	AA	AA	AA	AA	AA	TT	AA	TT	TT	AT	TT	TT	AA	AA	TT	AA	AA	AT	AA	AA	AA	AA	AA	AA	AA
chr5A:4274864	4274864	T/G	5A	GG	TT	TT	TT	TT	TT	TT	TT	TT	TT	TT	TT	TT	TT	TT	TT	GG	TT	GG	GG	TT	TT	GG	GG	TT	TT	TT	GG	TT	TT	TT	GG	TT	TT	GG	TT	GG	GT	GT	TT	GG	TT	TT	TT	TT	TT
chr7D:4285487	4285487	A/C	7D	AA	AC	AA	AA	CC	AA	AC	AC	AA	CC	AA	AA	AA	AA	AA	AA	AA	AA	AA	AA	AA	AA	CC	AA	CC	AA	AA	AA	AA	AA	AA	AA	AA	AA	AA	AC	AA	AA	AC	AA	AA	CC	CC	CC	AA	CC
chr4A:4285640	4285640	G/T	4A	GG	GG	GG	GG	GG	GG	GG	GT	GG	GG	GT	GG	GG	GG	GG	GG	TT	GG	GG	GG	TT	TT	GG	GG	GG	GG	GG	GG	GG	GG	TT	GG	GG	GG	GG	GG	GG	GG	GG	GG	GG	GG	GG	GG	GG	GG
chr4D:4286754	4286754	G/A	4D	GG	GG	GG	AA	GG	AA	GG	GG	GG	GG	GG	AA	AG	GG	GG	GG	AG	AA	AA	AG	GG	GG	GG	AA	GG	GG	GG	GG	GG	GG	GG	AA	GG	AA	AA	GG	GG	GG	GG	GG	AA	AA	GG	GG	GG	GG
chr7D:4288131	4288131	T/A	7D	TT	AA	TT	TT	AA	TT	AA	AA	TT	AA	TT	TT	TT	TT	TT	TT	TT	TT	TT	TT	TT	TT	AA	TT	AA	TT	TT	TT	TT	TT	TT	TT	TT	TT	TT	AA	TT	TT	AT	TT	TT	AA	AA	AA	TT	AA
chr7D:4288141	4288141	G/A	7D	GG	AA	GG	GG	AA	GG	AA	AA	GG	AA	GG	GG	GG	GG	GG	GG	GG	GG	GG	GG	GG	GG	AA	GG	AA	GG	GG	GG	GG	GG	GG	GG	GG	GG	GG	AA	GG	GG	AG	GG	GG	AA	AA	AA	GG	AA
chr7D:4288202	4288202	A/C	7D	AA	CC	AA	AA	CC	AA	CC	CC	AA	CC	AA	AA	AA	AA	AA	AA	AA	AA	AA	AA	AA	AA	CC	AA	CC	AA	AA	AA	AA	AA	AA	AA	AA	AA	AA	CC	AA	AA	AC	AA	AA	CC	CC	CC	AA	CC
chr7D:4288808	4288808	T/C	7D	TT	CC	TT	TT	CC	TT	CC	CC	TT	CC	TT	TT	TT	TT	TT	TT	TT	TT	TT	TT	TT	TT	CC	TT	CC	TT	TT	TT	TT	TT	TT	TT	TT	TT	TT	CC	TT	TT	CT	TT	TT	CC	CC	CC	TT	CC
chr7D:4288861	4288861	G/A	7D	GG	AA	GG	GG	AA	GG	AA	AA	GG	AA	GG	GG	GG	GG	GG	GG	GG	GG	GG	GG	GG	GG	AA	GG	AA	GG	GG	GG	GG	GG	GG	GG	GG	GG	GG	AA	GG	GG	AG	GG	GG	AA	AA	AA	GG	AA
chr7D:4288882	4288882	C/T	7D	CC	TT	CC	CC	TT	CC	TT	TT	CC	TT	CC	CC	CC	CC	CC	CC	CC	CC	CC	CC	CC	CC	TT	CC	TT	CC	CC	CC	CC	CC	CC	CC	CC	CC	CC	TT	CC	CC	CT	CC	CC	TT	TT	TT	CC	TT
chr7A:4303894	4303894	C/T	7A	CC	CC	CC	CC	CC	CC	CC	CC	CC	CC	CC	CC	CC	CC	CC	CC	CC	CC	CC	CC	TT	CC	CC	CC	CC	CC	CC	CC	CC	CC	CC	CC	CC	CC	CC	CC	CC	TT	CC	CC	CC	CC	CC	CC	CC	CC
chr7A:4303942	4303942	G/T	7A	GG	GG	GG	GG	GG	GG	GG	GG	GG	GG	GG	GG	GG	GG	GG	GG	GG	GG	GG	GG	TT	GG	GG	GG	GG	GG	GG	GG	GG	GG	GG	GG	GG	GG	GG	GG	GG	TT	GG	GG	GG	GG	GG	GG	GG	GG
chr7A:4303947	4303947	G/A	7A	AG	AA	GG	GG	GG	GG	GG	AA	AA	AA	GG	GG	AA	GG	GG	GG	GG	GG	GG	GG	GG	GG	AA	AA	AA	GG	GG	GG	AA	GG	GG	GG	AA	GG	GG	GG	GG	GG	GG	GG	GG	AG	AA	AA	AA	AA
chr7A:4304013	4304013	G/A	7A	GG	GG	GG	GG	GG	GG	GG	GG	GG	GG	GG	GG	GG	GG	GG	GG	GG	GG	GG	GG	AA	GG	GG	GG	GG	GG	GG	GG	GG	GG	GG	GG	GG	GG	GG	GG	GG	AA	GG	GG	GG	GG	GG	GG	GG	GG
chr7A:4304014	4304014	G/A	7A	AA	AA	GG	GG	GG	GG	GG	AA	AA	AA	GG	GG	AA	GG	GG	GG	GG	GG	GG	GG	AA	GG	AA	AA	AA	GG	GG	GG	AA	GG	GG	AA	AA	GG	GG	GG	GG	AA	GG	GG	GG	AG	AA	AA	AA	AA
chr7B:4311936	4311936	G/C	7B	GG	GG	GG	GG	CC	CC	GG	GG	GG	GG	GG	GG	GG	GG	GG	GG	GG	GG	GG	GG	GG	GG	GG	GG	CC	CC	GC	GC	GG	GG	GC	GG	GG	CC	GG	CC	GG	GG	GG	GC	GG	CC	GG	CC	CC	CC
chr4B:4313352	4313352	A/G	4B	AA	AA	AA	GG	GG	AA	GG	AA	GG	AA	AA	AA	GG	AA	GG	GG	AA	AA	AA	AA	AA	GG	AA	AA	GG	GG	AA	AA	AA	GG	AA	AG	AA	AA	GG	GG	AA	AG	AA	AG	AA	AG	GG	GG	AG	GG
chr7B:4317887	4317887	C/T	7B	CC	CC	TT	TT	CC	TT	TT	CC	TT	TT	CC	CC	TT	CC	CC	TT	CC	TT	TT	TT	CC	CC	CC	TT	CC	CC	CT	CC	CC	CC	CT	TT	TT	CC	CC	CC	TT	TT	CC	CC	TT	CC	CC	CC	CC	CC
chr7B:4317922	4317922	C/T	7B	CC	CC	CC	CC	TT	CC	CC	CC	CC	CC	CC	CC	CC	CC	CC	CC	CT	CC	CC	CC	TT	CC	CC	CC	TT	TT	CT	CT	TT	CC	CT	CC	CC	TT	CC	TT	CC	CC	CC	CT	CC	TT	CC	TT	TT	TT
chr2A:4324482	4324482	T/A	2A	TT	TT	TT	TT	TT	TT	TT	AT	TT	TT	TT	TT	TT	TT	TT	TT	TT	TT	TT	TT	TT	TT	TT	TT	TT	TT	TT	TT	TT	TT	AT	TT	TT	TT	TT	TT	TT	TT	TT	TT	TT	TT	TT	TT	TT	TT
chr2A:4324518	4324518	C/A	2A	CC	CC	CC	CC	CC	CC	CC	AC	CC	CC	CC	CC	CC	CC	CC	CC	CC	CC	CC	CC	CC	CC	CC	CC	CC	CC	CC	CC	CC	CC	AC	CC	CC	CC	CC	CC	CC	CC	CC	CC	CC	CC	CC	CC	CC	CC
chr2A:4324533	4324533	T/C	2A	TT	TT	TT	TT	TT	TT	TT	CT	TT	TT	TT	TT	TT	TT	TT	TT	TT	TT	TT	TT	TT	TT	TT	TT	TT	TT	TT	TT	TT	TT	CT	TT	TT	TT	TT	TT	TT	TT	TT	TT	TT	TT	TT	TT	TT	TT
chr7A:4327004	4327004	G/C	7A	GC	CC	GG	GG	GG	GG	GG	CC	CC	CC	GG	GG	CC	GG	GG	GG	GG	GG	GG	GG	GG	GG	CC	CC	CC	GG	GG	GG	CC	GG	GG	GG	GC	GG	GG	GG	GG	GG	GG	GG	GG	GC	CC	CC	CC	CC
chr7A:4328519	4328519	C/T	7A	CT	TT	CC	CC	CC	CC	CC	CT	TT	TT	CC	CC	TT	CC	CC	CC	CC	CC	CC	CC	CC	CC	TT	TT	TT	CC	CC	CC	TT	CC	CC	CC	CT	CC	CC	CC	CC	CC	CC	CC	CC	CT	TT	TT	TT	TT
chr7A:4328636	4328636	A/C	7A	AA	AA	AC	AA	AA	AA	AA	AA	AA	AA	AA	AA	AA	AA	AA	AA	AA	CC	CC	AC	AA	AA	AA	AA	AA	AA	AA	AA	AA	AA	AA	AA	AA	AA	CC	AA	AA	AA	AA	AA	AA	AA	AA	AA	AA	AA
chr1B:4335586	4335586	A/G	1B	AA	GG	AA	AG	AA	AA	GG	GG	AA	AA	AA	GG	GG	AA	AA	AA	GG	GG	AA	AG	GG	AA	GG	AA	GG	AA	AA	GG	GG	AA	AA	AA	AA	AA	AA	AA	AG	AA	GG	AA	AA	AA	GG	AA	AA	AA
chr1B:4341170	4341170	T/C	1B	CC	CC	TT	CC	TT	TT	CC	CT	TT	TT	TT	CC	CC	TT	TT	TT	CT	CC	TT	TT	CC	TT	CC	TT	CC	TT	TT	CC	CC	CC	TT	CC	TT	TT	TT	TT	CT	TT	CC	CC	TT	CC	CC	TT	TT	TT
chr1B:4342521	4342521	C/G	1B	GG	CC	CC	CC	CC	CC	CC	CC	CC	CC	CC	CC	CC	CC	CC	CC	CC	CC	CC	CC	CC	CC	CC	CC	CC	CC	CC	CC	CC	GC	CC	GG	CC	CC	CC	CC	CC	CC	CC	CC	CC	CC	CC	CC	CC	CC
chr1B:4342558	4342558	C/T	1B	CC	TT	CC	CT	CC	CC	TT	CT	CC	CC	CC	TT	CC	CC	CC	CC	CT	TT	CC	CC	TT	CC	TT	CC	TT	CC	CC	TT	TT	CC	CC	CC	CC	CC	CC	CC	CT	CC	TT	CC	CC	CC	TT	CC	CC	CC
chr3B:4343725	4343725	T/A	3B	AA	AA	TT	AT	TT	TT	TT	AA	TT	AA	AA	TT	TT	TT	TT	TT	AA	AA	AA	TT	AA	TT	AA	AT	TT	TT	TT	AA	TT	TT	TT	TT	TT	AA	TT	TT	TT	AA	AT	AT	AA	TT	TT	TT	TT	TT
chr7B:4344534	4344534	G/A	7B	AA	AA	GG	GG	GG	GG	GG	AG	GG	GG	AG	GG	GG	GG	AA	GG	GG	GG	GG	GG	GG	AA	AA	GG	GG	GG	GG	AA	GG	AG	GG	GG	GG	GG	GG	GG	GG	GG	AA	GG	GG	GG	AA	GG	GG	GG
chr7B:4344648	4344648	C/G	7B	CC	CC	CC	CC	GG	CC	CC	GC	CC	CC	CC	CC	CC	GG	CC	CC	GC	CC	CC	CC	GG	CC	CC	CC	GG	GG	GC	CC	GG	CC	GC	CC	CC	GG	CC	GG	CC	CC	CC	GG	CC	GG	CC	GG	GG	GG
chr7B:4344668	4344668	C/T	7B	TT	TT	CC	CC	CC	CC	CC	CT	CC	CC	TT	CC	CC	CC	TT	CC	CC	CC	CC	CC	CC	TT	TT	CC	CC	CC	CC	CT	CC	CT	CC	CC	CC	CC	CC	CC	CC	CC	TT	CC	CC	CC	TT	CC	CC	CC
chr2A:4351580	4351580	T/C	2A	TT	TT	TT	TT	TT	TT	TT	TT	TT	TT	TT	TT	TT	TT	TT	TT	TT	CC	TT	CT	TT	TT	TT	TT	TT	TT	TT	TT	TT	TT	TT	TT	CT	CC	TT	TT	TT	CC	TT	CT	TT	TT	TT	TT	TT	TT
chr5A:4353567	4353567	C/G	5A	GG	CC	CC	CC	CC	CC	CC	CC	CC	CC	CC	CC	CC	CC	CC	CC	GG	CC	GG	GG	CC	CC	GG	GG	CC	CC	CC	GG	CC	CC	CC	GG	CC	CC	GG	CC	GG	GC	GC	CC	GG	CC	CC	CC	CC	CC
chr4B:4354121	4354121	T/C	4B	TT	TT	TT	CC	CC	TT	CC	TT	CC	TT	TT	TT	CC	TT	CC	CC	TT	TT	TT	TT	TT	CC	TT	TT	CC	TT	TT	TT	TT	CC	TT	CT	TT	TT	CC	CC	TT	CT	TT	CT	TT	CT	CC	CC	CT	CC
chr4B:4354137	4354137	C/T	4B	CC	CC	CC	TT	TT	CC	TT	CC	TT	CC	CC	CC	TT	CC	TT	TT	CC	CC	CC	CC	CC	TT	CC	CC	TT	CC	CC	CC	CC	TT	CC	CT	CC	CC	TT	TT	CC	CT	CC	CT	CC	CT	TT	TT	CT	TT
chr3D:4361838	4361838	T/C	3D	TT	TT	TT	TT	TT	TT	TT	CT	TT	TT	TT	TT	TT	TT	TT	TT	CT	TT	TT	TT	TT	TT	TT	TT	TT	TT	TT	TT	TT	TT	TT	TT	TT	TT	TT	TT	TT	TT	TT	TT	TT	TT	TT	TT	TT	TT
chr1A:4363027	4363027	G/A	1A	GG	GG	GG	GG	GG	GG	GG	AG	GG	GG	GG	GG	GG	GG	AA	GG	GG	GG	AA	GG	AA	GG	GG	AA	GG	GG	GG	AA	GG	GG	GG	AG	GG	GG	GG	GG	GG	AG	GG	GG	GG	GG	GG	GG	GG	GG
chr1A:4363085	4363085	C/T	1A	CC	CC	CC	CC	CC	CC	CC	CC	CC	CC	CC	CC	CC	CC	CC	TT	CC	CC	CC	CC	CC	TT	CC	CC	CC	CC	CC	CC	CC	CC	CC	CC	CC	CC	CC	CC	CC	CC	CC	CC	CC	CC	CC	CC	CC	CC
chr1A:4363100	4363100	C/T	1A	CC	CC	CC	CC	CC	CC	CC	CC	CC	CC	CC	CC	CC	CC	CC	TT	CC	CC	CC	CC	CC	TT	CC	CC	CC	CC	CC	CC	CC	CC	CC	CC	CC	CC	CC	CC	CC	CC	CC	CC	CC	CC	CC	CC	CC	CC
chr1A:4363116	4363116	T/C	1A	TT	TT	TT	TT	TT	TT	CC	TT	TT	TT	TT	CC	CC	CC	TT	TT	TT	TT	TT	TT	TT	TT	TT	TT	TT	TT	CC	TT	TT	TT	TT	TT	TT	TT	TT	CC	TT	CT	TT	TT	TT	TT	TT	TT	TT	TT
chr1A:4363118	4363118	G/A	1A	GG	GG	GG	GG	GG	GG	GG	AG	GG	GG	GG	GG	GG	GG	AA	GG	GG	GG	AA	GG	AA	GG	GG	AA	GG	GG	GG	AA	GG	GG	GG	AG	GG	GG	GG	GG	GG	AG	GG	GG	GG	GG	GG	GG	GG	GG
chr1A:4363130	4363130	T/C	1A	TT	TT	TT	TT	CC	TT	CC	TT	TT	CC	CC	CC	CC	CC	TT	CC	CC	TT	TT	TT	TT	CC	TT	TT	TT	TT	CC	TT	TT	TT	CC	TT	TT	TT	TT	CC	TT	CT	CC	TT	TT	TT	TT	TT	TT	TT
chr1A:4363145	4363145	C/T	1A	CC	CC	CC	CC	TT	CC	TT	CC	CC	TT	TT	TT	TT	TT	CC	TT	TT	CC	CC	CC	CC	TT	CC	CC	CC	TT	TT	CC	CC	CC	TT	CC	CC	CC	CC	TT	CC	CT	TT	CC	CC	CC	CC	CC	CC	CC
chr1A:4363157	4363157	A/C	1A	AA	AA	AA	AA	CC	AA	CC	AA	AA	CC	CC	CC	CC	CC	AA	CC	CC	AA	AA	AA	AA	CC	AA	AA	AA	CC	CC	AA	AA	AA	CC	AA	AA	AA	AA	CC	AA	AC	CC	AA	AA	AA	AA	AA	AA	AA
chr2A:4365359	4365359	C/T	2A	TT	TT	CC	CC	CC	CC	CC	CC	CC	TT	CC	CC	CC	CC	CC	CT	CC	TT	CC	CT	CC	CC	CC	CC	CC	CC	CT	CT	CC	CC	CC	CC	CC	TT	CC	CC	CC	TT	CC	CT	CC	CC	CC	CC	CC	CC
chr4A:4383725	4383725	G/A	4A	GG	GG	GG	GG	GG	GG	GG	AG	GG	GG	AG	GG	GG	GG	GG	GG	AG	GG	GG	GG	AA	AA	GG	GG	GG	GG	GG	GG	GG	GG	AA	GG	GG	GG	GG	GG	GG	GG	GG	GG	GG	GG	GG	GG	GG	GG
chr4A:4383757	4383757	A/G	4A	AA	AA	AA	AA	AA	AA	AA	AG	AA	AA	AG	AA	AA	AA	AA	AA	AG	AA	AA	AA	GG	GG	AA	AA	AA	AA	AA	AA	AA	AA	GG	AA	AA	AA	AA	AA	AA	AA	AA	AA	AA	AA	AA	AA	AA	AA
chr3B:4385845	4385845	G/A	3B	GG	GG	GG	GG	GG	GG	GG	GG	GG	AA	AA	GG	GG	GG	GG	GG	GG	GG	AA	GG	AA	GG	GG	AG	GG	GG	GG	AG	GG	GG	GG	GG	GG	GG	GG	GG	GG	GG	AG	GG	GG	GG	GG	GG	GG	GG
chr2A:4395863	4395863	G/A	2A	GG	GG	AG	GG	GG	GG	GG	GG	GG	GG	GG	AA	GG	AA	AA	GG	GG	AA	GG	AA	GG	GG	GG	GG	GG	GG	AG	GG	GG	GG	GG	GG	AA	AA	GG	GG	GG	AA	GG	AG	GG	GG	GG	GG	GG	GG
chr2A:4395911	4395911	C/T	2A	CC	CC	CC	CC	CC	CC	CC	CC	CC	CC	CC	TT	CC	TT	TT	CC	CC	CC	CC	CT	CC	CC	CC	CC	CC	CC	CC	CC	CC	CC	CC	CC	CT	CC	CC	CC	CC	CC	CC	CC	CC	CC	CC	CC	CC	CC
chr2A:4397324	4397324	T/C	2A	CC	CC	TT	TT	TT	TT	TT	CT	TT	CC	TT	TT	TT	TT	TT	CT	TT	CC	TT	CT	TT	TT	TT	TT	TT	TT	CT	CT	TT	TT	TT	TT	CT	CC	TT	TT	TT	CC	TT	CT	TT	TT	TT	TT	TT	TT
chr3D:4397805	4397805	T/C	3D	TT	TT	CT	TT	TT	TT	TT	CT	TT	TT	TT	TT	TT	TT	TT	TT	CT	TT	TT	TT	TT	TT	TT	TT	TT	TT	TT	TT	TT	TT	TT	TT	TT	TT	TT	TT	TT	TT	TT	TT	TT	TT	TT	TT	TT	TT
chr3D:4397811	4397811	C/T	3D	CC	CC	CT	CC	CC	CC	CC	CT	CC	CC	CC	CC	CC	CC	CC	CC	CT	CC	CC	CC	CC	CC	CC	CC	CC	CC	CC	CC	CC	CC	CC	CC	CC	CC	CC	CC	CC	CC	CC	CC	CC	CC	CC	CC	CC	CC
chr7B:4406740	4406740	C/A	7B	CC	CC	CC	CC	AA	CC	CC	CC	CC	CC	CC	CC	CC	CC	CC	CC	AA	CC	CC	CC	AA	CC	CC	CC	AA	AA	AC	AC	AA	CC	AC	CC	CC	AA	CC	AA	CC	CC	CC	AC	CC	AA	CC	AA	AA	AA
chr3B:4412318	4412318	A/G	3B	AA	AA	AA	AG	AA	AA	AA	AA	AA	AA	AA	AA	AA	AA	AA	AA	AA	GG	AA	AA	AA	AA	AA	AA	AA	AA	AA	AA	AA	AA	AA	AA	AA	AA	AA	AA	AA	GG	AA	AA	AA	AA	AA	AA	AA	AA
chr7D:4412661	4412661	A/C	7D	AA	CC	AA	AA	CC	AA	CC	CC	AA	CC	AA	AA	AA	AA	AA	AA	AA	AA	AA	AA	AA	AA	CC	AA	CC	AA	AA	AA	AA	AA	AA	AA	AA	AA	AA	CC	AA	AA	AC	AA	AA	CC	CC	CC	AA	CC
chr2A:4422353	4422353	C/T	2A	CC	CC	CC	CC	CC	TT	CC	CC	CC	CC	CC	TT	CC	TT	TT	CC	CC	TT	CC	TT	CC	CC	TT	CC	CC	CC	CC	CC	CC	CC	TT	CC	CT	CC	TT	CC	CC	CC	CC	CC	CC	CC	CC	CC	CC	CC
chr7D:4424024	4424024	C/T	7D	CC	TT	CC	CC	TT	CC	TT	CT	CC	TT	CC	CC	CC	CC	CC	CC	CC	CC	CC	CC	CC	CC	TT	CC	TT	CC	CC	CC	CC	CC	CC	CC	CC	CC	CC	TT	CC	CC	CT	CC	CC	TT	TT	TT	CC	TT
chr7D:4426139	4426139	G/T	7D	GG	TT	GG	GG	TT	GG	TT	GT	GG	TT	GG	GG	GG	TT	GG	GG	TT	TT	GG	GT	GG	GG	TT	GG	TT	GG	GG	GG	GG	GG	GG	GG	GG	GG	TT	TT	GG	TT	TT	GG	GG	TT	TT	TT	GT	TT
chr3B:4431604	4431604	T/A	3B	AA	AA	AA	AT	TT	TT	TT	TT	TT	AA	AA	TT	TT	TT	TT	TT	TT	AA	AA	TT	AA	TT	TT	AA	TT	TT	TT	AA	TT	TT	TT	TT	TT	AA	TT	TT	TT	AA	AA	AT	AA	TT	TT	TT	TT	TT
chr3B:4431644	4431644	C/T	3B	TT	TT	TT	CT	CC	CC	CC	CC	CC	TT	TT	CC	CC	CC	CC	CC	CC	TT	TT	CC	TT	CC	CC	TT	CC	CC	CC	TT	CC	CC	CC	CC	CC	TT	CC	CC	CC	TT	TT	CT	TT	CC	CC	CC	CC	CC
chr7A:4432744	4432744	G/C	7A	GG	GG	GG	GG	GG	GG	GG	GG	GG	GG	GG	GG	GG	GG	GG	GG	GG	GG	GG	GG	CC	GG	GG	GG	GG	GG	GG	GG	GG	GG	GG	GG	GC	GG	GG	GG	GG	CC	GG	GG	GG	GG	GG	GG	GG	GG
chr7A:4432754	4432754	C/T	7A	CC	CC	CC	CC	CC	CC	CC	CC	CC	CC	CC	CC	CC	CC	CC	CC	CC	CC	CC	CC	TT	CC	CC	CC	CC	CC	CC	CC	CC	CC	CC	CC	CT	CC	CC	CC	CC	TT	CC	CC	CC	CC	CC	CC	CC	CC
chr7A:4432791	4432791	C/G	7A	CC	CC	CC	CC	CC	CC	CC	CC	CC	CC	CC	CC	CC	CC	CC	CC	CC	CC	CC	CC	GG	CC	CC	CC	CC	CC	CC	CC	CC	CC	CC	GC	GC	CC	CC	CC	CC	GG	GC	CC	CC	CC	CC	CC	CC	CC
chr7A:4440382	4440382	A/G	7A	AA	AA	AA	AA	AA	AA	AA	AA	AA	AA	AA	AA	AA	AA	AA	AA	AA	AA	AA	AA	GG	AA	AA	AA	AA	AA	AA	AA	AA	AA	AA	AA	AG	AA	AA	AA	AA	GG	AA	AA	AA	AA	AA	AA	AA	AA
chr7A:4440777	4440777	T/C	7A	CT	CC	TT	TT	TT	TT	TT	CT	CC	CC	TT	TT	CC	TT	TT	TT	TT	TT	TT	TT	TT	TT	CC	CC	CC	TT	TT	TT	CC	TT	TT	TT	CT	TT	TT	TT	TT	TT	TT	TT	TT	CT	CC	CC	CC	CC
chr7B:4442827	4442827	C/T	7B	TT	CC	CC	CC	CC	CC	CC	CC	CC	CC	CC	CC	CC	CC	CT	CC	CC	CC	CC	CC	CC	TT	TT	CC	CC	CC	CC	CC	CC	CT	CC	CC	CC	CC	CC	CC	CC	CC	CT	CC	CC	CC	CC	CC	CC	CC
chr7B:4442834	4442834	G/A	7B	AA	AA	GG	GG	GG	GG	GG	AA	GG	GG	AA	AA	GG	AA	AA	GG	AA	GG	GG	GG	GG	AA	AA	GG	GG	GG	GG	AG	GG	AA	GG	GG	GG	GG	AA	GG	GG	GG	AA	AA	GG	GG	AA	GG	GG	GG
chr7B:4442911	4442911	G/C	7B	GG	GG	GG	GG	CC	GG	GG	GG	GG	GG	GG	GG	GG	GG	GG	GG	GG	GG	GG	GG	GG	GG	GG	GG	CC	CC	GC	GC	GG	GG	GC	GG	GG	CC	GG	CC	GG	GG	GG	GG	GG	CC	GG	CC	CC	CC
chr6D:4446281	4446281	G/A	6D	GG	GG	GG	GG	GG	GG	GG	GG	GG	GG	GG	GG	GG	GG	AA	GG	GG	GG	GG	GG	GG	GG	GG	GG	GG	GG	AG	GG	GG	GG	GG	AA	GG	GG	GG	GG	GG	GG	AG	GG	GG	GG	GG	GG	GG	GG
chr6D:4446323	4446323	A/G	6D	AA	AA	AA	AA	AA	AA	AA	AA	AA	AA	AA	AA	AA	AA	GG	AA	AA	AA	AA	AA	AA	AA	AA	AA	AA	AA	AA	AA	AA	AA	AA	GG	AA	AA	AA	AA	AA	AA	AA	AA	AA	AA	AA	AA	AA	AA
chr3B:4457196	4457196	C/T	3B	TT	TT	CC	CT	CC	CC	CC	TT	CC	CC	CC	CC	CC	CC	CC	CC	TT	TT	CC	CC	CC	CC	TT	CC	CC	CC	CC	CC	CC	CC	CC	CC	CC	TT	CC	CC	CC	TT	CC	CT	TT	CC	CC	CC	CC	CC
chr3B:4457220	4457220	A/G	3B	GG	GG	AA	AG	AA	AA	AA	GG	AA	AA	AA	AA	AA	AA	AA	AA	GG	GG	AA	AA	AA	AA	GG	AA	AA	AA	AA	AA	AA	AA	AA	AA	AA	GG	AA	AA	AA	GG	AA	AG	GG	AA	AA	AA	AA	AA
chr7B:4462103	4462103	C/T	7B	CC	CC	CC	CC	CC	CC	CC	CC	CC	CC	CC	CC	CC	CC	CC	CC	CC	CC	CC	CC	TT	CC	CC	CC	CC	CC	CC	CC	TT	CC	CC	CC	CC	CC	CC	CC	CC	CC	CC	CC	CC	CC	CC	CC	CC	CC
chr7B:4462128	4462128	C/T	7B	CC	CC	CC	CC	TT	CC	CC	CC	CC	CC	CC	CC	CC	CC	CC	CC	CT	CC	CC	CC	TT	CC	CC	CC	TT	TT	CT	CT	TT	CC	CT	CC	CC	TT	CC	TT	CC	CC	CC	CT	CC	TT	CC	TT	TT	TT
chr7B:4462145	4462145	G/A	7B	AA	AA	GG	GG	GG	GG	GG	AA	GG	GG	AG	AA	GG	AA	AA	GG	AG	GG	GG	GG	GG	AA	AA	GG	GG	GG	GG	AG	GG	AA	GG	GG	GG	GG	AA	GG	GG	GG	AA	AG	GG	GG	AA	GG	GG	GG
chr7B:4462152	4462152	T/G	7B	TT	TT	TT	GG	TT	GG	GG	TT	GG	GG	GT	TT	TT	TT	TT	TT	TT	GG	GG	GG	TT	TT	TT	GG	TT	TT	GT	TT	TT	TT	TT	GT	GT	TT	TT	TT	GG	GG	TT	TT	GG	TT	TT	TT	TT	TT
chr7B:4462234	4462234	G/A	7B	GG	GG	AA	AA	GG	AA	AA	GG	AA	AA	AG	GG	GG	GG	GG	AA	GG	AA	AA	AA	GG	GG	GG	AA	GG	GG	AG	GG	GG	GG	AG	AA	AA	AG	GG	GG	AA	AA	GG	GG	AA	GG	GG	GG	GG	GG
chr7A:4463050	4463050	A/G	7A	AG	GG	AA	AA	AA	AA	AA	AG	GG	GG	AA	AA	GG	AA	AA	AA	AA	AA	AA	AA	AA	AA	GG	GG	GG	AA	AA	AA	GG	AA	AA	AA	AG	AA	AA	AA	AA	AA	AG	AA	AA	AG	GG	GG	GG	GG
chr7A:4463905	4463905	G/A	7A	GG	GG	GG	GG	GG	GG	GG	GG	GG	GG	GG	GG	GG	GG	GG	GG	GG	GG	GG	GG	AA	GG	GG	GG	GG	GG	GG	GG	GG	GG	GG	GG	AG	GG	GG	GG	GG	AA	GG	GG	GG	GG	GG	GG	GG	GG
chr7A:4463949	4463949	A/G	7A	AA	AA	AA	AA	AA	AA	AA	AA	AA	AA	AA	AA	AA	AA	AA	AA	AA	AA	AA	AA	GG	AA	AA	AA	AA	AA	AA	AA	AA	AA	AA	AA	AG	AA	AA	AA	AA	GG	AA	AA	AA	AA	AA	AA	AA	AA
chr4A:4471114	4471114	C/T	4A	CC	CC	CC	CC	CC	CC	CC	CT	CC	CC	CT	CC	CC	CC	CC	CC	CC	CC	CC	CC	TT	TT	CC	CC	CC	CC	CC	CC	CC	CC	TT	CC	CC	CC	CC	CC	CC	CC	CC	CC	CC	CC	CC	CC	CC	CC
chr4A:4471131	4471131	C/T	4A	CC	CC	CC	CC	CC	CC	CC	CT	CC	CC	CC	CC	CC	CC	CC	CC	CC	CC	CC	CC	TT	TT	CC	CC	CC	CC	CC	CC	CC	CC	CT	CC	CC	CC	CC	CC	CC	CC	CC	CC	CC	CC	CC	CC	CC	CC
chr3D:4475276	4475276	A/T	3D	AA	AA	AA	AA	AA	AA	AT	AA	AA	AA	AA	AA	AA	AA	AA	AA	AA	AA	AA	AA	AA	TT	AA	AT	AA	AA	AA	AA	AA	AT	AT	TT	AA	AA	AA	AA	AT	AA	AA	AA	AA	AT	AA	AA	AA	AA
chr2B:4475279	4475279	G/T	2B	GG	TT	GG	TT	TT	TT	GG	GT	TT	TT	TT	GG	GG	GG	GG	GG	TT	GG	GG	GT	GG	GG	GG	GG	GG	TT	GT	TT	GG	GG	GT	TT	GT	GG	GG	TT	TT	TT	TT	TT	TT	GG	GG	GG	GG	GG
chr6B:4482532	4482532	A/C	6B	AA	AA	AA	AA	AC	AA	AA	AA	AA	AA	AA	CC	AA	AA	CC	AA	AA	AA	AA	AA	AA	AA	CC	AA	AA	AA	AA	AA	AA	AA	AA	AA	AA	AA	AA	AA	AA	AA	AA	AA	AA	AA	AA	AA	AA	AA
chr2B:4482580	4482580	A/G	2B	AA	GG	AA	GG	GG	GG	AA	AG	GG	GG	GG	AA	AA	AA	AA	AA	GG	AA	AA	AG	AA	AA	AA	AA	AA	GG	AG	GG	AA	AA	AG	GG	AA	AA	AA	GG	GG	GG	AA	GG	GG	AA	AG	AA	AA	AA
chr4A:4496032	4496032	C/A	4A	CC	CC	CC	CC	CC	CC	CC	AC	CC	CC	AC	CC	CC	CC	CC	CC	AC	CC	CC	CC	AA	AA	CC	CC	CC	CC	CC	CC	CC	CC	AC	CC	CC	CC	CC	CC	CC	CC	CC	CC	CC	CC	CC	CC	CC	CC
chr4A:4496040	4496040	G/A	4A	GG	GG	GG	GG	GG	GG	GG	AG	GG	GG	AG	GG	GG	GG	GG	GG	AG	GG	GG	GG	AA	AA	GG	GG	GG	GG	GG	GG	GG	GG	AG	GG	GG	GG	GG	GG	GG	GG	GG	GG	GG	GG	GG	GG	GG	GG
chr7D:4499223	4499223	A/G	7D	AA	GG	AA	AA	GG	AA	GG	AG	AA	GG	AA	AA	AA	AA	AA	AA	AA	AA	AA	AA	AA	AA	GG	AA	GG	AA	AA	AA	AA	AA	AA	AA	AA	AA	AA	GG	AG	AA	GG	AA	AA	GG	GG	GG	AG	GG
chr7D:4499232	4499232	G/A	7D	GG	AA	GG	GG	AA	GG	AA	AG	GG	AA	GG	GG	GG	GG	GG	GG	GG	GG	GG	GG	GG	GG	AA	GG	AA	GG	GG	GG	GG	GG	GG	GG	GG	GG	GG	AA	GG	GG	AA	GG	GG	AA	AA	AA	AG	AA
chr7D:4499269	4499269	G/A	7D	GG	AA	GG	GG	AA	GG	AA	AG	GG	AA	GG	GG	GG	GG	GG	GG	GG	GG	GG	GG	GG	GG	AA	GG	AA	GG	GG	GG	GG	GG	GG	GG	GG	GG	GG	AA	GG	GG	AA	GG	GG	AA	AA	AA	AG	AA
chr7D:4501743	4501743	G/A	7D	GG	AA	GG	GG	AA	GG	AA	AG	GG	AA	GG	GG	GG	GG	GG	GG	GG	GG	GG	GG	GG	GG	AA	GG	AA	GG	GG	GG	GG	GG	GG	GG	GG	GG	GG	AA	GG	GG	AA	GG	GG	AA	AA	AA	AG	AA
chr7D:4501787	4501787	T/C	7D	TT	TT	TT	TT	TT	TT	TT	TT	TT	TT	TT	TT	TT	CC	TT	TT	CC	CC	TT	CT	TT	TT	TT	TT	TT	TT	TT	TT	TT	TT	TT	TT	TT	TT	CC	TT	TT	CC	TT	TT	TT	TT	TT	TT	TT	TT
chr7D:4501940	4501940	C/T	7D	CC	TT	CC	CC	TT	CC	TT	CT	CC	TT	CC	CC	CC	CC	CC	CC	CC	CC	CC	CC	CC	CC	TT	CC	TT	CC	CC	CC	CC	CC	CC	CC	CC	CC	CC	TT	CC	CC	CT	CC	CC	TT	TT	TT	CC	TT
chr1A:4506984	4506984	G/A	1A	GG	GG	GG	GG	GG	GG	GG	GG	GG	AA	AA	GG	GG	GG	GG	AA	GG	GG	GG	GG	GG	AA	GG	GG	GG	AA	GG	GG	GG	GG	GG	GG	GG	GG	GG	GG	AA	GG	GG	AA	GG	AG	GG	GG	GG	GG
chr2B:4510742	4510742	G/A	2B	GG	GG	GG	AA	GG	GG	GG	GG	GG	GG	GG	GG	GG	GG	GG	GG	GG	GG	GG	GG	GG	GG	GG	GG	GG	GG	GG	GG	GG	GG	GG	GG	GG	GG	GG	GG	GG	GG	AA	AG	GG	GG	GG	GG	GG	GG
chr7D:4515912	4515912	G/A	7D	GG	GG	GG	AG	GG	GG	GG	GG	GG	GG	GG	GG	GG	GG	GG	GG	GG	GG	GG	GG	GG	AA	GG	GG	GG	GG	AG	GG	GG	GG	GG	GG	GG	GG	GG	GG	GG	GG	AG	AG	GG	GG	GG	GG	AG	GG
chr7D:4515960	4515960	G/A	7D	GG	AA	GG	GG	AA	GG	AA	AG	GG	AA	GG	GG	GG	GG	GG	GG	GG	GG	GG	GG	GG	GG	AA	GG	AA	GG	GG	GG	GG	GG	GG	GG	GG	GG	GG	AA	GG	GG	AG	GG	GG	AA	AA	AA	GG	AA
chr7D:4518418	4518418	A/C	7D	AA	CC	AA	AA	CC	AA	CC	AC	AA	CC	AA	AA	AA	AA	AA	AA	AA	AA	AA	AA	AA	AA	CC	AA	CC	AA	AA	AA	AA	AA	AA	AA	AA	AA	AA	CC	AC	AA	AC	AA	AA	CC	CC	CC	AA	CC
chr7D:4518460	4518460	G/C	7D	GG	CC	GG	GG	CC	GG	CC	GC	GG	CC	GG	GG	GG	GG	GG	GG	GG	GG	GG	GG	GG	GG	CC	GG	CC	GG	GG	GG	GG	GG	GG	GG	GG	GG	GG	CC	GC	GG	GC	GG	GG	CC	CC	CC	GG	CC
chr6B:4519831	4519831	C/A	6B	CC	CC	CC	CC	AC	CC	CC	CC	CC	CC	CC	AA	CC	CC	AA	CC	CC	CC	CC	CC	CC	CC	AC	CC	CC	CC	CC	CC	CC	CC	CC	CC	CC	CC	CC	CC	CC	CC	CC	CC	CC	CC	CC	CC	CC	CC
chr6B:4519915	4519915	C/T	6B	CC	CC	CC	CC	CC	CC	CC	CC	CC	CC	CC	CC	CC	CC	CC	CC	CC	CC	CC	CC	CC	CC	CC	CC	CC	CC	CC	CC	CC	CC	CC	CC	CC	CC	TT	CC	CC	CC	CC	CC	CC	CT	CC	CC	CC	CC
chr6B:4519918	4519918	A/G	6B	AA	AA	AA	AA	AG	AA	AA	AA	AA	AA	AA	GG	AA	AA	GG	AA	AA	AA	AA	AA	AA	AA	AG	AA	AA	AA	AA	AA	AA	AA	AA	AA	AA	AA	AA	AA	AA	AA	AA	AA	AA	AA	AA	AA	AA	AA
chr6B:4519944	4519944	C/T	6B	CC	CC	CC	CC	CT	CC	CC	CC	CC	CC	CC	TT	CC	CC	TT	CC	CC	CC	CC	CC	CC	CC	CT	CC	CC	CC	CC	CC	CC	CC	CC	CC	CC	CC	CC	CC	CC	CC	CC	CC	CC	CC	CC	CC	CC	CC
chr6B:4519958	4519958	A/T	6B	AA	AA	AA	AA	AT	AA	AA	AA	AA	AA	AA	TT	AA	AA	TT	AA	AA	AA	AA	AA	AA	AA	AT	AA	AA	AA	AA	AA	AA	AA	AA	AA	AA	AA	AA	AA	AA	AA	AA	AA	AA	AA	AA	AA	AA	AA
chr6B:4520084	4520084	C/A	6B	CC	CC	CC	CC	CC	CC	CC	CC	CC	CC	CC	CC	CC	CC	CC	CC	CC	CC	CC	CC	CC	CC	CC	CC	CC	CC	CC	CC	CC	CC	CC	CC	CC	CC	AA	CC	CC	CC	CC	CC	CC	AC	CC	CC	CC	CC
chr3B:4525114	4525114	C/T	3B	TT	TT	CC	CT	CC	CC	CC	CC	CC	CC	CC	CC	CC	CC	CC	CC	CC	TT	CC	CT	CC	CC	CC	CC	CC	CC	CC	CC	CC	CC	CC	CC	CC	TT	CC	CC	CC	TT	CC	CT	TT	CC	CC	CC	CC	CC
chr6D:4527445	4527445	C/T	6D	CC	TT	CT	CC	TT	CC	TT	TT	CC	CC	CC	CC	TT	CC	TT	CC	TT	TT	TT	TT	CC	CC	CC	CC	CC	CC	CT	CC	TT	CT	TT	TT	CC	CC	CC	TT	CC	CC	CT	CC	CC	CC	CC	CC	CC	CC
chr6D:4527457	4527457	T/C	6D	TT	CC	CT	TT	CC	TT	CC	CC	TT	TT	TT	TT	CC	TT	CC	TT	CC	CC	CC	CC	TT	TT	TT	TT	TT	TT	CT	TT	CC	CT	CT	CC	TT	TT	TT	CC	TT	TT	CT	TT	TT	TT	TT	TT	TT	TT
chr6D:4527522	4527522	C/T	6D	CC	TT	CT	CC	TT	CC	TT	TT	CC	CC	CC	CC	TT	CC	TT	CC	TT	TT	TT	TT	CC	CC	CC	CC	CC	CC	CT	CC	TT	CT	CT	TT	CC	CC	CC	TT	CC	CC	CT	CC	CC	CC	CC	CC	CC	CC
chr6D:4533190	4533190	A/G	6D	AA	GG	AG	AA	GG	AA	GG	GG	AA	AA	AA	AA	GG	AA	GG	AA	GG	GG	GG	GG	AA	AA	AA	AA	AA	AA	AA	AA	GG	AA	AG	GG	AA	AA	AA	GG	AA	AA	AG	AA	AA	AA	AA	AA	AA	AA
chr6D:4533230	4533230	A/C	6D	AA	CC	AC	AA	CC	AA	CC	CC	AA	AA	AA	AA	CC	AA	CC	AA	CC	CC	CC	CC	AA	AA	AA	AA	AA	AA	AC	AA	CC	AC	AC	CC	AA	AA	AA	CC	AA	AA	AC	AA	AA	AA	AA	AA	AA	AA
chr1B:4535879	4535879	T/A	1B	TT	TT	TT	TT	TT	TT	TT	TT	TT	TT	TT	TT	TT	TT	TT	TT	TT	TT	TT	TT	TT	TT	TT	TT	TT	TT	TT	TT	TT	TT	TT	TT	TT	TT	TT	TT	TT	TT	TT	AA	TT	AT	TT	TT	TT	TT
chr4B:4537357	4537357	T/C	4B	TT	TT	TT	TT	TT	TT	TT	CC	TT	CC	CC	CC	TT	TT	TT	TT	CC	TT	TT	TT	CC	TT	CC	TT	TT	CC	TT	TT	CC	TT	CT	TT	CC	CC	TT	TT	CC	TT	CC	TT	CC	TT	TT	TT	TT	TT
chr4B:4538866	4538866	A/G	4B	AA	AA	AG	AA	AA	AA	AA	GG	AA	GG	GG	GG	AA	AA	AA	AA	GG	AA	AA	AA	GG	AA	GG	AA	AA	GG	AA	AG	GG	AA	AG	AA	GG	GG	GG	GG	GG	AA	GG	AA	GG	AA	AA	AA	AA	AA
chr4B:4538939	4538939	C/T	4B	CC	CC	CT	CC	CC	CC	CC	TT	CC	TT	TT	TT	CC	CC	CC	CC	TT	CC	CC	CC	TT	CC	TT	CC	CC	TT	CC	CT	TT	CT	CT	CC	TT	TT	TT	TT	TT	CC	CT	CC	TT	CC	CC	CC	CC	CC
chr4B:4538969	4538969	C/T	4B	CC	CC	CT	CC	CC	CC	CC	TT	CC	TT	TT	TT	CC	CC	CC	CC	TT	CC	CC	CC	TT	CC	TT	CC	CC	TT	CC	CT	TT	CT	CT	CC	TT	TT	TT	TT	TT	CC	CT	CC	TT	CC	CC	CC	CC	CC
chr7A:4552319	4552319	T/C	7A	CT	CC	TT	TT	TT	TT	TT	CT	CC	CC	TT	TT	CC	TT	TT	TT	TT	TT	TT	TT	TT	TT	CC	CC	CC	TT	TT	TT	CC	TT	TT	TT	CT	TT	TT	TT	TT	TT	TT	TT	TT	CT	CC	CC	CC	CC
chr7A:4552410	4552410	T/C	7A	CT	CC	TT	TT	TT	TT	TT	CT	CC	CC	TT	TT	CC	TT	TT	TT	TT	TT	TT	TT	TT	TT	CC	CC	CC	TT	TT	TT	CC	TT	TT	TT	CT	TT	TT	TT	TT	TT	CT	TT	TT	CT	CC	CC	CC	CC
chr3B:4553396	4553396	T/C	3B	TT	TT	TT	CT	TT	TT	TT	TT	TT	TT	TT	TT	TT	TT	TT	TT	TT	CC	TT	TT	TT	TT	TT	TT	TT	TT	TT	CT	TT	CT	TT	TT	TT	TT	TT	TT	TT	CC	TT	TT	TT	TT	TT	TT	TT	TT
chr3B:4553427	4553427	C/G	3B	CC	CC	CC	GC	CC	GG	CC	GC	CC	CC	CC	CC	CC	CC	CC	CC	GC	GG	CC	CC	CC	CC	GG	CC	CC	CC	CC	GC	CC	GC	CC	GG	CC	CC	CC	CC	CC	GG	CC	CC	CC	CC	CC	CC	CC	CC
chr7A:4556598	4556598	C/G	7A	CC	CC	CC	CC	CC	CC	CC	CC	CC	CC	CC	CC	CC	CC	CC	CC	CC	CC	CC	CC	GG	CC	CC	CC	CC	CC	CC	CC	CC	CC	CC	CC	GC	CC	CC	CC	CC	GG	CC	CC	CC	CC	CC	CC	CC	CC
chr7A:4556662	4556662	C/T	7A	CC	CC	CC	CC	CC	CC	CC	CC	CC	CC	CC	CC	CC	CC	CC	CC	CC	CC	CC	CC	TT	CC	CC	CC	CC	CC	CC	CC	CC	CC	CC	CC	CT	CC	CC	CC	CC	TT	CC	CC	CC	CC	CC	CC	CC	CC
chr2B:4558169	4558169	T/C	7A	TT	TT	TT	TT	TT	TT	TT	CT	TT	TT	CT	TT	CC	CC	TT	TT	CC	TT	TT	CC	TT	TT	CC	TT	CC	TT	CT	TT	TT	TT	CT	TT	TT	CC	TT	TT	TT	TT	TT	TT	CC	TT	TT	TT	TT	TT
chr7A:4559397	4559397	G/C	7A	GG	GG	GG	GG	GG	GG	GG	GG	GG	GG	GG	GG	GG	GG	GG	GG	GG	GG	GG	GG	CC	GG	GG	GG	GG	GG	GG	GG	GG	GG	GG	GG	GC	GG	GG	GG	GG	CC	GG	GG	GG	GG	GG	GG	GG	GG
chr7A:4559414	4559414	C/G	7A	CC	CC	CC	CC	CC	CC	CC	CC	CC	CC	CC	CC	CC	CC	CC	CC	CC	CC	CC	CC	GG	CC	CC	CC	CC	CC	CC	CC	CC	CC	CC	CC	GC	CC	CC	CC	CC	GG	CC	CC	CC	CC	CC	CC	CC	CC
chr7A:4559442	4559442	C/A	7A	CC	CC	CC	CC	CC	CC	CC	CC	CC	CC	CC	CC	CC	CC	CC	CC	CC	CC	CC	CC	AA	CC	CC	CC	CC	CC	CC	CC	CC	CC	CC	CC	AC	CC	CC	CC	CC	AA	CC	CC	CC	CC	CC	CC	CC	CC
chr7A:4559615	4559615	T/A	7A	AT	AA	TT	TT	TT	TT	TT	AT	AA	AA	TT	TT	AA	TT	TT	TT	TT	TT	TT	TT	TT	TT	AA	AA	AA	TT	TT	TT	AA	TT	TT	TT	AA	TT	TT	TT	TT	TT	TT	TT	TT	AT	AA	AA	AA	AA
chr3B:4563413	4563413	C/T	3B	CC	CC	CC	CC	CC	CC	CC	CC	CC	TT	CT	CC	CC	CC	CC	CC	CC	CC	TT	CC	TT	CC	CC	CT	CC	CC	CC	CT	CC	CC	CC	CC	CC	CC	CC	CC	CC	CC	CT	CC	CC	CC	CC	CC	CC	CC
chr3B:4563438	4563438	C/T	3B	CC	CC	CC	CC	CC	CC	CC	CC	CC	TT	CT	CC	CC	CC	CC	CC	CC	CC	TT	CC	TT	CC	CC	CT	CC	CC	CC	CT	CC	CC	CC	CC	CC	CC	CC	CC	CC	CC	CT	CC	CC	CC	CC	CC	CC	CC
chr3B:4563455	4563455	G/A	3B	AA	AA	GG	AG	GG	GG	GG	GG	GG	GG	GG	GG	GG	GG	GG	GG	GG	AA	GG	AG	GG	GG	GG	GG	GG	GG	GG	GG	GG	AG	GG	GG	GG	AA	GG	GG	GG	AA	GG	AG	AA	GG	GG	GG	GG	GG
chr3B:4563465	4563465	T/C	3B	CC	CC	TT	CT	TT	TT	TT	TT	TT	TT	TT	TT	TT	TT	TT	TT	TT	CC	TT	CT	TT	TT	TT	TT	TT	TT	TT	TT	TT	CT	TT	TT	TT	CC	TT	TT	TT	CC	TT	CT	CC	TT	TT	TT	TT	TT
chr3B:4563574	4563574	T/C	3B	TT	TT	TT	TT	TT	TT	TT	TT	TT	CC	CT	TT	TT	TT	TT	TT	TT	TT	CC	TT	CC	TT	TT	CC	TT	TT	TT	CC	TT	CT	TT	TT	TT	TT	CT	TT	TT	TT	CT	TT	TT	TT	TT	TT	TT	TT
chr3B:4563583	4563583	C/A	3B	CC	CC	CC	CC	CC	CC	CC	CC	CC	AA	AC	CC	CC	CC	CC	CC	CC	CC	AA	CC	AA	CC	CC	AA	CC	CC	CC	AA	CC	AC	CC	CC	CC	CC	AC	CC	CC	CC	AC	CC	CC	CC	CC	CC	CC	CC
chr3B:4563599	4563599	C/T	3B	CC	CC	CC	CC	CC	CC	CC	CC	CC	TT	CT	CC	CC	CC	CC	CC	CC	CC	TT	CC	TT	CC	CC	TT	CC	CC	CC	TT	CC	CT	CC	CC	CC	CC	CT	CC	CC	CC	CT	CC	CC	CC	CC	CC	CC	CC
chr6B:4564247	4564247	T/C	6B	TT	CC	TT	TT	CT	TT	TT	TT	TT	TT	TT	TT	TT	TT	TT	TT	TT	TT	TT	TT	TT	TT	CT	CC	TT	CC	TT	TT	TT	TT	TT	TT	TT	TT	CC	CC	TT	TT	TT	CT	TT	CT	TT	TT	TT	TT
chr4B:4564277	4564277	C/G	4B	CC	CC	GC	CC	CC	CC	CC	GG	CC	GG	GG	GG	CC	CC	CC	CC	GG	CC	CC	CC	GG	CC	GG	CC	CC	GG	CC	CC	GG	GC	GC	CC	GG	GG	GG	GG	GG	CC	GC	CC	GG	CC	CC	CC	CC	CC
chr2B:4577037	4577037	T/C	2B	CC	TT	CC	TT	TT	TT	CC	CT	CC	TT	TT	CC	TT	CC	CC	TT	TT	CC	CC	TT	TT	CC	CC	CC	TT	TT	CT	TT	CC	CC	TT	TT	CT	CC	CC	TT	TT	TT	CC	TT	TT	TT	TT	TT	TT	TT
chr7D:4581379	4581379	A/G	7D	AA	GG	AA	AA	GG	AA	GG	AG	AA	GG	AA	AA	AA	AA	AA	AA	AA	AA	AA	AA	AA	AA	GG	AA	GG	AA	AA	AA	AA	AA	AA	AA	AA	AA	AA	GG	AG	AA	AG	AA	AA	GG	GG	GG	GG	GG
chr7D:4581451	4581451	C/G	7D	CC	GG	CC	CC	GG	CC	GG	GC	CC	GG	CC	CC	CC	CC	CC	CC	CC	CC	CC	CC	CC	CC	GG	CC	GG	CC	CC	CC	CC	CC	CC	CC	CC	CC	CC	GG	GC	CC	GC	CC	CC	GG	GG	GG	GG	GG
chr2B:4582341	4582341	T/C	2B	TT	TT	TT	TT	CC	CC	TT	CT	TT	CC	CC	TT	CC	TT	TT	CC	CC	TT	TT	CT	CC	TT	TT	TT	CC	CC	TT	CC	TT	TT	TT	CC	TT	TT	TT	TT	TT	TT	CC	CT	TT	CC	CC	CC	CC	CC
chr2B:4582482	4582482	C/T	2B	CC	CC	CC	CC	TT	TT	CC	CT	CC	TT	TT	CC	TT	CC	CC	TT	TT	CC	CC	CT	TT	CC	CC	CC	TT	TT	CC	TT	CC	CC	CT	TT	CC	CC	CC	CC	CC	CC	CC	CT	CC	TT	TT	TT	TT	TT
chr4B:4591870	4591870	A/G	4B	AA	AA	AG	AA	AA	AA	AA	GG	AA	GG	GG	GG	AA	AA	AA	AA	GG	AA	AA	AA	GG	AA	GG	AA	AA	GG	AA	GG	GG	AG	AG	AA	GG	GG	GG	GG	GG	AA	AG	AA	GG	AA	AA	AA	AA	AA
chr3B:4602169	4602169	T/A	3B	TT	AA	TT	TT	TT	TT	TT	TT	TT	AA	AA	TT	TT	TT	TT	TT	TT	TT	AA	TT	AA	TT	TT	AT	TT	TT	TT	AT	TT	TT	TT	TT	TT	TT	TT	TT	TT	TT	AT	TT	TT	TT	TT	TT	TT	TT
chr3B:4602186	4602186	C/G	3B	CC	GG	CC	CC	CC	CC	CC	CC	CC	GG	GG	CC	CC	CC	CC	CC	CC	CC	GG	CC	GG	CC	CC	GC	CC	CC	CC	GC	CC	CC	CC	CC	CC	CC	CC	CC	CC	CC	GC	CC	CC	CC	CC	CC	CC	CC
chr7D:4605438	4605438	A/T	7D	AA	TT	AA	AA	TT	AA	TT	AT	AA	TT	AA	AA	AA	AA	AA	AA	AA	AA	AA	AA	AA	AA	TT	AA	TT	AA	AA	AA	AA	AA	AA	AA	AA	AA	AA	TT	AA	AA	AT	AA	AA	TT	TT	TT	AT	TT
chr4D:4606069	4606069	G/A	4D	GG	GG	GG	GG	GG	GG	GG	GG	GG	GG	GG	GG	AA	GG	AA	GG	GG	GG	GG	GG	GG	GG	GG	GG	GG	AA	GG	GG	GG	GG	GG	GG	GG	GG	GG	GG	GG	GG	GG	GG	GG	GG	GG	GG	GG	GG
chr7B:4611095	4611095	A/C	7B	CC	CC	AA	AA	AA	AA	AA	AC	AA	CC	AC	CC	CC	CC	CC	AA	AC	AA	AA	AA	AA	CC	CC	AA	AA	AA	AA	CC	AA	AC	AA	AC	AA	AA	CC	AA	AA	AA	CC	AC	AA	AA	CC	AA	AA	AA
chr7B:4611119	4611119	A/G	7B	AA	AA	GG	GG	AA	GG	GG	AA	GG	AA	AG	AA	GG	AA	AA	GG	AA	GG	GG	GG	AA	AA	AA	GG	AA	AA	GG	AA	AA	AG	GG	AG	GG	GG	AA	AA	GG	GG	AA	AA	GG	AA	AA	AA	AA	AA
chr7B:4611129	4611129	A/G	7B	AA	AA	GG	GG	AA	GG	GG	AA	GG	AA	AG	AA	AA	AA	AA	GG	AA	GG	GG	GG	AA	AA	AA	GG	AA	AA	GG	AA	AA	AG	GG	AG	GG	GG	AA	AA	GG	GG	AA	AA	GG	AA	AA	AA	AA	AA
chr6A:4614779	4614779	A/G	6A	AA	AA	AA	AA	AA	AA	AA	AA	AA	AA	AA	AA	AA	AA	AA	GG	AA	AA	AA	AA	AA	AA	AA	AA	AA	AA	AG	AA	AA	AA	AA	AA	AA	AA	AA	AA	AA	AA	AA	AA	AA	AA	AA	AA	AA	AA
chr6A:4614804	4614804	C/T	6A	TT	TT	CC	TT	CC	CC	CC	CC	TT	CC	CC	TT	CC	TT	CC	CC	CC	CC	CC	CC	CC	CC	CC	TT	TT	TT	CC	CC	CC	CT	CC	CC	CC	TT	CC	CC	CC	CC	CC	TT	TT	TT	TT	TT	TT	TT
chr6A:4614848	4614848	C/G	6A	GG	GG	CC	GG	CC	CC	CC	CC	GG	CC	CC	GG	CC	GG	CC	GG	CC	CC	CC	CC	CC	CC	CC	GG	GG	GG	GC	CC	CC	GC	CC	CC	CC	GG	CC	CC	CC	CC	CC	GG	GG	GG	GG	GG	GG	GG
chr6A:4614860	4614860	T/C	6A	CC	CC	TT	CC	TT	TT	TT	TT	CC	TT	TT	CC	TT	CC	TT	CC	TT	TT	TT	TT	TT	TT	TT	CC	CC	CC	CT	TT	TT	CT	TT	TT	TT	CC	TT	TT	TT	TT	TT	CC	CC	CC	CC	CC	CC	CC
chr2B:4620504	4620504	T/C	2B	TT	TT	CT	TT	CC	CC	TT	TT	TT	CC	CC	TT	CC	TT	TT	CC	CC	TT	TT	TT	CC	TT	TT	TT	CC	CC	TT	CC	TT	TT	TT	CC	TT	TT	TT	TT	TT	TT	TT	CT	TT	CC	CC	CC	CC	CC
chr6A:4626255	4626255	C/G	6A	CC	CC	CC	CC	CC	CC	CC	CC	CC	CC	CC	GG	CC	GG	CC	CC	CC	CC	CC	CC	CC	CC	CC	CC	CC	CC	CC	CC	CC	CC	CC	CC	CC	GC	CC	CC	CC	CC	CC	CC	GG	CC	CC	CC	CC	CC
chr6A:4626306	4626306	T/C	6A	TT	TT	TT	TT	TT	TT	TT	TT	TT	TT	TT	CC	TT	CC	TT	TT	TT	TT	TT	TT	TT	TT	TT	TT	TT	TT	TT	TT	TT	TT	TT	TT	TT	TT	TT	TT	TT	TT	TT	TT	CC	TT	TT	TT	TT	TT
chr6D:4627061	4627061	T/G	6D	TT	GG	GT	TT	GG	TT	GG	GG	TT	TT	TT	TT	GG	TT	GG	TT	GG	GG	GG	GG	TT	TT	TT	TT	TT	TT	TT	TT	GG	GT	GT	GG	TT	TT	TT	GG	TT	TT	TT	TT	TT	TT	TT	TT	TT	TT
chr7D:4627955	4627955	C/A	7D	CC	AA	CC	CC	AA	CC	AA	AC	CC	AA	CC	CC	CC	CC	CC	CC	CC	CC	CC	CC	CC	CC	AA	CC	AA	CC	CC	CC	CC	CC	CC	CC	CC	CC	CC	AA	CC	CC	AC	CC	CC	AA	AA	AA	AC	AA
chr7D:4628009	4628009	A/G	7D	AA	GG	AA	AA	GG	AA	GG	AG	AA	GG	AA	AA	AA	AA	AA	AA	AA	AA	AA	AA	AA	AA	GG	AA	GG	AA	AA	AA	AA	AA	AA	AA	AA	AA	AA	GG	AA	AA	GG	AA	AA	GG	GG	GG	AG	GG
chr7A:4628463	4628463	T/C	7A	TT	TT	TT	TT	TT	TT	TT	TT	TT	TT	TT	TT	TT	TT	TT	TT	TT	TT	TT	TT	CC	TT	TT	TT	TT	TT	TT	TT	TT	TT	TT	TT	CT	TT	TT	TT	TT	CC	TT	TT	TT	TT	TT	TT	TT	TT
chr2A:4628743	4628743	A/G	2A	GG	GG	AA	AA	AA	GG	AA	AA	AA	GG	AA	GG	AA	GG	GG	GG	AA	GG	AA	GG	AA	AA	GG	AA	AA	AA	AA	AG	AA	AA	AA	AA	AG	AA	GG	AA	AA	AA	AA	AA	AA	AA	AA	AA	AA	AA
chr2A:4628813	4628813	G/A	2A	AA	AA	GG	GG	GG	AA	GG	GG	GG	AA	GG	AA	GG	AA	AA	AA	GG	AA	GG	AA	GG	GG	AA	GG	GG	GG	GG	AG	GG	GG	GG	GG	AG	GG	AA	GG	GG	GG	GG	GG	GG	GG	GG	GG	GG	GG
chr2A:4628830	4628830	C/T	2A	CC	CC	CC	CC	CC	CC	CC	CC	CC	CC	CC	TT	CC	TT	CC	CC	CC	CC	CC	CC	CC	CC	CC	CC	CC	CC	CC	CC	CC	CC	CC	CC	CT	CC	CC	CC	CC	CC	CC	CC	CC	CC	CC	CC	CC	CC
chr2A:4628841	4628841	G/A	2A	AA	AA	GG	GG	GG	AA	GG	GG	GG	AA	GG	AA	GG	AA	AA	AA	GG	AA	GG	AA	GG	GG	AA	GG	GG	GG	GG	AG	GG	GG	GG	GG	AG	GG	AA	GG	GG	GG	GG	GG	GG	GG	GG	GG	GG	GG
chr2A:4628902	4628902	A/G	2A	GG	GG	AA	AA	AA	GG	AA	AA	AA	GG	AA	GG	AA	GG	GG	GG	AA	GG	AA	GG	AA	AA	GG	AA	AA	AA	AA	AG	AA	AA	AA	AA	AG	AA	GG	AA	AA	AA	AA	AA	AA	AA	AA	AA	AA	AA
chr6D:4629723	4629723	C/T	6D	CC	TT	CT	CC	TT	CC	TT	TT	CC	CC	CC	CC	TT	CC	TT	CC	TT	TT	TT	TT	CC	CC	CC	CC	CC	CC	CT	CC	TT	CC	CT	TT	CC	CC	CC	TT	CC	CC	CT	CC	CC	CC	CC	CC	CC	CC
chr7A:4629966	4629966	T/G	7A	GG	GG	TT	TT	TT	TT	TT	GT	GG	GG	TT	TT	GG	TT	TT	TT	TT	TT	TT	TT	TT	TT	GG	GG	GG	TT	TT	TT	GG	TT	TT	GG	GT	TT	TT	TT	TT	TT	TT	TT	TT	GT	GG	GG	GG	GG
chr7A:4629968	4629968	C/T	7A	CC	CC	CT	CC	CC	CC	CC	CC	CC	CC	CC	CC	CC	CC	CC	CC	CC	TT	TT	CT	CC	CC	CC	CC	CC	CC	CC	CC	CC	CC	CC	CC	CC	CC	TT	CC	CC	CC	CC	CC	CC	CC	CC	CC	CC	CC
chr7A:4629976	4629976	A/G	7A	AA	AA	AA	AA	AA	AA	AA	AA	AA	AA	AA	AA	AA	AA	AA	AA	AA	AA	AA	AA	GG	AA	AA	AA	AA	AA	AA	AA	AA	AA	AA	AA	AA	AA	AA	AA	AA	GG	AA	AA	AA	AA	AA	AA	AA	AA
chr7A:4629987	4629987	C/T	7A	TT	TT	CC	CC	CC	CC	CC	CT	TT	TT	CC	CC	TT	CC	CC	CC	CC	CC	CC	CC	CC	CC	TT	TT	TT	CC	CC	CC	TT	CC	CC	TT	CT	CC	CC	CC	CC	CC	CC	CC	CC	CT	TT	TT	TT	TT
chr1B:4631084	4631084	T/C	1B	TT	TT	TT	TT	TT	TT	TT	TT	TT	TT	TT	TT	TT	TT	TT	TT	TT	TT	TT	TT	TT	TT	TT	TT	TT	TT	TT	TT	TT	TT	TT	TT	TT	TT	TT	TT	TT	TT	TT	CC	TT	CT	TT	TT	TT	TT
chr5A:4631520	4631520	A/G	5A	GG	AA	AA	AA	AA	AA	AA	AA	AA	AA	AA	AA	AA	AA	GG	AA	GG	AA	GG	GG	AA	AG	GG	AA	AA	AA	AA	GG	AA	AA	AA	GG	AA	AA	AA	AA	GG	AG	GG	AA	GG	AA	AA	AA	AA	AA
chr6D:4635220	4635220	C/T	6D	CC	TT	CT	CC	TT	CC	TT	TT	CC	CC	CC	CC	TT	CC	TT	CC	TT	TT	TT	TT	CC	CC	CC	CC	CC	CC	CC	CC	TT	CC	CT	TT	CC	CC	CC	TT	CC	CC	CT	CC	CC	CC	CC	CC	CC	CC
chr2A:4649058	4649058	G/A	2A	GG	GG	AG	GG	GG	AA	GG	GG	GG	GG	GG	AA	GG	AA	AA	GG	GG	AA	GG	AA	GG	GG	AA	GG	GG	GG	GG	GG	GG	GG	AG	GG	AG	GG	AA	GG	GG	GG	GG	GG	GG	GG	GG	GG	GG	GG
chr2A:4649077	4649077	T/G	2A	GG	GG	TT	TT	TT	GG	TT	TT	TT	GG	TT	GG	TT	GG	GG	GT	TT	GG	TT	GG	TT	TT	GG	TT	TT	TT	TT	GT	TT	TT	TT	TT	GT	TT	GG	TT	TT	TT	TT	TT	TT	TT	TT	TT	TT	TT
chr7D:4654152	4654152	G/A	7D	GG	AA	GG	GG	AA	GG	AA	AG	GG	AA	GG	GG	GG	AA	GG	GG	AA	AA	GG	GG	GG	GG	AA	GG	AA	GG	GG	GG	GG	AG	AG	GG	GG	AA	AA	AA	GG	AA	AG	GG	AA	AA	AA	AA	AG	AA
chr2A:4657816	4657816	G/A	2A	GG	GG	GG	GG	GG	AA	GG	GG	GG	GG	GG	AA	GG	AA	AA	GG	GG	AA	GG	AA	GG	GG	AA	GG	GG	GG	GG	GG	GG	GG	GG	GG	AG	GG	AA	GG	GG	GG	GG	GG	GG	GG	GG	GG	GG	GG
chr6D:4659901	4659901	A/G	6D	AA	GG	AG	AA	GG	AA	GG	GG	AA	AA	AA	AA	GG	AA	GG	AA	GG	GG	GG	GG	AA	AA	AA	AA	AA	AA	AA	AA	GG	AA	AG	GG	AA	AA	AA	GG	AA	AA	AA	AG	AA	AA	AA	AA	AA	AA
chr6D:4659916	4659916	G/A	6D	GG	AA	AG	GG	AA	GG	AA	AA	GG	GG	GG	GG	AA	GG	AA	GG	AA	AA	AA	AA	GG	GG	GG	GG	GG	GG	GG	GG	AA	GG	AG	AA	GG	GG	GG	AA	GG	GG	GG	AG	GG	GG	GG	GG	GG	GG
chr6D:4659960	4659960	G/A	6D	GG	AA	AG	GG	AA	GG	AA	AA	GG	GG	GG	GG	AA	GG	AA	GG	AA	AA	AA	AA	GG	GG	GG	GG	GG	GG	GG	GG	AA	GG	AG	AA	GG	GG	GG	AA	GG	GG	GG	AG	GG	GG	GG	GG	GG	GG
chr6B:4667604	4667604	G/C	6B	GG	CC	GG	GG	CC	GG	GG	GG	GG	GG	GG	CC	GG	GG	CC	GG	GG	GG	GG	GG	GG	GG	CC	CC	GG	CC	GG	GG	GG	GG	GG	GG	GG	GG	CC	CC	GG	GG	GG	GC	GG	GC	GG	GG	GG	GG
chr2B:4668003	4668003	G/A	2B	GG	GG	GG	GG	AA	AA	GG	AG	GG	AA	AA	GG	GG	GG	GG	GG	AA	GG	GG	GG	GG	GG	GG	GG	GG	AA	GG	AA	GG	GG	GG	AA	GG	GG	GG	GG	GG	GG	GG	AG	GG	GG	GG	GG	GG	GG
chr2B:4668010	4668010	T/C	2B	TT	TT	TT	TT	CC	CC	TT	CT	TT	CC	CC	TT	TT	TT	TT	TT	CC	TT	TT	TT	TT	TT	TT	TT	TT	CC	TT	CC	TT	TT	TT	CC	TT	TT	TT	TT	TT	TT	TT	CT	TT	TT	TT	TT	TT	TT
chr2B:4668042	4668042	T/C	2B	TT	TT	TT	TT	CC	CC	TT	CT	TT	CC	CC	TT	TT	TT	TT	TT	CC	TT	TT	TT	TT	TT	TT	TT	TT	CC	TT	CC	TT	TT	TT	CC	TT	TT	TT	TT	TT	TT	TT	CT	TT	TT	TT	TT	TT	TT
chr2B:4668051	4668051	T/A	2B	TT	TT	TT	TT	AA	AA	TT	AT	TT	AA	AA	TT	TT	TT	TT	TT	AA	TT	TT	TT	TT	TT	TT	TT	TT	AA	TT	AA	TT	TT	TT	AA	TT	TT	TT	TT	TT	TT	TT	AT	TT	TT	TT	TT	TT	TT
chr2B:4668058	4668058	C/T	2B	CC	CC	CC	CC	TT	TT	CC	CT	CC	TT	TT	CC	CC	CC	CC	CC	TT	CC	CC	CC	CC	CC	CC	CC	CC	TT	CC	TT	CC	CC	CC	TT	CC	CC	CC	CC	CC	CC	CC	CT	CC	CC	CC	CC	CC	CC
chr2B:4668071	4668071	C/A	2B	CC	CC	CC	CC	AA	AA	CC	AC	CC	AA	AA	CC	CC	CC	CC	CC	AA	CC	CC	CC	CC	CC	CC	CC	CC	AA	CC	AA	CC	CC	CC	AA	CC	CC	CC	CC	CC	CC	CC	AC	CC	CC	CC	CC	CC	CC
chr2B:4668080	4668080	G/C	2B	GG	GG	GG	GG	CC	CC	GG	GC	GG	CC	CC	GG	GG	GG	GG	GG	CC	GG	GG	GG	GG	GG	GG	GG	GG	CC	GG	CC	GG	GG	GG	CC	GG	GG	GG	GG	GG	GG	GG	GC	GG	GG	GG	GG	GG	GG
chr2B:4668092	4668092	G/T	2B	GG	GG	GG	GG	TT	TT	GG	GT	GG	TT	TT	GG	GG	GG	GG	GG	TT	GG	GG	GG	GG	GG	GG	GG	GG	TT	GG	TT	GG	GG	GG	TT	GG	GG	GG	GG	GG	GG	GG	GT	GG	GG	GG	GG	GG	GG
chr2B:4668099	4668099	A/T	2B	AA	AA	AA	AA	TT	TT	AA	AT	AA	TT	TT	AA	AA	AA	AA	AA	TT	AA	AA	AA	AA	AA	AA	AA	AA	TT	AA	TT	AA	AA	AA	TT	AA	AA	AA	AA	AA	AA	AA	AT	AA	AA	AA	AA	AA	AA
chr2B:4668110	4668110	G/A	2B	GG	GG	GG	GG	AA	AA	GG	AG	GG	AA	AA	GG	GG	GG	GG	GG	AA	GG	GG	GG	GG	GG	GG	GG	GG	AA	GG	AA	GG	GG	GG	AA	GG	GG	GG	GG	GG	GG	GG	AG	GG	GG	GG	GG	GG	GG
chr2B:4668124	4668124	A/G	2B	AA	AA	AA	AA	GG	GG	AA	AG	AA	GG	GG	AA	AA	AA	AA	AA	GG	AA	AA	AA	AA	AA	AA	AA	AA	GG	AA	GG	AA	AA	AA	GG	AA	AA	AA	AA	AA	AA	AA	AG	AA	AA	AA	AA	AA	AA
chr2A:4669356	4669356	A/G	2A	AA	AA	AA	AA	AA	GG	AA	AA	AA	AA	AA	GG	AA	GG	GG	AA	AA	GG	AA	GG	AA	AA	GG	AA	AA	AA	AA	AA	AA	AA	AA	AA	AG	AA	GG	AA	AA	AA	AA	AA	AA	AA	AA	AA	AA	AA
chr2B:4669639	4669639	A/G	2B	AA	AA	AA	GG	AA	AA	AA	AA	AA	AA	AA	AA	GG	AA	AA	AG	AA	AA	AA	AG	GG	AA	AA	AA	GG	AA	AA	AA	AA	AA	AG	AA	AA	AA	AA	AA	AA	AA	GG	AA	AA	GG	AG	GG	GG	GG
chr2B:4669665	4669665	G/C	2B	GG	GG	GG	CC	GG	GG	GG	GG	GG	GG	GG	GG	CC	GG	GG	GC	GG	GG	GG	GC	CC	GG	GG	GG	CC	GG	GG	GG	GG	GG	GC	GG	GG	GG	GG	GG	GG	GG	CC	GG	GG	CC	GC	CC	CC	CC
chr2B:4669676	4669676	T/G	2B	TT	TT	TT	GG	TT	TT	TT	TT	TT	TT	TT	TT	GG	TT	TT	GT	TT	TT	TT	GT	GG	TT	TT	TT	GG	TT	TT	TT	TT	TT	GT	TT	TT	TT	TT	TT	TT	TT	GG	TT	TT	GG	GT	GG	GG	GG
chr2B:4669700	4669700	G/A	2B	GG	GG	GG	AA	GG	GG	GG	GG	GG	GG	GG	GG	AA	GG	GG	AG	GG	GG	GG	AG	AA	GG	GG	GG	AA	GG	GG	GG	GG	GG	AG	GG	GG	GG	GG	GG	GG	GG	AA	GG	GG	AA	AG	AA	AA	AA
chr2B:4669712	4669712	G/A	2B	GG	GG	GG	AA	GG	GG	GG	GG	GG	GG	GG	GG	AA	GG	GG	AG	GG	GG	GG	AG	AA	GG	GG	GG	AA	GG	GG	GG	GG	GG	AG	GG	GG	GG	GG	GG	GG	GG	AA	GG	GG	AA	AG	AA	AA	AA
chr6D:4670282	4670282	C/T	6D	CC	CC	CC	CC	CC	CC	CC	CC	CC	CC	CC	CC	CC	CC	TT	CC	CC	CC	CC	CC	CC	CC	CC	CC	CC	CC	CC	CC	TT	CC	CT	CC	CC	CT	CC	CC	CC	CC	CC	CC	CC	CC	CC	CC	CC	CC
chr6A:4670584	4670584	T/C	6A	CT	CC	TT	CT	TT	TT	TT	TT	TT	TT	TT	TT	TT	TT	TT	CT	TT	TT	TT	TT	TT	TT	TT	TT	TT	TT	CT	TT	TT	CT	TT	TT	TT	CC	TT	TT	TT	TT	TT	CT	TT	TT	TT	TT	TT	TT
chr6A:4670599	4670599	A/G	6A	AG	GG	AA	AG	AA	AA	AA	AA	AA	AA	AA	AA	AA	AA	AA	AG	AA	AA	AA	AA	AA	AA	AA	AA	AA	AA	AG	AA	AA	AG	AA	AA	AA	GG	AA	AA	AA	AA	AA	AG	AA	AA	AA	AA	AA	AA
chr5A:4675989	4675989	T/C	5A	CC	TT	TT	TT	TT	TT	TT	TT	TT	TT	TT	TT	TT	TT	TT	TT	CC	CC	TT	TT	TT	TT	CC	TT	TT	TT	TT	CT	TT	TT	TT	CC	TT	TT	TT	TT	TT	TT	CT	TT	TT	TT	TT	TT	TT	TT
chr7A:4686194	4686194	A/C	7A	AC	CC	AA	AA	AA	AA	AA	AC	CC	CC	AA	AA	CC	AA	AA	AA	AA	AA	AA	AA	CC	AA	CC	CC	CC	AA	AA	AA	CC	AA	AA	AA	CC	AA	AA	AA	AA	CC	AA	AA	AA	AC	CC	CC	CC	CC
chr7A:4686272	4686272	G/A	7A	GG	GG	GG	GG	GG	GG	GG	GG	GG	GG	GG	GG	GG	GG	GG	GG	GG	GG	GG	GG	AA	GG	GG	GG	GG	GG	GG	GG	GG	GG	GG	GG	AG	GG	GG	GG	GG	AA	GG	GG	GG	GG	GG	GG	GG	GG
chr6D:4686914	4686914	G/A	6D	GG	AA	AG	GG	AA	GG	AA	AA	GG	GG	GG	GG	AA	GG	AA	GG	AA	AA	AA	AA	GG	GG	GG	GG	GG	GG	GG	GG	AA	GG	GG	AA	GG	GG	GG	AA	GG	GG	AG	AG	GG	GG	GG	GG	GG	GG
chr6D:4686923	4686923	A/G	6D	AA	GG	AG	AA	GG	AA	GG	GG	AA	AA	AA	AA	GG	AA	GG	AA	GG	GG	GG	GG	AA	AA	AA	AA	AA	AA	AA	AA	GG	AA	AA	GG	AA	AA	AA	GG	AA	AA	AG	AG	AA	AA	AA	AA	AA	AA
chr6D:4686932	4686932	G/T	6D	GG	TT	GT	GG	TT	GG	TT	TT	GG	GG	GG	GG	TT	GG	TT	GG	TT	TT	TT	TT	GG	GG	GG	GG	GG	GG	GG	GG	TT	GG	GG	TT	GG	GG	GG	TT	GG	GG	GT	GT	GG	GG	GG	GG	GG	GG
chr5A:4687733	4687733	A/C	5A	CC	AA	AA	AA	AA	AA	AA	AA	AA	AA	AA	AA	AA	AA	AA	AA	CC	AA	AA	AA	AA	AA	CC	AA	AA	AA	AA	AC	AA	AA	AA	AA	AA	AA	CC	AA	CC	AC	AC	AA	CC	AA	AA	AA	AA	AA
chr3B:4693138	4693138	G/A	3B	GG	GG	GG	GG	GG	GG	AA	GG	GG	GG	GG	GG	GG	GG	GG	GG	GG	GG	GG	GG	GG	GG	GG	GG	GG	GG	GG	GG	GG	GG	GG	GG	GG	AA	GG	GG	GG	GG	GG	GG	GG	GG	GG	GG	GG	GG
chr1A:4697548	4697548	A/T	1A	AA	AA	AA	AA	AA	AA	AA	AA	AA	AA	AA	AA	AA	AA	AA	TT	AA	AA	AA	AA	AA	TT	AA	AA	AA	AA	AA	AA	AA	AA	AA	AA	AA	AA	AA	AA	AA	AA	AA	AA	AA	AA	AA	AA	AA	AA
chr6D:4698084	4698084	T/G	6D	GG	TT	TT	TT	TT	TT	TT	GT	TT	GG	TT	TT	TT	TT	TT	TT	TT	TT	TT	TT	TT	GG	TT	TT	TT	TT	GT	TT	TT	TT	GG	GT	TT	TT	TT	TT	TT	TT	TT	TT	TT	TT	TT	TT	TT	TT
chr6D:4698153	4698153	G/C	6D	CC	GG	GG	GG	GG	GG	GG	GC	GG	CC	GG	GG	GG	GG	GG	GG	GG	GG	GG	GG	GG	CC	GG	GG	GG	GG	GC	GG	GG	GG	CC	GC	GG	GG	GG	GG	GG	GG	GG	GG	GG	GG	GG	GG	GG	GG
chr6D:4698176	4698176	T/C	6D	CC	TT	TT	TT	TT	TT	TT	CT	TT	CC	TT	TT	TT	TT	TT	TT	TT	TT	TT	TT	TT	CC	TT	TT	TT	TT	CT	TT	TT	TT	CC	CT	TT	TT	TT	TT	TT	TT	TT	TT	TT	TT	TT	TT	TT	TT
chr1A:4698979	4698979	G/C	1A	GG	GG	GG	GG	GG	GG	GG	GG	GG	GG	GG	GG	GG	GG	GG	CC	GG	GG	GG	GG	GG	CC	GG	GG	GG	GG	GG	GG	GG	GG	GG	GG	GG	GG	GG	GG	GG	GG	GG	GG	GG	GG	GG	GG	GG	GG
chr1A:4698996	4698996	A/G	1A	AA	AA	AA	AA	AA	AA	AA	AA	AA	AA	AA	AA	AA	AA	AA	GG	AA	AA	AA	AA	AA	GG	AA	AA	AA	AA	AA	AA	AA	AA	AA	AA	AA	AA	AA	AA	AA	AA	AA	AA	AA	AA	AA	AA	AA	AA
chr1A:4699012	4699012	G/A	1A	GG	GG	GG	GG	GG	GG	GG	GG	GG	GG	GG	GG	GG	GG	GG	AA	GG	GG	GG	GG	GG	AA	GG	GG	GG	GG	GG	GG	GG	GG	GG	GG	GG	GG	GG	GG	GG	GG	GG	GG	GG	GG	GG	GG	GG	GG
chr1A:4699013	4699013	T/G	1A	TT	TT	TT	TT	TT	TT	TT	TT	TT	TT	TT	TT	TT	TT	TT	GG	TT	TT	TT	TT	TT	GG	TT	TT	TT	TT	TT	TT	TT	TT	TT	TT	TT	TT	TT	TT	TT	TT	TT	TT	TT	TT	TT	TT	TT	TT
chr1A:4699029	4699029	A/G	1A	AA	AA	AA	AA	AA	AA	AA	AA	AA	AA	AA	AA	AA	AA	AA	GG	AA	AA	AA	AA	AA	GG	AA	AA	AA	AA	AA	AA	AA	AA	AA	AA	AA	AA	AA	AA	AA	AA	AA	AA	AA	AA	AA	AA	AA	AA
chr1A:4699030	4699030	G/A	1A	GG	GG	GG	GG	GG	GG	GG	GG	GG	GG	GG	GG	GG	GG	GG	AA	GG	GG	GG	GG	GG	AA	GG	GG	GG	GG	GG	GG	GG	GG	GG	GG	GG	GG	GG	GG	GG	GG	GG	GG	GG	GG	GG	GG	GG	GG
chr1A:4699061	4699061	T/G	1A	TT	TT	TT	TT	TT	TT	TT	TT	TT	TT	TT	TT	TT	TT	TT	GG	TT	TT	TT	TT	TT	GG	TT	TT	TT	TT	TT	TT	TT	TT	TT	TT	TT	TT	TT	TT	TT	TT	TT	TT	TT	TT	TT	TT	TT	TT
chr1A:4699414	4699414	G/C	1A	GG	GG	GG	GG	GG	GG	GG	GG	GG	GG	GG	GG	GG	GG	GG	CC	GG	GG	GG	GG	GG	CC	GG	GG	GG	GG	GG	GG	GG	GG	GG	GG	GG	GG	GG	GG	GG	GG	GG	GG	GG	GG	GG	GG	GG	GG
chr6D:4701044	4701044	C/T	6D	CC	CC	CC	CC	CC	CC	CC	CC	CC	CC	CC	CC	CC	CC	CC	CC	CC	CC	TT	CC	CC	CC	CC	CT	CC	CC	CC	CC	CC	CC	CC	CC	CC	CC	CC	TT	CC	CC	CT	CC	CC	CC	CC	CC	CC	CC
chr7B:4702256	4702256	A/G	7B	AA	AA	GG	GG	AA	GG	GG	AA	GG	AA	AG	AA	GG	AA	AA	GG	AA	GG	GG	AG	AA	AA	AA	GG	AA	AA	AG	AA	AA	AA	GG	AG	GG	GG	AA	AA	GG	GG	AA	AA	GG	AA	AA	AA	AA	AA
chr7B:4702267	4702267	T/C	7B	TT	TT	CC	CC	TT	CC	CC	TT	CC	TT	CT	TT	CC	TT	TT	CC	TT	CC	CC	CT	TT	TT	TT	CC	TT	TT	CT	TT	TT	TT	CC	CT	CC	CC	TT	TT	CC	CC	TT	TT	CC	TT	TT	TT	TT	TT
chr7B:4702336	4702336	C/T	7B	CC	CC	CC	TT	CC	TT	TT	CC	TT	CC	CT	CC	CC	CC	CC	CC	CC	TT	TT	CT	CC	CC	CC	TT	CC	CC	CT	CC	CC	CC	TT	TT	CT	TT	CC	CC	TT	TT	CC	CC	TT	CC	CC	CC	CC	CC
chr7B:4702950	4702950	G/A	7B	GG	GG	GG	AA	GG	AA	AA	GG	AA	GG	AG	GG	GG	GG	GG	GG	GG	AA	AA	AG	GG	GG	GG	AA	GG	GG	AA	GG	GG	AA	AA	AA	AG	AG	GG	GG	AA	AA	GG	GG	AA	GG	GG	GG	GG	GG
chr7B:4711081	4711081	C/T	7B	CC	CC	CC	CC	CC	CC	CC	CC	CC	CC	CC	CC	CC	CC	CC	CC	CC	CC	CC	CC	CC	CC	CC	CC	CC	CC	CC	CC	CC	CC	CC	CC	CC	CC	TT	CC	CC	CC	CC	TT	CC	CC	CC	CC	CC	CC
chr6A:4711731	4711731	C/T	6A	CC	CC	CC	CC	CC	CC	CC	CC	CC	CC	CC	TT	CC	TT	CC	CC	CC	CC	CC	CC	CC	CC	CC	TT	CC	TT	CC	CC	CC	CC	CC	CC	CT	CC	TT	CC	CC	CC	CC	CT	TT	CC	CC	CC	CC	CC
chr6A:4711808	4711808	C/T	6A	CC	CC	CC	CC	CC	CC	CC	CC	CC	CC	CC	TT	CC	TT	CC	CC	CC	CC	CC	CC	CC	CC	CC	TT	CC	TT	CC	CC	CC	CC	CC	CC	CT	CC	TT	CC	CC	CC	CC	CT	TT	CC	CC	CC	CC	CC
chr6B:4712251	4712251	A/G	6B	AA	GG	AA	AA	AA	AA	AA	AA	AA	AA	AA	AA	AA	AA	AA	AA	AA	AA	AA	AA	AA	AA	AA	AA	AA	AA	AA	AA	AA	AA	AA	AA	AA	AA	GG	AA	AA	AA	AA	AG	AA	AG	AA	AA	AA	AA
chr6B:4718910	4718910	G/A	6B	GG	AA	GG	GG	AG	GG	GG	GG	GG	GG	GG	GG	GG	GG	GG	GG	GG	GG	GG	GG	GG	GG	AG	AA	GG	AA	GG	GG	GG	GG	GG	GG	GG	GG	AA	AA	GG	GG	GG	GG	GG	AG	GG	GG	GG	GG
chr2B:4721227	4721227	A/C	2B	AA	AA	AA	CC	CC	CC	AA	AC	AA	CC	CC	AA	CC	AA	AA	AC	CC	AA	AA	AC	CC	AA	AA	AA	CC	CC	AA	CC	AA	AA	AC	CC	AA	AA	AA	AA	AA	AA	CC	CC	AA	CC	CC	CC	CC	CC
chr7D:4722436	4722436	C/T	7D	CC	TT	CC	CC	TT	CC	TT	TT	CC	TT	CC	CC	CC	TT	CC	CC	TT	TT	CC	CT	CC	CC	TT	CC	TT	CC	CC	CC	CC	CT	CC	CC	CC	TT	TT	TT	CT	TT	CT	CC	TT	TT	TT	TT	TT	TT
[truncated: 75,126 more rows]
[truncated: 25 more columns]

## Sheet: Array_SNP dataset
GWAS identifies an ortholog of the rice D11 gene as a candidate gene for grain size in an international collection of hexaploid wheat Honoré Tekeu1,2,5, Eddy L.M. Ngonkeu4,5, Sébastien Bélanger2,3, Pierre F. Djocgoué5, Amina Abed1,2, Davoud Torkamaneh1,2,6, Brian Boyle2, Patrick M. Tsimi5, Wuletaw Tadesse7, Martine Jean1,2, François Belzile1,2* 1Département de Phytologie, Université Laval, Quebec…
Markers	pos	alleles	chrom	strand	w12	w16	w18	w20	w29	w30	w51	w52	w55	w56	w127	w128	w131	w134	w140	w145	w149	w150	w151	w153	w155	w156	w157	w160	w163	w167	w210	w218	w229	w236	w239	w243	w244	w253	w255	w256	w259	w266	w268	w269	w270	w271	w274	w275	w276
BS00022234_51	0	[T/C]	*	+	NC	CC	NC	AA	NC	AA	AA	NC	CC	AA	NC	NC	NC	CC	AA	NC	NC	NC	CC	NC	NC	NC	NC	AA	AA	NC	CC	AA	NC	CC	NC	CC	NC	AA	AA	NC	AA	NC	NC	CC	NC	CC	NC	CC	AA
BS00022234_51	0	[T/C]	*	+	AA	CC	AA	NC	AA	NC	NC	AA	CC	NC	AA	AA	NC	CC	NC	AA	AA	AA	CC	NC	AA	AA	AA	NC	NC	AA	CC	NC	AA	CC	AA	CC	NC	NC	NC	NC	NC	AA	AA	CC	AA	CC	CC	CC	NC
BS00022234_51	0	[T/C]	*	+	AA	CC	AA	NC	AA	NC	NC	AA	CC	NC	AA	AA	NC	CC	NC	AA	AA	AA	CC	NC	AA	AA	AA	NC	NC	AA	CC	NC	AA	CC	AA	CC	NC	NC	NC	NC	NC	AA	AA	CC	AA	CC	NC	CC	NC
GENE-3303_14	0	[A/G]	*	+	CC	CC	CC	CC	CC	CC	CC	CC	CC	CC	CC	NC	NC	CC	CC	CC	CC	CC	CC	CC	AA	CC	CC	CC	CC	CC	CC	CC	CC	CC	CC	AA	CC	CC	CC	CC	CC	CC	NC	CC	CC	CC	CC	CC	CC
IAAV1369	0	[A/G]	*	+	AA	AA	AA	AA	AA	AA	AA	AA	AA	AA	AA	CC	NC	AA	CC	AA	AA	AA	AA	CC	AA	AA	AA	CC	AA	AA	AA	AA	AA	AA	AA	AA	AA	NC	CC	AA	AA	AA	AA	AA	AA	AA	AA	AA	NC
IAAV6218	0	[A/G]	*	+	NC	CC	CC	NC	AA	CC	CC	CC	CC	CC	AA	CC	CC	AA	NC	NC	AA	AA	AA	CC	CC	NC	NC	CC	AA	NC	AA	AA	AA	AA	AA	AA	CC	AA	AA	CC	NC	CC	CC	NC	CC	AA	NC	NC	CC
TA006211-0075	0	[T/G]	*	+	AA	AA	AA	AA	AA	AA	AA	CC	CC	AA	CC	CC	AA	CC	AA	AA	NC	AA	AA	NC	CC	CC	CC	AA	AA	AA	CC	NC	CC	CC	AA	CC	CC	AA	CC	AA	AA	CC	NC	CC	CC	CC	CC	CC	AA
Tdurum_contiG10458_460	0	[T/C]	*	+	NC	CC	CC	NC	AA	NC	AA	AA	AA	NC	NC	CC	NC	AA	CC	AA	NC	AA	NC	AA	AA	AA	CC	CC	CC	AA	AA	NC	CC	NC	CC	AA	CC	NC	CC	CC	NC	CC	NC	AA	AA	NC	NC	NC	NC
Tdurum_contiG11758_295	0	[A/C]	*	+	NC	NC	NC	NC	NC	NC	NC	NC	NC	NC	NC	NC	NC	NC	NC	NC	NC	NC	NC	NC	NC	NC	NC	NC	NC	NC	NC	NC	NC	NC	NC	NC	NC	NC	NC	NC	NC	CC	NC	NC	NC	NC	NC	NC	NC
Tdurum_contiG11758_295	0	[A/C]	*	+	NC	NC	NC	NC	NC	NC	NC	NC	NC	NC	NC	CC	NC	NC	NC	NC	NC	NC	NC	NC	NC	NC	NC	NC	NC	NC	NC	CC	NC	NC	NC	NC	NC	CC	NC	NC	NC	CC	CC	NC	NC	NC	NC	NC	CC
Tdurum_contiG11758_295	0	[A/C]	*	+	CC	CC	CC	CC	CC	CC	CC	NC	NC	CC	NC	NC	NC	CC	NC	CC	CC	NC	NC	NC	NC	CC	CC	NC	NC	CC	CC	NC	CC	NC	NC	CC	NC	NC	CC	NC	NC	NC	NC	NC	NC	CC	CC	NC	NC
Tdurum_contiG15050_103	0	[A/G]	*	+	CC	AA	CC	NC	AA	CC	AA	CC	AA	AA	CC	CC	CC	CC	CC	CC	CC	CC	CC	CC	CC	CC	CC	CC	CC	CC	NC	CC	CC	CC	CC	CC	CC	CC	CC	CC	CC	CC	CC	NC	CC	CC	CC	CC	CC
Tdurum_contiG28601_486	0	[T/C]	*	+	NC	NC	NC	NC	NC	NC	NC	NC	NC	NC	NC	NC	CC	NC	NC	NC	NC	NC	NC	NC	CC	NC	NC	NC	NC	NC	NC	NC	NC	NC	NC	NC	NC	NC	NC	NC	NC	NC	NC	NC	NC	NC	NC	NC	NC
Tdurum_contiG28601_486	0	[T/C]	*	+	NC	NC	NC	NC	NC	NC	NC	NC	NC	NC	NC	NC	NC	CC	NC	NC	NC	NC	CC	CC	NC	NC	CC	NC	NC	NC	NC	CC	NC	NC	NC	NC	CC	NC	CC	NC	CC	NC	NC	NC	NC	NC	CC	NC	CC
Tdurum_contiG28601_486	0	[T/C]	*	+	NC	NC	NC	NC	NC	NC	NC	NC	NC	NC	NC	NC	NC	NC	NC	NC	NC	NC	NC	NC	NC	NC	NC	NC	CC	NC	NC	NC	NC	NC	CC	NC	NC	NC	NC	NC	NC	NC	NC	NC	CC	NC	NC	NC	NC
Tdurum_contiG29796_109	0	[A/G]	*	+	NC	NC	NC	NC	NC	NC	NC	NC	NC	NC	CC	CC	NC	CC	CC	CC	NC	AA	CC	AA	NC	NC	NC	NC	NC	NC	NC	CC	CC	NC	AA	NC	NC	NC	AA	AA	AA	NC	AA	NC	NC	CC	NC	NC	NC
Tdurum_contiG29796_126	0	[A/C]	*	+	NC	NC	NC	NC	NC	NC	NC	NC	NC	NC	CC	CC	CC	CC	CC	CC	NC	AA	CC	AA	NC	NC	CC	NC	NC	NC	NC	CC	CC	NC	NC	NC	NC	NC	AA	AA	AA	NC	NC	NC	NC	CC	NC	NC	NC
wsnp_Ex_c24167_33416760	0	[A/G]	*	+	NC	AA	AA	NC	AA	AA	AA	NC	AA	AA	AA	NC	AA	AA	AA	AA	NC	AA	AA	AA	AA	NC	CC	NC	NC	NC	AA	AA	NC	AA	NC	NC	NC	AA	NC	NC	NC	NC	AA	AA	AA	AA	NC	NC	AA
wsnp_Ex_c5469_9654931	0	[T/C]	*	+	NC	NC	AA	AA	AA	NC	AA	NC	NC	AA	NC	AA	AA	CC	NC	NC	NC	NC	AA	NC	AA	AA	NC	CC	NC	NC	AA	NC	CC	NC	NC	NC	NC	NC	NC	NC	AA	NC	NC	NC	NC	AA	NC	AA	NC
wsnp_Ex_c5469_9655281	0	[A/C]	*	+	NC	NC	CC	NC	CC	NC	CC	NC	NC	CC	NC	AA	NC	AA	NC	NC	NC	NC	NC	NC	AA	NC	NC	AA	NC	AA	CC	NC	AA	NC	NC	NC	AA	NC	NC	NC	CC	NC	NC	NC	NC	AA	NC	AA	NC
wsnp_Ex_c5469_9655281	0	[A/C]	*	+	NC	NC	CC	NC	CC	NC	CC	NC	NC	CC	NC	AA	NC	AA	NC	NC	NC	NC	CC	NC	AA	NC	NC	AA	NC	AA	CC	CC	AA	NC	NC	NC	AA	NC	NC	NC	CC	NC	NC	NC	NC	AA	NC	AA	NC
wsnp_Ex_rep_c66381_64576423	0	[T/C]	*	+	NC	CC	CC	NC	AA	CC	CC	CC	CC	CC	AA	CC	CC	AA	NC	CC	AA	AA	AA	CC	CC	CC	CC	CC	AA	AA	AA	AA	AA	AA	AA	AA	CC	AA	AA	CC	NC	CC	CC	AA	CC	AA	CC	CC	NC
wsnp_JD_c681_1014454	0	[A/G]	*	+	AA	AA	AA	NC	CC	AA	AA	AA	AA	AA	CC	AA	AA	CC	NC	AA	CC	CC	CC	AA	AA	AA	AA	AA	CC	CC	CC	CC	CC	CC	CC	CC	AA	CC	CC	AA	NC	AA	AA	CC	AA	CC	AA	AA	AA
wsnp_JD_c940_1381248	0	[A/G]	*	+	CC	CC	CC	CC	CC	CC	CC	CC	CC	CC	AA	NC	CC	AA	AA	CC	NC	AA	CC	NC	AA	CC	NC	CC	CC	CC	CC	AA	CC	CC	CC	AA	NC	NC	AA	NC	CC	AA	CC	AA	AA	CC	CC	CC	CC
wsnp_JD_c940_1381248	0	[A/G]	*	+	NC	NC	CC	NC	NC	CC	CC	CC	CC	CC	AA	NC	NC	AA	AA	NC	NC	AA	NC	NC	AA	NC	CC	NC	NC	NC	NC	AA	NC	NC	NC	AA	NC	NC	AA	NC	NC	AA	NC	AA	AA	NC	NC	NC	NC
wsnp_Ku_c7377_12718554	0	[A/C]	*	+	CC	CC	CC	CC	CC	CC	CC	CC	CC	CC	CC	CC	NC	CC	CC	AA	NC	CC	CC	CC	CC	CC	CC	CC	NC	CC	CC	AA	NC	CC	CC	CC	NC	NC	CC	CC	CC	CC	CC	CC	NC	CC	CC	CC	NC
Kukri_rep_c95804_119	10438	[A/G]	5A	+	NC	CC	AA	AA	AA	AA	AA	CC	AA	AA	AA	AA	NC	CC	CC	CC	CC	CC	AA	NC	AA	CC	NC	AA	CC	CC	CC	AA	CC	AA	CC	AA	NC	NC	CC	NC	NC	AA	CC	AA	AA	CC	CC	CC	AA
Tdurum_contiG42081_2942	13087	[A/G]	5A	+	CC	CC	CC	CC	CC	CC	CC	CC	CC	CC	CC	CC	CC	CC	CC	CC	CC	CC	CC	CC	CC	CC	CC	AA	CC	CC	CC	CC	CC	CC	CC	CC	CC	CC	CC	CC	CC	CC	CC	CC	CC	CC	CC	CC	CC
GENE-3090_82	22427	[A/G]	5A	+	CC	CC	CC	CC	CC	CC	CC	CC	CC	CC	CC	CC	CC	CC	CC	CC	CC	CC	CC	NC	CC	CC	CC	CC	CC	CC	NC	AA	CC	CC	NC	CC	CC	CC	CC	CC	CC	CC	CC	CC	CC	CC	CC	CC	CC
Kukri_c16577_529	34092	[T/C]	2D	+	NC	NC	NC	NC	NC	NC	NC	CC	CC	NC	NC	NC	NC	AA	NC	NC	NC	NC	NC	NC	NC	NC	NC	NC	NC	NC	NC	NC	NC	NC	NC	NC	NC	NC	NC	NC	NC	CC	NC	NC	NC	CC	NC	NC	NC
Kukri_c16577_529	34092	[T/C]	2D	+	NC	NC	NC	NC	NC	NC	NC	CC	CC	NC	NC	NC	NC	AA	NC	NC	NC	NC	NC	NC	NC	NC	NC	NC	NC	NC	NC	NC	NC	NC	NC	NC	NC	NC	NC	NC	NC	CC	NC	NC	NC	CC	NC	NC	NC
BS00064205_51	38583	[T/G]	Un	+	NC	AA	NC	AA	NC	AA	AA	AA	AA	AA	NC	NC	AA	NC	AA	AA	NC	AA	NC	NC	AA	AA	AA	NC	NC	NC	NC	AA	AA	NC	NC	NC	NC	NC	NC	NC	NC	NC	NC	NC	NC	AA	AA	NC	AA
BS00064205_51	38583	[T/G]	Un	+	NC	CC	NC	CC	NC	CC	CC	CC	CC	CC	NC	NC	NC	NC	AA	AA	NC	AA	NC	NC	AA	AA	AA	NC	NC	NC	NC	AA	CC	NC	NC	NC	NC	NC	NC	NC	NC	NC	NC	NC	NC	CC	CC	NC	AA
BS00064204_51	38599	[T/C]	Un	+	NC	CC	CC	CC	NC	CC	CC	CC	CC	CC	NC	NC	NC	AA	NC	NC	NC	NC	AA	NC	NC	NC	NC	NC	NC	NC	NC	NC	CC	NC	NC	NC	NC	NC	CC	NC	NC	NC	NC	NC	NC	CC	CC	CC	NC
BS00010488_51	38996	[T/C]	Un	+	NC	NC	NC	NC	NC	NC	NC	NC	NC	NC	NC	NC	NC	NC	NC	NC	NC	NC	NC	AA	NC	NC	NC	NC	NC	NC	NC	NC	NC	NC	AA	NC	NC	NC	NC	NC	NC	NC	NC	NC	AA	NC	NC	NC	NC
BS00009423_51	39197	[T/C]	Un	+	CC	CC	AA	CC	NC	CC	CC	CC	CC	CC	AA	CC	CC	AA	CC	CC	CC	CC	AA	NC	CC	CC	CC	NC	CC	NC	NC	CC	CC	NC	NC	NC	NC	NC	NC	NC	NC	NC	NC	NC	CC	CC	CC	NC	CC
BS00009423_51	39197	[T/C]	Un	+	AA	AA	NC	AA	NC	AA	AA	AA	AA	AA	NC	CC	CC	NC	CC	CC	NC	CC	NC	NC	CC	CC	CC	NC	CC	NC	NC	CC	NC	NC	NC	NC	NC	NC	NC	NC	NC	NC	NC	NC	NC	AA	AA	NC	CC
BS00015608_51	39390	[T/C]	Un	+	AA	CC	NC	CC	NC	CC	NC	NC	NC	NC	NC	NC	CC	NC	AA	CC	CC	AA	NC	NC	CC	AA	AA	NC	NC	CC	NC	AA	CC	NC	CC	AA	NC	NC	CC	NC	NC	NC	AA	AA	NC	NC	NC	NC	CC
Kukri_c7827_1309	47766	[A/G]	7B	+	NC	CC	AA	NC	AA	AA	AA	AA	CC	AA	AA	CC	AA	AA	NC	AA	NC	AA	CC	AA	AA	AA	AA	CC	AA	AA	CC	CC	AA	AA	AA	CC	NC	CC	CC	AA	NC	AA	AA	CC	AA	CC	NC	AA	NC
Kukri_c37738_417	85356	[T/C]	1D	+	CC	CC	CC	CC	CC	CC	CC	CC	CC	CC	NC	NC	CC	NC	CC	CC	CC	AA	CC	CC	CC	AA	CC	CC	CC	CC	CC	CC	CC	NC	CC	NC	CC	CC	CC	NC	CC	NC	CC	CC	CC	CC	CC	CC	CC
Ra_c2467_333	95426	[A/G]	5D	+	CC	AA	CC	CC	CC	CC	CC	AA	CC	CC	CC	CC	CC	CC	CC	CC	CC	AA	CC	CC	CC	CC	CC	AA	CC	CC	CC	CC	CC	CC	CC	CC	CC	CC	CC	CC	CC	CC	AA	AA	AA	AA	AA	CC	CC
D_GB5Y7FA01DM80C_223	96648	[A/G]	5D	+	AA	CC	AA	AA	AA	AA	AA	CC	AA	AA	AA	AA	AA	AA	AA	AA	AA	CC	AA	AA	AA	AA	AA	CC	AA	AA	AA	AA	AA	AA	AA	AA	CC	AA	AA	AA	CC	AA	CC	CC	NC	CC	CC	AA	AA
TA001594-0748	100105	[T/C]	1D	+	AA	AA	AA	AA	AA	AA	AA	AA	AA	AA	CC	NC	AA	CC	AA	AA	AA	CC	AA	AA	AA	CC	NC	AA	AA	NC	AA	AA	AA	CC	AA	CC	NC	AA	AA	CC	AA	CC	AA	AA	AA	AA	AA	AA	AA
CAP12_c3074_192	111728	[A/G]	1D	+	AA	AA	CC	AA	CC	AA	NC	CC	AA	NC	AA	AA	AA	AA	NC	CC	NC	AA	NC	NC	CC	CC	CC	CC	CC	AA	CC	AA	AA	CC	AA	CC	CC	CC	AA	AA	AA	NC	AA	NC	NC	CC	AA	CC	AA
RAC875_c6650_838	114887	[T/C]	7B	+	AA	AA	AA	AA	AA	AA	AA	AA	AA	AA	AA	AA	NC	AA	AA	AA	AA	CC	AA	AA	AA	AA	CC	AA	NC	AA	NC	AA	AA	AA	AA	AA	CC	AA	AA	AA	AA	NC	NC	AA	AA	AA	NC	AA	AA
RAC875_c13410_2221	118983	[T/C]	7B	+	NC	NC	AA	NC	AA	NC	AA	NC	NC	NC	AA	NC	NC	AA	NC	NC	NC	NC	NC	NC	NC	NC	NC	NC	NC	NC	NC	NC	AA	NC	NC	NC	CC	NC	NC	CC	NC	NC	NC	NC	NC	NC	NC	NC	CC
RAC875_c13410_2221	118983	[T/C]	7B	+	NC	NC	AA	NC	AA	NC	AA	NC	CC	NC	AA	CC	NC	AA	NC	NC	NC	NC	CC	NC	NC	NC	NC	CC	NC	NC	CC	CC	AA	NC	NC	CC	NC	CC	CC	NC	NC	NC	NC	CC	NC	CC	NC	NC	NC
wsnp_JD_c1119_1642176	163814	[T/C]	6B	+	NC	CC	NC	CC	AA	CC	CC	CC	CC	NC	CC	CC	CC	CC	CC	CC	CC	CC	CC	CC	CC	CC	CC	CC	CC	CC	AA	CC	CC	CC	CC	CC	CC	CC	CC	NC	CC	CC	CC	NC	AA	CC	CC	CC	CC
wsnp_CAP12_c4924_2241879	163833	[T/C]	6B	+	AA	AA	AA	AA	NC	AA	AA	AA	CC	AA	CC	CC	NC	CC	CC	AA	NC	AA	CC	NC	CC	AA	AA	CC	AA	AA	CC	CC	CC	NC	AA	CC	NC	CC	AA	NC	NC	CC	NC	AA	CC	NC	AA	AA	NC
wsnp_RFL_ContiG2424_1966870	165306	[A/G]	6B	+	CC	CC	CC	CC	CC	CC	CC	CC	NC	CC	CC	CC	NC	CC	CC	CC	CC	CC	CC	CC	CC	CC	CC	CC	CC	AA	CC	CC	CC	CC	CC	CC	CC	CC	AA	CC	CC	CC	CC	CC	CC	CC	CC	CC	CC
Kukri_c21405_1015	165652	[T/C]	6B	+	CC	CC	CC	CC	CC	CC	CC	CC	CC	CC	CC	CC	CC	AA	CC	CC	NC	CC	CC	CC	CC	CC	CC	CC	CC	CC	NC	CC	AA	CC	CC	CC	CC	CC	CC	CC	CC	CC	CC	CC	CC	NC	CC	CC	CC
BS00082890_51	166006	[T/C]	6B	+	AA	AA	AA	AA	AA	AA	AA	AA	AA	AA	AA	AA	AA	CC	AA	AA	NC	AA	AA	AA	AA	AA	AA	AA	AA	AA	CC	AA	CC	AA	AA	AA	AA	AA	AA	AA	AA	AA	AA	AA	AA	CC	AA	AA	AA
BS00082893_51	166126	[A/G]	6B	+	CC	CC	CC	CC	CC	CC	CC	AA	NC	CC	NC	CC	CC	CC	NC	CC	NC	CC	CC	NC	CC	AA	CC	AA	NC	AA	CC	CC	CC	CC	CC	CC	NC	NC	AA	CC	NC	NC	NC	NC	NC	CC	AA	CC	NC
BS00082893_51	166126	[A/G]	6B	+	AA	AA	AA	AA	AA	AA	AA	NC	NC	AA	CC	AA	AA	AA	NC	AA	NC	AA	AA	NC	AA	NC	AA	NC	NC	NC	AA	AA	AA	AA	AA	AA	NC	NC	NC	AA	NC	NC	NC	NC	CC	AA	NC	AA	NC
Kukri_c21405_1705	166339	[T/C]	6B	+	CC	CC	CC	CC	CC	CC	CC	CC	AA	CC	AA	CC	CC	CC	AA	CC	CC	CC	CC	NC	CC	CC	CC	CC	CC	CC	CC	CC	CC	CC	CC	CC	NC	AA	CC	CC	NC	NC	NC	CC	AA	CC	CC	CC	CC
Kukri_c21405_1705	166339	[T/C]	6B	+	CC	CC	CC	CC	CC	CC	CC	CC	AA	CC	AA	CC	CC	CC	AA	CC	CC	CC	CC	NC	CC	CC	CC	CC	CC	CC	CC	CC	CC	CC	CC	CC	NC	AA	CC	CC	NC	NC	NC	CC	AA	CC	CC	CC	CC
Kukri_c21405_2263	166897	[T/C]	6B	+	CC	CC	CC	CC	CC	CC	CC	CC	CC	CC	CC	CC	CC	AA	CC	CC	NC	CC	CC	CC	CC	CC	CC	CC	CC	CC	AA	CC	AA	CC	CC	CC	CC	CC	CC	CC	CC	CC	CC	CC	CC	AA	CC	CC	CC
Excalibur_c28854_1580	167011	[A/C]	6B	+	AA	AA	AA	AA	AA	AA	AA	AA	CC	AA	CC	AA	AA	AA	CC	AA	AA	AA	AA	CC	AA	AA	AA	AA	AA	AA	AA	AA	AA	AA	AA	AA	NC	CC	AA	AA	NC	CC	NC	AA	CC	AA	AA	AA	AA
BS00030299_51	167101	[T/C]	6B	+	AA	AA	AA	AA	AA	AA	AA	AA	AA	AA	AA	AA	AA	CC	AA	AA	NC	AA	AA	AA	AA	AA	AA	AA	AA	AA	CC	AA	CC	AA	AA	AA	AA	AA	AA	AA	AA	AA	AA	AA	AA	CC	AA	AA	NC
BS00026180_51	168805	[T/G]	1B	+	NC	NC	CC	NC	CC	NC	CC	CC	NC	CC	NC	AA	NC	NC	CC	NC	CC	CC	NC	NC	NC	NC	NC	CC	NC	NC	CC	NC	CC	CC	NC	CC	NC	NC	CC	NC	CC	NC	NC	CC	CC	NC	NC	NC	NC
RAC875_c37871_207	168872	[T/C]	6B	+	NC	NC	NC	NC	NC	NC	NC	NC	AA	NC	AA	NC	NC	AA	NC	NC	NC	NC	CC	NC	AA	NC	NC	NC	NC	NC	AA	CC	AA	AA	NC	AA	NC	NC	NC	NC	NC	NC	NC	NC	NC	AA	NC	NC	NC
RFL_ContiG2424_2617	169133	[A/G]	6B	+	CC	CC	CC	CC	CC	CC	CC	CC	AA	CC	AA	CC	CC	CC	AA	CC	CC	CC	CC	NC	CC	CC	CC	CC	CC	CC	CC	CC	CC	CC	CC	CC	CC	AA	CC	CC	NC	NC	NC	CC	AA	CC	CC	CC	CC
RFL_ContiG2424_2332	169418	[A/G]	6B	+	CC	CC	CC	CC	CC	CC	CC	AA	NC	CC	NC	CC	CC	NC	NC	CC	AA	CC	CC	NC	AA	AA	CC	NC	CC	AA	NC	CC	NC	NC	CC	NC	CC	NC	AA	CC	NC	NC	NC	CC	NC	NC	AA	CC	NC
RFL_ContiG2424_2332	169418	[A/G]	6B	+	CC	CC	CC	CC	CC	CC	CC	AA	NC	CC	AA	CC	CC	AA	NC	CC	AA	CC	CC	NC	AA	AA	CC	NC	CC	AA	AA	CC	AA	AA	CC	AA	CC	NC	AA	CC	NC	AA	NC	CC	AA	AA	AA	CC	NC
BobWhite_c20959_229	169481	[T/C]	6B	+	AA	AA	AA	AA	AA	AA	AA	AA	CC	AA	CC	AA	AA	CC	CC	AA	AA	AA	AA	NC	CC	AA	AA	CC	AA	AA	CC	NC	CC	CC	AA	CC	AA	CC	AA	AA	NC	NC	AA	AA	CC	CC	AA	AA	AA
TA001743-1599	208673	[T/C]	7D	+	NC	NC	NC	AA	NC	NC	NC	NC	NC	NC	NC	NC	NC	NC	NC	NC	NC	NC	AA	CC	NC	NC	NC	NC	NC	CC	AA	NC	NC	AA	NC	NC	CC	NC	NC	NC	AA	NC	NC	NC	NC	NC	NC	NC	NC
TA001743-1599	208673	[T/C]	7D	+	NC	NC	NC	CC	NC	NC	NC	NC	NC	NC	NC	NC	NC	NC	NC	NC	NC	NC	CC	NC	NC	NC	NC	NC	NC	NC	CC	NC	NC	CC	NC	NC	NC	NC	NC	NC	CC	NC	NC	NC	NC	NC	NC	NC	AA
TA001743-1599	208673	[T/C]	7D	+	NC	NC	NC	AA	NC	NC	NC	NC	NC	NC	NC	NC	NC	NC	NC	NC	NC	NC	AA	CC	NC	NC	NC	NC	NC	CC	AA	NC	NC	AA	NC	NC	CC	NC	NC	NC	AA	NC	NC	NC	NC	NC	NC	NC	NC
TA001743-1599	208673	[T/C]	7D	+	NC	NC	NC	NC	NC	NC	NC	NC	NC	NC	NC	NC	NC	NC	NC	NC	NC	NC	NC	AA	NC	NC	NC	NC	NC	AA	NC	NC	NC	NC	NC	NC	AA	NC	NC	NC	NC	NC	NC	NC	NC	NC	NC	NC	NC
wsnp_Ex_c41048_47969948	216762	[T/C]	1D	+	NC	NC	NC	NC	NC	CC	AA	CC	NC	AA	NC	AA	NC	CC	AA	AA	NC	AA	NC	NC	AA	NC	NC	NC	NC	AA	NC	AA	NC	NC	AA	NC	AA	NC	NC	AA	NC	NC	NC	NC	NC	NC	AA	NC	AA
BS00000744_51	216812	[T/C]	1D	+	NC	AA	CC	NC	NC	CC	AA	CC	CC	NC	AA	AA	NC	CC	AA	AA	NC	AA	CC	AA	AA	AA	NC	NC	NC	AA	CC	NC	NC	CC	NC	NC	AA	CC	NC	AA	NC	NC	NC	AA	CC	CC	NC	NC	AA
BS00000744_51	216812	[T/C]	1D	+	NC	AA	CC	NC	NC	CC	AA	CC	CC	AA	AA	AA	NC	CC	AA	AA	NC	AA	CC	AA	AA	AA	NC	NC	NC	AA	CC	AA	AA	AA	AA	AA	AA	AA	NC	AA	NC	NC	NC	AA	CC	CC	AA	NC	AA
CAP12_c8501_370	216936	[T/C]	1D	+	NC	CC	AA	CC	AA	CC	CC	CC	CC	CC	CC	CC	CC	CC	CC	CC	AA	CC	CC	CC	CC	CC	CC	AA	CC	CC	AA	CC	CC	AA	CC	AA	CC	AA	CC	CC	NC	AA	CC	CC	CC	CC	CC	AA	CC
wsnp_JD_c3091_4079762	216951	[A/G]	1D	+	NC	AA	CC	NC	AA	CC	AA	CC	CC	AA	AA	NC	AA	CC	AA	AA	NC	AA	CC	AA	AA	AA	NC	AA	NC	AA	CC	AA	AA	AA	AA	AA	AA	AA	AA	AA	NC	AA	NC	AA	CC	CC	AA	AA	AA
BobWhite_c21669_430	216981	[A/G]	1D	+	CC	CC	AA	CC	AA	CC	CC	CC	CC	CC	CC	CC	CC	CC	CC	CC	AA	CC	CC	CC	CC	CC	CC	AA	CC	CC	AA	CC	CC	AA	CC	AA	CC	AA	CC	CC	CC	AA	CC	CC	CC	CC	CC	AA	CC
BobWhite_c21669_253	217953	[A/G]	1D	+	CC	CC	CC	CC	CC	CC	CC	CC	CC	CC	CC	CC	CC	CC	CC	CC	CC	CC	CC	CC	CC	CC	CC	CC	CC	CC	CC	CC	CC	CC	CC	CC	CC	CC	CC	CC	CC	CC	CC	CC	CC	CC	CC	CC	CC
RAC875_c27986_1460	218953	[T/C]	3B	+	NC	NC	AA	NC	NC	NC	NC	AA	NC	NC	NC	NC	NC	AA	CC	CC	NC	CC	NC	NC	NC	CC	NC	CC	CC	NC	AA	NC	AA	NC	CC	AA	NC	NC	CC	NC	NC	NC	NC	NC	CC	NC	AA	AA	NC
BobWhite_c18256_105	219288	[T/C]	3B	+	AA	AA	AA	AA	AA	AA	AA	AA	AA	AA	AA	NC	AA	AA	NC	AA	NC	AA	AA	AA	AA	AA	AA	CC	NC	AA	AA	AA	AA	CC	NC	CC	AA	NC	NC	AA	AA	AA	AA	AA	AA	AA	AA	CC	AA
BobWhite_c18256_105	219288	[T/C]	3B	+	CC	CC	CC	CC	CC	CC	CC	CC	CC	CC	CC	AA	CC	CC	NC	CC	NC	CC	CC	CC	CC	CC	CC	NC	NC	CC	CC	CC	CC	NC	AA	NC	CC	NC	NC	CC	CC	CC	CC	CC	CC	CC	CC	NC	CC
Tdurum_contiG50596_573	219374	[T/C]	3B	+	AA	CC	CC	NC	CC	CC	NC	NC	NC	NC	NC	NC	CC	CC	NC	NC	AA	AA	CC	AA	CC	AA	CC	AA	NC	AA	NC	NC	NC	NC	NC	AA	NC	NC	NC	NC	NC	NC	NC	CC	AA	CC	NC	AA	AA
Tdurum_contiG50596_573	219374	[T/C]	3B	+	AA	AA	AA	CC	AA	AA	CC	CC	CC	CC	AA	CC	AA	AA	CC	NC	AA	AA	AA	AA	AA	AA	AA	NC	CC	AA	AA	CC	AA	NC	CC	AA	AA	NC	CC	CC	CC	CC	AA	AA	AA	AA	CC	AA	AA
Tdurum_contiG50596_624	219425	[A/G]	3B	+	AA	AA	AA	AA	AA	AA	AA	AA	AA	AA	AA	AA	AA	AA	AA	AA	AA	AA	AA	AA	AA	AA	AA	NC	AA	AA	AA	AA	AA	NC	AA	AA	AA	AA	AA	AA	NC	AA	AA	AA	AA	AA	AA	AA	AA
Kukri_c1771_715	219506	[T/C]	3B	+	CC	CC	CC	CC	CC	CC	CC	CC	CC	CC	CC	CC	CC	CC	CC	CC	CC	CC	CC	CC	CC	CC	CC	CC	CC	CC	CC	CC	CC	CC	CC	CC	CC	CC	CC	NC	NC	CC	CC	CC	CC	CC	CC	CC	CC
BS00021849_51	219572	[A/G]	3B	+	NC	CC	NC	AA	CC	CC	NC	NC	NC	AA	CC	NC	NC	CC	NC	NC	NC	NC	CC	AA	CC	NC	CC	NC	NC	NC	NC	NC	CC	NC	NC	NC	CC	NC	NC	AA	NC	NC	AA	CC	NC	CC	AA	NC	NC
Tdurum_contiG50596_825	219626	[A/C]	3B	+	AA	AA	AA	AA	AA	AA	AA	AA	AA	AA	AA	NC	AA	AA	NC	AA	AA	AA	AA	AA	AA	AA	AA	CC	NC	AA	AA	AA	AA	CC	NC	CC	AA	AA	NC	AA	AA	AA	AA	AA	AA	AA	AA	CC	AA
RAC875_c7727_864	219722	[A/G]	3B	+	CC	AA	AA	AA	AA	AA	AA	AA	AA	AA	AA	AA	AA	AA	CC	CC	NC	CC	AA	CC	AA	CC	AA	CC	CC	CC	AA	AA	AA	CC	CC	AA	NC	CC	CC	AA	CC	AA	NC	NC	CC	AA	AA	AA	CC
RAC875_c7727_864	219722	[A/G]	3B	+	NC	CC	CC	CC	AA	CC	CC	CC	CC	CC	CC	NC	CC	AA	NC	NC	NC	NC	CC	NC	NC	NC	NC	NC	NC	NC	CC	CC	CC	NC	NC	AA	NC	NC	NC	CC	NC	CC	CC	NC	NC	CC	CC	CC	NC
RAC875_c7727_1547	221913	[T/C]	3B	+	NC	NC	NC	NC	CC	NC	NC	NC	NC	NC	NC	CC	NC	CC	AA	NC	CC	NC	NC	NC	CC	NC	CC	NC	NC	AA	NC	NC	NC	NC	AA	NC	CC	NC	NC	NC	NC	NC	NC	CC	NC	NC	NC	NC	AA
RAC875_c7727_1547	221913	[T/C]	3B	+	NC	CC	CC	CC	AA	CC	CC	CC	CC	CC	CC	AA	CC	AA	NC	CC	AA	CC	CC	NC	AA	CC	AA	NC	NC	NC	NC	CC	CC	NC	NC	NC	AA	NC	NC	NC	NC	CC	CC	AA	CC	CC	NC	NC	NC
Ku_c10387_272	232178	[T/C]	5B	+	NC	CC	NC	NC	AA	AA	NC	CC	NC	NC	NC	AA	AA	AA	AA	AA	NC	CC	NC	AA	AA	NC	AA	CC	AA	AA	NC	AA	NC	NC	AA	NC	CC	AA	AA	NC	NC	AA	CC	CC	NC	CC	CC	AA	AA
Ku_c10387_272	232178	[T/C]	5B	+	NC	AA	CC	NC	AA	AA	CC	AA	CC	CC	CC	AA	AA	AA	AA	AA	NC	AA	CC	AA	AA	CC	AA	AA	AA	AA	CC	AA	CC	CC	AA	CC	AA	AA	AA	NC	NC	AA	AA	AA	CC	AA	AA	AA	AA
RAC875_c8590_246	243117	[A/G]	7A	+	NC	NC	NC	NC	NC	AA	NC	AA	AA	AA	NC	NC	NC	AA	NC	AA	NC	AA	AA	NC	AA	NC	NC	AA	AA	NC	AA	AA	NC	AA	AA	AA	AA	NC	NC	AA	AA	CC	AA	NC	NC	AA	AA	AA	AA
RAC875_c8590_246	243117	[A/G]	7A	+	NC	NC	NC	NC	NC	AA	NC	AA	AA	AA	NC	NC	NC	AA	NC	AA	NC	AA	AA	NC	AA	NC	NC	AA	AA	NC	AA	AA	NC	AA	AA	AA	AA	NC	NC	AA	AA	NC	AA	NC	NC	AA	AA	AA	AA
RAC875_c8590_246	243117	[A/G]	7A	+	NC	NC	NC	NC	NC	NC	NC	NC	NC	NC	NC	NC	NC	NC	NC	NC	NC	NC	NC	NC	NC	NC	NC	NC	NC	NC	NC	NC	NC	NC	NC	NC	NC	NC	NC	NC	NC	CC	NC	NC	NC	NC	NC	NC	NC
Tdurum_contiG75584_1118	253610	[A/G]	7A	+	AA	AA	AA	AA	CC	AA	CC	AA	CC	NC	CC	CC	AA	CC	CC	AA	NC	AA	CC	CC	AA	CC	CC	CC	AA	CC	CC	CC	AA	CC	AA	CC	CC	CC	CC	NC	CC	AA	AA	AA	AA	CC	AA	AA	AA
Tdurum_contiG75584_1118	253610	[A/G]	7A	+	NC	NC	AA	NC	CC	NC	CC	NC	CC	NC	CC	CC	NC	CC	CC	NC	NC	NC	CC	CC	NC	CC	CC	CC	AA	CC	CC	CC	NC	CC	NC	CC	CC	CC	CC	NC	CC	AA	NC	NC	NC	CC	NC	NC	NC
Tdurum_contiG29983_490	259187	[T/C]	2A	+	NC	NC	CC	NC	CC	NC	AA	AA	NC	AA	NC	NC	AA	NC	NC	NC	NC	NC	NC	NC	AA	AA	NC	NC	NC	NC	NC	NC	NC	NC	AA	NC	NC	NC	NC	NC	NC	NC	NC	AA	NC	NC	AA	NC	AA
Tdurum_contiG10208_283	260339	[A/G]	2A	+	CC	CC	CC	CC	CC	CC	CC	CC	CC	CC	CC	CC	CC	CC	CC	CC	CC	CC	CC	CC	CC	NC	NC	CC	CC	CC	CC	NC	CC	CC	CC	CC	CC	CC	CC	CC	CC	NC	NC	CC	CC	CC	CC	CC	CC
Tdurum_contiG10208_447	260503	[T/C]	2A	+	NC	AA	AA	AA	CC	AA	AA	AA	AA	AA	CC	CC	AA	AA	AA	AA	AA	CC	AA	AA	CC	CC	AA	AA	NC	CC	CC	AA	AA	AA	AA	AA	NC	AA	AA	AA	AA	NC	AA	CC	AA	AA	AA	AA	AA
Tdurum_contiG10208_452	275216	[A/C]	2D	+	NC	AA	AA	AA	CC	AA	AA	AA	AA	AA	CC	CC	AA	AA	AA	AA	AA	CC	AA	AA	CC	CC	AA	AA	NC	CC	CC	AA	AA	AA	AA	AA	NC	AA	AA	AA	AA	NC	AA	CC	AA	AA	AA	AA	AA
RFL_ContiG3570_937	276519	[A/G]	2D	+	AA	NC	AA	AA	NC	AA	AA	AA	AA	NC	NC	NC	AA	NC	NC	AA	NC	AA	AA	AA	AA	AA	NC	AA	AA	AA	NC	NC	NC	NC	NC	NC	NC	NC	NC	NC	NC	NC	NC	AA	AA	AA	AA	AA	AA
RAC875_rep_c73605_271	280866	[T/G]	2D	+	CC	CC	CC	CC	CC	CC	CC	CC	CC	CC	CC	CC	CC	CC	CC	CC	CC	CC	CC	CC	CC	CC	CC	CC	CC	CC	NC	NC	NC	NC	CC	CC	CC	CC	CC	CC	CC	CC	CC	CC	CC	CC	CC	CC	CC
BobWhite_c15849_189	287347	[T/C]	6A	+	NC	CC	AA	CC	AA	CC	CC	CC	CC	NC	AA	AA	AA	CC	CC	AA	NC	CC	NC	CC	AA	CC	AA	CC	NC	AA	AA	AA	CC	AA	CC	AA	NC	AA	AA	AA	AA	AA	AA	AA	NC	AA	NC	AA	AA
wsnp_CAP11_rep_c4297_2028653	287686	[A/G]	6A	+	AA	AA	AA	AA	AA	AA	AA	AA	AA	AA	CC	AA	AA	AA	AA	AA	AA	AA	CC	AA	AA	AA	AA	AA	AA	AA	AA	CC	AA	AA	AA	AA	AA	AA	AA	AA	CC	NC	AA	AA	AA	AA	AA	AA	AA
BS00024901_51	287736	[T/C]	6A	+	NC	NC	NC	NC	NC	NC	NC	AA	NC	NC	CC	NC	NC	NC	NC	NC	NC	NC	CC	NC	AA	AA	NC	NC	NC	NC	AA	CC	NC	NC	NC	NC	NC	NC	NC	NC	CC	NC	NC	NC	NC	NC	NC	NC	NC
Excalibur_c18072_214	288522	[A/G]	6A	+	NC	NC	NC	CC	NC	CC	NC	CC	CC	NC	AA	AA	AA	CC	NC	NC	AA	NC	NC	NC	NC	CC	NC	NC	AA	NC	NC	NC	CC	NC	CC	NC	AA	NC	NC	AA	AA	NC	NC	NC	NC	AA	CC	NC	AA
Excalibur_c18072_214	288522	[A/G]	6A	+	AA	NC	AA	CC	AA	CC	NC	CC	CC	NC	NC	NC	NC	CC	NC	AA	NC	NC	NC	NC	NC	CC	AA	NC	NC	AA	NC	NC	CC	NC	CC	NC	NC	AA	NC	NC	NC	AA	AA	NC	NC	NC	CC	AA	NC
D_GBUVHFX02JF485_58	290546	[T/C]	7D	+	NC	CC	AA	CC	AA	CC	CC	CC	CC	NC	CC	CC	NC	AA	CC	CC	CC	NC	AA	AA	CC	CC	CC	CC	NC	CC	CC	AA	NC	AA	NC	AA	NC	NC	CC	CC	CC	CC	CC	CC	CC	CC	CC	CC	CC
tplb0035p20_710	335435	[T/C]	5A	+	NC	NC	NC	AA	NC	AA	AA	NC	AA	AA	AA	AA	CC	NC	NC	NC	NC	NC	AA	NC	AA	NC	CC	NC	NC	NC	NC	AA	NC	AA	NC	AA	NC	CC	NC	NC	NC	AA	NC	CC	CC	NC	NC	NC	AA
wsnp_Ex_c905_1749059	335435	[A/G]	5A	+	NC	NC	NC	AA	NC	AA	AA	NC	AA	CC	AA	AA	CC	NC	NC	NC	NC	NC	AA	NC	AA	NC	CC	NC	NC	NC	NC	AA	NC	AA	NC	AA	NC	CC	NC	NC	NC	AA	NC	CC	CC	NC	NC	NC	CC
wsnp_Ex_c905_1749059	335435	[A/G]	5A	+	NC	CC	CC	AA	CC	AA	AA	CC	AA	AA	AA	AA	AA	CC	CC	CC	CC	CC	AA	CC	AA	CC	AA	CC	CC	CC	CC	AA	CC	AA	CC	AA	NC	AA	CC	NC	NC	AA	CC	AA	AA	CC	CC	NC	AA
tplb0035p20_710	335435	[T/C]	5A	+	NC	CC	CC	AA	CC	AA	AA	CC	AA	AA	AA	AA	AA	CC	CC	CC	CC	CC	AA	CC	AA	CC	AA	CC	CC	CC	CC	AA	CC	AA	CC	AA	NC	AA	CC	NC	NC	AA	CC	AA	AA	CC	CC	NC	AA
wsnp_Ex_c905_1748920	335518	[T/C]	5A	+	NC	AA	CC	CC	CC	NC	CC	AA	CC	NC	CC	CC	NC	CC	CC	CC	CC	CC	CC	CC	CC	CC	NC	CC	CC	CC	CC	CC	CC	CC	CC	CC	CC	NC	CC	CC	CC	CC	NC	AA	AA	AA	AA	NC	NC
wsnp_Ex_c905_1748920	335518	[T/C]	5A	+	NC	NC	CC	AA	CC	NC	AA	NC	AA	NC	AA	AA	NC	CC	CC	CC	CC	AA	AA	CC	AA	CC	NC	AA	CC	CC	CC	AA	CC	AA	CC	AA	AA	NC	CC	AA	AA	AA	NC	NC	NC	NC	NC	NC	NC
RAC875_c46415_638	337282	[A/G]	3B	+	NC	NC	NC	NC	NC	NC	AA	AA	AA	AA	NC	NC	NC	NC	NC	NC	CC	NC	NC	NC	NC	NC	NC	NC	NC	NC	NC	AA	NC	AA	NC	NC	NC	NC	NC	NC	NC	NC	NC	NC	NC	NC	NC	NC	NC
RAC875_c7582_680	344867	[A/C]	5D	+	NC	CC	AA	NC	CC	CC	AA	CC	AA	AA	NC	CC	CC	CC	CC	CC	NC	CC	NC	CC	CC	AA	CC	CC	CC	CC	AA	CC	AA	AA	CC	AA	CC	CC	CC	NC	NC	CC	CC	CC	AA	CC	CC	CC	CC
IAAV4792	369822	[T/C]	3B	+	NC	CC	NC	NC	NC	CC	NC	CC	NC	NC	CC	CC	NC	CC	CC	CC	CC	NC	NC	NC	CC	CC	CC	CC	NC	NC	NC	CC	NC	CC	NC	CC	CC	CC	CC	NC	CC	CC	NC	CC	CC	CC	CC	CC	CC
Excalibur_c10699_1278	378649	[T/C]	7D	+	AA	CC	AA	CC	AA	CC	CC	CC	CC	CC	CC	CC	AA	CC	CC	CC	CC	AA	CC	AA	CC	CC	CC	CC	NC	CC	CC	AA	AA	CC	AA	CC	CC	CC	CC	CC	CC	CC	NC	CC	CC	CC	CC	CC	AA
Kukri_c22599_114	397565	[T/C]	2A	+	NC	NC	CC	NC	NC	NC	NC	NC	NC	NC	NC	NC	NC	NC	AA	NC	CC	NC	AA	NC	NC	NC	AA	NC	NC	NC	AA	NC	AA	AA	NC	NC	NC	NC	NC	AA	CC	CC	NC	NC	AA	NC	NC	NC	NC
BS00045502_51	413365	[T/C]	3A	+	AA	CC	CC	NC	AA	CC	NC	NC	NC	NC	CC	NC	CC	NC	NC	NC	NC	CC	CC	NC	AA	NC	NC	CC	CC	CC	CC	NC	CC	NC	NC	AA	NC	NC	NC	NC	NC	NC	AA	AA	CC	CC	NC	CC	CC
BS00045502_51	413365	[T/C]	3A	+	CC	NC	NC	NC	CC	NC	AA	NC	NC	NC	NC	NC	NC	NC	NC	AA	NC	NC	NC	NC	CC	NC	NC	NC	NC	NC	NC	AA	NC	NC	NC	CC	NC	NC	NC	NC	NC	NC	CC	CC	NC	NC	NC	NC	NC
BS00045502_51	413365	[T/C]	3A	+	NC	CC	CC	NC	NC	CC	AA	AA	AA	AA	CC	AA	CC	NC	NC	AA	AA	CC	CC	NC	NC	AA	NC	CC	CC	CC	CC	AA	CC	NC	AA	NC	NC	NC	AA	AA	NC	AA	NC	NC	CC	CC	AA	CC	CC
RAC875_c2070_566	417149	[A/G]	1D	+	AA	NC	AA	AA	AA	AA	AA	AA	AA	AA	NC	NC	NC	AA	NC	NC	CC	AA	AA	NC	NC	AA	NC	NC	NC	AA	AA	AA	AA	NC	NC	NC	NC	NC	NC	NC	CC	NC	AA	AA	AA	AA	AA	AA	NC
RAC875_c2070_566	417149	[A/G]	1D	+	AA	CC	AA	AA	AA	AA	AA	AA	AA	AA	CC	CC	NC	AA	CC	CC	NC	AA	AA	CC	CC	AA	NC	CC	NC	AA	AA	AA	AA	CC	CC	CC	NC	CC	CC	NC	NC	NC	AA	AA	AA	AA	AA	AA	CC
RAC875_c2070_893	417476	[A/C]	1D	+	AA	CC	AA	AA	AA	AA	AA	AA	AA	AA	CC	CC	NC	AA	CC	CC	NC	AA	AA	CC	CC	AA	NC	CC	NC	AA	AA	AA	AA	CC	CC	CC	NC	CC	CC	NC	NC	NC	AA	AA	AA	AA	AA	AA	CC
RAC875_c2070_893	417476	[A/C]	1D	+	AA	CC	AA	AA	AA	AA	AA	AA	AA	AA	CC	CC	NC	AA	CC	CC	NC	AA	AA	CC	CC	AA	NC	CC	NC	AA	AA	AA	AA	CC	CC	CC	NC	CC	CC	NC	NC	NC	AA	AA	AA	AA	AA	AA	CC
wsnp_Ex_c278_538158	417585	[T/G]	1D	+	CC	CC	CC	CC	CC	CC	CC	CC	CC	CC	AA	AA	AA	CC	AA	AA	AA	CC	CC	AA	NC	CC	CC	AA	AA	CC	NC	CC	CC	AA	AA	AA	AA	AA	AA	AA	AA	AA	CC	CC	CC	CC	CC	CC	AA
BobWhite_c359_1026	417617	[T/G]	1D	+	AA	AA	AA	AA	AA	AA	AA	AA	AA	AA	AA	AA	AA	AA	AA	NC	AA	CC	AA	AA	AA	CC	AA	AA	AA	AA	AA	CC	AA	AA	AA	AA	AA	AA	AA	AA	AA	AA	NC	AA	AA	AA	AA	AA	AA
wsnp_Ex_c278_538285	417712	[T/C]	1D	+	AA	CC	AA	AA	AA	AA	AA	AA	AA	AA	CC	CC	NC	AA	CC	CC	NC	AA	AA	CC	CC	AA	NC	CC	NC	AA	AA	NC	AA	CC	CC	CC	NC	CC	CC	NC	NC	NC	AA	AA	AA	AA	AA	AA	CC
IAAV5825	422965	[A/G]	7B	+	CC	AA	AA	CC	AA	AA	AA	AA	NC	AA	AA	NC	NC	AA	NC	AA	NC	AA	NC	AA	AA	AA	AA	NC	NC	AA	NC	NC	AA	AA	AA	NC	NC	NC	NC	NC	NC	NC	NC	NC	AA	NC	NC	AA	NC
IAAV5825	422965	[A/G]	7B	+	NC	AA	AA	NC	AA	AA	AA	AA	NC	AA	AA	NC	NC	AA	NC	AA	NC	AA	NC	AA	AA	AA	AA	NC	NC	AA	NC	NC	AA	AA	AA	NC	CC	NC	NC	NC	NC	NC	NC	CC	AA	NC	NC	AA	NC
BS00085194_51	426844	[T/C]	7B	+	CC	CC	CC	CC	CC	CC	CC	CC	NC	CC	CC	AA	NC	CC	AA	CC	AA	CC	NC	AA	CC	CC	CC	CC	AA	CC	NC	AA	CC	CC	NC	NC	AA	AA	AA	CC	AA	AA	AA	AA	CC	NC	NC	CC	NC
RAC875_c2296_872	427187	[A/G]	7B	+	NC	AA	AA	NC	AA	AA	AA	AA	CC	AA	AA	CC	NC	AA	NC	AA	NC	AA	CC	AA	AA	AA	AA	CC	AA	AA	CC	CC	AA	AA	AA	CC	NC	CC	CC	NC	CC	AA	AA	CC	AA	CC	NC	AA	NC
Kukri_c542_1538	429664	[T/C]	7B	+	AA	AA	AA	AA	AA	AA	AA	AA	AA	AA	CC	NC	CC	AA	AA	AA	AA	AA	AA	NC	AA	AA	AA	AA	CC	AA	NC	CC	AA	AA	CC	AA	NC	CC	AA	AA	NC	CC	NC	AA	AA	AA	AA	AA	NC
BS00022562_51	430166	[A/G]	7B	+	CC	CC	CC	CC	CC	CC	CC	CC	CC	CC	AA	NC	NC	CC	CC	CC	CC	CC	CC	NC	CC	CC	CC	CC	AA	CC	AA	AA	CC	CC	AA	CC	NC	AA	CC	NC	NC	AA	NC	CC	CC	CC	CC	CC	NC
tplb0062k24_735	432290	[T/C]	3A	+	NC	AA	AA	AA	NC	AA	AA	AA	AA	AA	AA	AA	AA	NC	NC	AA	AA	AA	AA	NC	NC	CC	NC	CC	NC	AA	AA	AA	AA	CC	AA	NC	NC	NC	AA	NC	AA	AA	AA	NC	AA	AA	NC	CC	AA
tplb0062k24_735	432290	[T/C]	3A	+	NC	NC	CC	NC	AA	CC	CC	NC	NC	NC	NC	NC	NC	AA	NC	NC	NC	CC	NC	AA	AA	CC	AA	CC	AA	CC	NC	NC	NC	CC	NC	AA	AA	NC	NC	NC	CC	NC	CC	AA	CC	CC	AA	CC	CC
tplb0062k24_584	432441	[T/G]	3A	+	NC	AA	AA	NC	CC	AA	CC	CC	CC	CC	AA	CC	AA	CC	CC	CC	AA	AA	AA	CC	CC	AA	CC	AA	CC	AA	AA	CC	AA	CC	CC	CC	NC	CC	CC	NC	NC	NC	NC	NC	AA	AA	CC	AA	AA
Tdurum_contiG28624_573	442066	[A/G]	7A	+	CC	CC	CC	CC	CC	CC	CC	CC	CC	CC	CC	CC	CC	CC	CC	CC	CC	CC	CC	CC	CC	CC	CC	CC	CC	CC	CC	CC	CC	CC	CC	CC	CC	CC	CC	CC	CC	CC	CC	CC	CC	CC	CC	CC	CC
Excalibur_c31175_162	460324	[T/C]	4D	+	AA	AA	AA	AA	AA	NC	AA	NC	AA	AA	NC	AA	AA	NC	AA	AA	AA	AA	NC	AA	CC	AA	NC	AA	NC	NC	NC	NC	NC	NC	NC	NC	NC	NC	AA	AA	AA	NC	AA	AA	AA	AA	AA	NC	AA
RAC875_c4907_291	507375	[A/G]	3A	+	NC	NC	NC	NC	NC	NC	NC	NC	NC	NC	NC	NC	NC	NC	NC	NC	NC	NC	AA	AA	NC	NC	NC	AA	NC	AA	NC	NC	NC	NC	NC	NC	NC	AA	NC	NC	NC	NC	NC	NC	NC	CC	NC	AA	CC
RAC875_c4907_291	507375	[A/G]	3A	+	NC	NC	NC	NC	NC	NC	NC	NC	NC	NC	NC	NC	NC	NC	NC	AA	NC	NC	NC	NC	NC	NC	NC	NC	NC	NC	NC	AA	NC	NC	NC	NC	NC	NC	NC	NC	NC	NC	NC	NC	NC	CC	NC	NC	CC
RAC875_c56484_249	508026	[T/G]	3A	+	NC	CC	CC	NC	CC	CC	AA	NC	AA	AA	CC	CC	CC	AA	NC	NC	CC	AA	CC	CC	CC	AA	CC	CC	AA	CC	CC	AA	CC	AA	CC	CC	CC	CC	AA	CC	NC	NC	NC	CC	AA	CC	AA	CC	CC
RAC875_c56484_249	508026	[T/G]	3A	+	AA	CC	CC	AA	CC	CC	NC	AA	NC	NC	CC	CC	CC	NC	AA	AA	CC	NC	CC	CC	CC	NC	CC	CC	NC	CC	CC	NC	CC	NC	CC	CC	CC	CC	NC	CC	AA	AA	AA	CC	NC	CC	NC	CC	CC
RAC875_c26206_103	508139	[T/C]	3D	+	CC	CC	CC	CC	AA	AA	NC	NC	NC	NC	CC	CC	AA	AA	NC	NC	AA	AA	CC	CC	CC	AA	AA	AA	AA	AA	CC	NC	AA	NC	AA	AA	AA	NC	AA	AA	NC	NC	AA	AA	AA	AA	AA	CC	AA
RAC875_c26206_103	508139	[T/C]	3D	+	NC	AA	NC	AA	AA	NC	NC	NC	NC	NC	AA	AA	NC	NC	NC	NC	NC	NC	NC	AA	AA	NC	AA	NC	NC	NC	NC	NC	NC	NC	NC	AA	NC	NC	NC	NC	NC	NC	NC	AA	NC	AA	NC	AA	NC
BS00063418_51	513074	[T/C]	1D	+	NC	AA	NC	AA	AA	AA	CC	AA	CC	CC	AA	AA	NC	AA	AA	AA	AA	AA	AA	AA	AA	NC	AA	AA	AA	AA	AA	AA	AA	NC	NC	AA	NC	NC	NC	AA	AA	AA	AA	AA	AA	AA	AA	AA	NC
BS00063418_51	513074	[T/C]	1D	+	NC	AA	NC	AA	AA	AA	NC	AA	NC	NC	AA	AA	NC	AA	AA	AA	AA	AA	AA	AA	AA	NC	AA	AA	AA	AA	AA	AA	AA	NC	NC	AA	NC	NC	NC	AA	AA	AA	AA	AA	AA	AA	AA	AA	NC
IACX11071	528051	[T/C]	2A	+	AA	CC	NC	CC	NC	CC	CC	CC	CC	AA	CC	CC	CC	CC	CC	CC	AA	CC	CC	CC	CC	CC	CC	CC	AA	CC	AA	CC	CC	CC	AA	CC	CC	AA	AA	CC	AA	CC	CC	CC	CC	CC	CC	CC	CC
wsnp_Ex_c2772_5130007	528086	[T/C]	2A	+	AA	AA	NC	AA	NC	AA	AA	NC	AA	AA	AA	AA	AA	CC	AA	AA	NC	NC	AA	CC	AA	AA	AA	AA	AA	AA	NC	NC	NC	NC	NC	NC	AA	AA	NC	NC	AA	CC	AA	NC	NC	AA	AA	NC	NC
tplb0041b11_529	532015	[T/C]	2A	+	NC	NC	CC	NC	CC	NC	NC	NC	NC	NC	AA	AA	NC	NC	NC	AA	NC	AA	NC	NC	AA	NC	NC	NC	AA	AA	NC	NC	NC	NC	NC	NC	AA	AA	AA	NC	NC	CC	NC	AA	NC	AA	AA	AA	NC
Kukri_c36926_201	534401	[A/G]	7A	+	NC	CC	AA	CC	CC	CC	CC	CC	CC	CC	CC	CC	CC	CC	CC	CC	CC	CC	CC	CC	CC	CC	CC	CC	CC	CC	CC	CC	CC	CC	CC	CC	CC	CC	CC	CC	CC	CC	CC	CC	AA	CC	CC	CC	CC
Excalibur_c17447_635	534512	[A/C]	7A	+	NC	AA	CC	AA	AA	AA	AA	AA	AA	AA	AA	AA	AA	AA	AA	AA	AA	AA	AA	AA	AA	CC	AA	AA	AA	AA	AA	AA	CC	AA	AA	AA	AA	AA	AA	AA	AA	CC	AA	AA	CC	AA	AA	AA	AA
Tdurum_contiG11733_825	537138	[T/C]	4B	+	NC	AA	CC	AA	AA	AA	AA	CC	CC	AA	AA	NC	AA	AA	CC	AA	NC	AA	AA	AA	AA	AA	CC	AA	AA	CC	CC	AA	AA	CC	AA	AA	NC	AA	AA	NC	NC	AA	AA	AA	CC	AA	NC	NC	NC
RFL_ContiG3481_1669	548662	[T/C]	1D	+	NC	AA	CC	AA	CC	AA	AA	AA	NC	AA	AA	AA	NC	CC	NC	CC	NC	NC	CC	CC	CC	NC	CC	CC	AA	CC	CC	AA	NC	CC	NC	CC	CC	CC	NC	NC	CC	NC	AA	CC	NC	CC	AA	NC	NC
RFL_ContiG3481_1669	548662	[T/C]	1D	+	NC	CC	NC	CC	NC	CC	CC	CC	NC	CC	CC	CC	NC	NC	NC	NC	NC	NC	NC	NC	NC	NC	NC	NC	CC	NC	NC	CC	NC	NC	NC	NC	NC	NC	NC	NC	NC	NC	CC	NC	NC	NC	CC	NC	NC
BS00096054_51	548755	[A/G]	1D	+	NC	NC	AA	NC	AA	NC	NC	NC	NC	NC	NC	NC	NC	CC	CC	AA	AA	CC	NC	NC	NC	NC	AA	AA	AA	NC	NC	NC	NC	AA	NC	AA	NC	NC	NC	NC	NC	NC	NC	CC	NC	NC	NC	NC	NC
BS00096054_51	548755	[A/G]	1D	+	NC	NC	CC	NC	CC	NC	NC	NC	NC	NC	NC	NC	NC	NC	NC	CC	CC	NC	NC	NC	NC	NC	CC	CC	NC	NC	NC	NC	NC	CC	NC	CC	NC	NC	NC	NC	NC	NC	NC	NC	NC	NC	NC	NC	NC
BS00096054_51	548755	[A/G]	1D	+	NC	NC	NC	NC	NC	NC	NC	NC	NC	CC	NC	NC	NC	NC	NC	NC	NC	NC	NC	NC	NC	NC	NC	NC	NC	NC	NC	NC	NC	NC	NC	NC	NC	NC	NC	NC	NC	NC	NC	NC	NC	NC	NC	NC	NC
RAC875_c15745_124	568445	[A/G]	5D	+	NC	AA	AA	CC	AA	CC	CC	AA	CC	NC	CC	CC	NC	AA	AA	AA	AA	AA	CC	AA	CC	AA	NC	AA	AA	AA	AA	CC	AA	CC	AA	CC	NC	NC	AA	NC	NC	CC	AA	NC	CC	AA	AA	NC	NC
tplb0025b13_2792	577961	[T/C]	1D	+	AA	AA	NC	AA	NC	AA	AA	AA	AA	AA	CC	CC	AA	AA	AA	AA	NC	AA	AA	AA	AA	AA	AA	NC	NC	AA	NC	AA	AA	NC	AA	NC	NC	NC	AA	NC	AA	NC	NC	AA	AA	AA	AA	NC	AA
Excalibur_c12254_2003	578892	[A/G]	1D	+	NC	CC	AA	AA	AA	AA	AA	AA	AA	AA	CC	CC	CC	CC	CC	CC	CC	CC	CC	CC	CC	CC	CC	CC	CC	AA	CC	CC	AA	CC	CC	CC	NC	CC	CC	NC	CC	CC	CC	AA	CC	AA	AA	AA	CC
Kukri_c20775_56	578986	[A/G]	1D	+	NC	CC	AA	AA	AA	AA	AA	AA	AA	AA	CC	CC	CC	CC	CC	CC	CC	CC	CC	CC	CC	CC	CC	CC	CC	AA	CC	CC	AA	CC	CC	CC	NC	CC	CC	NC	CC	CC	CC	AA	CC	AA	AA	AA	CC
D_GBUVHFX02IUW4W_159	580823	[T/C]	1D	+	CC	NC	CC	CC	CC	CC	CC	CC	CC	CC	CC	AA	CC	CC	CC	CC	CC	CC	CC	CC	CC	CC	CC	CC	NC	CC	CC	CC	CC	CC	CC	CC	CC	CC	CC	CC	CC	CC	NC	CC	CC	CC	CC	CC	CC
RFL_ContiG6075_618	605123	[T/C]	7B	+	NC	AA	AA	AA	AA	AA	AA	AA	AA	AA	CC	CC	CC	AA	CC	AA	NC	AA	AA	NC	AA	AA	AA	AA	CC	AA	CC	CC	AA	NC	CC	NC	NC	CC	NC	NC	NC	CC	NC	NC	AA	AA	NC	NC	NC
Excalibur_c62792_172	605315	[T/C]	6D	+	CC	CC	CC	CC	CC	CC	CC	CC	CC	CC	CC	CC	CC	CC	CC	CC	CC	CC	CC	CC	CC	CC	CC	CC	CC	CC	CC	CC	CC	CC	CC	CC	AA	CC	CC	CC	CC	CC	CC	CC	CC	CC	CC	CC	CC
RFL_ContiG6075_1128	605925	[A/G]	7B	+	AA	NC	AA	AA	AA	AA	AA	AA	AA	AA	CC	CC	CC	AA	CC	AA	NC	AA	AA	AA	AA	AA	AA	AA	CC	AA	CC	CC	AA	NC	CC	AA	NC	CC	AA	AA	NC	CC	NC	AA	AA	AA	AA	AA	NC
Tdurum_contiG57324_104	606306	[A/G]	7B	+	NC	NC	AA	AA	AA	AA	AA	AA	AA	NC	CC	NC	NC	AA	CC	AA	CC	AA	AA	NC	AA	NC	AA	AA	NC	AA	NC	CC	AA	NC	NC	AA	CC	NC	AA	AA	AA	CC	CC	AA	AA	AA	NC	AA	NC
BobWhite_c39821_195	612450	[A/G]	6A	+	CC	CC	NC	CC	NC	CC	CC	CC	CC	CC	CC	NC	CC	CC	NC	CC	CC	NC	NC	NC	NC	CC	CC	CC	CC	CC	NC	NC	NC	CC	NC	NC	NC	CC	CC	CC	CC	NC	CC	CC	NC	NC	CC	NC	CC
BobWhite_c39821_195	612450	[A/G]	6A	+	AA	CC	NC	CC	NC	CC	CC	CC	AA	AA	AA	CC	AA	AA	NC	AA	AA	NC	CC	NC	CC	CC	AA	AA	CC	CC	CC	CC	NC	AA	NC	NC	NC	CC	CC	AA	AA	NC	AA	AA	NC	CC	CC	NC	CC
BS00003772_51	618338	[T/C]	6A	+	NC	CC	AA	CC	AA	CC	CC	CC	CC	NC	AA	AA	NC	AA	CC	AA	AA	CC	CC	CC	NC	CC	AA	CC	AA	CC	AA	CC	AA	CC	CC	CC	NC	CC	CC	AA	CC	AA	CC	NC	AA	AA	CC	CC	CC
BS00003772_51	618338	[T/C]	6A	+	NC	CC	AA	CC	AA	CC	CC	CC	CC	NC	AA	AA	NC	AA	CC	AA	AA	CC	CC	CC	AA	CC	AA	CC	AA	CC	NC	CC	NC	CC	CC	CC	NC	CC	CC	AA	CC	AA	CC	AA	AA	AA	CC	CC	CC
BS00056493_51	622300	[A/C]	4B	+	AA	AA	CC	AA	AA	AA	AA	AA	CC	AA	AA	CC	AA	AA	CC	AA	AA	AA	CC	AA	AA	AA	CC	AA	AA	AA	AA	AA	AA	CC	AA	AA	NC	AA	AA	AA	AA	AA	AA	AA	AA	AA	AA	AA	CC
BS00056495_51	622405	[T/C]	4B	+	NC	AA	CC	AA	AA	AA	AA	AA	CC	AA	AA	NC	AA	AA	CC	AA	AA	AA	CC	AA	AA	AA	CC	AA	AA	AA	AA	AA	AA	CC	AA	AA	NC	AA	AA	AA	NC	AA	AA	AA	AA	AA	AA	AA	NC
Tdurum_contiG44853_1083	631332	[T/C]	6A	+	CC	CC	AA	CC	AA	CC	CC	AA	CC	CC	AA	AA	NC	CC	AA	AA	AA	CC	AA	NC	AA	AA	AA	AA	NC	CC	AA	AA	AA	AA	CC	AA	AA	CC	CC	AA	NC	AA	NC	AA	NC	AA	AA	AA	CC
Kukri_c42406_185	634090	[A/G]	6B	+	CC	CC	CC	CC	CC	CC	CC	AA	NC	CC	NC	CC	CC	NC	CC	CC	NC	NC	CC	AA	NC	CC	CC	CC	CC	CC	NC	AA	NC	CC	NC	CC	CC	CC	CC	CC	CC	NC	NC	CC	NC	NC	AA	AA	CC
Kukri_c42406_185	634090	[A/G]	6B	+	CC	CC	CC	CC	CC	CC	CC	AA	NC	CC	NC	CC	CC	NC	CC	CC	NC	NC	CC	AA	NC	CC	CC	CC	CC	CC	NC	AA	NC	CC	NC	CC	CC	CC	CC	CC	CC	NC	NC	CC	NC	NC	AA	AA	CC
Kukri_c42406_185	634090	[A/G]	6B	+	NC	NC	NC	NC	NC	NC	NC	NC	CC	NC	CC	NC	NC	CC	NC	NC	NC	NC	NC	NC	CC	NC	NC	NC	NC	NC	CC	NC	CC	NC	NC	NC	NC	NC	NC	NC	NC	NC	NC	NC	NC	CC	NC	NC	NC
Kukri_c42406_185	634090	[A/G]	6B	+	NC	NC	NC	NC	NC	NC	NC	AA	CC	NC	CC	NC	NC	CC	NC	NC	NC	NC	NC	AA	CC	NC	NC	NC	NC	NC	CC	AA	CC	NC	NC	NC	NC	NC	NC	NC	NC	NC	NC	NC	NC	CC	AA	AA	NC
BobWhite_c6527_222	636743	[T/C]	6A	+	AA	AA	AA	AA	AA	AA	AA	CC	AA	AA	AA	NC	NC	AA	CC	AA	NC	AA	CC	NC	AA	CC	AA	CC	AA	CC	AA	AA	AA	AA	AA	AA	NC	CC	CC	AA	NC	AA	NC	AA	AA	AA	NC	CC	AA
BS00082812_51	639333	[A/C]	6A	+	NC	AA	CC	AA	CC	AA	AA	AA	AA	NC	AA	AA	AA	AA	AA	AA	AA	AA	AA	AA	AA	AA	AA	AA	AA	AA	CC	AA	AA	AA	AA	AA	AA	AA	AA	NC	AA	NC	AA	NC	CC	AA	AA	AA	AA
Kukri_c8500_968	639559	[T/C]	6A	+	AA	CC	AA	CC	AA	CC	CC	AA	AA	AA	CC	AA	AA	CC	AA	AA	AA	AA	AA	CC	AA	CC	AA	CC	AA	CC	AA	AA	AA	AA	AA	AA	AA	AA	AA	AA	CC	AA	AA	AA	AA	AA	AA	AA	AA
Kukri_c8500_728	640880	[T/C]	6A	+	NC	NC	NC	NC	NC	NC	NC	NC	CC	NC	NC	NC	NC	NC	CC	NC	NC	NC	NC	NC	NC	NC	NC	NC	NC	CC	NC	NC	NC	NC	NC	NC	NC	CC	NC	AA	AA	NC	NC	NC	NC	NC	NC	NC	NC
Kukri_c8500_728	640880	[T/C]	6A	+	NC	NC	NC	CC	NC	NC	NC	NC	NC	CC	NC	NC	NC	AA	CC	NC	AA	NC	AA	NC	NC	NC	NC	AA	NC	CC	NC	NC	NC	NC	NC	NC	NC	CC	NC	CC	CC	NC	NC	NC	NC	AA	NC	AA	AA
Kukri_c8500_521	641629	[A/G]	6A	+	AA	AA	AA	AA	AA	AA	AA	AA	AA	AA	AA	AA	AA	AA	AA	AA	AA	AA	NC	AA	NC	AA	AA	NC	AA	AA	AA	NC	AA	AA	AA	AA	AA	AA	AA	AA	AA	AA	AA	AA	AA	AA	AA	AA	AA
BobWhite_c7114_237	644175	[A/C]	5A	+	NC	CC	CC	AA	CC	AA	AA	CC	AA	NC	AA	AA	NC	CC	CC	CC	CC	CC	AA	CC	AA	CC	NC	AA	CC	CC	CC	AA	CC	AA	CC	AA	NC	NC	CC	NC	NC	AA	CC	NC	AA	CC	NC	NC	NC
BS00109912_51	653899	[T/C]	7A	+	NC	AA	CC	AA	AA	AA	AA	AA	AA	NC	AA	AA	AA	AA	AA	AA	AA	AA	AA	AA	AA	AA	AA	AA	AA	AA	AA	AA	CC	AA	AA	AA	AA	AA	AA	AA	AA	NC	AA	AA	CC	AA	AA	AA	AA
BS00109911_51	653957	[A/G]	7A	+	AA	CC	AA	NC	AA	CC	AA	CC	AA	AA	AA	AA	AA	CC	AA	CC	AA	AA	CC	AA	CC	AA	CC	AA	AA	AA	AA	AA	AA	CC	AA	CC	AA	AA	AA	NC	NC	NC	NC	CC	AA	CC	CC	CC	NC
Tdurum_contiG42421_1167	665175	[T/C]	5A	+	NC	CC	NC	AA	NC	AA	NC	AA	NC	NC	NC	NC	NC	NC	NC	NC	NC	AA	NC	AA	AA	NC	NC	CC	CC	NC	CC	AA	CC	NC	AA	NC	NC	NC	NC	CC	NC	NC	CC	AA	AA	CC	NC	NC	NC
Tdurum_contiG42421_552	665790	[T/C]	5A	+	NC	CC	NC	NC	NC	NC	NC	NC	NC	NC	NC	NC	NC	NC	NC	NC	NC	NC	NC	NC	NC	NC	NC	CC	NC	NC	AA	NC	AA	NC	NC	NC	NC	NC	NC	NC	NC	NC	CC	NC	NC	CC	NC	NC	NC
Excalibur_c7903_1013	675258	[T/C]	2D	+	AA	AA	CC	NC	NC	AA	AA	AA	AA	AA	CC	CC	AA	AA	AA	CC	NC	CC	AA	AA	CC	CC	AA	AA	CC	CC	NC	AA	AA	AA	CC	AA	CC	CC	CC	AA	CC	AA	NC	CC	AA	CC	CC	CC	AA
Kukri_c52263_281	676126	[T/C]	2D	+	CC	CC	NC	NC	AA	CC	CC	CC	CC	CC	AA	AA	NC	CC	CC	AA	CC	AA	CC	CC	AA	AA	CC	CC	AA	AA	AA	CC	CC	CC	AA	CC	AA	AA	AA	NC	NC	CC	NC	AA	CC	AA	AA	AA	CC
IAAV8205	678709	[T/C]	2D	+	CC	CC	CC	NC	AA	CC	CC	CC	CC	CC	AA	AA	CC	CC	CC	AA	CC	AA	CC	CC	AA	AA	CC	CC	AA	AA	AA	CC	CC	CC	AA	CC	AA	AA	AA	CC	NC	NC	CC	AA	CC	AA	AA	AA	CC
BobWhite_c344_317	688820	[T/G]	6A	+	NC	NC	CC	NC	CC	NC	NC	NC	NC	NC	NC	NC	NC	NC	NC	CC	CC	NC	CC	NC	NC	NC	CC	NC	CC	AA	NC	NC	CC	NC	NC	NC	CC	AA	AA	CC	CC	NC	CC	NC	CC	NC	NC	CC	CC
BobWhite_c15236_450	689038	[A/G]	6A	+	AA	AA	AA	AA	AA	AA	AA	AA	AA	AA	AA	AA	AA	AA	NC	AA	AA	AA	AA	NC	CC	AA	AA	AA	AA	AA	CC	AA	CC	AA	AA	AA	AA	AA	CC	AA	AA	AA	AA	CC	AA	CC	AA	AA	NC
Tdurum_contiG45353_547	691385	[T/C]	6A	+	AA	AA	AA	AA	AA	AA	AA	AA	AA	AA	AA	AA	AA	AA	AA	AA	AA	AA	AA	AA	CC	AA	AA	AA	AA	AA	AA	AA	AA	AA	AA	AA	AA	AA	AA	AA	AA	AA	AA	AA	AA	AA	AA	AA	AA
BobWhite_c41542_354	693222	[A/G]	5A	+	CC	CC	CC	NC	CC	CC	CC	CC	CC	CC	AA	AA	CC	CC	CC	CC	CC	CC	CC	CC	AA	CC	NC	CC	CC	CC	CC	CC	CC	AA	CC	AA	NC	AA	CC	NC	NC	AA	CC	AA	CC	CC	CC	CC	AA
Ku_c5002_1541	699694	[A/C]	6B	+	AA	AA	AA	AA	AA	AA	AA	CC	CC	AA	CC	NC	NC	NC	CC	AA	NC	CC	CC	NC	NC	CC	AA	NC	NC	AA	AA	CC	AA	AA	CC	AA	CC	CC	CC	NC	NC	CC	NC	CC	CC	NC	CC	AA	NC
BS00066515_51	715789	[T/C]	2A	+	CC	NC	NC	CC	NC	CC	CC	CC	CC	CC	NC	NC	CC	CC	CC	CC	NC	CC	CC	CC	NC	NC	CC	CC	CC	CC	NC	CC	NC	CC	CC	CC	CC	CC	CC	CC	NC	NC	CC	NC	CC	CC	CC	CC	CC
wsnp_Ex_c6075_10637792	731441	[A/G]	Un	+	AA	AA	AA	AA	AA	AA	AA	AA	AA	AA	AA	AA	AA	AA	AA	AA	AA	AA	CC	AA	AA	AA	AA	AA	AA	NC	CC	NC	AA	AA	AA	AA	AA	AA	AA	AA	AA	AA	AA	AA	CC	AA	AA	AA	AA
BobWhite_c38079_260	734059	[T/G]	6A	+	NC	NC	NC	NC	AA	NC	NC	NC	NC	NC	NC	AA	NC	NC	NC	AA	AA	NC	NC	NC	NC	NC	AA	NC	NC	AA	AA	NC	AA	AA	NC	AA	AA	NC	NC	NC	NC	NC	NC	NC	AA	AA	NC	AA	NC
BobWhite_c38079_260	734059	[T/G]	6A	+	NC	NC	NC	NC	AA	NC	NC	CC	NC	NC	CC	AA	CC	NC	CC	AA	AA	NC	CC	NC	CC	NC	AA	CC	NC	AA	AA	CC	AA	AA	NC	AA	AA	CC	CC	NC	NC	CC	NC	CC	AA	AA	NC	AA	NC
BobWhite_rep_c65775_338	735118	[T/C]	6A	+	NC	NC	NC	NC	NC	NC	NC	CC	NC	NC	AA	NC	NC	NC	NC	NC	NC	NC	NC	NC	NC	NC	AA	NC	NC	NC	CC	NC	CC	NC	NC	AA	NC	AA	NC	NC	NC	NC	NC	NC	NC	NC	NC	AA	NC
BobWhite_rep_c65775_338	735118	[T/C]	6A	+	NC	AA	NC	AA	NC	AA	AA	NC	AA	AA	CC	NC	NC	AA	NC	NC	NC	AA	NC	NC	NC	NC	CC	NC	NC	NC	NC	NC	NC	NC	AA	CC	NC	CC	NC	NC	NC	NC	NC	NC	NC	NC	NC	CC	NC
tplb0043j11_1190	745527	[T/C]	4A	+	NC	CC	CC	CC	CC	CC	CC	CC	CC	CC	CC	CC	NC	CC	CC	CC	CC	CC	CC	CC	CC	CC	CC	CC	CC	CC	CC	CC	CC	CC	CC	CC	CC	CC	CC	CC	CC	CC	CC	CC	CC	CC	AA	AA	CC
RAC875_c5568_263	759765	[T/C]	6D	+	AA	AA	AA	AA	AA	AA	NC	NC	AA	AA	AA	NC	AA	NC	AA	AA	AA	NC	AA	NC	NC	AA	NC	AA	AA	AA	AA	AA	AA	NC	AA	NC	AA	AA	NC	AA	AA	CC	AA	AA	AA	AA	AA	NC	NC
Ex_c13577_1303	761252	[T/C]	7A	+	NC	NC	AA	NC	CC	NC	CC	NC	CC	NC	CC	CC	NC	CC	CC	NC	CC	NC	CC	CC	NC	CC	CC	CC	CC	CC	CC	CC	CC	CC	NC	CC	CC	CC	CC	NC	CC	CC	CC	NC	AA	CC	NC	NC	NC
Ex_c13577_632	761923	[T/G]	7A	+	NC	CC	AA	CC	CC	CC	CC	CC	CC	NC	CC	CC	CC	CC	CC	CC	CC	CC	CC	CC	CC	CC	CC	CC	CC	CC	CC	CC	NC	CC	CC	CC	CC	CC	CC	CC	CC	NC	CC	CC	AA	CC	CC	CC	CC
IAAV6250	762129	[T/C]	7A	+	NC	AA	CC	AA	AA	AA	AA	AA	AA	NC	AA	AA	AA	AA	AA	AA	AA	AA	AA	AA	AA	CC	AA	AA	AA	AA	AA	AA	NC	AA	AA	AA	AA	AA	AA	AA	AA	NC	AA	AA	CC	AA	AA	AA	AA
BS00108577_51	773109	[T/C]	3D	+	NC	CC	CC	NC	AA	CC	AA	AA	AA	AA	CC	CC	CC	AA	NC	AA	CC	CC	CC	AA	AA	CC	AA	CC	CC	CC	CC	AA	CC	AA	CC	AA	NC	NC	CC	NC	NC	NC	NC	AA	CC	CC	AA	CC	CC
BS00108582_51	773217	[A/C]	3D	+	AA	CC	CC	NC	AA	CC	AA	AA	AA	AA	CC	CC	CC	AA	AA	AA	NC	CC	CC	AA	AA	CC	AA	CC	CC	CC	NC	AA	NC	AA	CC	AA	AA	AA	CC	AA	AA	NC	NC	AA	CC	CC	AA	CC	CC
Excalibur_c20559_98	774359	[T/G]	3D	+	NC	NC	AA	AA	CC	AA	CC	CC	CC	CC	AA	AA	AA	CC	NC	CC	AA	AA	AA	CC	CC	AA	CC	AA	AA	AA	NC	CC	AA	CC	NC	CC	NC	NC	AA	NC	NC	NC	AA	NC	AA	AA	CC	AA	AA
IAAV1708	774373	[C/G]	3D	+	CC	NC	AA	NC	AA	AA	NC	NC	NC	NC	NC	AA	AA	NC	NC	NC	AA	NC	NC	NC	AA	NC	NC	NC	NC	AA	NC	NC	NC	CC	NC	AA	NC	NC	NC	CC	CC	CC	NC	NC	CC	NC	NC	NC	NC
IAAV1708	774373	[C/G]	3D	+	AA	AA	AA	NC	AA	AA	CC	CC	CC	CC	NC	AA	AA	NC	CC	CC	AA	NC	NC	AA	AA	NC	AA	NC	NC	AA	AA	CC	AA	AA	NC	AA	NC	AA	NC	AA	AA	AA	NC	NC	AA	AA	CC	NC	AA
Excalibur_c9485_351	774603	[T/C]	3D	+	NC	AA	AA	NC	CC	AA	CC	CC	CC	CC	AA	AA	AA	CC	NC	CC	AA	AA	AA	CC	CC	AA	CC	AA	AA	AA	NC	CC	AA	NC	AA	CC	NC	CC	AA	NC	CC	CC	NC	CC	AA	AA	CC	AA	AA
Excalibur_c20559_887	775701	[A/G]	3D	+	NC	CC	CC	CC	CC	CC	NC	NC	NC	NC	CC	CC	CC	AA	CC	NC	CC	AA	CC	CC	CC	AA	CC	CC	AA	CC	CC	NC	CC	NC	CC	CC	CC	CC	AA	CC	CC	CC	CC	CC	AA	CC	CC	CC	CC
BS00085464_51	775881	[T/G]	3D	+	NC	NC	NC	NC	NC	NC	NC	NC	NC	NC	NC	NC	NC	NC	NC	NC	NC	NC	NC	NC	NC	NC	NC	NC	NC	NC	NC	NC	NC	NC	NC	NC	NC	NC	NC	NC	NC	NC	NC	NC	NC	NC	NC	NC	NC
RAC875_c34624_305	776213	[T/G]	3D	+	NC	NC	CC	NC	NC	CC	AA	AA	AA	NC	CC	CC	CC	NC	NC	AA	CC	NC	CC	NC	NC	NC	CC	CC	NC	CC	CC	AA	CC	AA	CC	NC	NC	NC	NC	NC	NC	NC	NC	NC	NC	CC	NC	NC	NC
RAC875_c34624_305	776213	[T/G]	3D	+	NC	NC	CC	AA	NC	CC	AA	AA	AA	NC	CC	CC	CC	AA	NC	AA	CC	NC	CC	NC	NC	NC	CC	CC	NC	CC	CC	AA	CC	AA	CC	NC	NC	NC	NC	NC	AA	NC	AA	NC	NC	CC	NC	NC	NC
RFL_ContiG2815_1908	796166	[T/C]	6A	+	AA	NC	NC	NC	NC	NC	NC	NC	NC	NC	NC	NC	NC	NC	NC	NC	NC	NC	NC	NC	NC	NC	NC	AA	NC	NC	NC	NC	NC	NC	NC	NC	NC	NC	NC	NC	NC	NC	AA	NC	NC	NC	NC	NC	NC
RFL_ContiG2815_1908	796166	[T/C]	6A	+	CC	NC	NC	NC	NC	NC	NC	AA	AA	NC	AA	NC	NC	NC	NC	AA	NC	NC	NC	AA	NC	NC	AA	CC	NC	NC	NC	NC	NC	NC	AA	NC	NC	NC	AA	NC	NC	NC	CC	NC	NC	NC	NC	NC	AA
RFL_ContiG2815_1908	796166	[T/C]	6A	+	AA	CC	CC	CC	CC	CC	CC	AA	AA	CC	AA	AA	AA	AA	AA	AA	NC	AA	CC	AA	NC	CC	AA	AA	NC	AA	AA	NC	NC	NC	AA	NC	AA	NC	AA	AA	CC	AA	AA	NC	CC	NC	AA	CC	AA
RFL_ContiG2815_1881	796193	[T/C]	6A	+	NC	CC	CC	CC	CC	CC	CC	CC	CC	CC	AA	AA	AA	CC	CC	AA	NC	CC	CC	CC	AA	CC	AA	CC	NC	AA	CC	AA	AA	AA	CC	AA	NC	AA	AA	AA	CC	NC	NC	AA	CC	AA	NC	CC	AA
RFL_ContiG2815_1764	796310	[A/G]	6A	+	CC	AA	AA	AA	AA	AA	AA	NC	AA	AA	NC	NC	NC	NC	NC	NC	NC	AA	NC	AA	NC	NC	NC	NC	CC	NC	CC	NC	NC	NC	AA	NC	CC	NC	NC	NC	NC	CC	CC	NC	AA	NC	NC	AA	NC
RFL_ContiG2815_1764	796310	[A/G]	6A	+	NC	AA	AA	AA	AA	AA	AA	CC	AA	AA	CC	CC	CC	NC	CC	CC	CC	AA	NC	AA	CC	CC	CC	CC	NC	CC	NC	CC	CC	CC	AA	CC	NC	CC	CC	CC	NC	NC	NC	CC	AA	CC	CC	AA	CC
RFL_ContiG2815_1305	797797	[T/C]	6A	+	NC	NC	CC	NC	NC	NC	NC	NC	NC	NC	CC	NC	CC	NC	NC	NC	NC	NC	CC	NC	AA	NC	CC	NC	AA	CC	NC	NC	NC	CC	NC	CC	NC	AA	NC	NC	NC	NC	CC	CC	NC	NC	NC	CC	CC
RFL_ContiG2815_1305	797797	[T/C]	6A	+	NC	NC	AA	NC	NC	NC	NC	NC	NC	NC	AA	NC	AA	NC	NC	NC	NC	NC	AA	NC	NC	NC	AA	NC	NC	AA	NC	NC	CC	AA	NC	AA	NC	NC	NC	NC	NC	NC	AA	AA	NC	NC	NC	AA	AA
RFL_ContiG2815_1305	797797	[T/C]	6A	+	CC	AA	CC	AA	CC	AA	AA	AA	AA	NC	CC	CC	CC	AA	AA	CC	CC	AA	CC	AA	CC	AA	CC	AA	CC	CC	CC	CC	NC	CC	AA	CC	CC	CC	CC	CC	CC	CC	CC	CC	CC	CC	NC	CC	CC
RAC875_c3486_602	799185	[T/G]	6A	+	CC	CC	CC	CC	CC	CC	CC	CC	CC	CC	CC	CC	CC	CC	CC	CC	CC	CC	CC	CC	CC	CC	CC	CC	CC	CC	CC	CC	NC	CC	CC	CC	CC	CC	CC	CC	CC	CC	CC	CC	CC	CC	CC	CC	CC
RFL_ContiG2815_1110	799242	[A/G]	6A	+	NC	NC	CC	NC	NC	NC	NC	NC	NC	NC	NC	NC	CC	NC	NC	NC	NC	NC	NC	NC	NC	NC	NC	NC	NC	NC	NC	NC	NC	NC	NC	NC	NC	NC	NC	NC	NC	NC	NC	NC	NC	NC	NC	NC	CC
RFL_ContiG2815_1110	799242	[A/G]	6A	+	AA	CC	AA	CC	AA	CC	CC	CC	CC	CC	AA	AA	AA	CC	CC	AA	AA	CC	AA	CC	AA	CC	AA	CC	NC	AA	AA	AA	AA	AA	CC	AA	AA	NC	AA	AA	AA	AA	AA	AA	AA	NC	CC	AA	AA
RFL_ContiG2815_660	800694	[A/G]	6A	+	AA	AA	AA	AA	AA	AA	AA	AA	AA	AA	AA	NC	AA	AA	AA	AA	AA	NC	AA	AA	AA	AA	AA	AA	AA	AA	NC	AA	AA	NC	AA	AA	NC	AA	AA	NC	AA	AA	AA	AA	NC	NC	AA	NC	NC
RFL_ContiG2815_660	800694	[A/G]	6A	+	AA	AA	AA	AA	AA	AA	AA	AA	AA	AA	AA	CC	AA	AA	AA	AA	AA	NC	AA	AA	AA	AA	AA	AA	AA	AA	NC	AA	AA	CC	AA	AA	CC	AA	AA	CC	AA	AA	AA	AA	CC	CC	AA	CC	CC
Excalibur_c18072_76	805504	[T/C]	6D	+	NC	AA	AA	AA	AA	NC	AA	NC	CC	NC	AA	NC	CC	AA	CC	AA	CC	CC	AA	CC	AA	AA	CC	AA	CC	AA	AA	AA	CC	AA	CC	AA	AA	NC	AA	CC	CC	CC	AA	AA	CC	AA	AA	CC	AA
Excalibur_c18072_109	805537	[T/C]	6D	+	AA	AA	NC	AA	NC	NC	NC	CC	NC	AA	NC	NC	NC	NC	NC	AA	AA	NC	AA	AA	NC	NC	AA	NC	CC	AA	NC	AA	NC	NC	NC	NC	AA	NC	NC	NC	NC	AA	NC	CC	NC	CC	CC	NC	NC
Excalibur_c18072_109	805537	[T/C]	6D	+	AA	AA	NC	AA	AA	CC	AA	CC	CC	AA	AA	CC	CC	CC	CC	AA	AA	NC	AA	AA	AA	CC	AA	AA	CC	AA	NC	AA	CC	CC	NC	CC	AA	CC	CC	CC	CC	AA	CC	CC	NC	CC	CC	AA	CC
GENE-4256_67	806613	[T/C]	6D	+	NC	NC	NC	NC	NC	AA	NC	AA	AA	NC	NC	NC	NC	AA	NC	NC	NC	AA	NC	NC	NC	AA	NC	NC	NC	NC	NC	NC	AA	NC	AA	NC	NC	NC	NC	NC	NC	NC	NC	NC	NC	NC	AA	NC	NC
CAP11_c267_210	807752	[T/C]	6D	+	CC	NC	CC	NC	CC	NC	NC	NC	NC	NC	CC	CC	CC	NC	NC	CC	CC	NC	CC	NC	CC	NC	CC	NC	NC	CC	CC	CC	NC	AA	NC	CC	NC	NC	CC	CC	NC	NC	CC	NC	CC	CC	NC	CC	AA
CAP11_c267_210	807752	[T/C]	6D	+	CC	NC	CC	NC	CC	NC	NC	NC	NC	NC	CC	CC	CC	NC	NC	CC	CC	NC	CC	NC	CC	NC	CC	NC	NC	CC	CC	CC	NC	AA	NC	CC	NC	NC	CC	CC	NC	NC	CC	NC	CC	CC	NC	CC	AA
CAP11_c267_210	807752	[T/C]	6D	+	CC	NC	CC	NC	CC	NC	AA	AA	AA	AA	CC	CC	CC	AA	AA	CC	CC	AA	CC	AA	CC	AA	CC	AA	NC	CC	CC	CC	AA	NC	AA	CC	NC	NC	CC	CC	NC	NC	CC	NC	CC	CC	AA	CC	NC
BobWhite_c23997_952	814883	[A/C]	6A	+	NC	AA	AA	NC	NC	NC	AA	CC	AA	NC	AA	AA	NC	NC	CC	AA	NC	CC	AA	CC	NC	NC	NC	NC	CC	NC	AA	CC	NC	AA	NC	NC	NC	CC	NC	NC	AA	AA	NC	NC	NC	NC	NC	NC	NC
Tdurum_contiG21223_237	862417	[A/G]	5B	+	CC	CC	CC	CC	CC	CC	CC	CC	CC	CC	CC	CC	CC	CC	CC	CC	CC	CC	CC	CC	CC	CC	CC	CC	CC	CC	CC	CC	CC	CC	CC	CC	CC	CC	CC	CC	CC	CC	CC	CC	CC	CC	CC	CC	CC
Excalibur_c35316_154	906987	[T/C]	1D	+	AA	AA	CC	AA	CC	AA	AA	AA	AA	AA	CC	AA	AA	CC	AA	AA	NC	AA	CC	AA	AA	AA	AA	CC	AA	CC	CC	AA	AA	CC	AA	CC	AA	CC	CC	AA	CC	CC	NC	CC	AA	AA	AA	NC	AA
D_contiG10739_363	907271	[T/C]	1D	+	AA	CC	AA	AA	AA	AA	AA	AA	AA	AA	CC	AA	AA	AA	AA	AA	AA	AA	AA	AA	AA	AA	AA	AA	AA	AA	AA	AA	AA	AA	AA	AA	AA	AA	AA	AA	AA	AA	AA	AA	AA	AA	AA	AA	AA
TA005244-1478	925963	[A/G]	3D	+	AA	CC	CC	CC	AA	CC	CC	CC	CC	CC	CC	CC	CC	AA	CC	CC	CC	CC	CC	AA	AA	CC	AA	CC	CC	CC	NC	NC	NC	NC	NC	AA	AA	AA	CC	CC	CC	CC	CC	AA	CC	CC	CC	CC	CC
Excalibur_c20277_570	926924	[T/C]	3D	+	NC	NC	CC	NC	NC	NC	AA	AA	AA	AA	NC	CC	AA	NC	CC	AA	AA	AA	CC	AA	NC	NC	NC	CC	AA	NC	NC	NC	NC	CC	AA	NC	NC	AA	AA	AA	AA	CC	NC	NC	AA	NC	AA	NC	NC
Tdurum_contiG12008_725	927167	[T/C]	3D	+	NC	NC	NC	NC	CC	CC	NC	NC	NC	CC	CC	NC	CC	AA	NC	CC	CC	NC	CC	NC	AA	CC	AA	CC	NC	CC	NC	AA	NC	AA	CC	NC	CC	NC	NC	NC	CC	NC	NC	CC	NC	CC	NC	NC	NC
Tdurum_contiG12008_725	927167	[T/C]	3D	+	NC	NC	NC	NC	NC	NC	NC	NC	NC	NC	CC	NC	NC	AA	NC	NC	NC	NC	CC	NC	AA	NC	AA	NC	NC	CC	NC	AA	NC	AA	NC	NC	NC	NC	NC	NC	NC	NC	NC	NC	NC	CC	NC	NC	NC
Tdurum_contiG12008_1001	928089	[T/C]	3D	+	AA	CC	CC	AA	AA	AA	AA	AA	CC	AA	CC	CC	NC	CC	CC	AA	CC	AA	CC	NC	CC	CC	AA	CC	AA	NC	CC	CC	CC	CC	CC	CC	AA	CC	CC	NC	AA	CC	AA	CC	AA	AA	AA	CC	CC
BS00081603_51	942455	[T/C]	6A	+	NC	CC	AA	CC	AA	CC	CC	AA	CC	CC	CC	CC	CC	NC	AA	CC	NC	CC	AA	CC	CC	AA	CC	AA	CC	AA	NC	AA	NC	NC	CC	AA	NC	AA	AA	NC	NC	NC	AA	AA	NC	AA	NC	NC	AA
Kukri_rep_c116677_306	942768	[T/C]	6A	+	CC	NC	CC	NC	CC	NC	NC	CC	NC	NC	CC	NC	CC	NC	CC	CC	CC	NC	CC	NC	NC	CC	CC	NC	CC	CC	NC	CC	NC	CC	NC	CC	CC	CC	CC	CC	NC	CC	CC	CC	CC	NC	CC	CC	CC
Kukri_rep_c116677_306	942768	[T/C]	6A	+	AA	CC	AA	CC	AA	CC	CC	AA	CC	CC	AA	NC	AA	NC	AA	AA	AA	CC	AA	CC	AA	AA	AA	AA	AA	AA	AA	AA	NC	AA	CC	AA	AA	AA	AA	AA	NC	AA	AA	AA	AA	NC	AA	AA	AA
BS00010580_51	943092	[T/C]	6A	+	CC	CC	CC	CC	CC	CC	CC	CC	CC	CC	CC	CC	CC	AA	CC	CC	CC	CC	CC	CC	AA	CC	CC	AA	CC	CC	AA	CC	AA	CC	CC	CC	CC	CC	CC	CC	CC	CC	CC	CC	CC	AA	CC	CC	CC
BS00010580_51	943092	[T/C]	6A	+	AA	CC	CC	CC	CC	CC	CC	CC	CC	CC	CC	AA	AA	NC	CC	CC	AA	AA	CC	AA	NC	CC	AA	NC	AA	AA	NC	AA	NC	AA	AA	AA	AA	AA	CC	AA	CC	AA	AA	AA	AA	NC	AA	AA	CC
Kukri_c11737_1241	943844	[T/C]	6A	+	NC	AA	CC	AA	CC	AA	AA	CC	AA	AA	CC	CC	CC	NC	CC	CC	CC	AA	CC	AA	CC	CC	CC	CC	NC	CC	CC	CC	CC	CC	AA	CC	CC	CC	CC	CC	NC	CC	CC	CC	CC	CC	CC	CC	CC
RAC875_c43871_154	984052	[A/G]	3B	+	NC	AA	AA	NC	AA	AA	NC	NC	NC	NC	AA	AA	AA	AA	NC	CC	AA	NC	AA	AA	AA	NC	AA	AA	NC	AA	AA	NC	AA	NC	AA	AA	AA	AA	NC	AA	NC	NC	NC	AA	NC	AA	NC	AA	AA
RAC875_c43871_154	984052	[A/G]	3B	+	CC	AA	AA	NC	AA	AA	CC	CC	CC	CC	AA	AA	AA	AA	CC	NC	AA	CC	AA	AA	AA	CC	AA	AA	CC	AA	AA	NC	AA	NC	AA	AA	AA	AA	CC	AA	NC	CC	NC	AA	CC	AA	NC	AA	AA
RAC875_c43871_478	984989	[A/G]	3B	+	AA	CC	AA	AA	AA	AA	AA	CC	CC	AA	AA	CC	AA	CC	CC	CC	CC	CC	CC	AA	AA	CC	CC	CC	CC	AA	CC	CC	CC	AA	CC	CC	AA	CC	CC	CC	AA	CC	CC	CC	CC	CC	CC	CC	CC
RAC875_c51781_795	985349	[T/C]	3B	+	NC	CC	CC	NC	AA	CC	AA	AA	AA	AA	CC	AA	CC	AA	AA	AA	NC	CC	CC	AA	AA	CC	AA	CC	AA	CC	CC	AA	CC	AA	AA	AA	NC	AA	AA	NC	NC	NC	NC	NC	CC	CC	AA	CC	CC
GENE-1743_858	985496	[T/C]	3B	+	NC	NC	NC	NC	CC	NC	NC	NC	NC	NC	NC	NC	NC	AA	NC	NC	NC	NC	NC	NC	CC	NC	NC	NC	NC	NC	NC	NC	NC	NC	NC	AA	NC	AA	NC	NC	NC	NC	NC	AA	NC	NC	NC	NC	NC
GENE-1743_853	985501	[A/C]	3B	+	NC	CC	AA	NC	AA	AA	AA	CC	CC	AA	AA	CC	AA	CC	CC	CC	CC	CC	CC	NC	AA	CC	CC	CC	CC	NC	CC	CC	CC	NC	CC	CC	NC	CC	CC	CC	AA	CC	CC	CC	CC	CC	CC	CC	CC
CAP12_rep_c3868_270	986619	[T/G]	3B	+	NC	CC	AA	AA	AA	AA	NC	CC	CC	AA	AA	CC	AA	CC	CC	CC	CC	CC	CC	NC	AA	CC	CC	CC	CC	NC	CC	CC	CC	AA	CC	CC	NC	CC	CC	NC	AA	CC	CC	CC	CC	CC	NC	CC	CC
Excalibur_c37696_51	1021337	[T/C]	7B	+	NC	NC	NC	NC	NC	AA	NC	NC	AA	NC	AA	AA	AA	AA	AA	NC	AA	AA	AA	AA	AA	AA	CC	AA	AA	AA	AA	AA	AA	CC	AA	CC	NC	AA	NC	CC	AA	NC	AA	AA	AA	AA	NC	CC	AA
Excalibur_c37696_108	1021394	[T/C]	7B	+	NC	NC	NC	NC	NC	CC	NC	NC	CC	NC	CC	CC	CC	CC	CC	NC	CC	CC	CC	CC	CC	CC	NC	CC	CC	CC	CC	CC	CC	CC	CC	NC	NC	CC	AA	CC	CC	CC	NC	CC	CC	CC	NC	CC	CC
Excalibur_c37696_268	1021554	[A/G]	7B	+	AA	NC	AA	AA	NC	NC	AA	AA	AA	AA	CC	AA	CC	CC	CC	NC	CC	CC	AA	NC	CC	CC	CC	AA	AA	CC	AA	AA	CC	CC	CC	AA	NC	AA	CC	NC	AA	CC	CC	AA	CC	AA	NC	NC	CC
Excalibur_c37696_268	1021554	[A/G]	7B	+	NC	NC	NC	NC	NC	NC	NC	NC	NC	NC	AA	NC	AA	AA	AA	NC	AA	AA	NC	NC	AA	AA	AA	NC	NC	AA	NC	NC	AA	AA	AA	NC	NC	NC	AA	NC	NC	AA	AA	NC	AA	NC	NC	NC	AA
GENE-2935_850	1026015	[T/G]	7B	+	AA	AA	AA	AA	AA	AA	AA	AA	AA	AA	CC	AA	AA	AA	AA	AA	AA	AA	AA	AA	CC	CC	AA	CC	AA	AA	AA	CC	CC	AA	AA	AA	AA	AA	AA	NC	AA	NC	AA	AA	CC	AA	AA	AA	AA
Kukri_c637_827	1026575	[T/C]	7B	+	AA	AA	AA	AA	AA	AA	AA	AA	AA	AA	AA	CC	AA	AA	CC	AA	AA	CC	AA	CC	AA	AA	AA	AA	CC	CC	AA	AA	AA	AA	AA	AA	AA	CC	AA	AA	AA	AA	AA	AA	CC	AA	AA	AA	CC
Excalibur_c47234_1012	1027307	[T/C]	7B	+	NC	CC	CC	CC	NC	NC	NC	NC	NC	CC	CC	AA	CC	NC	AA	NC	CC	AA	CC	NC	CC	CC	CC	CC	CC	NC	CC	CC	CC	CC	CC	CC	NC	AA	CC	CC	CC	NC	NC	NC	AA	NC	CC	CC	AA
Excalibur_c47234_1012	1027307	[T/C]	7B	+	CC	AA	AA	AA	CC	CC	CC	NC	CC	AA	AA	NC	AA	CC	NC	CC	AA	NC	AA	NC	AA	AA	AA	AA	AA	NC	AA	AA	AA	AA	AA	AA	CC	NC	AA	AA	AA	CC	CC	CC	NC	CC	AA	AA	NC
RAC875_c46403_233	1031091	[A/G]	3A	+	CC	CC	CC	CC	CC	CC	CC	CC	CC	CC	CC	NC	CC	NC	NC	CC	NC	CC	CC	AA	CC	NC	CC	CC	CC	CC	NC	CC	CC	CC	NC	CC	CC	NC	NC	AA	AA	CC	CC	NC	NC	CC	CC	CC	NC
RAC875_c46403_277	1031135	[T/C]	3A	+	AA	NC	CC	CC	AA	NC	AA	AA	AA	AA	NC	AA	NC	NC	NC	AA	CC	NC	CC	NC	AA	NC	AA	CC	CC	CC	NC	AA	NC	NC	NC	AA	CC	NC	NC	NC	AA	AA	CC	NC	CC	NC	NC	NC	CC
RAC875_c46403_277	1031135	[T/C]	3A	+	NC	NC	NC	NC	NC	NC	NC	NC	NC	NC	NC	NC	NC	AA	NC	CC	NC	NC	NC	NC	NC	NC	NC	NC	NC	NC	NC	NC	NC	NC	NC	NC	NC	NC	NC	NC	NC	NC	NC	NC	NC	NC	NC	NC	NC
IACX9278	1031248	[A/G]	3A	+	CC	CC	CC	CC	CC	CC	CC	CC	CC	CC	CC	CC	CC	AA	NC	CC	CC	NC	CC	NC	CC	AA	CC	CC	NC	CC	NC	CC	CC	CC	CC	CC	CC	NC	CC	NC	CC	CC	CC	CC	CC	CC	CC	CC	CC
IACX9278	1031248	[A/G]	3A	+	AA	AA	AA	AA	AA	AA	AA	AA	AA	AA	AA	AA	AA	NC	NC	AA	AA	NC	AA	NC	AA	NC	AA	AA	CC	AA	NC	AA	AA	AA	AA	AA	AA	NC	AA	NC	AA	AA	AA	AA	AA	AA	AA	AA	AA
RAC875_c86104_111	1046991	[T/C]	4B	+	NC	AA	AA	AA	AA	AA	AA	CC	CC	AA	AA	CC	CC	CC	CC	CC	CC	AA	CC	NC	CC	AA	AA	CC	AA	CC	NC	CC	CC	AA	AA	CC	NC	CC	AA	CC	NC	NC	NC	CC	CC	CC	CC	NC	CC
tplb0050o09_895	1110731	[T/C]	3D	+	NC	CC	CC	CC	AA	CC	CC	CC	CC	CC	CC	CC	CC	NC	CC	CC	NC	NC	CC	AA	AA	CC	AA	CC	NC	CC	NC	CC	NC	CC	NC	AA	NC	NC	NC	NC	CC	CC	CC	AA	NC	CC	CC	CC	CC
tplb0051e20_1160	1159774	[T/C]	1A	+	AA	AA	NC	AA	CC	AA	AA	AA	AA	AA	AA	AA	AA	AA	AA	AA	NC	AA	AA	AA	AA	AA	AA	CC	AA	AA	CC	AA	AA	CC	AA	NC	AA	CC	AA	AA	AA	NC	AA	AA	AA	AA	AA	CC	AA
Kukri_c7822_144	1171845	[A/G]	1A	+	NC	NC	NC	NC	NC	NC	NC	NC	NC	NC	NC	NC	NC	NC	NC	NC	NC	NC	AA	NC	NC	NC	NC	NC	NC	AA	NC	NC	NC	NC	NC	NC	NC	NC	NC	NC	NC	NC	NC	NC	NC	NC	NC	AA	NC
Kukri_c7822_144	1171845	[A/G]	1A	+	NC	AA	NC	CC	NC	CC	NC	CC	NC	NC	NC	CC	NC	CC	NC	NC	NC	NC	AA	NC	NC	NC	CC	NC	CC	AA	NC	NC	NC	NC	CC	NC	AA	CC	NC	NC	NC	NC	NC	AA	NC	NC	NC	AA	NC
Excalibur_c10657_1280	1174887	[A/G]	1A	+	AA	AA	AA	AA	AA	AA	AA	AA	CC	AA	AA	CC	NC	AA	CC	AA	CC	CC	AA	NC	AA	CC	NC	CC	CC	NC	CC	AA	CC	CC	NC	CC	NC	NC	CC	NC	NC	AA	NC	CC	CC	AA	NC	AA	NC
wsnp_Ex_c10657_17376086	1176237	[T/C]	1A	+	NC	CC	AA	NC	AA	NC	CC	CC	CC	CC	CC	CC	CC	CC	CC	CC	NC	CC	CC	CC	CC	CC	CC	AA	CC	CC	AA	CC	CC	AA	CC	AA	CC	AA	CC	CC	NC	AA	CC	CC	CC	CC	CC	AA	CC
GENE-3126_21	1186674	[T/C]	4D	+	AA	AA	AA	AA	AA	AA	AA	AA	AA	AA	AA	AA	NC	CC	AA	CC	NC	AA	AA	AA	CC	AA	AA	AA	AA	AA	AA	AA	CC	AA	AA	AA	NC	AA	AA	NC	AA	AA	AA	AA	AA	AA	NC	AA	AA
wsnp_Ex_c10657_17376448	1186962	[A/C]	1A	+	AA	AA	AA	AA	AA	AA	AA	AA	AA	AA	CC	AA	NC	CC	CC	CC	NC	AA	CC	CC	AA	CC	AA	AA	CC	CC	AA	AA	CC	AA	CC	AA	AA	AA	CC	NC	NC	NC	AA	AA	CC	AA	AA	AA	AA
CAP11_rep_c7878_143	1190559	[A/G]	1A	+	AA	AA	AA	AA	AA	AA	AA	AA	NC	AA	AA	NC	AA	AA	AA	AA	AA	AA	AA	AA	AA	AA	AA	AA	AA	AA	AA	CC	AA	AA	AA	AA	AA	AA	AA	AA	AA	AA	NC	AA	AA	AA	AA	AA	AA
Excalibur_c3489_182	1203454	[T/C]	7B	+	NC	NC	NC	NC	NC	NC	NC	NC	NC	NC	CC	NC	NC	CC	AA	NC	NC	NC	NC	NC	CC	CC	AA	CC	AA	NC	NC	CC	CC	AA	NC	AA	AA	NC	CC	AA	NC	CC	NC	NC	CC	NC	NC	AA	AA
Kukri_c637_583	1203472	[T/G]	7B	+	AA	AA	AA	AA	AA	AA	AA	NC	AA	AA	AA	CC	AA	AA	CC	AA	AA	CC	AA	NC	AA	AA	NC	AA	CC	CC	AA	AA	AA	AA	AA	AA	AA	CC	AA	AA	AA	AA	AA	AA	CC	AA	AA	AA	CC
GENE-2935_114	1203571	[A/G]	7B	+	AA	AA	AA	AA	AA	AA	AA	NC	AA	AA	CC	AA	AA	AA	AA	AA	NC	AA	AA	AA	CC	CC	AA	CC	AA	NC	AA	NC	CC	AA	AA	AA	AA	AA	NC	NC	CC	NC	AA	AA	NC	AA	AA	AA	AA
BS00093078_51	1203968	[T/C]	1B	+	NC	AA	NC	AA	NC	AA	NC	NC	AA	NC	NC	AA	AA	NC	AA	NC	AA	AA	NC	AA	NC	AA	AA	NC	NC	AA	NC	NC	AA	AA	CC	AA	NC	NC	AA	NC	NC	NC	AA	AA	AA	NC	NC	NC	NC
Kukri_c637_1679	1204956	[A/C]	7B	+	AA	AA	AA	AA	AA	AA	AA	AA	AA	AA	AA	CC	AA	AA	CC	AA	AA	CC	AA	CC	AA	AA	AA	AA	NC	CC	AA	AA	AA	AA	AA	AA	AA	CC	NC	AA	AA	AA	AA	AA	CC	AA	AA	AA	CC
Excalibur_c30587_599	1205151	[T/C]	7B	+	CC	CC	CC	CC	CC	CC	CC	NC	CC	CC	CC	AA	CC	CC	AA	CC	CC	AA	CC	AA	CC	CC	CC	CC	AA	AA	CC	CC	CC	CC	CC	CC	CC	AA	CC	CC	CC	CC	CC	CC	AA	CC	CC	CC	AA
tplb0028p02_562	1208204	[T/C]	1A	+	NC	NC	AA	CC	AA	CC	CC	CC	CC	CC	CC	NC	CC	CC	CC	CC	NC	CC	CC	CC	CC	CC	CC	AA	NC	CC	AA	CC	CC	AA	CC	AA	CC	AA	CC	CC	CC	NC	NC	CC	CC	CC	CC	NC	CC
Excalibur_c21898_153	1209936	[A/G]	1A	+	NC	NC	NC	NC	NC	NC	AA	NC	AA	AA	NC	NC	NC	NC	NC	NC	NC	NC	NC	NC	NC	NC	NC	NC	NC	NC	NC	NC	NC	NC	NC	NC	AA	NC	NC	AA	NC	NC	NC	AA	NC	AA	AA	NC	NC
Excalibur_c21898_523	1210306	[A/G]	1A	+	CC	NC	CC	CC	CC	CC	CC	CC	NC	CC	CC	NC	CC	CC	CC	CC	CC	CC	CC	CC	CC	CC	CC	CC	CC	CC	CC	CC	CC	CC	CC	CC	CC	CC	CC	CC	CC	CC	CC	CC	CC	CC	CC	CC	CC
GENE-0014_317	1210956	[T/G]	1A	+	NC	AA	CC	AA	CC	AA	AA	AA	AA	AA	AA	AA	AA	AA	AA	AA	NC	AA	AA	AA	AA	AA	AA	CC	AA	AA	CC	AA	AA	CC	AA	CC	AA	CC	AA	AA	NC	CC	AA	AA	AA	AA	AA	CC	AA
GENE-0014_822	1211000	[A/C]	1A	+	CC	AA	NC	NC	CC	CC	CC	CC	CC	CC	CC	CC	CC	CC	CC	CC	CC	CC	AA	CC	CC	CC	CC	CC	CC	AA	NC	CC	CC	CC	CC	NC	NC	CC	CC	CC	CC	CC	NC	AA	CC	CC	CC	AA	CC
GENE-0014_822	1211000	[A/C]	1A	+	AA	NC	CC	CC	AA	AA	AA	AA	AA	AA	AA	AA	AA	AA	AA	AA	AA	AA	NC	AA	AA	AA	AA	AA	AA	NC	CC	AA	AA	AA	AA	CC	NC	AA	AA	AA	AA	AA	CC	NC	AA	AA	AA	NC	AA
GENE-0014_262	1211007	[A/G]	1A	+	CC	CC	AA	CC	AA	CC	CC	CC	CC	CC	CC	CC	CC	CC	CC	CC	NC	CC	CC	CC	CC	CC	CC	AA	CC	CC	AA	CC	CC	AA	CC	AA	CC	AA	CC	CC	CC	NC	CC	CC	CC	CC	CC	NC	CC
GENE-0014_142	1211114	[T/G]	1A	+	NC	AA	NC	NC	NC	AA	CC	NC	CC	CC	NC	AA	NC	NC	CC	NC	CC	NC	CC	CC	CC	NC	NC	CC	NC	NC	NC	NC	NC	NC	NC	NC	NC	NC	NC	NC	NC	NC	NC	NC	NC	NC	NC	NC	NC
BS00090003_51	1211653	[A/G]	1A	+	NC	AA	NC	AA	NC	AA	AA	AA	NC	AA	CC	AA	NC	CC	CC	CC	NC	CC	CC	CC	CC	CC	CC	NC	NC	CC	NC	CC	CC	NC	CC	NC	NC	NC	CC	NC	NC	NC	NC	CC	CC	CC	NC	NC	NC
BS00090003_51	1211653	[A/G]	1A	+	NC	AA	CC	AA	CC	AA	AA	AA	NC	AA	AA	AA	NC	AA	AA	AA	NC	AA	AA	AA	AA	AA	AA	CC	NC	AA	CC	AA	AA	CC	AA	CC	NC	CC	AA	NC	NC	NC	NC	AA	AA	AA	NC	NC	NC
Excalibur_c94139_55	1211689	[T/C]	1A	+	AA	NC	CC	AA	CC	AA	AA	AA	AA	AA	AA	AA	AA	AA	AA	AA	NC	AA	AA	AA	AA	AA	AA	CC	AA	AA	CC	NC	NC	CC	NC	CC	AA	CC	AA	AA	AA	NC	AA	AA	AA	AA	AA	NC	AA
BS00022677_51	1211835	[T/C]	1A	+	CC	NC	AA	NC	AA	NC	NC	NC	NC	NC	CC	NC	CC	CC	CC	CC	NC	CC	CC	CC	CC	CC	CC	AA	NC	CC	AA	NC	CC	AA	CC	AA	CC	AA	CC	NC	CC	NC	NC	CC	CC	CC	CC	NC	NC
TA004832-0873	1224575	[A/G]	5A	+	CC	CC	CC	AA	CC	AA	AA	AA	AA	AA	CC	CC	NC	AA	AA	CC	AA	AA	AA	AA	CC	CC	NC	CC	CC	AA	AA	AA	CC	CC	AA	AA	CC	NC	AA	CC	NC	CC	NC	AA	AA	CC	CC	NC	CC
wsnp_Ex_c6209_10838456	1225606	[A/G]	5A	+	NC	CC	AA	AA	AA	AA	AA	AA	AA	AA	AA	AA	NC	AA	AA	CC	AA	AA	AA	AA	AA	CC	AA	CC	CC	AA	AA	AA	CC	AA	AA	AA	NC	AA	AA	NC	AA	AA	NC	AA	AA	CC	CC	NC	AA
wsnp_Ex_c6209_10838852	1226278	[T/C]	5A	+	CC	CC	CC	CC	CC	CC	CC	CC	CC	CC	AA	AA	CC	CC	CC	CC	CC	CC	CC	CC	AA	CC	NC	CC	CC	CC	CC	CC	CC	AA	CC	CC	NC	NC	CC	NC	NC	AA	CC	CC	CC	CC	CC	CC	NC
Tdurum_contiG60323_456	1232765	[T/C]	1A	+	NC	NC	NC	NC	NC	NC	NC	NC	NC	NC	NC	AA	NC	NC	CC	NC	NC	CC	NC	NC	CC	NC	CC	NC	AA	NC	NC	AA	NC	NC	NC	NC	NC	NC	NC	NC	NC	NC	AA	NC	CC	NC	NC	NC	NC
Tdurum_contiG60323_605	1232914	[T/C]	1A	+	CC	CC	CC	CC	CC	CC	CC	CC	CC	CC	CC	NC	CC	CC	CC	CC	CC	CC	CC	CC	CC	CC	CC	CC	NC	CC	NC	CC	AA	NC	CC	CC	CC	CC	CC	CC	CC	CC	NC	CC	CC	CC	CC	CC	CC
RAC875_c95364_259	1234346	[A/G]	1A	+	CC	CC	CC	CC	CC	CC	CC	CC	CC	CC	CC	CC	NC	CC	CC	CC	CC	CC	CC	CC	CC	CC	CC	CC	CC	CC	CC	AA	CC	CC	CC	CC	CC	CC	CC	NC	CC	CC	NC	CC	CC	CC	CC	CC	CC
RAC875_c95364_59	1234747	[T/C]	1A	+	NC	CC	AA	CC	AA	CC	CC	CC	CC	CC	CC	CC	CC	CC	CC	CC	AA	CC	CC	CC	CC	CC	CC	AA	CC	CC	AA	CC	CC	AA	CC	AA	CC	AA	CC	CC	NC	AA	CC	CC	CC	CC	CC	AA	CC
Excalibur_c11689_478	1235116	[A/G]	1A	+	AA	AA	CC	AA	CC	AA	AA	AA	AA	AA	AA	AA	AA	AA	AA	AA	NC	AA	AA	AA	AA	AA	AA	CC	AA	AA	CC	NC	AA	CC	AA	CC	AA	CC	AA	AA	AA	CC	AA	AA	AA	AA	AA	CC	AA
Kukri_c18951_853	1235230	[T/G]	1A	+	NC	NC	CC	NC	CC	NC	NC	AA	AA	AA	NC	NC	NC	NC	NC	NC	CC	AA	NC	AA	AA	NC	AA	CC	NC	AA	NC	NC	AA	NC	NC	NC	AA	NC	NC	NC	NC	NC	NC	NC	NC	AA	NC	CC	AA
Kukri_c18951_853	1235230	[T/G]	1A	+	NC	AA	NC	NC	NC	AA	NC	CC	CC	CC	NC	AA	NC	NC	NC	NC	NC	CC	NC	CC	CC	NC	CC	NC	NC	CC	NC	NC	CC	NC	NC	NC	CC	NC	NC	NC	NC	NC	NC	NC	NC	CC	NC	NC	CC
Kukri_c18951_493	1235778	[A/G]	1A	+	AA	CC	CC	CC	CC	CC	CC	CC	CC	CC	AA	NC	AA	AA	CC	AA	AA	CC	AA	NC	CC	CC	AA	AA	AA	AA	AA	AA	CC	AA	AA	AA	AA	CC	CC	AA	NC	AA	AA	CC	CC	AA	CC	AA	CC
RAC875_c42700_264	1235802	[A/G]	1A	+	AA	NC	CC	NC	CC	NC	AA	AA	AA	AA	AA	AA	NC	AA	AA	AA	NC	AA	AA	AA	AA	AA	AA	CC	AA	AA	CC	CC	AA	CC	AA	CC	AA	CC	AA	NC	AA	NC	NC	AA	AA	AA	AA	NC	AA
RAC875_c42700_264	1235802	[A/G]	1A	+	CC	NC	NC	NC	NC	AA	CC	CC	CC	CC	CC	CC	NC	CC	CC	CC	NC	CC	CC	CC	CC	CC	CC	NC	CC	CC	NC	NC	CC	NC	CC	NC	CC	NC	CC	NC	CC	NC	NC	CC	CC	CC	CC	NC	CC
Excalibur_c26088_184	1242175	[T/G]	4D	+	CC	NC	CC	NC	NC	NC	NC	NC	NC	NC	AA	NC	NC	CC	CC	NC	NC	CC	AA	CC	NC	NC	CC	NC	AA	NC	NC	NC	CC	CC	AA	NC	NC	NC	NC	NC	NC	NC	NC	NC	NC	NC	NC	NC	NC
BobWhite_c232_563	1242408	[T/C]	7A	+	AA	AA	AA	AA	AA	AA	AA	AA	AA	AA	AA	NC	AA	AA	AA	AA	AA	AA	AA	AA	AA	CC	AA	AA	AA	AA	AA	AA	CC	AA	AA	CC	AA	AA	AA	AA	AA	AA	NC	AA	AA	AA	AA	AA	AA
RAC875_rep_c76650_164	1243562	[T/G]	4D	+	AA	AA	AA	AA	AA	AA	AA	AA	AA	AA	NC	NC	CC	AA	AA	NC	AA	AA	NC	AA	AA	AA	AA	AA	NC	NC	AA	AA	AA	AA	NC	AA	CC	AA	AA	NC	AA	AA	AA	AA	AA	AA	NC	AA	NC
RAC875_rep_c76650_164	1243562	[T/G]	4D	+	AA	AA	AA	AA	AA	AA	AA	AA	AA	AA	NC	NC	NC	AA	AA	NC	AA	AA	NC	AA	AA	AA	AA	AA	NC	NC	AA	AA	AA	AA	NC	AA	NC	AA	AA	NC	AA	AA	AA	AA	AA	AA	NC	AA	NC
RAC875_c27611_467	1251392	[A/G]	2B	+	AA	AA	AA	AA	AA	AA	AA	AA	AA	AA	AA	AA	AA	CC	CC	CC	CC	AA	CC	CC	CC	AA	CC	CC	AA	AA	AA	AA	CC	CC	AA	CC	NC	CC	AA	CC	NC	CC	AA	CC	CC	AA	AA	AA	AA
Excalibur_c19658_127	1253683	[A/G]	3D	+	CC	NC	AA	NC	CC	NC	NC	NC	NC	NC	AA	AA	AA	CC	AA	NC	NC	NC	AA	CC	NC	NC	CC	AA	NC	AA	AA	AA	AA	NC	AA	CC	CC	CC	NC	NC	NC	AA	AA	CC	NC	AA	NC	NC	AA
JaGGer_c5878_119	1254448	[A/G]	1B	+	CC	CC	CC	AA	CC	CC	CC	CC	AA	CC	CC	AA	NC	CC	AA	CC	AA	AA	CC	NC	CC	AA	NC	AA	CC	NC	AA	CC	AA	AA	CC	AA	NC	CC	AA	CC	NC	CC	CC	AA	AA	CC	CC	CC	CC
RAC875_c17182_600	1254525	[T/C]	7B	+	AA	AA	AA	AA	AA	AA	AA	CC	AA	AA	AA	NC	CC	AA	CC	AA	NC	CC	CC	CC	AA	AA	CC	AA	NC	AA	NC	AA	AA	CC	CC	CC	CC	CC	AA	CC	NC	AA	CC	AA	AA	AA	CC	CC	CC
Kukri_rep_c71778_644	1254634	[A/G]	7B	+	AA	AA	AA	AA	AA	AA	AA	CC	AA	AA	AA	CC	CC	AA	CC	AA	NC	CC	CC	NC	AA	AA	CC	AA	NC	AA	CC	AA	AA	CC	CC	CC	NC	CC	AA	CC	NC	AA	NC	AA	AA	AA	CC	CC	CC
Kukri_c24181_286	1254708	[A/C]	3D	+	CC	AA	CC	CC	CC	CC	NC	NC	NC	NC	NC	CC	CC	AA	NC	NC	CC	NC	CC	NC	NC	NC	CC	NC	AA	CC	CC	NC	NC	NC	NC	CC	CC	CC	NC	NC	NC	NC	NC	CC	NC	NC	NC	NC	NC
Kukri_c24181_286	1254708	[A/C]	3D	+	AA	NC	AA	AA	AA	AA	CC	CC	CC	CC	CC	AA	AA	NC	CC	CC	AA	NC	AA	CC	CC	NC	AA	NC	NC	AA	AA	NC	NC	NC	NC	AA	AA	AA	NC	NC	CC	CC	CC	AA	NC	CC	CC	NC	CC
Kukri_c24181_260	1254734	[A/G]	3D	+	NC	NC	NC	NC	NC	NC	NC	NC	NC	NC	NC	NC	NC	NC	NC	NC	NC	NC	NC	NC	NC	NC	NC	NC	NC	NC	NC	NC	NC	NC	NC	NC	NC	AA	NC	NC	NC	CC	NC	NC	NC	NC	NC	NC	NC
Kukri_c24181_260	1254734	[A/G]	3D	+	NC	NC	CC	NC	CC	NC	NC	NC	NC	NC	NC	CC	NC	AA	CC	NC	NC	NC	NC	NC	NC	AA	CC	NC	NC	NC	NC	NC	NC	NC	NC	CC	NC	NC	NC	NC	CC	CC	NC	CC	NC	NC	NC	NC	NC
Kukri_c24181_260	1254734	[A/G]	3D	+	CC	NC	CC	NC	CC	NC	NC	NC	NC	NC	NC	CC	NC	NC	CC	NC	CC	NC	NC	NC	NC	NC	CC	NC	NC	CC	CC	NC	NC	NC	NC	CC	NC	CC	NC	NC	CC	NC	NC	CC	NC	NC	NC	NC	NC
Kukri_c46310_84	1255121	[A/G]	7B	+	AA	AA	AA	AA	AA	AA	AA	AA	AA	AA	AA	CC	AA	AA	CC	AA	AA	CC	AA	NC	AA	AA	AA	AA	NC	CC	AA	AA	AA	AA	AA	AA	AA	CC	AA	AA	AA	AA	AA	AA	CC	AA	AA	AA	NC
Kukri_c46310_84	1255121	[A/G]	7B	+	NC	NC	NC	NC	NC	NC	NC	NC	NC	NC	NC	AA	NC	NC	AA	NC	NC	AA	NC	NC	NC	NC	NC	NC	NC	AA	NC	NC	NC	NC	NC	NC	NC	AA	NC	NC	NC	NC	NC	NC	AA	NC	NC	NC	NC
RAC875_c29367_314	1255457	[A/G]	3D	+	NC	AA	NC	NC	NC	NC	NC	NC	NC	NC	NC	NC	NC	AA	NC	NC	NC	AA	NC	NC	NC	AA	NC	CC	AA	NC	NC	NC	NC	AA	CC	NC	NC	NC	AA	CC	NC	NC	CC	NC	AA	NC	NC	AA	CC
RAC875_c29367_314	1255457	[A/G]	3D	+	NC	NC	AA	NC	AA	NC	CC	CC	CC	NC	AA	AA	AA	NC	CC	NC	AA	NC	AA	AA	CC	NC	AA	NC	NC	AA	NC	NC	NC	NC	NC	AA	AA	NC	NC	NC	NC	NC	NC	NC	NC	NC	NC	NC	NC
RAC875_c29367_349	1255492	[T/C]	3D	+	NC	AA	NC	NC	NC	NC	NC	NC	NC	NC	NC	NC	NC	AA	NC	NC	NC	AA	NC	NC	NC	AA	NC	CC	AA	NC	NC	NC	CC	NC	CC	NC	NC	NC	AA	NC	NC	NC	NC	NC	AA	NC	NC	AA	NC
wsnp_Ku_c12399_20037334	1255552	[T/C]	4B	+	NC	NC	NC	NC	NC	NC	NC	CC	CC	NC	CC	CC	NC	NC	CC	NC	NC	NC	CC	AA	CC	NC	NC	CC	NC	CC	CC	CC	NC	NC	NC	CC	NC	CC	NC	CC	NC	CC	NC	CC	CC	CC	CC	CC	CC
Kukri_c3734_400	1255701	[T/C]	7B	+	CC	CC	CC	CC	CC	CC	CC	CC	CC	CC	CC	AA	CC	CC	AA	CC	CC	AA	CC	NC	CC	CC	CC	CC	NC	AA	CC	CC	CC	CC	CC	CC	CC	AA	CC	CC	CC	CC	CC	CC	AA	CC	CC	CC	NC
Kukri_c3734_438	1255716	[A/G]	7B	+	AA	AA	AA	AA	AA	AA	AA	AA	AA	AA	AA	CC	AA	AA	CC	AA	AA	CC	AA	CC	AA	AA	AA	AA	NC	NC	AA	AA	AA	AA	AA	AA	AA	CC	AA	AA	AA	AA	AA	AA	CC	AA	AA	AA	NC
Kukri_c3734_438	1255716	[A/G]	7B	+	NC	NC	NC	NC	NC	NC	NC	NC	NC	NC	NC	AA	NC	NC	AA	NC	NC	AA	NC	AA	NC	NC	NC	NC	NC	NC	NC	NC	NC	NC	NC	NC	NC	AA	NC	NC	NC	NC	NC	NC	AA	NC	NC	NC	NC
Kukri_c3734_892	1256170	[T/C]	7B	+	NC	AA	AA	AA	AA	AA	AA	CC	AA	AA	AA	CC	CC	AA	NC	AA	NC	NC	CC	NC	AA	AA	CC	AA	CC	NC	CC	AA	AA	CC	NC	CC	CC	NC	AA	CC	NC	NC	CC	CC	NC	CC	CC	CC	CC
Excalibur_c11301_305	1256341	[A/G]	3D	+	AA	NC	CC	CC	AA	CC	CC	CC	NC	CC	CC	CC	NC	AA	CC	CC	NC	CC	NC	AA	NC	CC	AA	NC	CC	CC	CC	NC	CC	CC	CC	AA	AA	AA	CC	CC	CC	NC	NC	NC	CC	CC	NC	NC	NC
RAC875_rep_c105927_650	1256399	[A/G]	7B	+	AA	AA	AA	AA	AA	AA	AA	AA	AA	AA	AA	CC	AA	AA	CC	AA	AA	CC	AA	CC	AA	AA	AA	AA	CC	CC	AA	AA	AA	AA	AA	AA	AA	CC	AA	AA	AA	AA	AA	AA	CC	AA	AA	AA	CC
Excalibur_c53111_215	1258188	[T/C]	7B	+	NC	AA	AA	AA	AA	AA	AA	CC	AA	AA	AA	CC	CC	AA	CC	AA	NC	CC	CC	NC	AA	AA	CC	AA	CC	NC	CC	AA	AA	CC	CC	CC	CC	CC	AA	CC	NC	NC	CC	CC	AA	CC	CC	CC	CC
Excalibur_c53111_144	1258259	[T/C]	7B	+	NC	CC	CC	CC	CC	CC	CC	CC	CC	CC	CC	CC	CC	CC	CC	CC	CC	CC	CC	CC	CC	CC	CC	CC	NC	CC	CC	CC	CC	CC	CC	CC	CC	NC	CC	CC	CC	NC	NC	AA	CC	AA	CC	CC	CC
RAC875_c57840_107	1258558	[A/G]	7B	+	CC	CC	CC	CC	CC	CC	CC	CC	CC	CC	CC	NC	CC	CC	AA	CC	CC	AA	CC	NC	CC	CC	CC	CC	NC	NC	CC	CC	CC	CC	CC	CC	CC	AA	CC	CC	CC	CC	NC	CC	AA	CC	CC	CC	NC
RAC875_c57840_107	1258558	[A/G]	7B	+	CC	AA	AA	AA	AA	AA	AA	AA	AA	AA	AA	NC	AA	AA	NC	AA	AA	NC	AA	NC	AA	AA	AA	AA	NC	NC	AA	AA	AA	AA	AA	AA	CC	NC	AA	AA	AA	CC	NC	CC	NC	CC	AA	AA	NC
Excalibur_c780_694	1261657	[T/C]	7D	+	CC	CC	CC	CC	CC	CC	CC	CC	CC	NC	NC	CC	AA	CC	CC	CC	CC	AA	CC	CC	CC	NC	AA	CC	NC	CC	NC	NC	NC	NC	AA	NC	CC	NC	CC	CC	CC	CC	CC	CC	CC	AA	CC	CC	AA
Excalibur_c780_694	1261657	[T/C]	7D	+	NC	NC	NC	NC	NC	NC	NC	NC	NC	NC	NC	NC	NC	NC	NC	NC	NC	NC	NC	NC	NC	NC	NC	NC	NC	NC	NC	NC	NC	NC	NC	NC	NC	NC	NC	NC	NC	NC	NC	NC	NC	NC	NC	NC	NC
Excalibur_c780_508	1263282	[A/G]	7D	+	NC	AA	AA	NC	AA	AA	NC	AA	NC	NC	NC	NC	AA	AA	NC	AA	NC	AA	AA	NC	AA	NC	AA	NC	AA	NC	NC	AA	AA	AA	AA	AA	NC	AA	NC	NC	NC	AA	AA	AA	NC	AA	AA	AA	AA
Excalibur_c96435_216	1270133	[A/G]	7B	+	CC	CC	CC	CC	CC	CC	CC	CC	CC	CC	CC	AA	CC	CC	AA	CC	CC	AA	CC	NC	CC	CC	CC	CC	NC	AA	CC	CC	CC	CC	CC	CC	CC	AA	CC	CC	CC	CC	CC	CC	AA	CC	CC	CC	AA
Kukri_c24488_1603	1270524	[T/C]	3D	+	NC	NC	NC	NC	AA	NC	NC	NC	NC	CC	NC	NC	NC	NC	NC	NC	NC	NC	NC	NC	NC	NC	AA	NC	NC	NC	NC	NC	NC	NC	NC	AA	NC	NC	NC	CC	NC	NC	NC	NC	NC	NC	NC	NC	CC
Kukri_c24488_431	1271664	[A/G]	3D	+	NC	CC	CC	CC	AA	CC	CC	CC	CC	NC	CC	CC	CC	NC	CC	CC	NC	CC	CC	NC	CC	CC	AA	CC	CC	CC	CC	CC	CC	NC	CC	AA	NC	NC	CC	CC	CC	CC	CC	NC	CC	CC	NC	CC	CC
Kukri_c4030_896	1271959	[T/C]	3D	+	AA	CC	CC	NC	AA	AA	AA	NC	CC	NC	CC	CC	NC	CC	CC	AA	CC	NC	CC	NC	CC	CC	AA	CC	AA	NC	CC	CC	CC	NC	CC	CC	AA	CC	CC	NC	NC	CC	AA	CC	NC	AA	AA	CC	CC
Kukri_c4030_896	1271959	[T/C]	3D	+	AA	NC	NC	NC	AA	AA	AA	NC	NC	NC	NC	NC	NC	NC	NC	AA	NC	NC	NC	NC	NC	NC	CC	NC	AA	NC	NC	NC	NC	NC	NC	NC	CC	NC	NC	NC	NC	NC	AA	NC	NC	CC	CC	NC	NC
BS00067606_51	1275046	[A/G]	5A	+	NC	CC	CC	AA	CC	AA	AA	CC	AA	AA	AA	AA	NC	AA	AA	CC	AA	AA	AA	AA	AA	CC	NC	CC	CC	AA	AA	AA	CC	AA	AA	AA	NC	AA	AA	AA	NC	AA	NC	AA	AA	CC	CC	NC	AA
BS00067647_51	1275133	[T/C]	5A	+	NC	CC	CC	AA	CC	AA	AA	CC	AA	AA	AA	AA	NC	AA	AA	CC	AA	AA	AA	AA	AA	CC	NC	CC	CC	AA	AA	AA	CC	AA	AA	AA	NC	AA	AA	AA	NC	AA	NC	AA	AA	CC	CC	NC	AA
Excalibur_c86388_413	1276220	[A/G]	7B	+	CC	CC	CC	CC	CC	CC	CC	CC	CC	CC	CC	CC	CC	CC	NC	CC	CC	NC	NC	AA	CC	CC	CC	CC	NC	NC	CC	CC	AA	CC	CC	CC	CC	AA	CC	CC	CC	CC	CC	CC	NC	CC	CC	CC	AA
Kukri_c21384_1475	1280288	[A/G]	7B	+	NC	CC	AA	NC	AA	AA	AA	AA	CC	AA	AA	CC	NC	AA	NC	AA	NC	AA	CC	AA	AA	AA	AA	AA	CC	AA	CC	CC	AA	AA	AA	CC	AA	CC	CC	NC	NC	AA	AA	CC	AA	CC	NC	AA	AA
Kukri_c21384_567	1281196	[T/G]	7B	+	CC	CC	CC	CC	CC	CC	CC	CC	CC	CC	CC	CC	CC	CC	CC	CC	CC	CC	CC	CC	CC	CC	CC	CC	CC	CC	CC	CC	CC	CC	CC	CC	CC	CC	CC	CC	CC	CC	CC	CC	CC	CC	CC	CC	CC
Excalibur_c34115_271	1295910	[A/G]	7D	+	NC	AA	CC	AA	AA	AA	AA	AA	AA	NC	NC	AA	AA	AA	AA	AA	AA	AA	AA	AA	CC	NC	AA	AA	AA	AA	AA	AA	NC	AA	AA	AA	NC	AA	AA	AA	AA	NC	AA	AA	CC	AA	AA	AA	AA
Excalibur_c34115_727	1296462	[T/C]	7D	+	NC	NC	NC	NC	NC	NC	NC	NC	NC	NC	NC	NC	NC	NC	NC	NC	NC	NC	NC	NC	NC	CC	NC	NC	NC	NC	NC	NC	NC	NC	NC	NC	NC	NC	NC	NC	NC	NC	NC	AA	CC	NC	AA	NC	NC
[truncated: 51,288 more rows]
[truncated: 26 more columns]
