# Supplementary material for: GWAS identifies an ortholog of the rice D11 gene as a candidate gene for grain size in an international collection of hexaploid wheat
Source: Sci Rep. 2021 Sep 30;11:19483. doi: 10.1038/s41598-021-98626-0 (PMC8484655; doi:10.1038/s41598-021-98626-0)
Supplement: Supplementary file 4 — Supplementary Table S3. [file 41598_2021_98626_MOESM4_ESM.xlsx]

## Sheet: GBS _ Array
GWAS identifies an ortholog of the rice D11 gene as a candidate gene for grain size in an international collection of hexaploid wheat Honoré Tekeu1,2,5, Eddy L.M. Ngonkeu4,5, Sébastien Bélanger2,3, Pierre F. Djocgoué5, Amina Abed1,2, Davoud Torkamaneh1,2,6, Brian Boyle2, Patrick M. Tsimi5, Wuletaw Tadesse7, Martine Jean1,2, François Belzile1,2* 1Département de Phytologie, Université Laval, Quebec…
markers (GBS)	Alleles (GBS)			Chrom(GBS)	Position (GBS)	markers (Array)	Alleles(Array)			Chrom(Array)	Position (Array)	Strand	w12	w127	w128	w131	w134	w140	w145	w149	w150	w151	w153	w155	w156	w157	w16	w160	w163	w167	w18	w20	w210	w218	w229	w236	w239	w243	w244	w253	w255	w256	w259	w266	w268	w269	w270	w271	w274
chr5A:494870854	A	G		5A	494870854	BS00094343_51	A	B		chr5A	494870854	+	AA	GG	AA	AA	GG	AA	AA	AA	AA	AA	AA	AA	AA	AA	AA	AA	AA	GG	AA	AA	AA	AA	GG	AA	AA	AA	AA	AG	GG	AA	AA	AA	AA	AA	GG	AA	AA
chr6B:166006	A	G		6B	166006	BS00082890_51	A	B		chr6B	166006	+	AA	AA	AA	AA	GG	AA	AA	GG	AA	AA	AA	AA	AA	AA	AA	AA	AA	AA	AA	AA	GG	AA	GG	AA	AA	AA	AA	AA	AA	AA	AA	AA	AA	AA	AA	GG	AA
chr7A:117346551	C	T		7A	117346551	Kukri_c7413_522	A	B		chr7A	117346551	+	CC	CC	CC	CC	CC	CC	CC	CC	CC	CC	CC	CC	CC	CC	CC	CC	CC	CC	CC	CC	TT	CC	TT	CC	CC	CC	CC	CC	CC	CC	CC	CC	CC	CC	CC	CC	CC
chr2A:250829231	G	A		2A	250829231	Kukri_c53546_104	A	B		chr2A	250829231	+	GG	GG	GG	GG	GG	GG	GG	AA	GG	GG	GG	AA	GG	GG	GG	GG	GG	GG	GG	GG	GG	AA	GG	GG	GG	GG	GG	GG	GG	GG	GG	GG	GG	GG	GG	GG	GG
chr5B:501480711	A	C		5B	501480711	BS00064660_51	A	B		chr5B	501480711	+	AA	AA	AA	AA	AA	AA	AA	AA	AA	AA	AA	AA	AA	AA	AA	AA	AA	AA	AA	AA	CC	AA	AA	CC	AA	AA	AA	AA	AA	AC	AA	AA	CC	AA	AA	AA	AA
chr5B:501480729	G	A		5B	501480729	BS00064661_51	A	B		chr5B	501480729	+	GG	GG	GG	GG	GG	GG	GG	GG	GG	GG	GG	GG	GG	GG	GG	GG	GG	GG	GG	GG	AA	GG	GG	AA	GG	GG	GG	GG	GG	AG	GG	GG	AA	GG	GG	GG	GG
chr1A:521644120	G	A		1A	521644120	tplb0031d22_1107	A	B		chr1A	521644120	+	GG	GG	GG	GG	GG	GG	GG	GG	GG	GG	GG	GG	GG	AA	GG	GG	GG	GG	GG	GG	GG	GG	GG	AA	GG	AA	GG	GG	GG	GG	GG	GG	GG	GG	GG	GG	AA
chr7A:126874578	C	T		7A	126874578	Kukri_rep_c110838_253	A	B		chr7A	126874578	+	CC	CC	CC	CC	CC	CC	CC	CC	CC	CC	CC	CC	CC	CC	CC	CC	CC	CC	CC	CC	TT	CC	TT	CC	CC	CC	CC	CC	CC	CC	CC	CC	CC	CC	CC	CC	CC
chr6A:594753116	G	T		6A	594753116	Tdurum_contiG29357_338	A	B		chr6A	594753116	+	GG	GG	GG	GG	GG	GG	GG	GT	GG	GG	GG	GG	GG	GG	GG	GG	GG	GG	GG	GG	GG	GG	GG	GG	GG	GG	GG	GG	GG	GG	GG	GG	GG	GG	GG	TT	GG
chr7B:704247490	T	C		7B	704247490	Tdurum_contiG93425_441	A	B		chr7B	704247490	+	TT	TT	TT	TT	TT	TT	TT	TT	TT	TT	TT	TT	TT	TT	TT	CC	TT	TT	TT	TT	TT	TT	TT	CC	TT	TT	TT	TT	TT	TT	TT	CT	TT	TT	TT	TT	TT
chr2B:782179827	T	C		2B	782179827	Kukri_c27944_633	A	B		chr2B	782179827	+	TT	TT	TT	TT	TT	TT	TT	TT	TT	TT	TT	TT	TT	CC	TT	TT	TT	TT	TT	TT	TT	TT	TT	TT	TT	TT	TT	TT	TT	TT	TT	TT	TT	TT	TT	TT	TT
chr2A:36632127	G	A		2A	36632127	Ra_c2798_261	A	B		chr2A	36632127	+	AA	GG	GG	GG	GG	GG	GG	GG	AA	GG	GG	GG	AA	GG	GG	GG	GG	GG	GG	GG	AA	GG	AA	GG	AA	GG	GG	GG	AA	GG	GG	GG	GG	GG	GG	GG	AA
chr2A:324293743	A	G		2A	324293743	BS00074415_51	A	B		chr2A	324293743	+	AA	AA	AA	AA	AA	AA	AA	GG	AA	AA	AA	GG	AA	AA	AA	AA	AA	AA	AA	AA	AA	GG	AA	AA	AA	AA	AA	AA	AA	AA	AA	AA	AA	AA	AA	AA	AA
chr3B:630307323	A	G		3B	630307323	RAC875_c4745_673	A	B		chr3B	630307323	+	AG	AA	AA	AA	AA	AA	AA	AA	AA	AA	AA	AA	AA	AA	AA	AA	AA	AA	AA	AA	AA	AA	AA	AA	AA	AA	AA	AG	AA	AA	AA	AA	AA	AA	GG	AA	AA
chr3B:43556301	G	A		3B	43556301	JaGGer_c4901_95	A	B		chr3B	43556301	+	GG	GG	GG	GG	GG	GG	AA	GG	GG	GG	GG	GG	GG	GG	GG	GG	GG	GG	GG	GG	GG	GG	GG	GG	GG	GG	GG	GG	GG	GG	AG	GG	AG	GG	GG	GG	GG
chr7B:221970958	G	A		7B	221970958	Kukri_rep_c72574_284	A	B		chr7B	221970958	+	GG	GG	GG	GG	GG	GG	GG	GG	GG	GG	GG	AA	GG	GG	GG	GG	GG	AA	GG	AG	GG	GG	GG	GG	GG	GG	GG	GG	GG	GG	GG	GG	GG	GG	AA	GG	GG
chr7A:282368527	C	T		7A	282368527	BS00066695_51	A	B		chr7A	282368527	+	CC	CC	CC	CC	CC	CC	CC	CC	CC	TT	CC	CC	CC	CC	CC	CC	CC	CC	CC	CC	CC	CC	CC	CC	CC	CC	CC	CC	CC	CC	CC	CC	CC	CC	CC	CC	CC
chr6D:455890175	G	T		6D	455890175	RAC875_c25738_168	A	B		chr6D	455890175	+	GG	GG	GG	GG	GG	GG	GG	GG	GG	TT	GG	GG	GG	GG	GG	TT	GG	GG	GG	GG	TT	GG	GG	TT	GG	TT	GG	GG	GG	GG	GG	GG	GG	GG	GG	GG	GG
chr5A:592636579	T	C		5A	592636579	Excalibur_c31769_793	A	B		chr5A	592636579	+	TT	TT	TT	TT	TT	TT	TT	TT	TT	TT	CT	TT	TT	TT	TT	TT	TT	TT	TT	TT	TT	TT	TT	CC	TT	TT	CT	TT	TT	TT	TT	TT	TT	TT	TT	TT	TT
chr3A:659162308	T	C		3A	659162308	GENE-1981_131	A	B		chr3A	659162308	+	TT	TT	TT	TT	TT	TT	TT	TT	TT	TT	TT	TT	TT	TT	TT	TT	TT	TT	TT	TT	TT	TT	TT	TT	TT	TT	TT	TT	TT	TT	TT	CT	TT	TT	TT	CC	TT
chr6A:38442626	A	G		6A	38442626	Excalibur_c8399_516	A	B		chr6A	38442626	+	AA	AA	AA	AA	AA	AA	AA	AA	AA	AA	AA	AA	AA	AA	AA	GG	AA	AA	AA	AA	AA	AA	AA	AA	AA	AA	AA	AG	AA	AG	AA	AA	AA	AA	AA	AA	AA
chr6A:38442694	T	C		6A	38442694	Excalibur_c8399_584	A	B		chr6A	38442694	+	TT	TT	TT	TT	TT	TT	TT	TT	TT	TT	TT	TT	TT	TT	TT	CC	TT	TT	TT	TT	TT	TT	TT	TT	TT	TT	TT	CT	TT	CT	TT	TT	TT	TT	TT	TT	TT
chr2B:144432907	C	T		2B	144432907	GENE-4359_102	A	B		chr2B	144432907	+	CC	TT	TT	CC	CC	CC	CC	CC	CC	CC	CC	CC	CC	CC	CC	CC	CC	CC	CC	CC	CC	CC	CC	CC	CC	CC	CC	CC	CC	CC	CC	CC	CC	CC	CC	CC	CC
chr5A:344535893	C	T		5A	344535893	RFL_ContiG3290_726	A	B		chr5A	344535893	+	CC	CC	CC	CT	CC	CC	CC	CC	CC	CC	CC	CC	CC	CC	CC	CC	CC	CC	CC	CC	CC	CC	CC	CC	CC	CC	CT	TT	CC	CC	CC	CC	CC	CC	CC	CC	CC
chr5B:548427928	A	G		5B	548427928	BobWhite_c23903_443	A	B		chr5B	548427928	+	AA	GG	AA	AA	AA	AA	GG	AA	AA	AA	AA	GG	AA	AA	AA	AA	AA	AG	AA	AA	AA	AA	AA	AA	AA	AA	AG	AG	AA	AG	AA	AG	AA	GG	AA	GG	AA
chr4A:570267501	G	T		4A	570267501	BS00022174_51	A	B		chr4A	570267501	+	GG	TT	GG	GG	TT	GG	GG	GT	GG	GG	GG	TT	GG	GG	GG	TT	GG	GG	GG	GG	GG	GG	GG	TT	GG	TT	GG	GG	GG	GG	GT	GG	GG	GG	GG	GG	GG
chr3B:630307383	T	C		3B	630307383	RAC875_c4745_733	A	B		chr3B	630307383	+	CT	TT	CC	TT	TT	TT	TT	TT	TT	TT	TT	TT	TT	TT	TT	TT	TT	TT	CC	TT	TT	CC	TT	TT	TT	TT	TT	TT	TT	CT	CT	TT	TT	TT	TT	TT	TT
chr7B:743415670	A	G		7B	743415670	Kukri_c22826_137	A	B		chr7B	743415670	+	GG	AA	AA	AA	AA	AA	AA	AA	AA	AA	AA	AA	AA	AA	AA	AA	AA	AA	GG	AA	AA	GG	AA	AA	AA	AA	AG	AA	AA	AA	AA	AA	AA	AA	AA	AA	AA
chr2D:616073516	C	T		2D	616073516	BS00110411_51	A	B		chr2D	616073516	+	CC	CC	CC	CC	CC	CC	CC	CC	CC	CC	CC	CC	CC	CC	CC	CC	CC	CC	CC	CC	CC	CC	CC	CC	CC	CC	CC	CC	CC	CC	CC	CT	CT	CC	CC	CC	CC
chr2B:184118467	G	T		2B	184118467	Excalibur_c44495_105	A	B		chr2B	184118467	+	GG	GG	GG	GG	GG	GG	GG	GG	GG	TT	GT	GG	GG	GG	GG	GG	TT	GG	GG	GG	TT	GG	TT	GG	TT	GG	GG	GT	TT	GT	GT	GG	GT	GG	GG	GG	GG
chr3A:431128198	C	T		3A	431128198	BobWhite_c28950_147	A	B		chr3A	431128198	+	CC	CC	CC	CC	CC	CC	CC	CC	CC	TT	CC	CC	CC	CC	TT	CC	CC	CC	TT	CC	TT	TT	CC	TT	CC	TT	CC	CT	CC	CC	CC	CC	CC	CC	CC	CC	CC
chr5B:455738625	A	C		5B	455738625	BS00001101_51	A	B		chr5B	455738625	+	AC	CC	CC	CC	AA	AA	CC	AA	AA	CC	AA	AA	CC	CC	AA	AA	AA	AA	AA	AA	CC	CC	AA	AA	AC	CC	AA	AC	AA	AC	AA	AA	CC	CC	CC	CC	AA
chr5D:560263350	T	C		5D	560263350	tplb0031c19_924	A	B		chr5D	560263350	+	CT	TT	CC	TT	TT	TT	TT	CT	TT	CC	TT	TT	TT	TT	TT	TT	TT	TT	TT	CT	CC	CC	TT	TT	TT	CC	TT	CC	CC	TT	CC	TT	TT	CC	TT	CC	CT
chr2D:587702074	C	T		2D	587702074	Excalibur_c77484_60	A	B		chr2D	587702074	+	CC	CC	CC	CC	TT	CC	CC	CT	TT	CC	CC	CC	CC	CC	CC	CC	CC	CC	CC	CC	TT	CC	TT	CC	CC	CC	CC	CC	CC	CC	CT	CT	CT	CC	CC	CC	CC
chr5A:670819709	A	G		5A	670819709	RAC875_c24767_132	A	B		chr5A	670819709	+	AG	AA	AA	AA	AA	AA	AA	AG	GG	AA	AA	AA	AA	GG	AA	AA	AA	AA	AA	AA	AA	AA	GG	GG	AA	AA	AG	AA	AA	AG	AG	AG	GG	AA	AA	AA	GG
chr6B:703298594	A	G		6B	703298594	BobWhite_c27559_270	A	B		chr6B	703298594	+	AA	AA	AA	AA	AA	AA	AA	AA	AA	AA	AA	AA	AA	AA	AA	AA	AA	AA	AA	AA	AA	AA	AA	AA	AA	AA	AA	AA	AA	AA	AA	AA	AA	AA	AA	AA	AA
chr2B:731481845	T	G		2B	731481845	BS00065327_51	A	B		chr2B	731481845	+	TT	TT	TT	GG	GG	GG	TT	GG	GG	GG	GG	TT	GG	TT	TT	TT	GG	TT	TT	TT	TT	TT	TT	GG	GG	TT	TT	GG	TT	GG	GG	TT	TT	TT	TT	TT	TT
chr5A:20998454	G	A		5A	20998454	Kukri_c8835_112	A	B		chr5A	20998454	+	GG	GG	AA	AA	GG	AA	GG	AG	GG	AA	AG	GG	GG	GG	GG	AA	AA	AA	GG	GG	AA	GG	GG	GG	GG	GG	GG	AA	AA	AG	AG	GG	GG	GG	AA	GG	GG
chr2D:68733875	A	G		2D	68733875	BS00106937_51	A	B		chr2D	68733875	+	AG	AA	GG	AA	GG	GG	AA	AG	GG	AA	GG	AA	AA	AA	GG	AA	AA	AA	AA	AA	GG	AA	GG	AA	AA	AA	AA	GG	AA	AA	AG	GG	GG	GG	GG	AA	AA
chr5B:10444883	A	G		5B	10444883	BS00022525_51	A	B		chr5B	10444883	+	AG	GG	AA	GG	AA	AA	AA	AG	GG	AA	AA	GG	AA	GG	AA	AA	GG	AA	AA	AA	AA	GG	AA	AA	GG	AA	AG	AA	AA	AA	AG	GG	GG	AA	GG	AA	GG
chr5A:494870843	G	T		5A	494870843	BS00094342_51	A	B		chr5A	494870843	+	GT	GG	TT	GG	GG	TT	GG	GG	GG	GG	GG	TT	TT	TT	GG	GG	GG	GG	GG	GG	TT	GG	GG	GG	GG	TT	GG	GG	GG	GG	GG	TT	GT	TT	GG	GG	TT
chr7A:545543360	C	T		7A	545543360	BS00065250_51	A	B		chr7A	545543360	+	CT	CC	CC	CC	TT	CC	TT	CC	TT	TT	CT	CC	CC	CC	CC	CC	TT	CC	CC	CC	CC	CC	CC	TT	TT	CC	TT	TT	CC	CT	CC	CC	CT	CC	CC	CC	TT
chr6A:607957783	C	T		6A	607957783	BS00017018_51	A	B		chr6A	607957783	+	CC	CC	CC	CC	CC	CC	CC	CC	CC	TT	CC	CC	CC	CC	CC	CC	CC	CC	CC	CC	CC	CC	CC	CC	CC	CC	CT	CC	CC	CC	CT	CC	CC	CC	CC	TT	CC
chr7B:706814872	A	G		7B	706814872	Ex_c3738_390	A	B		chr7B	706814872	+	AA	AA	AA	AA	GG	AA	AA	AA	AA	AA	AA	AA	AA	AA	AA	GG	AA	AG	AA	AG	AA	AA	AA	AA	AA	AA	AA	AA	AA	AA	AA	AA	AA	AA	AA	AA	AA
chr3B:715891991	T	C		3B	715891991	Excalibur_c38785_222	A	B		chr3B	715891991	+	CC	TT	CC	TT	TT	TT	CC	TT	TT	TT	TT	CC	CC	TT	CC	TT	TT	CT	CC	CC	TT	TT	TT	TT	TT	TT	CT	CT	TT	TT	TT	TT	CC	TT	CC	CC	TT
chr3B:750361290	G	A		3B	750361290	BS00105878_51	A	B		chr3B	750361290	+	AG	GG	AA	AG	AA	AA	GG	AA	GG	AA	AA	AA	GG	GG	AA	GG	AG	AA	GG	GG	AA	AA	GG	GG	GG	GG	AG	AA	GG	AG	GG	AA	AA	GG	GG	GG	GG
chr3A:23651424	C	T		3A	23651424	Excalibur_c4548_2505	A	B		chr3A	23651424	+	CC	TT	CC	CT	CC	CC	CC	CT	CC	CC	CC	CC	CC	TT	CC	CC	CC	CC	CC	CC	CC	CC	CC	TT	CC	CC	CC	CT	CC	TT	CC	TT	CC	CC	TT	TT	CC
chr1A:374216765	G	A		1A	374216765	TA001772-0625	A	B		chr1A	374216765	+	AG	GG	GG	AA	GG	GG	AA	GG	AA	AA	GG	GG	GG	GG	GG	GG	GG	AG	GG	GG	AA	AA	GG	GG	AA	GG	AG	AG	GG	GG	AG	GG	AG	AA	GG	GG	GG
chr6D:460700518	T	C		6D	460700518	Excalibur_c22599_921	A	B		chr6D	460700518	+	TT	TT	CC	CC	TT	TT	CC	CC	CC	TT	TT	CC	CC	CC	TT	TT	TT	CT	TT	TT	CC	TT	TT	TT	TT	TT	TT	CT	TT	TT	CT	TT	TT	TT	TT	CC	CC
chr4A:570267381	G	A		4A	570267381	CAP11_c315_247	A	B		chr4A	570267381	+	AG	AA	GG	GG	AA	GG	GG	AG	GG	GG	GG	AA	GG	GG	GG	AA	GG	GG	AA	GG	GG	GG	GG	AA	GG	AA	GG	GG	GG	GG	AG	GG	AG	AA	GG	GG	GG
chr7B:734259968	G	A		7B	734259968	RAC875_c10585_181	A	B		chr7B	734259968	+	GG	GG	GG	AG	GG	GG	GG	GG	GG	GG	GG	GG	GG	GG	GG	GG	AA	AG	GG	GG	GG	GG	AA	GG	AA	GG	AG	GG	GG	AG	AG	GG	GG	GG	GG	GG	GG
chr4B:18162610	G	A		4B	18162610	Tdurum_contiG68677_611	A	B		chr4B	18162610	+	GG	AA	GG	GG	GG	GG	GG	GG	GG	GG	GG	GG	GG	GG	GG	GG	GG	GG	GG	GG	GG	GG	GG	GG	GG	GG	GG	GG	GG	GG	GG	GG	GG	GG	GG	GG	GG
chr6A:452097284	T	G		6A	452097284	RAC875_c23305_563	A	B		chr6A	452097284	+	TT	TT	TT	TT	TT	TT	TT	GT	TT	TT	TT	TT	TT	TT	TT	GG	TT	TT	TT	TT	TT	TT	TT	TT	TT	TT	TT	GT	TT	TT	TT	TT	TT	TT	GG	TT	TT
chr2B:536639135	T	C		2B	536639135	RFL_ContiG2925_631	A	B		chr2B	536639135	+	TT	CC	TT	TT	TT	TT	TT	TT	TT	TT	TT	CC	TT	TT	TT	TT	TT	TT	TT	TT	TT	TT	TT	TT	TT	TT	TT	TT	TT	TT	TT	CT	TT	TT	TT	TT	TT
chr6A:369172102	A	G		6A	369172102	Excalibur_c37358_676	A	B		chr6A	369172102	+	AA	GG	AA	AA	AA	AA	AA	AA	AA	AA	AA	AA	AA	AA	AA	AA	AA	AA	AA	AA	AA	AA	AA	AA	AA	AA	AA	AA	AA	AA	AA	GG	AA	AA	GG	AA	AA
chr6A:437702626	C	T		6A	437702626	BS00022553_51	A	B		chr6A	437702626	+	CC	TT	CC	TT	CC	CC	CC	CT	TT	CC	CC	CC	CC	CC	CC	CC	CC	CC	CC	CC	CC	CC	CC	CC	CC	CC	CC	TT	CC	TT	TT	TT	CC	CC	TT	CC	CC
chr4B:11911238	T	C		4B	11911238	Tdurum_contiG10322_1908	A	B		chr4B	11911238	+	TT	TT	TT	TT	TT	TT	TT	CC	TT	TT	TT	TT	TT	TT	TT	TT	TT	TT	CC	TT	CC	TT	TT	TT	TT	TT	TT	TT	TT	TT	TT	CC	TT	TT	TT	TT	TT
chr2B:118287504	A	G		2B	118287504	Ku_c4042_576	A	B		chr2B	118287504	+	AA	AA	AA	AA	AA	AA	AA	AG	AA	AA	AA	AA	AA	AA	AA	AA	AA	AA	AA	AA	AA	AA	AA	AA	AA	AA	AA	AA	AA	AA	AA	AG	AA	AA	AA	AA	AA
chr1B:426072834	A	G		1B	426072834	Excalibur_c59016_839	A	B		chr1B	426072834	+	AA	GG	AA	AA	AA	AA	AA	AA	AA	AA	AA	AA	AA	AA	AA	AA	AA	AA	AA	AA	AA	AA	AG	AA	AA	AA	AA	AG	AA	AA	AA	GG	AA	AA	GG	AA	AA
chr2A:757948188	G	A		2A	757948188	Excalibur_c52319_257	A	B		chr2A	757948188	+	GG	AA	GG	GG	GG	GG	GG	GG	GG	GG	GG	GG	GG	GG	GG	GG	GG	GG	GG	GG	GG	AA	GG	GG	GG	GG	GG	GG	GG	GG	GG	GG	AG	GG	GG	GG	GG
chr5D:132880011	A	G		5D	132880011	Ra_c70331_779	A	B		chr5D	132880011	+	AA	AA	AA	AA	GG	AA	AA	AA	AA	AA	AA	AA	AA	AA	AA	GG	AA	AA	AA	AA	AA	GG	AA	AA	AA	GG	AA	AA	AA	AG	AA	AA	GG	AG	AA	AA	AA
chr2D:616073526	A	G		2D	616073526	BS00110412_51	A	B		chr2D	616073526	+	AA	AA	AA	AA	AA	AA	AA	AA	AA	AA	AA	AA	AA	AA	AA	AA	AA	AA	AA	AA	AA	AA	AA	AA	AA	AA	AA	AA	AA	AA	AA	AG	AG	AA	AA	AA	AA
chr6B:6220746	G	A		6B	6220746	Ex_c16090_1439	A	B		chr6B	6220746	+	AA	GG	GG	GG	GG	GG	AA	GG	GG	GG	GG	GG	GG	AG	AA	GG	GG	AA	AA	AA	GG	GG	GG	GG	GG	GG	GG	GG	GG	GG	GG	GG	AG	GG	GG	GG	GG
chr4B:622405	A	G		4B	622405	BS00056495_51	A	B		chr4B	622405	+	AA	AA	AA	AA	AA	GG	AA	AA	AA	GG	AA	AA	AA	GG	AA	AA	AA	AA	GG	AA	AA	AA	AA	GG	AA	AA	AG	AA	AA	AA	AA	AA	AA	AA	AA	AA	AA
chr7B:457788033	C	T		7B	457788033	RAC875_c7610_81	A	B		chr7B	457788033	+	CT	CC	CC	CC	CC	CC	CC	CC	CC	TT	TT	TT	CC	TT	CC	CC	CC	TT	CC	CT	CC	CT	CC	CC	CC	CC	TT	CC	CC	CC	CC	CC	TT	CC	TT	CC	CT
chr4A:600900532	T	C		4A	600900532	BS00107069_51	A	B		chr4A	600900532	+	CT	TT	TT	TT	CC	CC	TT	CT	TT	TT	CT	TT	CC	TT	CC	TT	TT	TT	TT	CC	CC	TT	CC	TT	TT	TT	TT	TT	TT	TT	TT	TT	TT	TT	CC	TT	TT
chr5A:615318653	T	C		5A	615318653	BS00010882_51	A	B		chr5A	615318653	+	TT	TT	TT	TT	TT	TT	TT	TT	TT	TT	TT	TT	TT	TT	TT	TT	TT	TT	TT	TT	CC	CC	TT	TT	TT	TT	CT	CC	TT	TT	CT	CT	TT	TT	TT	TT	TT
chr4B:637387883	C	T		4B	637387883	Kukri_c7241_322	A	B		chr4B	637387883	+	CT	CC	CC	CC	CC	CC	CC	CC	CC	CC	CC	CC	CC	CC	CC	CC	CC	CC	CC	CT	CC	CC	CC	CC	TT	CC	CC	CC	CC	CC	CC	CC	CT	CC	CC	CC	CC
chr5A:665614119	G	A		5A	665614119	GENE-2725_217	A	B		chr5A	665614119	+	AA	AA	GG	GG	GG	GG	GG	GG	GG	GG	GG	AA	GG	AA	AA	GG	GG	GG	AA	GG	GG	AA	GG	GG	GG	GG	GG	GG	GG	GG	AG	AG	GG	GG	AA	GG	GG
chr6B:707027288	C	T		6B	707027288	RFL_ContiG2877_936	A	B		chr6B	707027288	+	CC	CC	CC	CC	CC	CC	CC	CC	CC	CC	CC	CC	CC	TT	CC	CT	CC	CC	CC	CC	CC	CC	CC	CC	CC	CC	CC	CC	CC	CC	CC	CC	CC	CC	CC	CC	CC
chr3B:452107721	A	G		3B	452107721	BS00084883_51	A	B		chr3B	452107721	+	AA	AA	AA	AA	AA	AA	AA	AA	AA	AA	AA	AA	GG	AA	AA	AA	AA	AA	AA	AA	AA	AA	AA	AA	AA	AA	AA	AG	AA	AG	AG	AG	AA	AA	AA	AA	AA
chr5A:466985418	G	T		5A	466985418	Tdurum_contiG49751_2541	A	B		chr5A	466985418	+	TT	GG	GG	GG	GG	GG	TT	GG	GG	GG	GG	TT	GG	TT	TT	GG	GT	GG	TT	GG	GG	GG	TT	TT	GG	TT	TT	GG	GG	GT	TT	TT	GT	GG	GG	TT	TT
chr1B:642770655	C	A		1B	642770655	Ex_c25733_348	A	B		chr1B	642770655	+	AA	CC	CC	CC	CC	CC	CC	AC	CC	CC	CC	AA	CC	AA	CC	CC	CC	CC	CC	AA	CC	CC	AA	AA	AA	CC	AA	CC	CC	CC	CC	CC	AA	AA	CC	AA	AA
chr2A:740361057	T	C		2A	740361057	Kukri_c25978_561	A	B		chr2A	740361057	+	TT	TT	CC	TT	CC	TT	TT	CT	TT	TT	TT	CC	TT	TT	TT	TT	TT	CC	TT	TT	CC	TT	CC	CC	TT	TT	CT	TT	TT	CT	TT	TT	CT	CC	TT	TT	TT
chr5A:487844832	T	C		5A	487844832	Ku_c47168_563	A	B		chr5A	487844832	+	TT	TT	TT	CC	CC	TT	TT	CT	CC	CC	CT	TT	TT	TT	TT	CC	CT	TT	TT	TT	TT	TT	TT	TT	CC	CC	TT	CC	CC	CT	TT	CT	TT	CC	TT	TT	TT
chr7B:701339751	T	C		7B	701339751	RAC875_rep_c78007_394	A	B		chr7B	701339751	+	CT	CC	TT	CC	CC	TT	TT	CT	TT	TT	TT	CC	CC	TT	TT	CC	TT	CT	TT	TT	CC	TT	TT	TT	TT	CC	TT	TT	CC	CT	CC	TT	TT	TT	TT	TT	TT
chr2A:751663182	T	C		2A	751663182	BobWhite_c4517_120	A	B		chr2A	751663182	+	CT	TT	TT	TT	TT	TT	TT	CT	TT	CC	TT	TT	CC	CC	CC	CC	TT	CT	CC	CT	CC	CC	CC	TT	TT	CC	TT	TT	CC	CT	TT	TT	TT	CC	TT	TT	TT
chr2A:32269280	A	G		2A	32269280	GENE-0749_215	A	B		chr2A	32269280	+	GG	GG	GG	AA	AA	AA	GG	AA	AA	AA	AA	AA	GG	GG	GG	AA	GG	GG	AA	GG	GG	AA	AA	GG	AA	AA	GG	AA	GG	AA	AA	GG	GG	GG	AA	GG	GG
chr7B:222700470	G	A		7B	222700470	RAC875_c18513_376	A	B		chr7B	222700470	+	GG	GG	AA	GG	GG	AA	GG	GG	GG	GG	GG	GG	GG	GG	GG	AA	AA	GG	GG	GG	GG	GG	GG	GG	GG	GG	GG	AG	AA	GG	AG	AA	GG	GG	GG	GG	AG
chr2B:651932397	A	G		2B	651932397	Tdurum_contiG12459_491	A	B		chr2B	651932397	+	AG	AA	GG	GG	AA	GG	AA	AA	AA	AA	AG	AA	AA	AA	AA	AA	GG	AA	AA	AA	GG	AA	GG	GG	GG	AA	AA	GG	AA	AA	AG	AA	AG	AA	AA	GG	AA
chr5B:659973268	A	G		5B	659973268	Kukri_c4096_220	A	B		chr5B	659973268	+	AA	AA	GG	AA	AA	GG	AA	AG	AA	AA	GG	AA	AA	AA	AA	GG	AA	AA	AA	AA	AA	AA	AA	AA	AA	AA	AA	AA	AA	AA	AG	AG	AA	AA	AA	AA	GG
chr2D:615715051	A	G		2D	615715051	BS00066526_51	A	B		chr2D	615715051	+	AA	AA	AA	AA	AA	AA	AA	AA	AA	AA	AA	AA	AA	AA	AA	AA	AA	AA	AA	AA	AA	AA	AA	AA	AA	AA	AA	AA	AA	AA	AA	AG	AA	AA	AA	AA	AA
chr1D:49603832	C	T		1D	49603832	BS00083531_51	A	B		chr1D	49603832	+	CC	TT	CC	CC	CC	CC	CC	CC	CC	CC	CC	CC	CC	CC	CC	TT	CC	CC	CC	CC	CC	TT	CC	TT	TT	CC	CC	CC	CC	CC	CC	TT	CT	CC	CC	CC	CC
chr2A:757948252	C	T		2A	757948252	RAC875_c21013_841	A	B		chr2A	757948252	+	CC	CC	CC	CT	CC	CC	CC	CC	CC	CC	CC	CC	CC	CC	CC	CC	CC	CC	CC	CT	CC	CC	CC	CC	CC	CC	CC	CC	CC	CC	CC	CC	CC	CC	TT	CC	CC
chr2A:376752558	A	G		2A	376752558	RAC875_c76620_361	A	B		chr2A	376752558	+	AA	AA	AA	AA	AA	AA	AA	AG	AA	AA	AA	GG	AA	AA	AA	AA	AA	AA	AA	AA	AA	GG	AA	AA	AA	AA	AA	AA	AA	AA	AG	AA	AA	AA	AA	AA	AA
chr6A:60431176	A	G		6A	60431176	BobWhite_c23888_124	A	B		chr6A	60431176	+	AA	AA	AA	AA	AA	AA	AA	AA	AA	AA	AA	AA	AA	AA	AA	AA	AA	AA	AA	AA	AA	AA	AA	AA	AA	AA	AA	AG	AA	AA	AA	AA	AA	AA	GG	AA	AA
chr3A:541210344	C	T		3A	541210344	Tdurum_contiG50617_713	A	B		chr3A	541210344	+	CC	CC	CC	CC	CC	CC	CC	CC	CC	CC	CT	TT	CC	CC	CC	CC	CC	CC	CC	CC	CC	CC	CC	TT	CC	CC	CT	TT	TT	CC	CT	CC	CC	CC	TT	CC	CC
chr2D:596911671	A	C		2D	596911671	BobWhite_c28250_220	A	B		chr2D	596911671	+	AA	AA	AA	CC	CC	AA	AA	CC	CC	AA	AA	AA	CC	AA	AA	AA	AA	AA	AA	AA	CC	AA	CC	AA	AA	AA	AA	AA	AA	AA	AC	AC	CC	AA	AA	AA	AA
chr6B:587385954	A	G		6B	587385954	Kukri_rep_c107419_372	A	B		chr6B	587385954	+	AA	AA	GG	AA	GG	GG	AA	AG	GG	AA	AG	AA	AA	AA	AA	AA	GG	AA	AA	AA	AA	AA	AA	AA	GG	AA	AA	AG	GG	AG	AG	AA	AA	AA	AA	AA	AA
chr6A:13072466	A	G		6A	13072466	Excalibur_c4202_1326	A	B		chr6A	13072466	+	AA	AA	AA	AA	AA	AA	AA	AG	GG	AA	AA	AA	AA	AA	AA	GG	AA	GG	AA	AA	AA	AA	GG	AA	AA	AA	AA	AG	AA	GG	GG	AG	AG	AA	AA	AA	AA
chr6B:595951986	C	T		6B	595951986	Kukri_rep_c101899_542	A	B		chr6B	595951986	+	CC	CC	TT	CC	TT	TT	CC	CT	TT	CC	CT	CC	CC	CC	CC	TT	TT	CC	CC	CC	CC	CC	CC	CC	TT	CC	CT	CT	TT	CT	TT	CC	CT	CC	CC	CC	CC
chr2A:624460502	C	T		2A	624460502	Excalibur_c34913_743	A	B		chr2A	624460502	+	CT	CC	TT	CC	TT	CC	CC	CT	CC	CC	CC	CC	CC	CC	CC	CC	CC	CC	TT	CT	CC	CC	CC	CC	CC	CC	CT	TT	CC	CC	CC	CC	CC	TT	CC	CC	TT
chr3B:584695079	C	A		3B	584695079	Excalibur_c30527_559	A	B		chr3B	584695079	+	CC	AA	CC	CC	CC	AA	CC	AA	CC	CC	AA	CC	CC	CC	CC	AA	CC	AC	CC	CC	CC	CC	CC	CC	CC	CC	CC	AA	AA	CC	AA	CC	CC	CC	CC	CC	AA
chr6D:461355055	T	C		6D	461355055	Excalibur_c50656_660	A	B		chr6D	461355055	+	CC	CC	TT	TT	CC	CC	TT	TT	TT	TT	CC	TT	TT	TT	CC	CC	CT	CT	CC	CC	TT	TT	CC	TT	TT	CC	CT	TT	CC	TT	TT	CC	CC	CC	TT	TT	TT
chr4B:548121051	T	G		4B	548121051	Excalibur_c82684_66	A	B		chr4B	548121051	+	TT	TT	TT	GG	GG	GG	TT	GT	GG	GG	TT	TT	GG	TT	TT	GG	GG	TT	TT	TT	TT	TT	TT	TT	GG	TT	TT	GT	GG	GT	TT	GG	TT	TT	GG	GG	TT
chr4B:649471218	C	T		4B	649471218	RAC875_c107130_384	A	B		chr4B	649471218	+	TT	TT	CC	TT	CC	TT	TT	CT	TT	CC	CC	CC	CC	CC	TT	CC	CT	TT	CC	CT	TT	TT	TT	TT	CC	TT	CC	CC	CC	CC	TT	CT	CT	CC	CC	TT	TT
chr3A:737968489	G	A		3A	737968489	Ex_c3556_2319	A	B		chr3A	737968489	+	GG	AA	AA	GG	GG	GG	GG	GG	AA	GG	GG	AA	GG	AA	GG	GG	GG	AA	GG	AG	GG	GG	GG	GG	GG	GG	AG	GG	GG	AG	GG	GG	GG	GG	GG	GG	GG
chr2B:589879893	G	A		2B	589879893	Kukri_c79815_483	A	B		chr2B	589879893	+	AG	GG	AA	GG	GG	GG	AA	GG	GG	GG	AG	GG	GG	GG	GG	AA	GG	AG	GG	GG	GG	AA	GG	GG	GG	GG	GG	GG	GG	GG	GG	GG	AA	GG	GG	GG	GG
chr6A:13072536	A	G		6A	13072536	BS00030455_51	A	B		chr6A	13072536	+	AA	AA	AA	AA	AA	AA	AA	AA	AA	AA	AG	AA	AA	AA	AA	GG	AA	GG	AA	AA	AA	AA	AA	AA	AA	AA	AA	AG	AA	AA	AA	AG	AG	AA	AA	AA	AA
chr7A:495539701	G	A		7A	495539701	BS00054183_51	A	B		chr7A	495539701	+	GG	GG	GG	GG	GG	GG	AA	GG	GG	AA	GG	AA	AA	AA	AA	GG	GG	AA	GG	GG	GG	GG	AA	GG	GG	GG	AA	GG	GG	AG	AG	GG	AG	GG	AA	AA	GG
chr4B:11350032	C	A		4B	11350032	Tdurum_contiG94184_313	A	B		chr4B	11350032	+	CC	CC	AA	AC	CC	AA	CC	CC	CC	CC	CC	CC	AA	CC	CC	AA	CC	CC	CC	CC	CC	CC	CC	CC	CC	CC	CC	AC	CC	AC	CC	CC	AC	CC	CC	CC	CC
chr2B:673961526	T	C		2B	673961526	BobWhite_c47573_560	A	B		chr2B	673961526	+	TT	TT	TT	TT	CC	TT	TT	TT	TT	TT	CT	TT	CT	TT	TT	TT	TT	TT	TT	TT	CC	TT	CC	TT	TT	TT	CT	TT	TT	TT	CC	TT	TT	TT	TT	TT	TT
chr2D:618153034	C	T		2D	618153034	Excalibur_c46666_142	A	B		chr2D	618153034	+	CT	CC	CC	CC	CC	CC	CC	CC	CC	TT	CC	TT	CC	CC	CC	CC	CC	CT	CC	CC	CC	CC	CC	TT	CC	CC	CT	CC	CC	CC	CC	CC	CC	TT	CC	CC	CT
chr5A:8238970	C	T		5A	8238970	Kukri_c25201_305	A	B		chr5A	8238970	+	CC	CC	CC	CC	CC	CC	CC	TT	CC	CC	CC	CC	CC	CC	CC	CC	CC	CC	CC	CC	CC	TT	CC	CC	TT	CC	CC	CT	CC	CT	CT	CC	CC	CC	TT	CC	TT
chr6A:61888198	C	T		6A	61888198	tplb0052b07_577	A	B		chr6A	61888198	+	CC	CC	CC	TT	CT	TT	CC	CC	CC	CC	TT	CC	CC	TT	CC	CC	CC	CC	TT	CC	TT	CC	TT	CC	CT	CC	CC	TT	TT	TT	TT	CC	CC	CC	TT	CC	CC
chr6B:156219049	G	T		6B	156219049	BobWhite_c26504_163	A	B		chr6B	156219049	+	GT	GG	GG	TT	GG	TT	GG	GG	GG	TT	TT	TT	TT	GG	TT	GG	GG	GG	TT	GT	GG	GG	GG	GG	GG	TT	GG	GG	GG	GT	GT	GG	TT	TT	TT	TT	TT
chr1B:427523377	G	A		1B	427523377	BS00101360_51	A	B		chr1B	427523377	+	GG	GG	GG	GG	GG	GG	GG	GG	GG	GG	GG	GG	GG	GG	GG	GG	GG	GG	GG	GG	GG	GG	AG	GG	GG	GG	GG	GG	GG	GG	GG	AG	GG	GG	AA	GG	GG
chr5A:478818019	C	T		5A	478818019	Kukri_c14275_674	A	B		chr5A	478818019	+	CC	CC	CC	CC	TT	CC	TT	CC	CC	TT	CC	CC	CC	CC	CC	CC	CC	CC	TT	TT	CC	CC	CC	CC	CC	CC	CC	TT	CC	CC	CC	TT	CC	TT	TT	CC	CC
chr2A:558528976	C	T		2A	558528976	RAC875_c53350_180	A	B		chr2A	558528976	+	CC	CC	CC	CC	CC	TT	CC	TT	TT	TT	CC	TT	TT	CC	CC	TT	CC	CC	CC	CC	CC	CC	CC	TT	TT	CC	CC	TT	TT	CC	CT	TT	CC	CC	TT	CC	CT
chr1D:356153981	T	C		1D	356153981	BS00038418_51	A	B		chr1D	356153981	+	CC	TT	CC	CC	TT	TT	TT	TT	TT	TT	TT	CC	TT	CC	TT	TT	CC	CC	CC	CC	CC	CC	TT	CC	CC	TT	CC	TT	TT	CT	TT	TT	CC	CC	TT	TT	CC
chr4A:597693468	A	G		4A	597693468	Excalibur_c539_567	A	B		chr4A	597693468	+	AA	AA	AA	AA	GG	AA	GG	AG	GG	AA	GG	GG	AA	AA	AA	GG	AA	GG	AA	AA	AA	AA	AA	AA	AA	AA	AG	AA	AA	AA	GG	AG	AA	AA	GG	AA	AA
chr1A:586913922	A	G		1A	586913922	BS00070991_51	A	B		chr1A	586913922	+	AA	AA	AA	AG	AA	AA	AA	GG	AA	AA	AA	AA	AA	AA	AA	GG	GG	AA	GG	AA	GG	AA	GG	AA	AA	AA	AA	GG	AA	AG	AA	AA	AG	AA	AA	AA	AA
chr1B:159388530	C	T		1B	159388530	RAC875_c21598_248	A	B		chr1B	159388530	+	CT	CC	CC	CC	CC	CC	CC	CC	TT	CC	CC	CC	CC	CC	CC	CC	CC	CC	CC	CC	CC	CC	CC	TT	CC	CC	CC	CC	TT	CC	CT	CC	CT	CC	CC	CC	CC
chr7D:4515960	G	A		7D	4515960	Excalibur_c1209_935	A	B		chr7D	4515960	+	GG	GG	AA	GG	AA	GG	AA	AG	GG	AA	GG	GG	GG	GG	GG	GG	GG	GG	GG	GG	GG	GG	AA	GG	AA	GG	GG	GG	GG	GG	GG	GG	GG	GG	GG	AA	GG
chr3A:477795306	G	A		3A	477795306	RAC875_c39728_187	A	B		chr3A	477795306	+	GG	AA	GG	GG	GG	GG	GG	GG	GG	AA	GG	GG	AA	AA	AA	GG	GG	GG	AA	AA	AA	AA	GG	AA	GG	AA	GG	GG	GG	GG	AA	AA	GG	GG	AA	GG	GG
chr2B:33839671	T	C		2B	33839671	BobWhite_c2988_421	A	B		chr2B	33839671	+	TT	TT	TT	TT	TT	CC	TT	TT	TT	TT	CC	TT	TT	CC	TT	CC	CC	CC	TT	TT	CC	TT	CC	TT	CC	TT	TT	CT	CC	CT	TT	TT	CT	CC	CC	TT	TT
chr6A:53510218	G	A		6A	53510218	BS00070169_51	A	B		chr6A	53510218	+	GG	GG	AA	GG	AA	AA	GG	AG	AA	GG	GG	GG	GG	GG	AA	AA	AG	GG	AA	AA	AA	GG	AA	GG	AA	GG	GG	GG	AA	AG	AG	GG	AG	AA	GG	GG	GG
chr6A:10919202	A	G		6A	10919202	RAC875_c2145_92	A	B		chr6A	10919202	+	AA	AA	AA	GG	GG	AA	AA	GG	AA	AA	AG	AA	GG	AA	AA	AA	AA	AA	AA	AG	AA	AA	GG	AA	AA	AA	AG	AA	GG	AA	GG	AG	AG	AA	AA	AA	AA
chr6A:25634834	C	T		6A	25634834	RAC875_c28390_99	A	B		chr6A	25634834	+	CC	TT	CC	TT	CC	CC	CC	CT	CC	CC	CC	CC	CC	TT	CC	CC	TT	CC	TT	CC	TT	TT	TT	TT	CC	TT	CC	CC	TT	CT	CC	TT	CT	CC	CC	TT	CC
chr2A:776214809	C	T		2A	776214809	Kukri_c50116_107	A	B		chr2A	776214809	+	CC	CC	CC	CC	CC	CC	CC	CT	CC	TT	CC	CC	CC	CC	TT	CC	CC	CT	CC	CC	CC	CC	CC	CC	TT	TT	CC	CT	CC	CC	CC	CC	CC	CC	CC	CC	CC
chr7D:4515912	G	A		7D	4515912	Excalibur_c1209_983	A	B		chr7D	4515912	+	GG	GG	GG	AG	GG	GG	GG	GG	GG	GG	GG	GG	GG	GG	GG	GG	GG	GG	GG	GG	GG	AA	GG	GG	GG	GG	AG	GG	GG	GG	GG	GG	GG	GG	GG	GG	GG
chr3B:245969093	A	G		3B	245969093	Excalibur_c3862_837	A	B		chr3B	245969093	+	AA	GG	GG	AA	GG	AA	AA	AA	AA	AA	AA	AA	AA	AA	AA	AA	AA	AA	AA	AA	AA	AA	AA	AA	AA	AA	AG	AG	AA	AG	AA	AG	AA	AG	GG	AA	AA
chr7B:36484252	C	T		7B	36484252	BS00022326_51	A	B		chr7B	36484252	+	CC	TT	CC	TT	TT	CC	CC	CC	CC	CC	CC	CC	CC	CC	TT	TT	CC	CC	CC	TT	CC	TT	CC	CC	CC	TT	CT	CC	CC	TT	CT	CT	CT	CC	TT	CT	CC
chr2B:775169524	G	T		2B	775169524	Kukri_c10869_1366	A	B		chr2B	775169524	+	GT	GG	TT	GG	GG	GG	TT	GG	GG	GG	GG	TT	TT	TT	TT	TT	GG	TT	TT	TT	GG	TT	GG	GG	GG	GG	GG	GG	TT	GG	GG	TT	TT	GG	GG	GT	TT
chr1B:474447966	G	A		1B	474447966	Excalibur_s102212_259	A	B		chr1B	474447966	+	GG	GG	GG	GG	GG	GG	GG	GG	GG	GG	AG	GG	GG	GG	GG	GG	GG	GG	GG	GG	GG	GG	AA	AA	GG	GG	AA	GG	AA	GG	GG	GG	GG	GG	GG	AA	GG
chr6A:605376059	T	G		6A	605376059	RAC875_c11030_319	A	B		chr6A	605376059	+	TT	TT	TT	GT	GG	GG	TT	GT	TT	TT	GG	GG	GG	TT	TT	TT	GT	TT	TT	TT	TT	TT	GG	TT	GG	TT	TT	GT	TT	TT	TT	TT	GG	TT	TT	TT	TT
chr4D:3611161	C	T		4D	3611161	Kukri_c15720_884	A	B		chr4D	3611161	+	CC	CC	CC	CC	CC	CC	TT	CT	TT	CC	CC	CC	CC	TT	CC	TT	CC	CT	CC	CC	CC	CC	TT	CC	TT	TT	CT	CT	CC	CC	CC	CC	CC	CC	CC	CC	CC
chr4A:597693565	A	G		4A	597693565	Kukri_c2706_1424	A	B		chr4A	597693565	+	AG	AA	AA	AA	AA	GG	AA	AA	AA	AA	AA	AA	AA	AA	GG	AA	AA	AA	AA	GG	GG	GG	GG	GG	AA	GG	GG	GG	AA	AG	AA	AA	AA	AA	AA	GG	AA
chr2B:736408759	T	C		2B	736408759	Excalibur_c33221_681	A	B		chr2B	736408759	+	TT	TT	TT	TT	TT	TT	TT	TT	TT	TT	TT	TT	TT	TT	TT	TT	TT	TT	TT	TT	TT	CC	TT	CC	TT	TT	TT	TT	TT	TT	TT	TT	TT	TT	TT	TT	TT
chr7B:746533873	C	T		7B	746533873	Excalibur_c21279_459	A	B		chr7B	746533873	+	CC	TT	CC	CC	CC	TT	CC	CC	CC	CC	CC	CC	CC	CC	CC	CC	CC	CC	TT	CC	CC	CC	CC	CC	CC	CC	CC	CC	CC	CC	CC	TT	CC	CC	CC	CC	CC
chr3A:724493397	A	G		3A	724493397	BS00087534_51	A	B		chr3A	724493397	+	AG	AA	AA	AA	AA	AA	GG	AA	GG	AA	AA	AA	AA	AA	AA	AA	AA	AA	AA	AA	AA	AA	AA	AA	AA	AA	GG	AA	AA	AA	AA	AA	AA	GG	AA	GG	GG
chr2B:726547639	C	T		2B	726547639	Tdurum_contiG56876_365	A	B		chr2B	726547639	+	CC	CC	CC	CC	CC	CC	CC	CC	CC	CC	CC	CC	CC	CC	CC	CC	CC	CC	CC	CC	CC	CC	CC	TT	CC	CC	TT	CC	CC	CT	CC	CC	CC	TT	CC	CC	TT
chr6B:718377748	A	C		6B	718377748	Tdurum_contiG42489_768	A	B		chr6B	718377748	+	AA	AA	CC	AA	AA	AA	AA	AC	AA	AA	CC	AA	CC	CC	AA	CC	AA	AA	AA	AA	CC	AA	CC	AA	AA	CC	CC	CC	CC	AA	AC	AC	AA	AA	AA	AA	AA
chr3A:724493441	T	C		3A	724493441	BS00087533_51	A	B		chr3A	724493441	+	CT	TT	TT	TT	TT	TT	CC	TT	CC	TT	TT	TT	TT	TT	TT	TT	TT	TT	TT	TT	TT	TT	TT	TT	TT	TT	CC	TT	TT	TT	TT	TT	TT	CC	TT	CC	CC
chr7B:41542784	C	T		7B	41542784	wsnp_Ra_c1654_3265291	A	B		chr7B	41542784	+	CC	CC	TT	CT	CC	TT	CC	CT	TT	TT	CC	CC	CC	TT	CC	CC	CC	TT	TT	CC	TT	TT	TT	CC	TT	CC	CC	TT	TT	CC	TT	CC	CC	CC	TT	CC	CC
[truncated: 56 more columns]
