# Supplementary material for: GWAS identifies an ortholog of the rice D11 gene as a candidate gene for grain size in an international collection of hexaploid wheat
Source: Sci Rep. 2021 Sep 30;11:19483. doi: 10.1038/s41598-021-98626-0 (PMC8484655; doi:10.1038/s41598-021-98626-0)
Supplement: Supplementary file 5 — Supplementary Table S4. [file 41598_2021_98626_MOESM5_ESM.xlsx]

## Sheet: Chr2D_HighConfGenes -anno.descr
GWAS identifies an ortholog of the rice D11 gene as a candidate gene for grain size in an international collection of hexaploid wheat Honoré Tekeu1,2,5, Eddy L.M. Ngonkeu4,5, Sébastien Bélanger2,3, Pierre F. Djocgoué5, Amina Abed1,2, Davoud Torkamaneh1,2,6, Brian Boyle2, Patrick M. Tsimi5, Wuletaw Tadesse7, Martine Jean1,2, François Belzile1,2* 1Département de Phytologie, Université Laval, Quebec…
ID gene	Pos start	Pos end	Seq	General Remarks	Biological Process	Molecular Function	Cellular Component	BinName	type	Description	acdtad
TraesCS2D01G320900	412280560	412281895	62	BLAST Hit Accession: tr|W5BBT6|W5BBT6_WHEAT Human Readable Description: Chlorophyll a-b binding protein, chloroplastic Pfam IDs Description: PF00504: Chlorophyll A-B binding protein InterPro IDs Description: IPR022796: Chlorophyll A-B binding protein; IPR023329: Chlorophyll a/b binding protein domain	photosynthesis, light harvesting (GO:0009765)	None	membrane (GO:0016020)	PS.lightreaction.photosystem II.LHC-II	Transcript	(loc_os04g38410.1 : 365.0) no description available & (at1g15820 : 355.0) Lhcb6 protein (Lhcb6), light harvesting complex of photosystem II.; light harvesting complex photosystem II subunit 6 (LHCB6); FUNCTIONS IN: chlorophyll binding; INVOLVED IN: photosynthesis, nonphotochemical quenching; LOCATED IN: in 7 components; EXPRESSED IN: 24 plant structures; EXPRESSED DURING: 14 growth stages; CONTAI…	0.972
TraesCS2D01G332500	425740309	425746371	63	BLAST Hit Accession: sp|Q06282|GLPQ_HAEIN Human Readable Description: Glycerophosphodiester phosphodiesterase Pfam IDs Description: PF03009: Glycerophosphoryl diester phosphodiesterase family InterPro IDs Description: IPR017946: PLC-like phosphodiesterase, TIM beta/alpha-barrel domain; IPR030395: Glycerophosphodiester phosphodiesterase domain GO IDs Description via InterPro: GO:0006629 BP: lipid …	lipid metabolic process (GO:0006629)	phosphoric diester hydrolase activity (GO:0008081)	None	lipid metabolism.lipid degradation.lysophospholipases.glycerophosphodiester phosphodiesterase	Transcript	(loc_os04g39610.1 : 363.0) no description available & (at5g55480 : 234.0) Glycerophosphoryl diester phosphodiesterase-like protein involved in cell wall cellulose accumulation and pectin linking. Impacts root hair, trichome and epidermal cell development.; SHV3-like 1 (SVL1); FUNCTIONS IN: phosphoric diester hydrolase activity, glycerophosphodiester phosphodiesterase activity; INVOLVED IN: tricho…	0.89
TraesCS2D01G326400	419784062	419787067	60	BLAST Hit Accession: tr|A0A0K9PKR0|A0A0K9PKR0_ZOSMR Human Readable Description: Anthranilate synthase Pfam IDs Description: PF00117: Glutamine amidotransferase class-I InterPro IDs Description: IPR006221: Anthranilate synthase/para-aminobenzoate synthase like domain; IPR017926: Glutamine amidotransferase; IPR029062: Class I glutamine amidotransferase-like GO IDs Description via InterPro: GO:00081…				amino acid metabolism.synthesis.aromatic aa.tryptophan.anthranilate synthase	Transcript	(loc_os04g38950.1 : 90.5) no description available & (at1g25220 : 84.3) Catalyzes the first step of tryptophan biosynthesis: Chorismate L-Glutamine = Anthranilate Pyruvate L-Glutamate. Functions as a heterocomplex with anthranilate synthase alpha subunit (ASA1 or ASA2).; anthranilate synthase beta subunit 1 (ASB1); FUNCTIONS IN: anthranilate synthase activity; INVOLVED IN: tryptophan biosynthetic…	0.925
TraesCS2D01G326300	419781553	419783725	59	BLAST Hit Accession: tr|G7LBG9|G7LBG9_MEDTR Human Readable Description: Vacuolar iron transporter-like protein Pfam IDs Description: PF01988: VIT family InterPro IDs Description: IPR008217: Ccc1 family	cellular manganese ion homeostasis (GO:0030026)	manganese ion transmembrane transporter activity (GO:0005384)	None	metal handling.regulation	Transcript	(loc_os04g38940.1 : 178.0) no description available & (at2g01770 : 131.0) Encodes an iron transporter required for iron sequestration into vacuoles. Expressed in developing embryo and seed. Localized in the vacuolar membrane.; vacuolar iron transporter 1 (VIT1); CONTAINS InterPro DOMAIN/s: Protein of unknown function DUF125, transmembrane (InterPro:IPR008217); Has 1947 Blast hits to 1945 proteins…	0.818
TraesCS2D01G314900	404387472	404394532	62	BLAST Hit Accession: tr|A0A1D5UKJ1|A0A1D5UKJ1_WHEAT Human Readable Description: Zeaxanthin epoxidase, chloroplastic Pfam IDs Description: PF01494: FAD binding domain; PF00498: FHA domain InterPro IDs Description: IPR000253: Forkhead-associated (FHA) domain; IPR002938: FAD-binding domain; IPR008984: SMAD/FHA domain; IPR017079: Zeaxanthin epoxidase; IPR023753: FAD/NAD(P)-binding domain GO IDs Descr…		protein binding (GO:0005515)		hormone metabolism.abscisic acid.synthesis-degradation.synthesis.zeaxanthin epoxidase	Transcript	(loc_os04g37619.2 : 155.0) no description available & (at5g67030 : 152.0) Encodes a single copy zeaxanthin epoxidase gene that functions in first step of the biosynthesis of the abiotic stress hormone abscisic acid (ABA). Mutants in this gene are unable to express female sterility in response to beta-aminobutyric acid, as wild type plants do.; ABA DEFICIENT 1 (ABA1); FUNCTIONS IN: zeaxanthin epox…	0.949
TraesCS2D01G331100	423853301	423857387	62	BLAST Hit Accession: tr|A0A0B0PGK7|A0A0B0PGK7_GOSAR Human Readable Description: Cytochrome P450 protein Pfam IDs Description: PF00067: Cytochrome P450 InterPro IDs Description: IPR001128: Cytochrome P450; IPR002401: Cytochrome P450, E-class, group I; IPR017972: Cytochrome P450, conserved site GO IDs Description via InterPro: GO:0005506 MF: iron ion binding; GO:0016705 MF: oxidoreductase activity,…	None	oxidoreductase activity, acting on paired donors, with incorporation or reduction of molecular oxygen (GO:0016705)	None	hormone metabolism.brassinosteroid.synthesis-degradation.BRs.DWF4	Transcript	(q6f4f5|c724b_orysa : 213.0) Cytochrome P450 724B1 (EC 1.14.-.-) (OsDWARF11) (Dwarf protein 11) - Oryza sativa (Rice) & (loc_os04g39430.1 : 213.0) no description available & (at3g50660 : 105.0) Encodes a 22&#945; hydroxylase whose reaction is a rate-limiting step in brassinosteroid biosynthetic pathway. The protein is a member of CYP90B gene family. CLM is an epi-allele with small, compressed ros…	0.98
TraesCS2D01G324600	417378573	417384328	46	BLAST Hit Accession: sp|B0TI15|MOAC_HELMI Human Readable Description: Cyclic pyranopterin monophosphate synthase Pfam IDs Description: PF01967: MoaC family InterPro IDs Description: IPR002820: Molybdopterin cofactor biosynthesis C (MoaC) domain; IPR023045: Molybdenum cofactor biosynthesis C GO IDs Description via InterPro: GO:0006777 BP: Mo-molybdopterin cofactor biosynthetic process	Mo-molybdopterin cofactor biosynthetic process (GO:0006777)			Co-factor and vitamine metabolism.molybdenum cofactor	Transcript	(loc_os04g38700.1 : 315.0) no description available & (at1g01290 : 223.0) COFACTOR OF NITRATE REDUCTASE AND XANTHINE DEHYDROGENASE 3. Encodes a protein involved in molybdenum cofactor biosynthesis. Homologous to E.coli MoaC. Expression is low in all tissues examined, except in roots. Appears to have targeting signals for chloroplast or mitochondria; cofactor of nitrate reductase and xanthine dehy…	0.878
TraesCS2D01G328200	421480422	421481366	52	BLAST Hit Accession: tr|A0A0B0PDE4|A0A0B0PDE4_GOSAR Human Readable Description: MLP protein Pfam IDs Description: PF00407: Pathogenesis-related protein Bet v I family InterPro IDs Description: IPR000916: Bet v I/Major latex protein; IPR023393: START-like domain GO IDs Description via InterPro: GO:0006952 BP: defense response; GO:0009607 BP: response to biotic stimulus	defense response (GO:0006952)			stress.abiotic.unspecified	Transcript	(loc_os04g39150.1 : 230.0) no description available & (at1g24020 : 118.0) MLP-like protein 423 (MLP423); INVOLVED IN: response to biotic stimulus, defense response; EXPRESSED IN: 22 plant structures; EXPRESSED DURING: 14 growth stages; CONTAINS InterPro DOMAIN/s: Bet v I allergen (InterPro:IPR000916); BEST Arabidopsis thaliana protein match is: MLP-like protein 28 (TAIR:AT1G70830.3). & (gnl|cdd|3…	0.876
TraesCS2D01G328900	422079023	422085254	62	BLAST Hit Accession: tr|M8AXS7|M8AXS7_AEGTA Human Readable Description: Agmatine deiminase Pfam IDs Description: PF04371: Porphyromonas-type peptidyl-arginine deiminase InterPro IDs Description: IPR007466: Peptidyl-arginine deiminase, Porphyromonas-type; IPR017754: Agmatine deiminase GO IDs Description via InterPro: GO:0004668 MF: protein-arginine deiminase activity; GO:0009446 BP: putrescine bio…	putrescine biosynthetic process (GO:0009446)	protein-arginine deiminase activity (GO:0004668)		polyamine metabolism.synthesis.agmatine deiminase	Transcript	(loc_os04g39210.1 : 213.0) no description available & (at5g08170 : 174.0) EMBRYO DEFECTIVE 1873 (EMB1873); CONTAINS InterPro DOMAIN/s: Agmatine deiminase (InterPro:IPR017754), Peptidyl-arginine deiminase, Porphyromonas-type (InterPro:IPR007466); Has 2547 Blast hits to 2545 proteins in 784 species: Archae - 10; Bacteria - 1723; Metazoa - 8; Fungi - 32; Plants - 53; Viruses - 9; Other Eukaryotes - …	0.963
TraesCS2D01G321100	412472405	412475196	62	BLAST Hit Accession: tr|G7KSD6|G7KSD6_MEDTR Human Readable Description: Dehydrogenase/reductase SDR family protein Pfam IDs Description: PF00106: short chain dehydrogenase InterPro IDs Description: IPR002347: Short-chain dehydrogenase/reductase SDR; IPR016040: NAD(P)-binding domain; IPR020904: Short-chain dehydrogenase/reductase, conserved site GO IDs Description via InterPro: GO:0016491 MF: oxid…		oxidoreductase activity (GO:0016491)		misc.short chain dehydrogenase/reductase (SDR)	Transcript	(loc_os04g38420.1 : 171.0) no description available & (at5g10050 : 96.3) NAD(P)-binding Rossmann-fold superfamily protein; FUNCTIONS IN: oxidoreductase activity, binding, catalytic activity; INVOLVED IN: oxidation reduction, metabolic process; LOCATED IN: cellular_component unknown; CONTAINS InterPro DOMAIN/s: Short-chain dehydrogenase/reductase, conserved site (InterPro:IPR020904), NAD(P)-bindin…	0.908
TraesCS2D01G338000	431515297	431518904	62	BLAST Hit Accession: tr|D7KPG3|D7KPG3_ARALL Human Readable Description: Glycosyl hydrolase family 5 protein Pfam IDs Description: PF00150: Cellulase (glycosyl hydrolase family 5) InterPro IDs Description: IPR000772: Ricin B, lectin domain; IPR001547: Glycoside hydrolase, family 5; IPR017853: Glycoside hydrolase superfamily GO IDs Description via InterPro: GO:0004553 MF: hydrolase activity, hydrol…	organic substance metabolic process (GO:0071704)	hydrolase activity, hydrolyzing O-glycosyl compounds (GO:0004553)		misc.gluco-, galacto- and mannosidases.glycosyl hydrolase family 5	Transcript	(loc_os04g40490.1 : 314.0) no description available & (at1g13130 : 213.0) Cellulase (glycosyl hydrolase family 5) protein; FUNCTIONS IN: cation binding, hydrolase activity, hydrolyzing O-glycosyl compounds, catalytic activity; INVOLVED IN: carbohydrate metabolic process; LOCATED IN: endomembrane system; EXPRESSED IN: 8 plant structures; EXPRESSED DURING: 4 anthesis, C globular stage, F mature emb…	0.956
TraesCS2D01G335000	427956960	427958642	62	BLAST Hit Accession: tr|G7K2M3|G7K2M3_MEDTR Human Readable Description: 2-oxoglutarate-dependent dioxygenase Pfam IDs Description: PF14226: non-haem dioxygenase in morphine synthesis N-terminal; PF03171: 2OG-Fe(II) oxygenase superfamily InterPro IDs Description: IPR005123: Oxoglutarate/iron-dependent dioxygenase; IPR026992: Non-haem dioxygenase N-terminal domain; IPR027443: Isopenicillin N syntha…		oxidoreductase activity (GO:0016491)		misc.oxidases - copper, flavone etc	Transcript	(loc_os04g39980.1 : 192.0) no description available & (at1g14130 : 120.0) 2-oxoglutarate (2OG) and Fe(II)-dependent oxygenase superfamily protein; FUNCTIONS IN: oxidoreductase activity, acting on paired donors, with incorporation or reduction of molecular oxygen, 2-oxoglutarate as one donor, and incorporation of one atom each of oxygen into both donors, oxidoreductase activity; INVOLVED IN: biolo…	0.871
TraesCS2D01G324800	417624770	417627542	62	BLAST Hit Accession: tr|A0A059PRK4|A0A059PRK4_SALMI Human Readable Description: MYB-related transcription factor Pfam IDs Description: PF00249: Myb-like DNA-binding domain InterPro IDs Description: IPR001005: SANT/Myb domain; IPR009057: Homeobox domain-like; IPR017930: Myb domain GO IDs Description via InterPro: GO:0003677 MF: DNA binding				RNA.regulation of transcription.MYB domain transcription factor family	Transcript	(loc_os04g38740.1 : 181.0) no description available & (at5g15310 : 99.0) Member of the R2R3 factor gene family.; myb domain protein 16 (MYB16); CONTAINS InterPro DOMAIN/s: SANT, DNA-binding (InterPro:IPR001005), Homeodomain-like (InterPro:IPR009057), Myb, DNA-binding (InterPro:IPR014778), Homeodomain-related (InterPro:IPR012287), Myb transcription factor (InterPro:IPR015495), HTH transcriptional …	0.918
TraesCS2D01G332300	425215377	425219440	59	BLAST Hit Accession: tr|C0PCS5|C0PCS5_MAIZE Human Readable Description: WRKY transcription factor Pfam IDs Description: PF03106: WRKY DNA -binding domain InterPro IDs Description: IPR003657: WRKY domain GO IDs Description via InterPro: GO:0003700 MF: transcription factor activity, sequence-specific DNA binding; GO:0006355 BP: regulation of transcription, DNA-templated; GO:0043565 MF: sequence-spe…	regulation of transcription, DNA-templated (GO:0006355)	DNA-binding transcription factor activity (GO:0003700) sequence-specific DNA binding (GO:0043565)		RNA.regulation of transcription.WRKY domain transcription factor family	Transcript	(loc_os04g39570.1 : 222.0) no description available & (at5g56270 : 137.0) WRKY transcription factor 2; WRKY DNA-binding protein 2 (WRKY2); CONTAINS InterPro DOMAIN/s: DNA-binding WRKY (InterPro:IPR003657); BEST Arabidopsis thaliana protein match is: WRKY DNA-binding protein 34 (TAIR:AT4G26440.1); Has 1807 Blast hits to 1807 proteins in 277 species: Archae - 0; Bacteria - 0; Metazoa - 736; Fungi -…	0.979
TraesCS2D01G341600	436369113	436372717	63	BLAST Hit Accession: tr|A0A1D1XVE9|A0A1D1XVE9_9ARAE Human Readable Description: Elongator complex protein 3 Pfam IDs Description: PF04055: Radical SAM superfamily; PF16199: Radical_SAM C-terminal domain; PF00583: Acetyltransferase (GNAT) family InterPro IDs Description: IPR000182: GNAT domain; IPR005910: Histone acetyltransferase ELP3; IPR006638: Elongator protein 3/MiaB/NifB; IPR007197: Radical …		N-acetyltransferase activity (GO:0008080)		RNA.regulation of transcription.Histone acetyltransferases	Transcript	(q7x7l3|elp3_orysa : 318.0) Probable histone acetyltransferase ELP3 (EC 2.3.1.48) (Elongator component 3) (Elongation protein 3) - Oryza sativa (Rice) & (loc_os04g40840.1 : 318.0) no description available & (at5g50320 : 306.0) A subunit of Elongator, a histone acetyl transferase complex, consisting of six subunits (ELP1帽ELP6), that copurifies with the elongating RNAPII in yeast and humans. Three …	0.951
TraesCS2D01G315400	405062108	405066092	56	BLAST Hit Accession: tr|A0A0K9NR72|A0A0K9NR72_ZOSMR Human Readable Description: RNA-binding protein Pfam IDs Description: PF00076: RNA recognition motif. (a.k.a. RRM, RBD, or RNP domain) InterPro IDs Description: IPR000504: RNA recognition motif domain GO IDs Description via InterPro: GO:0003676 MF: nucleic acid binding		nucleic acid binding (GO:0003676)		RNA.regulation of transcription.unclassified	Transcript	(loc_os04g37690.4 : 290.0) no description available & (gnl|cdd|68872 : 266.0) no description available & (at1g47500 : 207.0) RNA-binding protein 47C' (RBP47C'); CONTAINS InterPro DOMAIN/s: RNA recognition motif, RNP-1 (InterPro:IPR000504), Nucleotide-binding, alpha-beta plait (InterPro:IPR012677); BEST Arabidopsis thaliana protein match is: RNA-binding protein 47C (TAIR:AT1G47490.1); Has 31938 Bl…	0.913
TraesCS2D01G329600	422779115	422784211	60	BLAST Hit Accession: tr|B7T1K7|B7T1K7_WHEAT Human Readable Description: Protection of telomeres 1 protein Pfam IDs Description: PF02765: Telomeric single stranded DNA binding POT1/CDC13 InterPro IDs Description: IPR011564: Telomeric single stranded DNA binding POT1/Cdc13; IPR012340: Nucleic acid-binding, OB-fold GO IDs Description via InterPro: GO:0000723 BP: telomere maintenance; GO:0000784 CC: …	telomere maintenance (GO:0000723)	DNA binding (GO:0003677)	chromosome, telomeric region (GO:0000781)	DNA.synthesis/chromatin structure	Transcript	(gnl|cdd|68872 : 300.0) no description available & (loc_os04g39280.2 : 147.0) no description available & (gnl|cdd|37260 : 94.7) no description available & (at2g05210 : 60.8) Encodes AtPOT1a, an accessory factor for telomerase required for positive telomere length regulation. Note on nomenclature: different names have been given to Arabidopsis POT-like genes (Kuchar and Fajkus, 2004; Shakirov et a…	0.901
TraesCS2D01G340700	435073758	435078908	58	BLAST Hit Accession: tr|M7ZGB1|M7ZGB1_TRIUA Human Readable Description: Programmed cell death protein 4 Pfam IDs Description: PF02847: MA3 domain InterPro IDs Description: IPR003891: Initiation factor eIF-4 gamma, MA3; IPR016024: Armadillo-type fold GO IDs Description via InterPro: GO:0005488 MF: binding				DNA.unspecified	Transcript	(loc_os04g40660.3 : 946.0) no description available & (at5g63190 : 721.0) MA3 domain-containing protein; CONTAINS InterPro DOMAIN/s: Initiation factor eIF-4 gamma, MA3 (InterPro:IPR003891); BEST Arabidopsis thaliana protein match is: MA3 domain-containing protein (TAIR:AT3G48390.1); Has 30201 Blast hits to 17322 proteins in 780 species: Archae - 12; Bacteria - 1396; Metazoa - 17338; Fungi - 3422;…	0.951
TraesCS2D01G344000	440310484	440319365	60	BLAST Hit Accession: sp|P9WH05|DEAD_MYCTU Human Readable Description: ATP-dependent RNA helicase DeaD Pfam IDs Description: PF00270: DEAD/DEAH box helicase; PF00271: Helicase conserved C-terminal domain InterPro IDs Description: IPR001650: Helicase, C-terminal; IPR002464: DNA/RNA helicase, ATP-dependent, DEAH-box type, conserved site; IPR004589: DNA helicase, ATP-dependent, RecQ type; IPR011545: …	DNA recombination (GO:0006310)	helicase activity (GO:0004386)		DNA.unspecified	Transcript	(loc_os04g40970.1 : 264.0) no description available & (at1g27880 : 126.0) DEAD/DEAH box RNA helicase family protein ; FUNCTIONS IN: helicase activity, nucleic acid binding, ATP-dependent helicase activity, ATP binding; INVOLVED IN: DNA recombination; LOCATED IN: cellular_component unknown; EXPRESSED IN: 18 plant structures; EXPRESSED DURING: 11 growth stages; CONTAINS InterPro DOMAIN/s: DNA/RNA h…	0.984
TraesCS2D01G324900	417631414	417633180	60	BLAST Hit Accession: tr|R7W2K6|R7W2K6_AEGTA Human Readable Description: 30S ribosomal protein 3, chloroplastic Pfam IDs Description: PF04839: Plastid and cyanobacterial ribosomal protein (PSRP-3 / Ycf65) InterPro IDs Description: IPR006924: Ribosomal protein PSRP-3/Ycf65 GO IDs Description via InterPro: GO:0003735 MF: structural constituent of ribosome; GO:0005840 CC: ribosome; GO:0006412 BP: tra…	translation (GO:0006412)	structural constituent of ribosome (GO:0003735)	ribosome (GO:0005840)	protein.synthesis.ribosomal protein.prokaryotic.chloroplast.30S subunit.PSRP3	Transcript	(o48609|rrp3_horvu : 196.0) Plastid-specific 30S ribosomal protein 3, chloroplast precursor (PSRP-3) - Hordeum vulgare (Barley) & (loc_os04g38750.1 : 191.0) no description available & (at1g68590 : 142.0) Ribosomal protein PSRP-3/Ycf65; FUNCTIONS IN: structural constituent of ribosome; INVOLVED IN: translation; LOCATED IN: chloroplast; EXPRESSED IN: 22 plant structures; EXPRESSED DURING: 13 growth…	0.929
TraesCS2D01G337300	430601097	430605284	58	BLAST Hit Accession: tr|A0A072UQ36|A0A072UQ36_MEDTR Human Readable Description: Eukaryotic translation initiation factor-like protein Pfam IDs Description: PF06273: Plant specific eukaryotic initiation factor 4B InterPro IDs Description: IPR010433: Plant specific eukaryotic initiation factor 4B GO IDs Description via InterPro: GO:0003743 MF: translation initiation factor activity		translation initiation factor activity (GO:0003743)		protein.synthesis.initiation	Transcript	(loc_os04g40400.1 : 346.0) no description available & (ipr010433 : 321.00095) Plant specific eukaryotic initiation factor 4B & (at3g26400 : 142.0) member of eIF4B - eukaryotic initiation factor 4B; eukaryotic translation initiation factor 4B1 (EIF4B1); CONTAINS InterPro DOMAIN/s: Plant specific eukaryotic initiation factor 4B (InterPro:IPR010433); BEST Arabidopsis thaliana protein match is: eukar…	0.915
TraesCS2D01G338700	432033385	432035834	54	Remarks BLAST Hit Accession: tr|A0A096UNB1|A0A096UNB1_WHEAT Human Readable Description: Protein-L-isoaspartate O-methyltransferase Pfam IDs Description: PF01135: Protein-L-isoaspartate(D-aspartate) O-methyltransferase (PCMT) InterPro IDs Description: IPR000682: Protein-L-isoaspartate(D-aspartate) O-methyltransferase; IPR029063: S-adenosyl-L-methionine-dependent methyltransferase GO IDs Descriptio…	cellular protein modification process (GO:0006464)	protein-L-isoaspartate (D-aspartate) O-methyltransferase activity (GO:0004719)		protein.postranslational modification	Transcript	(loc_os04g40540.3 : 263.0) no description available & (q43209|pimt_wheat : 261.0) Protein-L-isoaspartate O-methyltransferase (EC 2.1.1.77) (Protein-beta-aspartate methyltransferase) (PIMT) (Protein L-isoaspartyl methyltransferase) (L-isoaspartyl protein carboxyl methyltransferase) - Triticum aestivum (Wheat) & (at5g50240 : 177.0) L-isoaspartyl methyltransferase 2 (PIMT2)gene, alternatively splice…	0.94
TraesCS2D01G339600	433666403	433668362	61	BLAST Hit Accession: tr|A0A103W2B3|A0A103W2B3_CYNCS Human Readable Description: Peptide methionine sulfoxide reductase MsrA Pfam IDs Description: PF01625: Peptide methionine sulfoxide reductase InterPro IDs Description: IPR002569: Peptide methionine sulphoxide reductase MsrA GO IDs Description via InterPro: GO:0008113 MF: peptide-methionine (S)-S-oxide reductase activity; GO:0055114 BP: oxidation…		peptide-methionine (S)-S-oxide reductase activity (GO:0008113)		protein.postranslational modification	Transcript	(loc_os04g40600.1 : 155.0) no description available & (at5g61640 : 127.0) ubiquitous enzyme that repairs oxidatively damaged proteins; peptidemethionine sulfoxide reductase 1 (PMSR1); FUNCTIONS IN: peptide-methionine-(S)-S-oxide reductase activity, oxidoreductase activity, acting on sulfur group of donors, disulfide as acceptor; INVOLVED IN: response to oxidative stress, protein modification proc…	0.901
TraesCS2D01G341400	436361049	436364720	54	Remarks BLAST Hit Accession: tr|B9HTC9|B9HTC9_POPTR Human Readable Description: Serine/threonine protein phosphatase 2A regulatory subunit B Pfam IDs Description: PF01603: Protein phosphatase 2A regulatory B subunit (B56 family) InterPro IDs Description: IPR002554: Protein phosphatase 2A, regulatory B subunit, B56; IPR016024: Armadillo-type fold GO IDs Description via InterPro: GO:0000159 CC: pro…	signal transduction (GO:0007165)	protein phosphatase regulator activity (GO:0019888)	protein phosphatase type 2A complex (GO:0000159)	protein.postranslational modification	Transcript	(loc_os04g40860.1 : 721.0) no description available & (at3g26020 : 544.0) Encodes protein phosphatase 2A (PP2A) B'eta subunit. Targeted to nucleus and cytosol.; Protein phosphatase 2A regulatory B subunit family protein; FUNCTIONS IN: protein phosphatase type 2A regulator activity; INVOLVED IN: signal transduction; LOCATED IN: cytosol, nucleus, protein phosphatase type 2A complex; EXPRESSED IN: 2…	0.928
TraesCS2D01G341500	436366117	436368964	62	BLAST Hit Accession: tr|B9RAM4|B9RAM4_RICCO Human Readable Description: 26S proteasome non-atpase regulatory subunit, putative Pfam IDs Description: PF10602: 26S proteasome subunit RPN7; PF01399: PCI domain InterPro IDs Description: IPR000717: Proteasome component (PCI) domain; IPR011991: Winged helix-turn-helix DNA-binding domain; IPR019585: 26S proteasome regulatory subunit Rpn7/COP9 signalosom…				protein.degradation.ubiquitin.proteasom	Transcript	(loc_os02g38810.1 : 271.0) no description available & (q8w425|psmd6_orysa : 265.0) 26S proteasome non-ATPase regulatory subunit 6 (26S proteasome regulatory particle non-ATPase subunit 7) (OsRPN7) - Oryza sativa (Rice) & (at4g24820 : 253.0) 26S proteasome, regulatory subunit Rpn7;Proteasome component (PCI) domain; FUNCTIONS IN: molecular_function unknown; INVOLVED IN: protein catabolic process, u…	0.846
TraesCS2D01G326600	419803543	419804967	60	BLAST Hit Accession: tr|R7WAF2|R7WAF2_AEGTA Human Readable Description: General negative regulator of transcription subunit 4 Pfam IDs Description: PF14570: RING/Ubox like zinc-binding domain InterPro IDs Description: IPR001841: Zinc finger, RING-type; IPR013083: Zinc finger, RING/FYVE/PHD-type GO IDs Description via InterPro: GO:0005515 MF: protein binding; GO:0008270 MF: zinc ion binding				protein.degradation.ubiquitin.E3.RING	Transcript	(loc_os02g37030.1 : 325.0) no description available & (at3g48070 : 154.0) RING/U-box superfamily protein; FUNCTIONS IN: zinc ion binding; LOCATED IN: chloroplast; EXPRESSED IN: 24 plant structures; EXPRESSED DURING: 15 growth stages; CONTAINS InterPro DOMAIN/s: Zinc finger, RING-type (InterPro:IPR001841); BEST Arabidopsis thaliana protein match is: RING/U-box superfamily protein (TAIR:AT5G62910.1…	0.821
TraesCS2D01G335600	428867436	428872400	62	BLAST Hit Accession: tr|A0A199UVL6|A0A199UVL6_ANACO Human Readable Description: C2 and GRAM domain-containing protein Pfam IDs Description: PF00168: C2 domain; PF16016: Domain of unknown function (DUF4782); PF02893: GRAM domain InterPro IDs Description: IPR000008: C2 domain; IPR004182: GRAM domain; IPR031968: VASt domain GO IDs Description via InterPro: GO:0005515 MF: protein binding GrainGenes i…				protein.degradation.ubiquitin.E3.RING	Transcript	(loc_os04g40070.1 : 347.0) no description available & (at1g03370 : 290.0) C2 calcium/lipid-binding and GRAM domain containing protein; CONTAINS InterPro DOMAIN/s: C2 membrane targeting protein (InterPro:IPR018029), C2 calcium/lipid-binding domain, CaLB (InterPro:IPR008973), GRAM (InterPro:IPR004182), C2 region (InterPro:IPR020477), C2 calcium-dependent membrane targeting (InterPro:IPR000008); BES…	0.814
TraesCS2D01G314700	404124866	404127586	62	BLAST Hit Accession: tr|D7M7Q4|D7M7Q4_ARALL Human Readable Description: F-box family protein InterPro IDs Description: IPR032675: Leucine-rich repeat domain, L domain-like				protein.degradation.ubiquitin.E3.SCF.FBOX	Transcript	(loc_os04g37590.1 : 227.0) no description available & (at4g08980 : 89.7) Encodes an F-box gene that is a novel negative regulator of AGO1 protein levels and may play a role in ABA signalling and/or response.; F-BOX WITH WD-40 2 (FBW2); FUNCTIONS IN: ubiquitin-protein ligase activity; INVOLVED IN: ubiquitin-dependent protein catabolic process, posttranscriptional regulation of gene expression; LOC…	0.942
TraesCS2D01G341700	436372814	436381529	62	BLAST Hit Accession: tr|N1R375|N1R375_AEGTA Human Readable Description: Anaphase-promoting complex subunit 2 Pfam IDs Description: PF00888: Cullin family; PF08672: Anaphase promoting complex (APC) subunit 2 InterPro IDs Description: IPR001373: Cullin, N-terminal; IPR011991: Winged helix-turn-helix DNA-binding domain; IPR014786: Anaphase-promoting complex subunit 2, C-terminal; IPR016158: Cullin h…	ubiquitin-dependent protein catabolic process (GO:0006511)	ubiquitin protein ligase binding (GO:0031625)		protein.degradation.ubiquitin.E3.APC	Transcript	(loc_os04g40830.1 : 343.0) no description available & (gnl|cdd|68872 : 310.0) no description available & (at2g04660 : 299.0) a highly conserved ubiquitin-protein ligase involved in cell cycle regulation; anaphase-promoting complex/cyclosome 2 (APC2); FUNCTIONS IN: ubiquitin-protein ligase activity, ubiquitin protein ligase binding; INVOLVED IN: ubiquitin-dependent protein catabolic process; LOCAT…	0.839
TraesCS2D01G322200	413722473	413725823	62	BLAST Hit Accession: tr|A0A1D5UH14|A0A1D5UH14_WHEAT Human Readable Description: Aldose 1-epimerase Pfam IDs Description: PF01263: Aldose 1-epimerase InterPro IDs Description: IPR008183: Aldose 1-/Glucose-6-phosphate 1-epimerase; IPR011013: Galactose mutarotase-like domain; IPR014718: Glycoside hydrolase-type carbohydrate-binding; IPR015443: Aldose 1-epimerase GO IDs Description via InterPro: GO:0…	carbohydrate metabolic process (GO:0005975)	isomerase activity (GO:0016853)		minor CHO metabolism.others	Transcript	(loc_os04g38540.2 : 358.0) no description available & (at5g15140 : 209.0) Galactose mutarotase-like superfamily protein; FUNCTIONS IN: aldose 1-epimerase activity; INVOLVED IN: galactose metabolic process, hexose metabolic process, carbohydrate metabolic process; LOCATED IN: endomembrane system; EXPRESSED IN: 11 plant structures; EXPRESSED DURING: 7 growth stages; CONTAINS InterPro DOMAIN/s: Glyc…	0.813
TraesCS2D01G344700	440768135	440768914	43	BLAST Hit Accession: tr|A0A0K9P790|A0A0K9P790_ZOSMR Human Readable Description: Receptor-like kinase Pfam IDs Description: PF07714: Protein tyrosine kinase InterPro IDs Description: IPR000719: Protein kinase domain; IPR001245: Serine-threonine/tyrosine-protein kinase, catalytic domain; IPR011009: Protein kinase-like domain GO IDs Description via InterPro: GO:0004672 MF: protein kinase activity; G…	protein phosphorylation (GO:0006468)	protein kinase activity (GO:0004672) ATP binding (GO:0005524)		signalling.receptor kinases.leucine rich repeat X	Transcript	(loc_os04g41030.1 : 885.0) no description available & (at1g27190 : 538.0) Leucine-rich repeat protein kinase family protein; FUNCTIONS IN: protein serine/threonine kinase activity, kinase activity, ATP binding; INVOLVED IN: transmembrane receptor protein tyrosine kinase signaling pathway, protein amino acid phosphorylation; LOCATED IN: nucleus, plasma membrane; EXPRESSED IN: 24 plant structures; …	0.812
TraesCS2D01G322800	414402482	414407591	56	BLAST Hit Accession: tr|A0A1D5UJ02|A0A1D5UJ02_WHEAT Human Readable Description: Kinesin-like protein Pfam IDs Description: PF00225: Kinesin motor domain InterPro IDs Description: IPR001752: Kinesin motor domain; IPR019821: Kinesin motor domain, conserved site; IPR027417: P-loop containing nucleoside triphosphate hydrolase GO IDs Description via InterPro: GO:0003777 MF: microtubule motor activity;…	microtubule-based movement (GO:0007018)	ATP binding (GO:0005524) microtubule binding (GO:0008017) ATP-dependent microtubule motor activity (GO:1990939)		cell.organisation	Transcript	(loc_os04g53760.1 : 150.0) no description available & (at4g05190 : 103.0) ATK5 encodes a kinesin protein involved in microtubule spindle morphogenesis. It acts as a minus-end directed motor as well as a plus-end tracking protein (+TIP). Localizes to mitotic spindle midzones and regions rich in growing plus-ends within phragmoplasts.; kinesin 5 (ATK5); FUNCTIONS IN: microtubule motor activity; INV…	0.967
TraesCS2D01G329700	422793242	422800262	54	BLAST Hit Accession: tr|A0A0D2Q3M2|A0A0D2Q3M2_GOSRA Human Readable Description: Kinesin-like protein Pfam IDs Description: PF00307: Calponin homology (CH) domain; PF00225: Kinesin motor domain InterPro IDs Description: IPR001715: Calponin homology domain; IPR001752: Kinesin motor domain; IPR027417: P-loop containing nucleoside triphosphate hydrolase GO IDs Description via InterPro: GO:0003777 MF:…		protein binding (GO:0005515)		cell.organisation	Transcript	(at3g44730 : 332.0) kinesin-like protein 1 (KP1); FUNCTIONS IN: microtubule motor activity, ATP binding; INVOLVED IN: microtubule-based movement; EXPRESSED IN: 23 plant structures; EXPRESSED DURING: 14 growth stages; CONTAINS InterPro DOMAIN/s: Calponin-homology (InterPro:IPR016146), Calponin-like actin-binding (InterPro:IPR001715), Kinesin, motor domain (InterPro:IPR001752); BEST Arabidopsis tha…	0.887
TraesCS2D01G325800	419050912	419052022	53	BLAST Hit Accession: tr|Q9M588|Q9M588_MAIZE Human Readable Description: Prohibitin Pfam IDs Description: PF01145: SPFH domain / Band 7 family InterPro IDs Description: IPR000163: Prohibitin; IPR001107: Band 7 domain GO IDs Description via InterPro: GO:0016020 CC: membrane			membrane (GO:0016020)	cell.division	Transcript	(loc_os04g38900.2 : 409.0) no description available & (at5g40770 : 362.0) prohibitin 3; prohibitin 3 (PHB3); INVOLVED IN: in 8 processes; LOCATED IN: in 6 components; EXPRESSED IN: 31 plant structures; EXPRESSED DURING: 14 growth stages; CONTAINS InterPro DOMAIN/s: Prohibitin (InterPro:IPR000163), Band 7 protein (InterPro:IPR001107); BEST Arabidopsis thaliana protein match is: prohibitin 4 (TAIR:…	0.874
TraesCS2D01G328700	421819514	421826490	59	BLAST Hit Accession: tr|A0A1J3J3E9|A0A1J3J3E9_NOCCA Human Readable Description: ATP-dependent zinc metalloprotease FtsH Pfam IDs Description: PF00004: ATPase family associated with various cellular activities (AAA) InterPro IDs Description: IPR003593: AAA+ ATPase domain; IPR003959: ATPase, AAA-type, core; IPR003960: ATPase, AAA-type, conserved site; IPR027417: P-loop containing nucleoside triphos…		ATP binding (GO:0005524) ATPase (GO:0016887)		cell.division	Transcript	(loc_os04g39190.1 : 223.0) no description available & (at3g02450 : 192.0) cell division protein ftsH, putative; FUNCTIONS IN: in 6 functions; LOCATED IN: integral to membrane, chloroplast; EXPRESSED IN: 22 plant structures; EXPRESSED DURING: 13 growth stages; CONTAINS InterPro DOMAIN/s: ATPase, AAA+ type, core (InterPro:IPR003593), ATPase, AAA-type, core (InterPro:IPR003959), ATPase, AAA-type, co…	0.969
TraesCS2D01G343300	439568339	439570022	60	BLAST Hit Accession: tr|M8BLE0|M8BLE0_AEGTA Human Readable Description: Mitotic spindle checkpoint protein MAD2 Pfam IDs Description: PF02301: HORMA domain InterPro IDs Description: IPR003511: HORMA domain				cell.division	Transcript	(q9xfh3|mad2_maize : 184.0) Mitotic spindle checkpoint protein MAD2 - Zea mays (Maize) & (loc_os04g40940.1 : 182.0) no description available & (at3g25980 : 171.0) Encodes MAD2 (MITOTIC ARREST-DEFICIENT 2). May have the spindle assembly checkpoint protein functions conserved from yeast to humans.; MITOTIC ARREST-DEFICIENT 2 (MAD2); CONTAINS InterPro DOMAIN/s: DNA-binding HORMA (InterPro:IPR003511)…	0.968
TraesCS2D01G339400	433501581	433508969	56	BLAST Hit Accession: tr|D7MGA4|D7MGA4_ARALL Human Readable Description: Cyclin family protein Pfam IDs Description: PF00134: Cyclin, N-terminal domain InterPro IDs Description: IPR006671: Cyclin, N-terminal; IPR013763: Cyclin-like; IPR015429: Cyclin L/T GO IDs Description via InterPro: GO:0000079 BP: regulation of cyclin-dependent protein serine/threonine kinase activity; GO:0006355 BP: regulatio…				cell.cycle	Transcript	(loc_os11g05850.2 : 324.0) no description available & (at4g19600 : 163.0) Encodes a cyclin T partner CYCT1;4. Plays important roles in infection with Cauliflower mosaic virus (CaMV).; CYCT1;4; FUNCTIONS IN: cyclin-dependent protein kinase activity; INVOLVED IN: regulation of cell cycle, response to virus, trichome morphogenesis, leaf development; LOCATED IN: nucleus; EXPRESSED IN: 25 plant struct…	0.893
TraesCS2D01G336400	429833826	429838995	43	BLAST Hit Accession: tr|A0A060A661|A0A060A661_BOENI Human Readable Description: NAC domain-containing protein Pfam IDs Description: PF02365: No apical meristem (NAM) protein InterPro IDs Description: IPR003441: NAC domain GO IDs Description via InterPro: GO:0003677 MF: DNA binding; GO:0006355 BP: regulation of transcription, DNA-templated	regulation of transcription, DNA-templated (GO:0006355)	DNA binding (GO:0003677)		development.unspecified	Transcript	(loc_os02g38130.1 : 236.0) no description available & (at4g28500 : 189.0) NAC domain containing protein 73 (NAC073); CONTAINS InterPro DOMAIN/s: No apical meristem (NAM) protein (InterPro:IPR003441); BEST Arabidopsis thaliana protein match is: NAC domain containing protein 10 (TAIR:AT1G28470.1); Has 2322 Blast hits to 2317 proteins in 68 species: Archae - 0; Bacteria - 0; Metazoa - 0; Fungi - 0; …	0.862
TraesCS2D01G314600	404121727	404124307	62	BLAST Hit Accession: tr|W5BS36|W5BS36_WHEAT Human Readable Description: Gamma-glutamylcyclotransferase Pfam IDs Description: PF04752: ChaC-like protein InterPro IDs Description: IPR006840: Glutathione-specific gamma-glutamylcyclotransferase; IPR013024: Gamma-glutamyl cyclotransferase-like GO IDs Description via InterPro: GO:0003839 MF: gamma-glutamylcyclotransferase activity; GO:0006751 BP: gluta…	glutathione catabolic process (GO:0006751)	gamma-glutamylcyclotransferase activity (GO:0003839)		transport.unspecified cations	Transcript	(loc_os04g37580.1 : 83.6) no description available & (at5g26220 : 65.1) ChaC-like family protein; CONTAINS InterPro DOMAIN/s: ChaC-like protein (InterPro:IPR006840); BEST Arabidopsis thaliana protein match is: ChaC-like family protein (TAIR:AT4G31290.1); Has 1807 Blast hits to 1807 proteins in 277 species: Archae - 0; Bacteria - 0; Metazoa - 736; Fungi - 347; Plants - 385; Viruses - 0; Other Euka…	0.934
TraesCS2D01G318300	408331682	408336358	63	BLAST Hit Accession: tr|B9RJJ5|B9RJJ5_RICCO Human Readable Description: Sugar transporter, putative Pfam IDs Description: PF00083: Sugar (and other) transporter InterPro IDs Description: IPR003663: Sugar/inositol transporter; IPR005828: Major facilitator, sugar transporter-like; IPR005829: Sugar transporter, conserved site; IPR020846: Major facilitator superfamily domain GO IDs Description via In…	transmembrane transport (GO:0055085)	transmembrane transporter activity (GO:0022857)	membrane (GO:0016020)	transport.sugars	Transcript	(loc_os04g37990.1 : 690.0) no description available & (at1g34580 : 411.0) Major facilitator superfamily protein; FUNCTIONS IN: carbohydrate transmembrane transporter activity, sugar:hydrogen symporter activity; INVOLVED IN: transport, transmembrane transport; LOCATED IN: integral to membrane, membrane; EXPRESSED IN: 12 plant structures; EXPRESSED DURING: 7 growth stages; CONTAINS InterPro DOMAIN/…	0.853
TraesCS2D01G314800	404379643	404384379	62	BLAST Hit Accession: tr|R7W3V1|R7W3V1_AEGTA Human Readable Description: Phosphate carrier protein, mitochondrial Pfam IDs Description: PF00153: Mitochondrial carrier protein InterPro IDs Description: IPR018108: Mitochondrial substrate/solute carrier; IPR023395: Mitochondrial carrier domain				transport.metabolite transporters at the mitochondrial membrane	Transcript	(loc_os04g37600.1 : 205.0) no description available & (at5g14040 : 194.0) phosphate transporter 3;1 (PHT3;1); FUNCTIONS IN: binding; INVOLVED IN: transport, transmembrane transport; LOCATED IN: in 6 components; EXPRESSED IN: 27 plant structures; EXPRESSED DURING: 16 growth stages; CONTAINS InterPro DOMAIN/s: Mitochondrial substrate carrier (InterPro:IPR001993), Mitochondrial substrate/solute carr…	0.967
TraesCS2D01G319800	410953930	410954821	46	BLAST Hit Accession: tr|A0A0B0N6Q8|A0A0B0N6Q8_GOSAR Human Readable Description: Lipoxygenase domain-containing 1 Pfam IDs Description: PF01477: PLAT/LH2 domain InterPro IDs Description: IPR001024: PLAT/LH2 domain GO IDs Description via InterPro: GO:0005515 MF: protein binding		protein binding (GO:0005515)		not assigned.no ontology	Transcript	(loc_os04g38390.1 : 263.0) no description available & (at4g39730 : 172.0) Lipase/lipooxygenase, PLAT/LH2 family protein; FUNCTIONS IN: molecular_function unknown; INVOLVED IN: biological_process unknown; LOCATED IN: thylakoid, chloroplast thylakoid membrane, plasma membrane, chloroplast, vacuole; EXPRESSED IN: 25 plant structures; EXPRESSED DURING: 13 growth stages; CONTAINS InterPro DOMAIN/s: Li…	0.836
TraesCS2D01G321500	413258713	413263358	60	BLAST Hit Accession: tr|Q69JW8|Q69JW8_ORYSJ Human Readable Description: Loricrin-like protein				not assigned.no ontology	Transcript	(loc_os04g38520.1 : 957.0) no description available & (at5g64550 : 566.0) loricrin-related; BEST Arabidopsis thaliana protein match is: loricrin-related (TAIR:AT5G09670.1); Has 1807 Blast hits to 1807 proteins in 277 species: Archae - 0; Bacteria - 0; Metazoa - 736; Fungi - 347; Plants - 385; Viruses - 0; Other Eukaryotes - 339 (source: NCBI BLink). & (p13983|extn_tobac : 68.9) Extensin precursor…	0.916
TraesCS2D01G327600	420893946	420899160	49	BLAST Hit Accession: AT1G70180.2 Human Readable Description: Sterile alpha motif (SAM) domain-containing protein Pfam IDs Description: PF00536: SAM domain (Sterile alpha motif) InterPro IDs Description: IPR001660: Sterile alpha motif domain; IPR013761: Sterile alpha motif/pointed domain GO IDs Description via InterPro: GO:0005515 MF: protein binding		protein binding (GO:0005515)		not assigned.no ontology	Transcript	(loc_os04g39090.1 : 130.0) no description available & (at1g70180 : 81.3) Sterile alpha motif (SAM) domain-containing protein; CONTAINS InterPro DOMAIN/s: Sterile alpha motif-type (InterPro:IPR013761), Sterile alpha motif (InterPro:IPR001660), Sterile alpha motif homology (InterPro:IPR010993), Sterile alpha motif, type 1 (InterPro:IPR021129); BEST Arabidopsis thaliana protein match is: Sterile alp…	0.911
TraesCS2D01G337000	430454869	430460617	62	BLAST Hit Accession: sp|Q67T82|FTSH2_SYMTH Human Readable Description: ATP-dependent zinc metalloprotease FtsH 2 Pfam IDs Description: PF00004: ATPase family associated with various cellular activities (AAA) InterPro IDs Description: IPR001270: ClpA/B family; IPR003593: AAA+ ATPase domain; IPR003959: ATPase, AAA-type, core; IPR003960: ATPase, AAA-type, conserved site; IPR027417: P-loop containing…		ATP binding (GO:0005524)		not assigned.no ontology	Transcript	(loc_os04g40290.1 : 104.0) no description available & (at4g24710 : 96.3) P-loop containing nucleoside triphosphate hydrolases superfamily protein; FUNCTIONS IN: nucleoside-triphosphatase activity, ATPase activity, nucleotide binding, ATP binding; EXPRESSED IN: shoot apex, embryo, flower, seed; EXPRESSED DURING: petal differentiation and expansion stage, E expanded cotyledon stage, D bilateral sta…	0.974
TraesCS2D01G337500	430623571	430627037	58	BLAST Hit Accession: tr|B6TIP1|B6TIP1_MAIZE Human Readable Description: Surfeit locus protein 2 containing protein Pfam IDs Description: PF05477: Surfeit locus protein 2 (SURF2) InterPro IDs Description: IPR008833: Surfeit locus protein 2				not assigned.no ontology	Transcript	(loc_os04g40430.2 : 134.0) no description available & (at5g14440 : 74.3) Surfeit locus protein 2 (SURF2); CONTAINS InterPro DOMAIN/s: Surfeit locus 2 (InterPro:IPR008833); BEST Arabidopsis thaliana protein match is: Surfeit locus protein 2 (SURF2) (TAIR:AT5G40570.1); Has 6239 Blast hits to 4458 proteins in 355 species: Archae - 8; Bacteria - 208; Metazoa - 2178; Fungi - 784; Plants - 299; Viruses…	0.884
TraesCS2D01G339800	433866824	433876377	48	BLAST Hit Accession: AT5G55820.8 Human Readable Description: inner centromere protein, ARK-binding region protein Pfam IDs Description: PF03941: Inner centromere protein, ARK binding region InterPro IDs Description: IPR005635: Inner centromere protein, ARK-binding domain				not assigned.no ontology.pentatricopeptide (PPR) repeat-containing protein	Transcript	(loc_os09g30070.1 : 302.0) no description available & (gnl|cdd|68872 : 299.0) no description available & (gnl|cdd|37260 : 97.0) no description available & (at4g30700 : 51.6) Pentatricopeptide repeat (PPR) superfamily protein; CONTAINS InterPro DOMAIN/s: Pentatricopeptide repeat (InterPro:IPR002885); BEST Arabidopsis thaliana protein match is: Tetratricopeptide repeat (TPR)-like superfamily protei…	0.855
TraesCS2D01G314200	404037833	404045046	60	BLAST Hit Accession: AT4G08510.2 Human Readable Description: mediator of RNA polymerase II transcription subunit-like protein				not assigned.unknown	Transcript	(loc_os04g37540.1 : 362.0) no description available & (at1g36990 : 70.9) unknown protein; LOCATED IN: chloroplast; EXPRESSED IN: 24 plant structures; EXPRESSED DURING: 14 growth stages; BEST Arabidopsis thaliana protein match is: unknown protein (TAIR:AT4G08510.1); Has 5029 Blast hits to 1779 proteins in 339 species: Archae - 2; Bacteria - 1372; Metazoa - 990; Fungi - 933; Plants - 111; Viruses -…	0.988
TraesCS2D01G316000	405405558	405409289	56	BLAST Hit Accession: tr|A0A0B0Q026|A0A0B0Q026_GOSAR Human Readable Description: DIS3-like exonuclease 2				not assigned.unknown	Transcript	(original description: no original description)	0.884
TraesCS2D01G316800	406148932	406151209	60	BLAST Hit Accession: tr|A0A199V6Z9|A0A199V6Z9_ANACO Human Readable Description: WEB family protein, chloroplastic				not assigned.unknown	Transcript	(loc_os04g37790.1 : 516.0) no description available & (at4g40020 : 131.0) Myosin heavy chain-related protein; BEST Arabidopsis thaliana protein match is: Plant protein of unknown function (DUF827) (TAIR:AT5G16730.1); Has 160438 Blast hits to 85353 proteins in 3205 species: Archae - 2021; Bacteria - 26641; Metazoa - 65466; Fungi - 13044; Plants - 8368; Viruses - 589; Other Eukaryotes - 44309 (sour…	0.824
TraesCS2D01G319700	410417997	410424394	49	BLAST Hit Accession: tr|A0A1E5W4F0|A0A1E5W4F0_9POAL Human Readable Description: Endoplasmic reticulum-Golgi intermediate compartment protein 3 Pfam IDs Description: PF13850: Endoplasmic Reticulum-Golgi Intermediate Compartment (ERGIC); PF07970: Endoplasmic reticulum vesicle transporter InterPro IDs Description: IPR012936: Endoplasmic reticulum vesicle transporter, C-terminal				not assigned.unknown	Transcript	(loc_os04g38340.1 : 123.0) no description available & (at1g36050 : 117.0) Endoplasmic reticulum vesicle transporter protein; FUNCTIONS IN: molecular_function unknown; EXPRESSED IN: 24 plant structures; EXPRESSED DURING: 15 growth stages; CONTAINS InterPro DOMAIN/s: Protein of unknown function DUF1692 (InterPro:IPR012936); BEST Arabidopsis thaliana protein match is: Endoplasmic reticulum vesicle t…	0.993
TraesCS2D01G322400	413775959	413777298	51	BLAST Hit Accession: sp|B4SPH3|TRMD_STRM5 Human Readable Description: tRNA (guanine-N(1)-)-methyltransferase				not assigned.unknown	Transcript	(original description: no original description)	0.918
TraesCS2D01G329000	422083741	422093108	62	BLAST Hit Accession: tr|M8AX15|M8AX15_AEGTA Human Readable Description: Testis-expressed sequence 10 protein-like protein Pfam IDs Description: PF12333: Rix1 complex component involved in 60S ribosome maturation InterPro IDs Description: IPR011989: Armadillo-like helical; IPR016024: Armadillo-type fold; IPR024679: Pre-rRNA-processing protein IPI1/Testis-expressed sequence 10 protein GO IDs Descri…				not assigned.unknown	Transcript	(loc_os04g39220.1 : 183.0) no description available & (at5g06350 : 125.0) ARM repeat superfamily protein; FUNCTIONS IN: binding; INVOLVED IN: biological_process unknown; LOCATED IN: cellular_component unknown; CONTAINS InterPro DOMAIN/s: Armadillo-type fold (InterPro:IPR016024); BEST Arabidopsis thaliana protein match is: ARM repeat superfamily protein (TAIR:AT5G27010.1); Has 1807 Blast hits to 1…	0.907
TraesCS2D01G330100	423208979	423209492	39	BLAST Hit Accession: tr|A0A072TDS7|A0A072TDS7_MEDTR Human Readable Description: Heavy metal transport/detoxification superfamily protein Pfam IDs Description: PF00403: Heavy-metal-associated domain InterPro IDs Description: IPR006121: Heavy metal-associated domain, HMA GO IDs Description via InterPro: GO:0030001 BP: metal ion transport; GO:0046872 MF: metal ion binding		metal ion binding (GO:0046872)		not assigned.unknown	Transcript	(original description: no original description)	0.942
TraesCS2D01G331600	423998757	424007578	59	BLAST Hit Accession: tr|A0A1E5WCE5|A0A1E5WCE5_9POAL Human Readable Description: Protein FATTY ACID EXPORT 1, chloroplastic Pfam IDs Description: PF03647: Transmembrane proteins 14C InterPro IDs Description: IPR005349: TMEM14 family GO IDs Description via InterPro: GO:0016020 CC: membrane			membrane (GO:0016020)	not assigned.unknown	Transcript	(original description: no original description)	0.808
TraesCS2D01G332000	424648963	424651518	57	BLAST Hit Accession: tr|G7J0C1|G7J0C1_MEDTR Human Readable Description: WPP domain interacting protein, putative				not assigned.unknown	Transcript	(loc_os04g39540.1 : 192.0) no description available & (at5g56210 : 60.1) WPP domain interacting protein 2 (WIP2); BEST Arabidopsis thaliana protein match is: WPP domain interacting protein 1 (TAIR:AT4G26455.1); Has 1807 Blast hits to 1807 proteins in 277 species: Archae - 0; Bacteria - 0; Metazoa - 736; Fungi - 347; Plants - 385; Viruses - 0; Other Eukaryotes - 339 (source: NCBI BLink). & (gnl|cd…	0.933
TraesCS2D01G332800	426433371	426434942	60	BLAST Hit Accession: tr|Q1EP84|Q1EP84_MUSAC Human Readable Description: F-box family protein Pfam IDs Description: PF03478: Protein of unknown function (DUF295) InterPro IDs Description: IPR001810: F-box domain; IPR005174: Domain unknown function DUF295; IPR032675: Leucine-rich repeat domain, L domain-like GO IDs Description via InterPro: GO:0005515 MF: protein binding		protein binding (GO:0005515)		not assigned.unknown	Transcript	(original description: no original description)	0.991
TraesCS2D01G333000	426926283	426929941	47	BLAST Hit Accession: tr|D7LI35|D7LI35_ARALL Human Readable Description: Polychome, UV-B-insensitive 4				not assigned.unknown	Transcript	(original description: no original description)	0.989
TraesCS2D01G337200	430465466	430468969	43	BLAST Hit Accession: tr|A0A0B0PBG0|A0A0B0PBG0_GOSAR Human Readable Description: BRCA1-A complex subunit Abraxas				not assigned.unknown	Transcript	(loc_os04g40320.1 : 259.0) no description available & (at3g08780 : 76.3) unknown protein; FUNCTIONS IN: molecular_function unknown; INVOLVED IN: biological_process unknown; LOCATED IN: cellular_component unknown; EXPRESSED IN: male gametophyte, cultured cell; EXPRESSED DURING: L mature pollen stage, M germinated pollen stage; Has 35333 Blast hits to 34131 proteins in 2444 species: Archae - 798; B…	0.818
TraesCS2D01G338400	431923476	431926660	60	BLAST Hit Accession: tr|B4G1N4|B4G1N4_MAIZE Human Readable Description: CsAtPR5				not assigned.unknown	Transcript	(original description: no original description)	0.938
TraesCS2D01G340000	434354623	434355470	51	BLAST Hit Accession: AT1G57650.4 Human Readable Description: ATP binding protein				not assigned.unknown	Transcript	(original description: no original description)	0.902
TraesCS2D01G341900	437674197	437678833	62	BLAST Hit Accession: AT5G40640.1 Human Readable Description: transmembrane protein				not assigned.unknown	Transcript	(loc_os04g40700.3 : 338.0) no description available & (at3g27390 : 174.0) unknown protein; FUNCTIONS IN: molecular_function unknown; INVOLVED IN: biological_process unknown; LOCATED IN: plasma membrane; EXPRESSED IN: 23 plant structures; EXPRESSED DURING: 13 growth stages; BEST Arabidopsis thaliana protein match is: unknown protein (TAIR:AT5G40640.1); Has 101 Blast hits to 99 proteins in 12 speci…	0.927
TraesCS2D01G342700	438702145	438707746	61	BLAST Hit Accession: tr|A0A0K9Q356|A0A0K9Q356_ZOSMR Human Readable Description: UBX domain-containing protein Pfam IDs Description: PF00789: UBX domain InterPro IDs Description: IPR001012: UBX domain; IPR029071: Ubiquitin-related domain GO IDs Description via InterPro: GO:0005515 MF: protein binding		protein binding (GO:0005515)		not assigned.unknown	Transcript	(loc_os04g40870.1 : 77.4) no description available & (at3g27310 : 63.5) encodes a protein that contains a UBX domain and regulates AtCDC48 by inhibiting its ATPase activity and by promoting the disassembly of the active hexamer. Phenotypic analysis of pux1 plants revealed that the loss of PUX1 accelerated the growth of various plant organs including roots and inflorescence shoots. AtCDC48 and SYP…	0.905
TraesCS2D01G344100	440321421	440326178	61	BLAST Hit Accession: tr|B6SIP5|B6SIP5_MAIZE Human Readable Description: Acid phosphatase/vanadium-dependent haloperoxidase related Pfam IDs Description: PF02681: Divergent PAP2 family InterPro IDs Description: IPR000326: Phosphatidic acid phosphatase type 2/haloperoxidase; IPR003832: Acid phosphatase/vanadium-dependent haloperoxidase-related				not assigned.unknown	Transcript	(loc_os04g40980.1 : 99.4) no description available & (at3g21610 : 82.0) Acid phosphatase/vanadium-dependent haloperoxidase-related protein; FUNCTIONS IN: molecular_function unknown; INVOLVED IN: biological_process unknown; LOCATED IN: cellular_component unknown; EXPRESSED IN: 23 plant structures; EXPRESSED DURING: 15 growth stages; CONTAINS InterPro DOMAIN/s: Acid phosphatase/vanadium-dependent h…	0.914
TraesCS2D01G337100	430461648	430464878	60	BLAST Hit Accession: sp|O29627|LEU3_ARCFU Human Readable Description: 3-isopropylmalate dehydrogenase Pfam IDs Description: PF00180: Isocitrate/isopropylmalate dehydrogenase InterPro IDs Description: IPR004434: Isocitrate dehydrogenase NAD-dependent; IPR024084: Isopropylmalate dehydrogenase-like domain GO IDs Description via InterPro: GO:0004449 MF: isocitrate dehydrogenase (NAD+) activity; GO:00…	tricarboxylic acid cycle (GO:0006099)	isocitrate dehydrogenase (NAD+) activity (GO:0004449)		TCA / org transformation.TCA.IDH	Transcript	(loc_os02g38200.1 : 298.0) no description available & (at4g35260 : 277.0) Encodes a regulatory subunit of the mitochondrially-localized NAD+- dependent isocitrate dehydrogenase.; isocitrate dehydrogenase 1 (IDH1); CONTAINS InterPro DOMAIN/s: Isocitrate/isopropylmalate dehydrogenase (InterPro:IPR001804), Isocitrate dehydrogenase NAD-dependent, mitochondrial (InterPro:IPR004434); BEST Arabidopsis t…	0.81
TraesCS2D01G324200	417159753	417165423	62	Human Readable Description: ATPase ASNA1 Pfam IDs Description: PF02374: Anion-transporting ATPase InterPro IDs Description: IPR016300: Arsenical pump ATPase, ArsA/GET3; IPR025723: Anion-transporting ATPase-like domain; IPR027417: P-loop containing nucleoside triphosphate hydrolase GO IDs Description via InterPro: GO:0005524 MF: ATP binding; GO:0016887 MF: ATPase activity		ATP binding (GO:0005524) ATPase (GO:0016887)		mitochondrial electron transport / ATP synthesis.F1-ATPase	Transcript	(gnl|cdd|68872 : 275.0) no description available & (loc_os02g51100.1 : 109.0) no description available & (at3g10350 : 106.0) P-loop containing nucleoside triphosphate hydrolases superfamily protein; FUNCTIONS IN: ATP binding; INVOLVED IN: cellular metal ion homeostasis, anion transport; LOCATED IN: membrane; EXPRESSED IN: 23 plant structures; EXPRESSED DURING: 13 growth stages; CONTAINS InterPro …	0.909
TraesCS2D01G314300	404085942	404092716	51	BLAST Hit Accession: AT4G08510.1 Human Readable Description: mediator of RNA polymerase II transcription subunit-like protein				#N/A	#N/A	#N/A	#N/A
TraesCS2D01G314400	404099173	404100522	60	BLAST Hit Accession: tr|N1R2V6|N1R2V6_AEGTA Human Readable Description: Aspartic proteinase nepenthesin-1 Pfam IDs Description: PF14543: Xylanase inhibitor N-terminal; PF14541: Xylanase inhibitor C-terminal InterPro IDs Description: IPR001969: Aspartic peptidase, active site; IPR021109: Aspartic peptidase domain; IPR032799: Xylanase inhibitor, C-terminal; IPR032861: Xylanase inhibitor, N-terminal…	proteolysis (GO:0006508)	aspartic-type endopeptidase activity (GO:0004190)		#N/A	#N/A	#N/A	#N/A
TraesCS2D01G314500	404119907	404122032	60	BLAST Hit Accession: tr|A0A1D1Z2C9|A0A1D1Z2C9_9ARAE Human Readable Description: Aspartic proteinase nepenthesin-1 Pfam IDs Description: PF14543: Xylanase inhibitor N-terminal; PF14541: Xylanase inhibitor C-terminal InterPro IDs Description: IPR021109: Aspartic peptidase domain; IPR032799: Xylanase inhibitor, C-terminal; IPR032861: Xylanase inhibitor, N-terminal; IPR033121: Peptidase family A1 dom…				#N/A	#N/A	#N/A	#N/A
TraesCS2D01G315000	404395087	404397591	62	BLAST Hit Accession: tr|Q6F2C9|Q6F2C9_SOLDE Human Readable Description: Mitochondrial carrier protein Pfam IDs Description: PF00153: Mitochondrial carrier protein InterPro IDs Description: IPR018108: Mitochondrial substrate/solute carrier; IPR023395: Mitochondrial carrier domain				#N/A	#N/A	#N/A	#N/A
TraesCS2D01G315100	404398871	404403712	58	BLAST Hit Accession: tr|U5FS16|U5FS16_POPTR Human Readable Description: Phosphatase 2C family protein Pfam IDs Description: PF00481: Protein phosphatase 2C InterPro IDs Description: IPR001932: PPM-type phosphatase domain GO IDs Description via InterPro: GO:0003824 MF: catalytic activity		phosphatase activity (GO:0016791)		#N/A	#N/A	#N/A	#N/A
TraesCS2D01G315200	404794302	404799102	62	BLAST Hit Accession: AT4G12680.1 Human Readable Description: transmembrane protein				#N/A	#N/A	#N/A	#N/A
TraesCS2D01G315300	404888999	404890319	50	BLAST Hit Accession: AT1G47480.1 Human Readable Description: alpha/beta-Hydrolases superfamily protein Pfam IDs Description: PF07859: alpha/beta hydrolase fold InterPro IDs Description: IPR002168: Lipase, GDXG, putative histidine active site; IPR013094: Alpha/beta hydrolase fold-3; IPR029058: Alpha/Beta hydrolase fold; IPR033140: Lipase, GDXG, putative serine active site GO IDs Description via In…				#N/A	#N/A	#N/A	#N/A
TraesCS2D01G315500	405073191	405074532	55	BLAST Hit Accession: tr|A0A0B0MVF4|A0A0B0MVF4_GOSAR Human Readable Description: Zinc finger protein		hydrolase activity (GO:0016787)		#N/A	#N/A	#N/A	#N/A
TraesCS2D01G315600	405179467	405182059	61	BLAST Hit Accession: tr|A0A1D1XNC6|A0A1D1XNC6_9ARAE Human Readable Description: Dihydrofolate reductase Pfam IDs Description: PF03959: Serine hydrolase (FSH1) InterPro IDs Description: IPR005645: Serine hydrolase FSH; IPR029058: Alpha/Beta hydrolase fold				#N/A	#N/A	#N/A	#N/A
TraesCS2D01G315700	405272115	405274808	62	BLAST Hit Accession: tr|A0A1E5V9J0|A0A1E5V9J0_9POAL Human Readable Description: Pentatricopeptide repeat-containing protein Pfam IDs Description: PF13812: Pentatricopeptide repeat domain InterPro IDs Description: IPR002885: Pentatricopeptide repeat; IPR011990: Tetratricopeptide-like helical domain GO IDs Description via InterPro: GO:0005515 MF: protein binding		protein binding (GO:0005515)		#N/A	#N/A	#N/A	#N/A
TraesCS2D01G315800	405275467	405276946	54	BLAST Hit Accession: tr|B9RF24|B9RF24_RICCO Human Readable Description: Ring finger protein, putative Pfam IDs Description: PF13639: Ring finger domain InterPro IDs Description: IPR001841: Zinc finger, RING-type; IPR013083: Zinc finger, RING/FYVE/PHD-type GO IDs Description via InterPro: GO:0005515 MF: protein binding; GO:0008270 MF: zinc ion binding				#N/A	#N/A	#N/A	#N/A
TraesCS2D01G315900	405399410	405401093	60	BLAST Hit Accession: tr|B9T780|B9T780_RICCO Human Readable Description: Ring finger protein, putative Pfam IDs Description: PF13639: Ring finger domain InterPro IDs Description: IPR001841: Zinc finger, RING-type; IPR013083: Zinc finger, RING/FYVE/PHD-type GO IDs Description via InterPro: GO:0005515 MF: protein binding; GO:0008270 MF: zinc ion binding				#N/A	#N/A	#N/A	#N/A
TraesCS2D01G316100	405409880	405412216	62	BLAST Hit Accession: sp|Q4ADG7|MX1_OTABY Human Readable Description: Interferon-induced GTP-binding protein Mx1				#N/A	#N/A	#N/A	#N/A
TraesCS2D01G316200	405415844	405421643	53	BLAST Hit Accession: tr|G7KAI6|G7KAI6_MEDTR Human Readable Description: Phage capsid scaffolding protein (GPO) serine peptidase InterPro IDs Description: IPR000489: Pterin-binding domain; IPR027363: Methylthioribose-1-phosphate isomerase-like, N-terminal domain GO IDs Description via InterPro: GO:0042558 BP: pteridine-containing compound metabolic process	pteridine-containing compound metabolic process (GO:0042558)			#N/A	#N/A	#N/A	#N/A
TraesCS2D01G316300	405600235	405608281	43	BLAST Hit Accession: tr|A0A0D3G0Q8|A0A0D3G0Q8_9ORYZ Human Readable Description: Kinesin-like protein				#N/A	#N/A	#N/A	#N/A
TraesCS2D01G316400	405611804	405628792	47	BLAST Hit Accession: tr|A8IE27|A8IE27_TRITU Human Readable Description: DNA repair protein Rad50 Pfam IDs Description: PF13476: AAA domain InterPro IDs Description: IPR013134: RAD50, zinc hook; IPR027417: P-loop containing nucleoside triphosphate hydrolase				#N/A	#N/A	#N/A	#N/A
TraesCS2D01G316500	405615523	405634042	47	BLAST Hit Accession: sp|Q5HSA6|RL18_CAMJR Human Readable Description: 50S ribosomal protein L18				#N/A	#N/A	#N/A	#N/A
TraesCS2D01G316600	405871348	405871686	27	BLAST Hit Accession: tr|A0A1D6BP45|A0A1D6BP45_WHEAT Human Readable Description: E3 ubiquitin-protein ligase Pfam IDs Description: PF13456: Reverse transcriptase-like InterPro IDs Description: IPR012337: Ribonuclease H-like domain GO IDs Description via InterPro: GO:0003676 MF: nucleic acid binding				#N/A	#N/A	#N/A	#N/A
TraesCS2D01G316700	406140713	406141509	50	BLAST Hit Accession: tr|K7VSQ3|K7VSQ3_MAIZE Human Readable Description: Histone H3 Pfam IDs Description: PF00125: Core histone H2A/H2B/H3/H4 InterPro IDs Description: IPR000164: Histone H3/CENP-A; IPR007125: Histone H2A/H2B/H3; IPR009072: Histone-fold GO IDs Description via InterPro: GO:0000786 CC: nucleosome; GO:0003677 MF: DNA binding; GO:0046982 MF: protein heterodimerization activity		DNA binding (GO:0003677)	nucleosome (GO:0000786)	#N/A	#N/A	#N/A	#N/A
TraesCS2D01G316900	406205025	406210195	60	BLAST Hit Accession: AT5G10320.2 Human Readable Description: ATP synthase subunit B				#N/A	#N/A	#N/A	#N/A
TraesCS2D01G317000	406260711	406262537	63	BLAST Hit Accession: tr|A0A1D5THK3|A0A1D5THK3_WHEAT Human Readable Description: Glycosyltransferase Pfam IDs Description: PF00201: UDP-glucoronosyl and UDP-glucosyl transferase InterPro IDs Description: IPR002213: UDP-glucuronosyl/UDP-glucosyltransferase GO IDs Description via InterPro: GO:0008152 BP: metabolic process; GO:0016758 MF: transferase activity, transferring hexosyl groups		UDP-glycosyltransferase activity (GO:0008194)		#N/A	#N/A	#N/A	#N/A
TraesCS2D01G317100	406410175	406411266	43	BLAST Hit Accession: tr|A0A072TYR6|A0A072TYR6_MEDTR Human Readable Description: Zinc finger protein InterPro IDs Description: IPR013087: Zinc finger C2H2-type GO IDs Description via InterPro: GO:0003676 MF: nucleic acid binding				#N/A	#N/A	#N/A	#N/A
TraesCS2D01G317200	406695655	406695903	46	BLAST Hit Accession: AT2G41880.9 Human Readable Description: guanylate kinase 1				#N/A	#N/A	#N/A	#N/A
TraesCS2D01G317300	406733288	406733542	46	BLAST Hit Accession: AT2G41880.8 Human Readable Description: guanylate kinase 1				#N/A	#N/A	#N/A	#N/A
TraesCS2D01G317400	406941193	406945833	54	BLAST Hit Accession: tr|A0A072UN34|A0A072UN34_MEDTR Human Readable Description: Protein phosphatase 2C-like protein Pfam IDs Description: PF00481: Protein phosphatase 2C InterPro IDs Description: IPR001932: PPM-type phosphatase domain GO IDs Description via InterPro: GO:0003824 MF: catalytic activity		phosphatase activity (GO:0016791)		#N/A	#N/A	#N/A	#N/A
TraesCS2D01G317500	406950389	406953470	62	BLAST Hit Accession: tr|M7ZML9|M7ZML9_TRIUA Human Readable Description: Cryptochrome-1 Pfam IDs Description: PF00875: DNA photolyase; PF03441: FAD binding domain of DNA photolyase; PF12546: Blue/Ultraviolet sensing protein C terminal InterPro IDs Description: IPR002081: Cryptochrome/DNA photolyase class 1; IPR005101: Cryptochrome/DNA photolyase, FAD-binding domain; IPR006050: DNA photolyase, N-te…	blue light signaling pathway (GO:0009785)	blue light photoreceptor activity (GO:0009882)		#N/A	#N/A	#N/A	#N/A
TraesCS2D01G317600	407203246	407207509	51	BLAST Hit Accession: tr|M7ZZK7|M7ZZK7_TRIUA Human Readable Description: Programmed cell death protein 2 Pfam IDs Description: PF01753: MYND finger; PF04194: Programmed cell death protein 2, C-terminal putative domain InterPro IDs Description: IPR002893: Zinc finger, MYND-type; IPR007320: Programmed cell death protein 2, C-terminal GO IDs Description via InterPro: GO:0005737 CC: cytoplasm			cytoplasm (GO:0005737)	#N/A	#N/A	#N/A	#N/A
TraesCS2D01G317700	407215871	407221274	48	BLAST Hit Accession: tr|A0A0K9PPJ5|A0A0K9PPJ5_ZOSMR Human Readable Description: WD-repeat protein Pfam IDs Description: PF04003: Dip2/Utp12 Family InterPro IDs Description: IPR001680: WD40 repeat; IPR007148: Small-subunit processome, Utp12; IPR011047: Quinoprotein alcohol dehydrogenase-like superfamily; IPR015943: WD40/YVTN repeat-like-containing domain; IPR017986: WD40-repeat-containing domain G…		protein binding (GO:0005515)		#N/A	#N/A	#N/A	#N/A
TraesCS2D01G317800	407224064	407225140	61	BLAST Hit Accession: tr|M7Z3V0|M7Z3V0_TRIUA Human Readable Description: Pathogenesis-related protein 1 Pfam IDs Description: PF00407: Pathogenesis-related protein Bet v I family InterPro IDs Description: IPR000916: Bet v I/Major latex protein; IPR023393: START-like domain; IPR024949: Bet v I type allergen GO IDs Description via InterPro: GO:0006952 BP: defense response; GO:0009607 BP: response to…	defense response (GO:0006952)			#N/A	#N/A	#N/A	#N/A
TraesCS2D01G317900	407225713	407227411	37	BLAST Hit Accession: tr|W5DZI5|W5DZI5_WHEAT Human Readable Description: Pectinesterase Pfam IDs Description: PF04043: Plant invertase/pectin methylesterase inhibitor; PF01095: Pectinesterase InterPro IDs Description: IPR000070: Pectinesterase, catalytic; IPR006501: Pectinesterase inhibitor domain; IPR011050: Pectin lyase fold/virulence factor; IPR012334: Pectin lyase fold; IPR018040: Pectinestera…	cell wall modification (GO:0042545)	pectinesterase activity (GO:0030599)		#N/A	#N/A	#N/A	#N/A
TraesCS2D01G318000	407453693	407453839	40	BLAST Hit Accession: AT4G26950.2 Human Readable Description: senescence regulator (Protein of unknown function, DUF584)				#N/A	#N/A	#N/A	#N/A
TraesCS2D01G318100	407961091	407969937	51	BLAST Hit Accession: tr|M0WS66|M0WS66_HORVV Human Readable Description: Synaptonemal complex protein 1				#N/A	#N/A	#N/A	#N/A
TraesCS2D01G318200	407973421	407982957	63	BLAST Hit Accession: tr|B9RJJ5|B9RJJ5_RICCO Human Readable Description: Sugar transporter, putative Pfam IDs Description: PF00083: Sugar (and other) transporter InterPro IDs Description: IPR003663: Sugar/inositol transporter; IPR005828: Major facilitator, sugar transporter-like; IPR005829: Sugar transporter, conserved site; IPR020846: Major facilitator superfamily domain GO IDs Description via In…	transmembrane transport (GO:0055085)	transmembrane transporter activity (GO:0022857)	membrane (GO:0016020)	#N/A	#N/A	#N/A	#N/A
TraesCS2D01G318400	408344566	408349774	61	BLAST Hit Accession: tr|B9RJJ5|B9RJJ5_RICCO Human Readable Description: Sugar transporter, putative Pfam IDs Description: PF00083: Sugar (and other) transporter InterPro IDs Description: IPR003663: Sugar/inositol transporter; IPR005828: Major facilitator, sugar transporter-like; IPR005829: Sugar transporter, conserved site; IPR020846: Major facilitator superfamily domain GO IDs Description via In…	transmembrane transport (GO:0055085)	transmembrane transporter activity (GO:0022857)	membrane (GO:0016020)	#N/A	#N/A	#N/A	#N/A
TraesCS2D01G318500	408361455	408365500	62	BLAST Hit Accession: tr|B9RJJ5|B9RJJ5_RICCO Human Readable Description: Sugar transporter, putative Pfam IDs Description: PF00083: Sugar (and other) transporter InterPro IDs Description: IPR003663: Sugar/inositol transporter; IPR005828: Major facilitator, sugar transporter-like; IPR005829: Sugar transporter, conserved site; IPR020846: Major facilitator superfamily domain GO IDs Description via In…	transmembrane transport (GO:0055085)	transmembrane transporter activity (GO:0022857)	membrane (GO:0016020)	#N/A	#N/A	#N/A	#N/A
TraesCS2D01G318600	408362401	408362862	30	BLAST Hit Accession: tr|A0A0A9GN13|A0A0A9GN13_ARUDO Human Readable Description: GSVIVT00005628001, HT7				#N/A	#N/A	#N/A	#N/A
TraesCS2D01G318700	408773923	408777388	53	BLAST Hit Accession: tr|Q9SXG0|Q9SXG0_ORYSJ Human Readable Description: F1F0-ATPase inhibitor protein				#N/A	#N/A	#N/A	#N/A
TraesCS2D01G318800	409255280	409260683	59	BLAST Hit Accession: tr|B6TY99|B6TY99_MAIZE Human Readable Description: GTPase family protein Pfam IDs Description: PF01926: 50S ribosome-binding GTPase InterPro IDs Description: IPR006073: GTP binding domain; IPR023179: GTP-binding protein, orthogonal bundle domain; IPR027417: P-loop containing nucleoside triphosphate hydrolase GO IDs Description via InterPro: GO:0005525 MF: GTP binding		GTP binding (GO:0005525)		#N/A	#N/A	#N/A	#N/A
TraesCS2D01G318900	409283379	409284566	31	BLAST Hit Accession: tr|A9UKL8|A9UKL8_HORVU Human Readable Description: F-box like protein InterPro IDs Description: IPR001810: F-box domain; IPR017451: F-box associated interaction domain GO IDs Description via InterPro: GO:0005515 MF: protein binding		protein binding (GO:0005515)		#N/A	#N/A	#N/A	#N/A
TraesCS2D01G319000	409436752	409438044	44	BLAST Hit Accession: tr|G7JG68|G7JG68_MEDTR Human Readable Description: Replication factor-A-like protein Pfam IDs Description: PF08646: Replication factor-A C terminal domain InterPro IDs Description: IPR012340: Nucleic acid-binding, OB-fold; IPR013955: Replication factor A, C-terminal				#N/A	#N/A	#N/A	#N/A
TraesCS2D01G319100	409578234	409582840	62	BLAST Hit Accession: tr|B9RJJ5|B9RJJ5_RICCO Human Readable Description: Sugar transporter, putative Pfam IDs Description: PF00083: Sugar (and other) transporter InterPro IDs Description: IPR003663: Sugar/inositol transporter; IPR005828: Major facilitator, sugar transporter-like; IPR005829: Sugar transporter, conserved site; IPR020846: Major facilitator superfamily domain GO IDs Description via In…	transmembrane transport (GO:0055085)	transmembrane transporter activity (GO:0022857)	membrane (GO:0016020)	#N/A	#N/A	#N/A	#N/A
TraesCS2D01G319200	409599960	409604615	61	BLAST Hit Accession: tr|A0A1J3H409|A0A1J3H409_NOCCA Human Readable Description: Alpha-ketoglutarate-dependent dioxygenase alkB-like protein 2 Pfam IDs Description: PF13266: Protein of unknown function (DUF4057) InterPro IDs Description: IPR025131: Domain of unknown function DUF4057				#N/A	#N/A	#N/A	#N/A
TraesCS2D01G319300	410237456	410238274	51	BLAST Hit Accession: tr|A0A118K1Q9|A0A118K1Q9_CYNCS Human Readable Description: C2 calcium/lipid-binding domain, CaLB				#N/A	#N/A	#N/A	#N/A
TraesCS2D01G319400	410239843	410240208	31	BLAST Hit Accession: tr|A0A1J3HNP1|A0A1J3HNP1_NOCCA Human Readable Description: Glutathione S-transferase T3				#N/A	#N/A	#N/A	#N/A
TraesCS2D01G319500	410403725	410404566	50	BLAST Hit Accession: tr|A0A118K1Q9|A0A118K1Q9_CYNCS Human Readable Description: C2 calcium/lipid-binding domain, CaLB				#N/A	#N/A	#N/A	#N/A
TraesCS2D01G319600	410407950	410413055	62	BLAST Hit Accession: sp|A7HBU9|LIPA_ANADF Human Readable Description: Lipoyl synthase Pfam IDs Description: PF16881: N-terminal domain of lipoyl synthase of Radical_SAM family; PF04055: Radical SAM superfamily InterPro IDs Description: IPR003698: Lipoyl synthase; IPR006638: Elongator protein 3/MiaB/NifB; IPR007197: Radical SAM; IPR013785: Aldolase-type TIM barrel; IPR027527: Lipoyl synthase, mito…	lipoate biosynthetic process (GO:0009107)	lipoate synthase activity (GO:0016992) 4 iron, 4 sulfur cluster binding (GO:0051539)		#N/A	#N/A	#N/A	#N/A
TraesCS2D01G319900	411344567	411345922	35	BLAST Hit Accession: tr|N1QVX9|N1QVX9_AEGTA Human Readable Description: Poly(A) polymerase Pfam IDs Description: PF01909: Nucleotidyltransferase domain; PF04928: Poly(A) polymerase central domain; PF04926: Poly(A) polymerase predicted RNA binding domain InterPro IDs Description: IPR002934: Polymerase, nucleotidyl transferase domain; IPR007010: Poly(A) polymerase, RNA-binding domain; IPR007012: Po…		nucleotidyltransferase activity (GO:0016779)		#N/A	#N/A	#N/A	#N/A
TraesCS2D01G320100	411412560	411415299	48	BLAST Hit Accession: AT1G60410.1 Human Readable Description: F-box family protein Pfam IDs Description: PF00646: F-box domain InterPro IDs Description: IPR001810: F-box domain; IPR032675: Leucine-rich repeat domain, L domain-like GO IDs Description via InterPro: GO:0005515 MF: protein binding		protein binding (GO:0005515)		#N/A	#N/A	#N/A	#N/A
TraesCS2D01G320200	411416487	411417559	48	BLAST Hit Accession: tr|A0A1D6M1P7|A0A1D6M1P7_MAIZE Human Readable Description: Elongation factor 1-alpha Pfam IDs Description: PF03143: Elongation factor Tu C-terminal domain InterPro IDs Description: IPR004160: Translation elongation factor EFTu/EF1A, C-terminal; IPR009000: Translation protein, beta-barrel domain; IPR009001: Translation elongation factor EF1A/initiation factor IF2gamma, C-termi…				#N/A	#N/A	#N/A	#N/A
TraesCS2D01G320300	411417729	411419214	38	BLAST Hit Accession: tr|B6SKA7|B6SKA7_MAIZE Human Readable Description: Elongation factor 1-alpha Pfam IDs Description: PF00009: Elongation factor Tu GTP binding domain InterPro IDs Description: IPR000795: Transcription factor, GTP-binding domain; IPR027417: P-loop containing nucleoside triphosphate hydrolase GO IDs Description via InterPro: GO:0003924 MF: GTPase activity; GO:0005525 MF: GTP bind…		GTPase activity (GO:0003924) GTP binding (GO:0005525)		#N/A	#N/A	#N/A	#N/A
TraesCS2D01G320400	411698369	411701273	55	BLAST Hit Accession: AT1G60410.1 Human Readable Description: F-box family protein Pfam IDs Description: PF00646: F-box domain InterPro IDs Description: IPR001810: F-box domain; IPR032675: Leucine-rich repeat domain, L domain-like GO IDs Description via InterPro: GO:0005515 MF: protein binding		protein binding (GO:0005515)		#N/A	#N/A	#N/A	#N/A
TraesCS2D01G320500	411703315	411705307	46	BLAST Hit Accession: tr|A0A0E0GHL3|A0A0E0GHL3_ORYNI Human Readable Description: Elongation factor 1-alpha Pfam IDs Description: PF00009: Elongation factor Tu GTP binding domain; PF03144: Elongation factor Tu domain 2; PF03143: Elongation factor Tu C-terminal domain InterPro IDs Description: IPR000795: Transcription factor, GTP-binding domain; IPR004160: Translation elongation factor EFTu/EF1A, C-…		GTPase activity (GO:0003924) GTP binding (GO:0005525)		#N/A	#N/A	#N/A	#N/A
TraesCS2D01G320600	411731462	411733651	61	BLAST Hit Accession: tr|C6ZRN8|C6ZRN8_SOYBN Human Readable Description: Receptor-like kinase Pfam IDs Description: PF12819: Carbohydrate-binding protein of the ER InterPro IDs Description: IPR024788: Malectin-like carbohydrate-binding domain				#N/A	#N/A	#N/A	#N/A
TraesCS2D01G320700	411953992	411955590	42	BLAST Hit Accession: tr|N1QVX9|N1QVX9_AEGTA Human Readable Description: Poly(A) polymerase Pfam IDs Description: PF04928: Poly(A) polymerase central domain; PF01909: Nucleotidyltransferase domain; PF04926: Poly(A) polymerase predicted RNA binding domain InterPro IDs Description: IPR002934: Polymerase, nucleotidyl transferase domain; IPR007010: Poly(A) polymerase, RNA-binding domain; IPR007012: Po…		nucleotidyltransferase activity (GO:0016779)		#N/A	#N/A	#N/A	#N/A
TraesCS2D01G320800	412254503	412256297	50	BLAST Hit Accession: tr|A0A0K0KG13|A0A0K0KG13_CARHR Human Readable Description: Ethylene insensitive 3 family protein Pfam IDs Description: PF04873: Ethylene insensitive 3 InterPro IDs Description: IPR023278: Ethylene insensitive 3-like protein, DNA-binding domain GO IDs Description via InterPro: GO:0003700 MF: transcription factor activity, sequence-specific DNA binding; GO:0005634 CC: nucleus		DNA-binding transcription factor activity (GO:0003700) sequence-specific DNA binding (GO:0043565)	nucleus (GO:0005634)	#N/A	#N/A	#N/A	#N/A
TraesCS2D01G321000	412332246	412333940	32	BLAST Hit Accession: sp|Q5NHS9|RL31_FRATT Human Readable Description: 50S ribosomal protein L31 InterPro IDs Description: IPR012337: Ribonuclease H-like domain GO IDs Description via InterPro: GO:0003676 MF: nucleic acid binding				#N/A	#N/A	#N/A	#N/A
TraesCS2D01G321200	412683548	412688375	57	BLAST Hit Accession: tr|B9H594|B9H594_POPTR Human Readable Description: Gamma-glutamyltranspeptidase family protein Pfam IDs Description: PF01019: Gamma-glutamyltranspeptidase InterPro IDs Description: IPR000101: Gamma-glutamyltranspeptidase; IPR029055: Nucleophile aminohydrolases, N-terminal GO IDs Description via InterPro: GO:0006751 BP: glutathione catabolic process; GO:0036374 MF: glutathione…	glutathione catabolic process (GO:0006751)	glutathione hydrolase activity (GO:0036374)		#N/A	#N/A	#N/A	#N/A
TraesCS2D01G321300	412832409	412832973	39	BLAST Hit Accession: tr|A0A072V8D7|A0A072V8D7_MEDTR Human Readable Description: Epidermal patterning factor Pfam IDs Description: PF17181: Epidermal patterning factor proteins				#N/A	#N/A	#N/A	#N/A
TraesCS2D01G321400	412833158	412839366	62	BLAST Hit Accession: tr|M4Q634|M4Q634_TRIMO Human Readable Description: Receptor kinase-like protein Pfam IDs Description: PF08263: Leucine rich repeat N-terminal domain; PF00069: Protein kinase domain InterPro IDs Description: IPR000719: Protein kinase domain; IPR008271: Serine/threonine-protein kinase, active site; IPR011009: Protein kinase-like domain; IPR013210: Leucine-rich repeat-containing…	protein phosphorylation (GO:0006468)	protein kinase activity (GO:0004672) ATP binding (GO:0005524)		#N/A	#N/A	#N/A	#N/A
TraesCS2D01G321600	413263896	413266244	62	BLAST Hit Accession: tr|A0A1D5UH49|A0A1D5UH49_WHEAT Human Readable Description: Aldose 1-epimerase Pfam IDs Description: PF01263: Aldose 1-epimerase InterPro IDs Description: IPR008183: Aldose 1-/Glucose-6-phosphate 1-epimerase; IPR011013: Galactose mutarotase-like domain; IPR014718: Glycoside hydrolase-type carbohydrate-binding; IPR015443: Aldose 1-epimerase GO IDs Description via InterPro: GO:0…	carbohydrate metabolic process (GO:0005975)	isomerase activity (GO:0016853)		#N/A	#N/A	#N/A	#N/A
TraesCS2D01G321700	413273544	413275357	58	BLAST Hit Accession: tr|W5BVU0|W5BVU0_WHEAT Human Readable Description: Aldose 1-epimerase Pfam IDs Description: PF01263: Aldose 1-epimerase InterPro IDs Description: IPR008183: Aldose 1-/Glucose-6-phosphate 1-epimerase; IPR011013: Galactose mutarotase-like domain; IPR014718: Glycoside hydrolase-type carbohydrate-binding; IPR015443: Aldose 1-epimerase GO IDs Description via InterPro: GO:0003824 M…	carbohydrate metabolic process (GO:0005975)	isomerase activity (GO:0016853)		#N/A	#N/A	#N/A	#N/A
TraesCS2D01G321800	413287559	413291416	61	BLAST Hit Accession: tr|A0A1D5UH46|A0A1D5UH46_WHEAT Human Readable Description: Aldose 1-epimerase Pfam IDs Description: PF01263: Aldose 1-epimerase InterPro IDs Description: IPR008183: Aldose 1-/Glucose-6-phosphate 1-epimerase; IPR011013: Galactose mutarotase-like domain; IPR014718: Glycoside hydrolase-type carbohydrate-binding; IPR015443: Aldose 1-epimerase GO IDs Description via InterPro: GO:0…	carbohydrate metabolic process (GO:0005975)	isomerase activity (GO:0016853)		#N/A	#N/A	#N/A	#N/A
TraesCS2D01G321900	413348291	413354590	63	BLAST Hit Accession: tr|A0A1D5UH45|A0A1D5UH45_WHEAT Human Readable Description: Aldose 1-epimerase Pfam IDs Description: PF01263: Aldose 1-epimerase InterPro IDs Description: IPR008183: Aldose 1-/Glucose-6-phosphate 1-epimerase; IPR011013: Galactose mutarotase-like domain; IPR014718: Glycoside hydrolase-type carbohydrate-binding; IPR015443: Aldose 1-epimerase GO IDs Description via InterPro: GO:0…	carbohydrate metabolic process (GO:0005975)	isomerase activity (GO:0016853)		#N/A	#N/A	#N/A	#N/A
TraesCS2D01G322100	413690160	413692122	62	BLAST Hit Accession: tr|A0A1D5UH13|A0A1D5UH13_WHEAT Human Readable Description: Aldose 1-epimerase Pfam IDs Description: PF01263: Aldose 1-epimerase InterPro IDs Description: IPR008183: Aldose 1-/Glucose-6-phosphate 1-epimerase; IPR011013: Galactose mutarotase-like domain; IPR014718: Glycoside hydrolase-type carbohydrate-binding; IPR015443: Aldose 1-epimerase GO IDs Description via InterPro: GO:0…	carbohydrate metabolic process (GO:0005975)	isomerase activity (GO:0016853)		#N/A	#N/A	#N/A	#N/A
TraesCS2D01G322300	413771726	413775060	43	BLAST Hit Accession: tr|A0A1D5UH17|A0A1D5UH17_WHEAT Human Readable Description: Aldose 1-epimerase Pfam IDs Description: PF01263: Aldose 1-epimerase InterPro IDs Description: IPR008183: Aldose 1-/Glucose-6-phosphate 1-epimerase; IPR011013: Galactose mutarotase-like domain; IPR014718: Glycoside hydrolase-type carbohydrate-binding; IPR015443: Aldose 1-epimerase GO IDs Description via InterPro: GO:0…	carbohydrate metabolic process (GO:0005975)	isomerase activity (GO:0016853)		#N/A	#N/A	#N/A	#N/A
TraesCS2D01G322500	413777752	413779866	52	BLAST Hit Accession: tr|A0A1D5UH19|A0A1D5UH19_WHEAT Human Readable Description: Pectinesterase Pfam IDs Description: PF04043: Plant invertase/pectin methylesterase inhibitor; PF01095: Pectinesterase InterPro IDs Description: IPR000070: Pectinesterase, catalytic; IPR006501: Pectinesterase inhibitor domain; IPR011050: Pectin lyase fold/virulence factor; IPR012334: Pectin lyase fold; IPR033131: Pect…	cell wall modification (GO:0042545)	pectinesterase activity (GO:0030599)		#N/A	#N/A	#N/A	#N/A
TraesCS2D01G322600	413951344	413957843	63	BLAST Hit Accession: tr|A0A0K9P1A0|A0A0K9P1A0_ZOSMR Human Readable Description: ABC transporter ATP-binding protein Pfam IDs Description: PF00664: ABC transporter transmembrane region; PF00005: ABC transporter InterPro IDs Description: IPR003439: ABC transporter-like; IPR003593: AAA+ ATPase domain; IPR011527: ABC transporter type 1, transmembrane domain; IPR017871: ABC transporter, conserved site…		ATP binding (GO:0005524)		#N/A	#N/A	#N/A	#N/A
TraesCS2D01G322700	414401562	414402514	62	BLAST Hit Accession: tr|W9QPP1|W9QPP1_9ROSA Human Readable Description: Oxygen-evolving enhancer protein 3-2 Pfam IDs Description: PF05757: Oxygen evolving enhancer protein 3 (PsbQ) InterPro IDs Description: IPR008797: Oxygen-evolving enhancer protein 3; IPR023222: PsbQ-like domain GO IDs Description via InterPro: GO:0005509 MF: calcium ion binding; GO:0009523 CC: photosystem II; GO:0009654 CC: p…	photosynthesis (GO:0015979)	calcium ion binding (GO:0005509)	photosystem II (GO:0009523) photosystem II oxygen evolving complex (GO:0009654) extrinsic component of membrane (GO:0019898)	#N/A	#N/A	#N/A	#N/A
TraesCS2D01G322900	414955071	414956541	62	BLAST Hit Accession: tr|A0A1D5TTT2|A0A1D5TTT2_WHEAT Human Readable Description: Glyceraldehyde-3-phosphate dehydrogenase Pfam IDs Description: PF00044: Glyceraldehyde 3-phosphate dehydrogenase, NAD binding domain; PF02800: Glyceraldehyde 3-phosphate dehydrogenase, C-terminal domain InterPro IDs Description: IPR006424: Glyceraldehyde-3-phosphate dehydrogenase, type I; IPR016040: NAD(P)-binding dom…	glucose metabolic process (GO:0006006)	oxidoreductase activity, acting on the aldehyde or oxo group of donors, NAD or NADP as acceptor (GO:0016620) NADP binding (GO:0050661) NAD binding (GO:0051287)		#N/A	#N/A	#N/A	#N/A
TraesCS2D01G323000	414955174	414956462	37	BLAST Hit Accession: AT1G21580.9 Human Readable Description: Zinc finger C-x8-C-x5-C-x3-H type family protein				#N/A	#N/A	#N/A	#N/A
TraesCS2D01G323100	414957817	414960098	51	BLAST Hit Accession: tr|B6TPU9|B6TPU9_MAIZE Human Readable Description: RAN guanine nucleotide release factor Pfam IDs Description: PF04603: Ran-interacting Mog1 protein InterPro IDs Description: IPR007681: Ran-interacting Mog1 protein; IPR016123: Mog1/PsbP, alpha/beta/alpha sandwich				#N/A	#N/A	#N/A	#N/A
TraesCS2D01G323200	414971838	414974458	48	BLAST Hit Accession: AT5G02700.1 Human Readable Description: F-box/RNI-like superfamily protein Pfam IDs Description: PF00646: F-box domain InterPro IDs Description: IPR001810: F-box domain; IPR032675: Leucine-rich repeat domain, L domain-like GO IDs Description via InterPro: GO:0005515 MF: protein binding		protein binding (GO:0005515)		#N/A	#N/A	#N/A	#N/A
TraesCS2D01G323300	415545782	415546102	37	BLAST Hit Accession: tr|M7ZHI8|M7ZHI8_TRIUA Human Readable Description: Elongation factor 1-alpha Pfam IDs Description: PF00009: Elongation factor Tu GTP binding domain InterPro IDs Description: IPR000795: Transcription factor, GTP-binding domain; IPR027417: P-loop containing nucleoside triphosphate hydrolase GO IDs Description via InterPro: GO:0003924 MF: GTPase activity; GO:0005525 MF: GTP bind…		GTPase activity (GO:0003924) GTP binding (GO:0005525)		#N/A	#N/A	#N/A	#N/A
TraesCS2D01G323400	416390718	416398041	59	BLAST Hit Accession: tr|B6TPU9|B6TPU9_MAIZE Human Readable Description: RAN guanine nucleotide release factor Pfam IDs Description: PF04603: Ran-interacting Mog1 protein InterPro IDs Description: IPR007681: Ran-interacting Mog1 protein; IPR016123: Mog1/PsbP, alpha/beta/alpha sandwich				#N/A	#N/A	#N/A	#N/A
TraesCS2D01G323500	416401053	416406189	60	BLAST Hit Accession: tr|A0A0B2RCF4|A0A0B2RCF4_GLYSO Human Readable Description: Nucleosome assembly protein 1-like 1 Pfam IDs Description: PF00956: Nucleosome assembly protein (NAP) InterPro IDs Description: IPR002164: Nucleosome assembly protein (NAP) GO IDs Description via InterPro: GO:0005634 CC: nucleus; GO:0006334 BP: nucleosome assembly	nucleosome assembly (GO:0006334)		nucleus (GO:0005634)	#N/A	#N/A	#N/A	#N/A
TraesCS2D01G323600	416757395	416762278	51	BLAST Hit Accession: tr|A0A061QM91|A0A061QM91_9CHLO Human Readable Description: Atp-dependent rna helicase mitochondrial-like Pfam IDs Description: PF00271: Helicase conserved C-terminal domain; PF12513: Mitochondrial degradasome RNA helicase subunit C terminal InterPro IDs Description: IPR001650: Helicase, C-terminal; IPR014001: Helicase superfamily 1/2, ATP-binding domain; IPR022192: Mitochondr…		hydrolase activity, acting on acid anhydrides (GO:0016817)		#N/A	#N/A	#N/A	#N/A
TraesCS2D01G323700	416854893	416860644	63	BLAST Hit Accession: tr|A0A0K9PL25|A0A0K9PL25_ZOSMR Human Readable Description: Serine protease Pfam IDs Description: PF13365: Trypsin-like peptidase domain; PF13180: PDZ domain InterPro IDs Description: IPR001478: PDZ domain; IPR001940: Peptidase S1C; IPR009003: Peptidase S1, PA clan GO IDs Description via InterPro: GO:0004252 MF: serine-type endopeptidase activity; GO:0005515 MF: protein bindin…		protein binding (GO:0005515)		#N/A	#N/A	#N/A	#N/A
TraesCS2D01G323800	416861673	416861984	46	BLAST Hit Accession: tr|A0A0B2PWY0|A0A0B2PWY0_GLYSO Human Readable Description: CLAVATA3/ESR (CLE)-related protein 45				#N/A	#N/A	#N/A	#N/A
TraesCS2D01G323900	416932142	416934389	61	BLAST Hit Accession: tr|A0A0A9FEC1|A0A0A9FEC1_ARUDO Human Readable Description: 60S ribosomal protein L34 Pfam IDs Description: PF01199: Ribosomal protein L34e InterPro IDs Description: IPR008195: Ribosomal protein L34Ae; IPR018065: Ribosomal protein L34e, conserved site GO IDs Description via InterPro: GO:0003735 MF: structural constituent of ribosome; GO:0005622 CC: intracellular; GO:0005840 CC…	translation (GO:0006412)	structural constituent of ribosome (GO:0003735)	ribosome (GO:0005840)	#N/A	#N/A	#N/A	#N/A
TraesCS2D01G324000	417086434	417087925	.	BLAST Hit Accession: tr|B9S8W8|B9S8W8_RICCO Human Readable Description: Amino acid transporter, putative Pfam IDs Description: PF01490: Transmembrane amino acid transporter protein InterPro IDs Description: IPR013057: Amino acid transporter, transmembrane domain				#N/A	#N/A	#N/A	#N/A
TraesCS2D01G324100	417090322	417092425	61	BLAST Hit Accession: tr|B9SW54|B9SW54_RICCO Human Readable Description: Pentatricopeptide repeat-containing protein, putative Pfam IDs Description: PF13041: PPR repeat family; PF01535: PPR repeat InterPro IDs Description: IPR002885: Pentatricopeptide repeat				#N/A	#N/A	#N/A	#N/A
TraesCS2D01G324300	417183533	417185091	.	BLAST Hit Accession: tr|B9S8W8|B9S8W8_RICCO Human Readable Description: Amino acid transporter, putative Pfam IDs Description: PF01490: Transmembrane amino acid transporter protein InterPro IDs Description: IPR013057: Amino acid transporter, transmembrane domain				#N/A	#N/A	#N/A	#N/A
TraesCS2D01G324400	417210371	417212046	.	BLAST Hit Accession: tr|B9S8W8|B9S8W8_RICCO Human Readable Description: Amino acid transporter, putative Pfam IDs Description: PF01490: Transmembrane amino acid transporter protein InterPro IDs Description: IPR013057: Amino acid transporter, transmembrane domain				#N/A	#N/A	#N/A	#N/A
TraesCS2D01G324500	417212833	417212994	41	BLAST Hit Accession: AT3G29034.1 Human Readable Description: transmembrane protein				#N/A	#N/A	#N/A	#N/A
TraesCS2D01G324700	417543627	417545330	60	BLAST Hit Accession: tr|Q7XUV6|Q7XUV6_ORYSJ Human Readable Description: NAC domain protein Pfam IDs Description: PF02365: No apical meristem (NAM) protein InterPro IDs Description: IPR003441: NAC domain GO IDs Description via InterPro: GO:0003677 MF: DNA binding; GO:0006355 BP: regulation of transcription, DNA-templated	regulation of transcription, DNA-templated (GO:0006355)	DNA binding (GO:0003677)		#N/A	#N/A	#N/A	#N/A
TraesCS2D01G325000	418044489	418059958	59	BLAST Hit Accession: tr|B2CDE2|B2CDE2_9ASPA Human Readable Description: Agamous MADS-box transcription factor Pfam IDs Description: PF00319: SRF-type transcription factor (DNA-binding and dimerisation domain); PF01486: K-box region InterPro IDs Description: IPR002100: Transcription factor, MADS-box; IPR002487: Transcription factor, K-box GO IDs Description via InterPro: GO:0003677 MF: DNA binding…		DNA binding (GO:0003677) protein dimerization activity (GO:0046983)		#N/A	#N/A	#N/A	#N/A
TraesCS2D01G325100	418763556	418764067	35	BLAST Hit Accession: tr|A0A0B0P935|A0A0B0P935_GOSAR Human Readable Description: Plant cadmium resistance 2-like protein Pfam IDs Description: PF04749: PLAC8 family InterPro IDs Description: IPR006461: PLAC8 motif-containing protein				#N/A	#N/A	#N/A	#N/A
TraesCS2D01G325200	418774197	418777460	62	BLAST Hit Accession: tr|A0A1D5UMP1|A0A1D5UMP1_WHEAT Human Readable Description: Formin-like protein Pfam IDs Description: PF02181: Formin Homology 2 Domain InterPro IDs Description: IPR015425: Formin, FH2 domain				#N/A	#N/A	#N/A	#N/A
TraesCS2D01G325300	419024828	419025750	52	BLAST Hit Accession: tr|B6UDW9|B6UDW9_MAIZE Human Readable Description: Lipid transfer protein Pfam IDs Description: PF14368: Probable lipid transfer InterPro IDs Description: IPR016140: Bifunctional inhibitor/plant lipid transfer protein/seed storage helical domain				#N/A	#N/A	#N/A	#N/A
TraesCS2D01G325400	419025841	419027512	62	BLAST Hit Accession: tr|G7JZC5|G7JZC5_MEDTR Human Readable Description: Transmembrane protein, putative				#N/A	#N/A	#N/A	#N/A
TraesCS2D01G325500	419030554	419032600	.	BLAST Hit Accession: tr|B9ST31|B9ST31_RICCO Human Readable Description: Amino acid transporter, putative Pfam IDs Description: PF01490: Transmembrane amino acid transporter protein InterPro IDs Description: IPR013057: Amino acid transporter, transmembrane domain				#N/A	#N/A	#N/A	#N/A
TraesCS2D01G325600	419039525	419043028	60	BLAST Hit Accession: tr|G5DFC5|G5DFC5_WHEATHuman Readable Description: 14-3-3 proteinPfam IDs Description: PF00244: 14-3-3 proteinInterPro IDs Description: IPR000308: 14-3-3 protein; IPR023409: 14-3-3 protein, conserved site; IPR023410: 14-3-3 domainGO IDs Description via InterPro: GO:0019904 MF: protein domain specific binding				#N/A	#N/A	#N/A	#N/A
TraesCS2D01G325700	419045016	419047986	56	BLAST Hit Accession: tr|W9T250|W9T250_9ROSAHuman Readable Description: Dynein light chainPfam IDs Description: PF01221: Dynein light chain type 1InterPro IDs Description: IPR001372: Dynein light chain, type 1/2GO IDs Description via InterPro: GO:0007017 BP: microtubule-based process; GO:0030286 CC: dynein complex	microtubule-based process (GO:0007017)		dynein complex (GO:0030286)	#N/A	#N/A	#N/A	#N/A
TraesCS2D01G325900	419364102	419366631	63	BLAST Hit Accession: tr|A0A072V109|A0A072V109_MEDTR				#N/A	#N/A	#N/A	#N/A
TraesCS2D01G326000	419479923	419480709	35	Human Readable Description: Receptor-like kinase				#N/A	#N/A	#N/A	#N/A
TraesCS2D01G326100	419673778	419674653	53	Pfam IDs Description: PF08263: Leucine rich repeat N-terminal domain; PF00069: Protein kinase domain				#N/A	#N/A	#N/A	#N/A
TraesCS2D01G326200	419778959	419781974	61	InterPro IDs Description: IPR000719: Protein kinase domain; IPR011009: Protein kinase-like domain; IPR013210: Leucine-rich repeat-containing N-terminal, plant-type; IPR017441: Protein kinase, ATP binding site; IPR032675: Leucine-rich repeat domain, L domain-like				#N/A	#N/A	#N/A	#N/A
TraesCS2D01G326500	419798720	419800255	48	GO IDs Description via InterPro: GO:0004672 MF: protein kinase activity; GO:0005524 MF: ATP binding; GO:0006468 BP: protein phosphorylation	protein phosphorylation (GO:0006468)	protein kinase activity (GO:0004672) ATP binding (GO:0005524)		#N/A	#N/A	#N/A	#N/A
TraesCS2D01G326700	420164934	420167407	54	BLAST Hit Accession: tr|A0A1E5V137|A0A1E5V137_9POAL Human Readable Description: F-box protein Pfam IDs Description: PF12937: F-box-like InterPro IDs Description: IPR001810: F-box domain GO IDs Description via InterPro: GO:0005515 MF: protein binding		protein binding (GO:0005515)		#N/A	#N/A	#N/A	#N/A
TraesCS2D01G326800	420169886	420172213	41	BLAST Hit Accession: tr|B9H4S5|B9H4S5_POPTR Human Readable Description: Pentatricopeptide repeat-containing family protein Pfam IDs Description: PF01535: PPR repeat; PF13041: PPR repeat family InterPro IDs Description: IPR002885: Pentatricopeptide repeat; IPR011990: Tetratricopeptide-like helical domain GO IDs Description via InterPro: GO:0005515 MF: protein binding		Molecular Function protein binding (GO:0005515)		#N/A	#N/A	#N/A	#N/A
TraesCS2D01G326900	420174305	420180243	62	BLAST Hit Accession: tr|B9VRI5|B9VRI5_SPIOL Human Readable Description: Aldehyde dehydrogenase Pfam IDs Description: PF00171: Aldehyde dehydrogenase family InterPro IDs Description: IPR015590: Aldehyde dehydrogenase domain; IPR016160: Aldehyde dehydrogenase, cysteine active site; IPR016161: Aldehyde/histidinol dehydrogenase; IPR016162: Aldehyde dehydrogenase N-terminal domain; IPR029510: Aldehyde…		oxidoreductase activity (GO:0016491)		#N/A	#N/A	#N/A	#N/A
TraesCS2D01G327000	420309371	420312903	58	BLAST Hit Accession: tr|A0A0U2ERH1|A0A0U2ERH1_BRAJU Human Readable Description: Nitrate transporter 1.1 Pfam IDs Description: PF00854: POT family InterPro IDs Description: IPR000109: Proton-dependent oligopeptide transporter family; IPR020846: Major facilitator superfamily domain GO IDs Description via InterPro: GO:0005215 MF: transporter activity; GO:0006810 BP: transport; GO:0016020 CC: membrane	transmembrane transport (GO:0055085)	transmembrane transporter activity (GO:0022857)	membrane (GO:0016020)	#N/A	#N/A	#N/A	#N/A
TraesCS2D01G327100	420521767	420526011	62	BLAST Hit Accession: tr|B9SH50|B9SH50_RICCO Human Readable Description: UBX domain-containing protein, putative Pfam IDs Description: PF08059: SEP domain; PF00789: UBX domain InterPro IDs Description: IPR001012: UBX domain; IPR012989: SEP domain; IPR029071: Ubiquitin-related domain GO IDs Description via InterPro: GO:0005515 MF: protein binding		protein binding (GO:0005515)		#N/A	#N/A	#N/A	#N/A
TraesCS2D01G327200	420558417	420561161	60	BLAST Hit Accession: tr|A0A061G4Y5|A0A061G4Y5_THECC Human Readable Description: Zinc finger family protein InterPro IDs Description: IPR013087: Zinc finger C2H2-type; IPR029060: PIN domain-like GO IDs Description via InterPro: GO:0003676 MF: nucleic acid binding				#N/A	#N/A	#N/A	#N/A
TraesCS2D01G327400	420583357	420592280	60	BLAST Hit Accession: tr|M8C8A8|M8C8A8_AEGTA Human Readable Description: Chloroplastic group IIA intron splicing facilitator CRS1, chloroplastic Pfam IDs Description: PF01985: CRS1 / YhbY (CRM) domain InterPro IDs Description: IPR001890: RNA-binding, CRM domain GO IDs Description via InterPro: GO:0003723 MF: RNA binding		RNA binding (GO:0003723)		#N/A	#N/A	#N/A	#N/A
TraesCS2D01G327500	420739149	420741885	52	BLAST Hit Accession: AT1G67390.1 Human Readable Description: F-box family protein Pfam IDs Description: PF08387: FBD InterPro IDs Description: IPR001810: F-box domain; IPR006566: FBD domain; IPR032675: Leucine-rich repeat domain, L domain-like GO IDs Description via InterPro: GO:0005515 MF: protein binding		protein binding (GO:0005515)		#N/A	#N/A	#N/A	#N/A
TraesCS2D01G327700	420900155	420901165	60	BLAST Hit Accession: tr|F2CTU5|F2CTU5_HORVV Human Readable Description: Peroxidase Pfam IDs Description: PF00141: Peroxidase InterPro IDs Description: IPR000823: Plant peroxidase; IPR002016: Haem peroxidase, plant/fungal/bacterial; IPR010255: Haem peroxidase; IPR019793: Peroxidases heam-ligand binding site; IPR019794: Peroxidase, active site GO IDs Description via InterPro: GO:0004601 MF: peroxid…	response to oxidative stress (GO:0006979)	peroxidase activity (GO:0004601) heme binding (GO:0020037)		#N/A	#N/A	#N/A	#N/A
TraesCS2D01G327800	420990553	420991075	42	BLAST Hit Accession: tr|B6TLZ8|B6TLZ8_MAIZE Human Readable Description: Gibberellin-regulated protein 2 Pfam IDs Description: PF02704: Gibberellin regulated protein InterPro IDs Description: IPR003854: Gibberellin regulated protein				#N/A	#N/A	#N/A	#N/A
TraesCS2D01G327900	421138440	421141246	53	BLAST Hit Accession: tr|A0A072TUJ8|A0A072TUJ8_MEDTR Human Readable Description: Trichome birefringence-like protein Pfam IDs Description: PF14416: PMR5 N terminal Domain; PF13839: GDSL/SGNH-like Acyl-Esterase family found in Pmr5 and Cas1p InterPro IDs Description: IPR025846: PMR5 N-terminal domain; IPR026057: PC-Esterase				#N/A	#N/A	#N/A	#N/A
TraesCS2D01G328000	421141195	421144690	57	BLAST Hit Accession: tr|B9SZI3|B9SZI3_RICCO Human Readable Description: N-acetyltransferase, putative Pfam IDs Description: PF00583: Acetyltransferase (GNAT) family InterPro IDs Description: IPR000182: GNAT domain; IPR016181: Acyl-CoA N-acyltransferase GO IDs Description via InterPro: GO:0008080 MF: N-acetyltransferase activity		N-acetyltransferase activity (GO:0008080)		#N/A	#N/A	#N/A	#N/A
TraesCS2D01G328100	421468017	421477399	63	BLAST Hit Accession: tr|A0A1D5ULJ2|A0A1D5ULJ2_WHEAT Human Readable Description: RNA-dependent RNA polymerase Pfam IDs Description: PF05183: RNA dependent RNA polymerase InterPro IDs Description: IPR007855: RNA-dependent RNA polymerase, eukaryotic-type GO IDs Description via InterPro: GO:0003968 MF: RNA-directed 5'-3' RNA polymerase activity		RNA-directed 5'-3' RNA polymerase activity (GO:0003968)		#N/A	#N/A	#N/A	#N/A
TraesCS2D01G328300	421774284	421792667	50	BLAST Hit Accession: tr|A0A1D5ULJ2|A0A1D5ULJ2_WHEAT Human Readable Description: RNA-dependent RNA polymerase Pfam IDs Description: PF05183: RNA dependent RNA polymerase InterPro IDs Description: IPR007855: RNA-dependent RNA polymerase, eukaryotic-type GO IDs Description via InterPro: GO:0003968 MF: RNA-directed 5'-3' RNA polymerase activity		RNA-directed 5'-3' RNA polymerase activity (GO:0003968)		#N/A	#N/A	#N/A	#N/A
TraesCS2D01G328400	421793353	421795259	58	BLAST Hit Accession: tr|A0A0B0N5A7|A0A0B0N5A7_GOSAR Human Readable Description: 1-deoxy-D-xylulose-5-phosphate synthase				#N/A	#N/A	#N/A	#N/A
TraesCS2D01G328500	421795612	421797761	51	BLAST Hit Accession: tr|C6ZRM1|C6ZRM1_SOYBN Human Readable Description: Receptor-like kinase Pfam IDs Description: PF00069: Protein kinase domain InterPro IDs Description: IPR000719: Protein kinase domain; IPR008271: Serine/threonine-protein kinase, active site; IPR011009: Protein kinase-like domain GO IDs Description via InterPro: GO:0004672 MF: protein kinase activity; GO:0005524 MF: ATP bindin…	protein phosphorylation (GO:0006468)	protein kinase activity (GO:0004672) ATP binding (GO:0005524)		#N/A	#N/A	#N/A	#N/A
TraesCS2D01G328600	421814733	421815432	46	BLAST Hit Accession: sp|B5BHE3|YCGL_SALPK Human Readable Description: Protein YcgL				#N/A	#N/A	#N/A	#N/A
TraesCS2D01G329100	422202925	422203615	42	BLAST Hit Accession: sp|A2C601|MIAA_PROM3 Human Readable Description: tRNA dimethylallyltransferase				#N/A	#N/A	#N/A	#N/A
TraesCS2D01G329200	422324259	422324968	42	BLAST Hit Accession: AT3G53170.4 Human Readable Description: LOW protein: PPR containing protein				#N/A	#N/A	#N/A	#N/A
TraesCS2D01G329300	422325283	422330374	49	BLAST Hit Accession: tr|F4ITB8|F4ITB8_ARATH Human Readable Description: 18S pre-ribosomal assembly protein gar2-related protein				#N/A	#N/A	#N/A	#N/A
TraesCS2D01G329400	422757604	422761842	63	BLAST Hit Accession: tr|M8BXU4|M8BXU4_AEGTA Human Readable Description: Poly(A)-specific ribonuclease PARN Pfam IDs Description: PF04857: CAF1 family ribonuclease InterPro IDs Description: IPR006941: Ribonuclease CAF1; IPR012337: Ribonuclease H-like domain GO IDs Description via InterPro: GO:0003676 MF: nucleic acid binding				#N/A	#N/A	#N/A	#N/A
TraesCS2D01G329500	422764285	422773547	62	BLAST Hit Accession: tr|W9QFM4|W9QFM4_9ROSA Human Readable Description: Indole-3-glycerol phosphate synthase Pfam IDs Description: PF00218: Indole-3-glycerol phosphate synthase InterPro IDs Description: IPR001468: Indole-3-glycerol phosphate synthase, conserved site; IPR011060: Ribulose-phosphate binding barrel; IPR013785: Aldolase-type TIM barrel; IPR013798: Indole-3-glycerol phosphate synthase …	tryptophan metabolic process (GO:0006568)	indole-3-glycerol-phosphate synthase activity (GO:0004425)		#N/A	#N/A	#N/A	#N/A
TraesCS2D01G329800	422825917	422827012	59	BLAST Hit Accession: tr|A2Q5G7|A2Q5G7_MEDTR Human Readable Description: Heavy metal transport/detoxification protein				#N/A	#N/A	#N/A	#N/A
TraesCS2D01G329900	422881742	422883055	59	BLAST Hit Accession: tr|A2Q5G7|A2Q5G7_MEDTR Human Readable Description: Heavy metal transport/detoxification protein				#N/A	#N/A	#N/A	#N/A
TraesCS2D01G330000	423172687	423173211	39	BLAST Hit Accession: tr|A0A061F5E9|A0A061F5E9_THECC Human Readable Description: Heavy metal transport/detoxification superfamily protein, putative Pfam IDs Description: PF00403: Heavy-metal-associated domain InterPro IDs Description: IPR006121: Heavy metal-associated domain, HMA GO IDs Description via InterPro: GO:0030001 BP: metal ion transport; GO:0046872 MF: metal ion binding		metal ion binding (GO:0046872)		#N/A	#N/A	#N/A	#N/A
TraesCS2D01G330200	423212466	423213341	49	BLAST Hit Accession: tr|A0A061DNE7|A0A061DNE7_THECC Human Readable Description: Heavy metal transport/detoxification superfamily protein, putative				#N/A	#N/A	#N/A	#N/A
TraesCS2D01G330300	423279797	423280466	36	BLAST Hit Accession: tr|A2Q5G7|A2Q5G7_MEDTR Human Readable Description: Heavy metal transport/detoxification protein				#N/A	#N/A	#N/A	#N/A
TraesCS2D01G330400	423287789	423288289	37	BLAST Hit Accession: tr|A2Q5G7|A2Q5G7_MEDTR Human Readable Description: Heavy metal transport/detoxification protein				#N/A	#N/A	#N/A	#N/A
TraesCS2D01G330500	423291993	423292515	41	BLAST Hit Accession: tr|A2Q5G7|A2Q5G7_MEDTR Human Readable Description: Heavy metal transport/detoxification protein				#N/A	#N/A	#N/A	#N/A
TraesCS2D01G330600	423304053	423304739	54	BLAST Hit Accession: tr|A2Q5G7|A2Q5G7_MEDTR Human Readable Description: Heavy metal transport/detoxification protein				#N/A	#N/A	#N/A	#N/A
TraesCS2D01G330700	423347251	423347906	49	BLAST Hit Accession: tr|A0A061DNE7|A0A061DNE7_THECC Human Readable Description: Heavy metal transport/detoxification superfamily protein, putative				#N/A	#N/A	#N/A	#N/A
TraesCS2D01G330800	423360310	423360723	31	BLAST Hit Accession: tr|A0A1J3JP80|A0A1J3JP80_NOCCA Human Readable Description: Protein RRP5-like protein				#N/A	#N/A	#N/A	#N/A
TraesCS2D01G330900	423371563	423374990	41	BLAST Hit Accession: tr|A0A061FC99|A0A061FC99_THECC Human Readable Description: Heavy metal transport/detoxification superfamily protein, putative Pfam IDs Description: PF00403: Heavy-metal-associated domain InterPro IDs Description: IPR006121: Heavy metal-associated domain, HMA GO IDs Description via InterPro: GO:0030001 BP: metal ion transport; GO:0046872 MF: metal ion binding		metal ion binding (GO:0046872)		#N/A	#N/A	#N/A	#N/A
TraesCS2D01G331000	423438918	423442009	61	BLAST Hit Accession: tr|A0A0K9P7G7|A0A0K9P7G7_ZOSMR Human Readable Description: Pentatricopeptide repeat-containing protein Pfam IDs Description: PF01535: PPR repeat; PF13041: PPR repeat family; PF14432: DYW family of nucleic acid deaminases InterPro IDs Description: IPR002885: Pentatricopeptide repeat; IPR011990: Tetratricopeptide-like helical domain; IPR032867: DYW domain GO IDs Description via…		protein binding (GO:0005515)		#N/A	#N/A	#N/A	#N/A
TraesCS2D01G331200	423860480	423865079	62	BLAST Hit Accession: tr|A0A1D5UP90|A0A1D5UP90_WHEAT Human Readable Description: ATP-dependent 6-phosphofructokinase Pfam IDs Description: PF00365: Phosphofructokinase InterPro IDs Description: IPR000023: Phosphofructokinase domain; IPR012004: Pyrophosphate-dependent phosphofructokinase TP0108-type; IPR022953: ATP-dependent 6-phosphofructokinase GO IDs Description via InterPro: GO:0003872 MF: 6-ph…	glycolytic process (GO:0006096)	6-phosphofructokinase activity (GO:0003872) Cellular Component None References		#N/A	#N/A	#N/A	#N/A
TraesCS2D01G331300	423872279	423874904	62	BLAST Hit Accession: tr|W9R1W6|W9R1W6_9ROSA Human Readable Description: Ras-related protein Pfam IDs Description: PF00071: Ras family InterPro IDs Description: IPR001806: Small GTPase superfamily; IPR005225: Small GTP-binding protein domain; IPR027417: P-loop containing nucleoside triphosphate hydrolase GO IDs Description via InterPro: GO:0003924 MF: GTPase activity; GO:0005525 MF: GTP binding		GTPase activity (GO:0003924) GTP binding (GO:0005525)		#N/A	#N/A	#N/A	#N/A
TraesCS2D01G331400	423875706	423875876	41	BLAST Hit Accession: AT5G65560.3 Human Readable Description: Pentatricopeptide repeat (PPR) superfamily protein				#N/A	#N/A	#N/A	#N/A
TraesCS2D01G331500	423877709	423879904	56	BLAST Hit Accession: tr|B6TXH2|B6TXH2_MAIZE Human Readable Description: Small nuclear ribonucleoprotein Sm D1 Pfam IDs Description: PF01423: LSM domain InterPro IDs Description: IPR001163: LSM domain, eukaryotic/archaea-type; IPR010920: LSM domain				#N/A	#N/A	#N/A	#N/A
TraesCS2D01G331700	424014056	424015658	52	BLAST Hit Accession: tr|B4FQD3|B4FQD3_MAIZE Human Readable Description: MYB transcription factor Pfam IDs Description: PF00249: Myb-like DNA-binding domain InterPro IDs Description: IPR001005: SANT/Myb domain; IPR009057: Homeobox domain-like; IPR017930: Myb domain GO IDs Description via InterPro: GO:0003677 MF: DNA binding				#N/A	#N/A	#N/A	#N/A
TraesCS2D01G331800	424034969	424041892	.	BLAST Hit Accession: tr|A0A0K9PJ90|A0A0K9PJ90_ZOSMR Human Readable Description: Amino acid permease Pfam IDs Description: PF01490: Transmembrane amino acid transporter protein InterPro IDs Description: IPR013057: Amino acid transporter, transmembrane domain				#N/A	#N/A	#N/A	#N/A
TraesCS2D01G331900	424637165	424638948	40	BLAST Hit Accession: tr|B9HPY6|B9HPY6_POPTR Human Readable Description: Zinc finger family protein Pfam IDs Description: PF13912: C2H2-type zinc finger InterPro IDs Description: IPR013087: Zinc finger C2H2-type GO IDs Description via InterPro: GO:0003676 MF: nucleic acid binding				#N/A	#N/A	#N/A	#N/A
TraesCS2D01G332100	424852799	424860534	60	BLAST Hit Accession: tr|B7EPA0|B7EPA0_ORYSJ Human Readable Description: cDNA clone:J013034M05, full insert sequence				#N/A	#N/A	#N/A	#N/A
TraesCS2D01G332200	425158381	425159130	60	BLAST Hit Accession: tr|A0A178VUS8|A0A178VUS8_ARATH Human Readable Description: DNA-directed RNA polymerase subunit Pfam IDs Description: PF11523: Protein of unknown function (DUF3223) InterPro IDs Description: IPR021602: Protein of unknown function DUF3223				#N/A	#N/A	#N/A	#N/A
TraesCS2D01G332400	425493763	425494530	60	BLAST Hit Accession: tr|G7K503|G7K503_MEDTR Human Readable Description: Fasciclin-like arabinogalactan protein Pfam IDs Description: PF02469: Fasciclin domain InterPro IDs Description: IPR000782: FAS1 domain				#N/A	#N/A	#N/A	#N/A
TraesCS2D01G332600	426420007	426429108	48	BLAST Hit Accession: tr|A0A061DVK1|A0A061DVK1_THECC Human Readable Description: RNA binding family protein, putative Pfam IDs Description: PF01480: PWI domain; PF00076: RNA recognition motif. (a.k.a. RRM, RBD, or RNP domain) InterPro IDs Description: IPR000504: RNA recognition motif domain; IPR002483: PWI domain GO IDs Description via InterPro: GO:0003676 MF: nucleic acid binding; GO:0006397 BP: …		nucleic acid binding (GO:0003676)		#N/A	#N/A	#N/A	#N/A
TraesCS2D01G332700	426429855	426432882	63	BLAST Hit Accession: sp|P93194|RPK1_IPONI Human Readable Description: Receptor-like protein kinase Pfam IDs Description: PF08263: Leucine rich repeat N-terminal domain; PF13855: Leucine rich repeat; PF07714: Protein tyrosine kinase InterPro IDs Description: IPR000719: Protein kinase domain; IPR001245: Serine-threonine/tyrosine-protein kinase, catalytic domain; IPR001611: Leucine-rich repeat; IPR0…	protein phosphorylation (GO:0006468)	protein kinase activity (GO:0004672) ATP binding (GO:0005524)		#N/A	#N/A	#N/A	#N/A
TraesCS2D01G332900	426920248	426921985	60	BLAST Hit Accession: tr|A0A061DTB1|A0A061DTB1_THECC Human Readable Description: Glycerol-3-phosphate acyltransferase 3, putative Pfam IDs Description: PF01553: Acyltransferase InterPro IDs Description: IPR002123: Phospholipid/glycerol acyltransferase GO IDs Description via InterPro: GO:0008152 BP: metabolic process; GO:0016746 MF: transferase activity, transferring acyl groups		transferase activity, transferring acyl groups (GO:0016746)		#N/A	#N/A	#N/A	#N/A
TraesCS2D01G333200	426938492	426939990	33	BLAST Hit Accession: tr|Q1EP83|Q1EP83_MUSAC Human Readable Description: F-box family protein Pfam IDs Description: PF03478: Protein of unknown function (DUF295) InterPro IDs Description: IPR005174: Domain unknown function DUF295; IPR015943: WD40/YVTN repeat-like-containing domain GO IDs Description via InterPro: GO:0005515 MF: protein binding		protein binding (GO:0005515)		#N/A	#N/A	#N/A	#N/A
TraesCS2D01G333300	426942233	426945417	60	BLAST Hit Accession: tr|A0A072TGP1|A0A072TGP1_MEDTR Human Readable Description: C2 calcium/lipid-binding and GRAM domain protein Pfam IDs Description: PF00168: C2 domain; PF08372: Plant phosphoribosyltransferase C-terminal InterPro IDs Description: IPR000008: C2 domain; IPR013583: Phosphoribosyltransferase C-terminal GO IDs Description via InterPro: GO:0005515 MF: protein binding				#N/A	#N/A	#N/A	#N/A
TraesCS2D01G333400	426946532	426947334	42	BLAST Hit Accession: tr|A0A072UKM6|A0A072UKM6_MEDTR Human Readable Description: Clavata3/ESR (CLE) gene family member				#N/A	#N/A	#N/A	#N/A
TraesCS2D01G333500	427096483	427097514	39	BLAST Hit Accession: tr|Q10RC4|Q10RC4_ORYSJ Human Readable Description: GRF zinc finger family protein, expressed				#N/A	#N/A	#N/A	#N/A
TraesCS2D01G333600	427112885	427121532	46	BLAST Hit Accession: tr|Q5VNP6|Q5VNP6_ORYSJ Human Readable Description: Acyl-CoA ligase-like Pfam IDs Description: PF13450: NAD(P)-binding Rossmann-like domain; PF00501: AMP-binding enzyme; PF00550: Phosphopantetheine attachment site InterPro IDs Description: IPR000873: AMP-dependent synthetase/ligase; IPR006162: Phosphopantetheine attachment site; IPR009081: Phosphopantetheine binding ACP domain…				#N/A	#N/A	#N/A	#N/A
TraesCS2D01G333700	427328272	427336645	53	BLAST Hit Accession: tr|B1B611|B1B611_ROSHC Human Readable Description: Beta-glucosidase Pfam IDs Description: PF00232: Glycosyl hydrolase family 1 InterPro IDs Description: IPR001360: Glycoside hydrolase family 1; IPR017853: Glycoside hydrolase superfamily; IPR018120: Glycoside hydrolase family 1, active site; IPR033132: Glycosyl hydrolases family 1, N-terminal conserved site GO IDs Description …	carbohydrate metabolic process (GO:0005975)	hydrolase activity, hydrolyzing O-glycosyl compounds (GO:0004553)		#N/A	#N/A	#N/A	#N/A
TraesCS2D01G333800	427442427	427446136	61	BLAST Hit Accession: tr|B1B611|B1B611_ROSHC Human Readable Description: Beta-glucosidase Pfam IDs Description: PF00232: Glycosyl hydrolase family 1 InterPro IDs Description: IPR001360: Glycoside hydrolase family 1; IPR017853: Glycoside hydrolase superfamily; IPR033132: Glycosyl hydrolases family 1, N-terminal conserved site GO IDs Description via InterPro: GO:0004553 MF: hydrolase activity, hydro…	carbohydrate metabolic process (GO:0005975)	hydrolase activity, hydrolyzing O-glycosyl compounds (GO:0004553)		#N/A	#N/A	#N/A	#N/A
TraesCS2D01G333900	427570824	427572481	41	BLAST Hit Accession: tr|A0A072TLT2|A0A072TLT2_MEDTR Human Readable Description: Brevis radix-like protein Pfam IDs Description: PF08381: Transcription factor regulating root and shoot growth via Pin3 InterPro IDs Description: IPR013591: Brevis radix (BRX) domain				#N/A	#N/A	#N/A	#N/A
TraesCS2D01G334000	427575985	427576515	47	BLAST Hit Accession: AT1G63020.5 Human Readable Description: nuclear RNA polymerase D1A				#N/A	#N/A	#N/A	#N/A
TraesCS2D01G334100	427607782	427613562	59	BLAST Hit Accession: tr|A0A0V0HA89|A0A0V0HA89_SOLCH Human Readable Description: Cytochrome b-c1 complex subunit 7 Pfam IDs Description: PF15341: Ribosome biogenesis protein SLX9	regulation of transcription, DNA-templated (GO:0006355)	DNA binding (GO:0003677)		#N/A	#N/A	#N/A	#N/A
TraesCS2D01G334200	427617532	427618209	39	BLAST Hit Accession: tr|B2ZGQ6|B2ZGQ6_SOYBN Human Readable Description: NAC domain protein Pfam IDs Description: PF02365: No apical meristem (NAM) protein InterPro IDs Description: IPR003441: NAC domain GO IDs Description via InterPro: GO:0003677 MF: DNA binding; GO:0006355 BP: regulation of transcription, DNA-templated				#N/A	#N/A	#N/A	#N/A
TraesCS2D01G334300	427898109	427898699	40	BLAST Hit Accession: tr|A0A061F818|A0A061F818_THECC Human Readable Description: NAC domain protein, Pfam IDs Description: PF02365: No apical meristem (NAM) protein InterPro IDs Description: IPR003441: NAC domain GO IDs Description via InterPro: GO:0003677 MF: DNA binding; GO:0006355 BP: regulation of transcription, DNA-templated	regulation of transcription, DNA-templated (GO:0006355)	DNA binding (GO:0003677)		#N/A	#N/A	#N/A	#N/A
TraesCS2D01G334400	427909803	427910690	31	BLAST Hit Accession: tr|G4V2G0|G4V2G0_GOSHI Human Readable Description: NAC domain-containing protein Pfam IDs Description: PF02365: No apical meristem (NAM) protein InterPro IDs Description: IPR003441: NAC domain GO IDs Description via InterPro: GO:0003677 MF: DNA binding; GO:0006355 BP: regulation of transcription, DNA-templated	regulation of transcription, DNA-templated (GO:0006355)	DNA binding (GO:0003677)		#N/A	#N/A	#N/A	#N/A
TraesCS2D01G334500	427915243	427915822	23	BLAST Hit Accession: tr|S5RDR3|S5RDR3_9ROSA Human Readable Description: NAC domain protein Pfam IDs Description: PF02365: No apical meristem (NAM) protein InterPro IDs Description: IPR003441: NAC domain GO IDs Description via InterPro: GO:0003677 MF: DNA binding; GO:0006355 BP: regulation of transcription, DNA-templated	regulation of transcription, DNA-templated (GO:0006355)	DNA binding (GO:0003677)		#N/A	#N/A	#N/A	#N/A
TraesCS2D01G334600	427925601	427926218	31	BLAST Hit Accession: tr|S5RDR3|S5RDR3_9ROSA Human Readable Description: NAC domain protein Pfam IDs Description: PF02365: No apical meristem (NAM) protein InterPro IDs Description: IPR003441: NAC domain GO IDs Description via InterPro: GO:0003677 MF: DNA binding; GO:0006355 BP: regulation of transcription, DNA-templated	regulation of transcription, DNA-templated (GO:0006355)	DNA binding (GO:0003677)		#N/A	#N/A	#N/A	#N/A
TraesCS2D01G334700	427946437	427948526	26	BLAST Hit Accession: tr|A0A0K9NR31|A0A0K9NR31_ZOSMR Human Readable Description: XH/XS domain-containing protein				#N/A	#N/A	#N/A	#N/A
TraesCS2D01G334800	427951525	427953414	51	BLAST Hit Accession: tr|I6XSG2|I6XSG2_9CARY Human Readable Description: NAC domain protein Pfam IDs Description: PF02365: No apical meristem (NAM) protein InterPro IDs Description: IPR003441: NAC domain GO IDs Description via InterPro: GO:0003677 MF: DNA binding; GO:0006355 BP: regulation of transcription, DNA-templated	regulation of transcription, DNA-templated (GO:0006355)	DNA binding (GO:0003677)		#N/A	#N/A	#N/A	#N/A
TraesCS2D01G334900	427953767	427955618	52	BLAST Hit Accession: tr|A0A199UEG7|A0A199UEG7_ANACO Human Readable Description: Pentatricopeptide repeat-containing protein				#N/A	#N/A	#N/A	#N/A
TraesCS2D01G335100	427969622	427974376	38	BLAST Hit Accession: tr|A0A1D5W5V7|A0A1D5W5V7_WHEAT Human Readable Description: rRNA N-glycosidase				#N/A	#N/A	#N/A	#N/A
TraesCS2D01G335200	428552674	428556392	61	BLAST Hit Accession: tr|W9S1I2|W9S1I2_9ROSA Human Readable Description: F-box protein Pfam IDs Description: PF00646: F-box domain; PF08238: Sel1 repeat InterPro IDs Description: IPR001810: F-box domain; IPR006597: Sel1-like repeat; IPR011990: Tetratricopeptide-like helical domain GO IDs Description via InterPro: GO:0005515 MF: protein binding		protein binding (GO:0005515)		#N/A	#N/A	#N/A	#N/A
TraesCS2D01G335300	428558768	428565318	61	BLAST Hit Accession: tr|A0A1D5U5D9|A0A1D5U5D9_WHEAT Human Readable Description: Amine oxidase Pfam IDs Description: PF02728: Copper amine oxidase, N3 domain; PF01179: Copper amine oxidase, enzyme domain InterPro IDs Description: IPR015798: Copper amine oxidase, C-terminal; IPR015802: Copper amine oxidase, N3-terminal; IPR016182: Copper amine oxidase, N-terminal GO IDs Description via InterPro: GO…	amine metabolic process (GO:0009308)	copper ion binding (GO:0005507) primary amine oxidase activity (GO:0008131) quinone binding (GO:0048038)		#N/A	#N/A	#N/A	#N/A
TraesCS2D01G335400	428659430	428663037	55	BLAST Hit Accession: tr|A0A0B2PNI3|A0A0B2PNI3_GLYSO Human Readable Description: FBD-associated F-box protein Pfam IDs Description: PF00646: F-box domain InterPro IDs Description: IPR001810: F-box domain; IPR032675: Leucine-rich repeat domain, L domain-like GO IDs Description via InterPro: GO:0005515 MF: protein binding		protein binding (GO:0005515)		#N/A	#N/A	#N/A	#N/A
TraesCS2D01G335700	429053162	429057812	59	BLAST Hit Accession: tr|A0A061DGX2|A0A061DGX2_THECC Human Readable Description: Sec14p-like phosphatidylinositol transfer family protein Pfam IDs Description: PF03765: CRAL/TRIO, N-terminal domain; PF00650: CRAL/TRIO domain InterPro IDs Description: IPR001071: Cellular retinaldehyde binding/alpha-tocopherol transport; IPR001251: CRAL-TRIO lipid binding domain; IPR011074: CRAL/TRIO, N-terminal dom…				#N/A	#N/A	#N/A	#N/A
TraesCS2D01G335800	429083170	429086427	62	BLAST Hit Accession: AT3G15410.2 Human Readable Description: Leucine-rich repeat (LRR) family protein Pfam IDs Description: PF00560: Leucine Rich Repeat; PF13855: Leucine rich repeat InterPro IDs Description: IPR001611: Leucine-rich repeat; IPR003591: Leucine-rich repeat, typical subtype; IPR032675: Leucine-rich repeat domain, L domain-like GO IDs Description via InterPro: GO:0005515 MF: protein …		protein binding (GO:0005515)		#N/A	#N/A	#N/A	#N/A
TraesCS2D01G335900	429091154	429096061	50	BLAST Hit Accession: tr|B8K1X5|B8K1X5_WHEAT Human Readable Description: Ubiquitin-associated protein Pfam IDs Description: PF00564: PB1 domain; PF00569: Zinc finger, ZZ type; PF16158: Ig-like domain from next to BRCA1 gene InterPro IDs Description: IPR000270: PB1 domain; IPR000433: Zinc finger, ZZ-type; IPR015940: Ubiquitin-associated domain; IPR032350: Next to BRCA1, central domain GO IDs Descri…		protein binding (GO:0005515)		#N/A	#N/A	#N/A	#N/A
TraesCS2D01G336000	429374194	429374688	46	BLAST Hit Accession: AT4G27860.4 Human Readable Description: vacuolar iron transporter (VIT) family protein				#N/A	#N/A	#N/A	#N/A
TraesCS2D01G336100	429377673	429379886	47	BLAST Hit Accession: tr|A0A1E5UVW1|A0A1E5UVW1_9POAL Human Readable Description: Pentatricopeptide repeat-containing protein Pfam IDs Description: PF01535: PPR repeat; PF13041: PPR repeat family; PF12854: PPR repeat InterPro IDs Description: IPR002885: Pentatricopeptide repeat; IPR011990: Tetratricopeptide-like helical domain GO IDs Description via InterPro: GO:0005515 MF: protein binding		protein binding (GO:0005515)		#N/A	#N/A	#N/A	#N/A
TraesCS2D01G336200	429476368	429476868	30	BLAST Hit Accession: tr|A0A142D7X3|A0A142D7X3_ORYMI Human Readable Description: Cytochrome c oxidase subunit 2 Pfam IDs Description: PF02790: Cytochrome C oxidase subunit II, transmembrane domain InterPro IDs Description: IPR011759: Cytochrome C oxidase subunit II, transmembrane domain GO IDs Description via InterPro: GO:0016021 CC: integral component of membrane; GO:0022900 BP: electron transpor…	electron transport chain (GO:0022900)		integral component of membrane (GO:0016021) References	#N/A	#N/A	#N/A	#N/A
TraesCS2D01G336300	429689385	429694296	32	BLAST Hit Accession: tr|A0A060A661|A0A060A661_BOENI Human Readable Description: NAC domain-containing protein Pfam IDs Description: PF02365: No apical meristem (NAM) protein InterPro IDs Description: IPR003441: NAC domain GO IDs Description via InterPro: GO:0003677 MF: DNA binding; GO:0006355 BP: regulation of transcription, DNA-templated	regulation of transcription, DNA-templated (GO:0006355)	DNA binding (GO:0003677)		#N/A	#N/A	#N/A	#N/A
TraesCS2D01G336500	429923402	429928540	43	BLAST Hit Accession: tr|A0A0S2IA76|A0A0S2IA76_MOMCH Human Readable Description: NAC domain-containing protein Pfam IDs Description: PF02365: No apical meristem (NAM) protein InterPro IDs Description: IPR003441: NAC domain GO IDs Description via InterPro: GO:0003677 MF: DNA binding; GO:0006355 BP: regulation of transcription, DNA-templated	regulation of transcription, DNA-templated (GO:0006355)	DNA binding (GO:0003677)		#N/A	#N/A	#N/A	#N/A
TraesCS2D01G336600	430003914	430007508	55	BLAST Hit Accession: tr|M8ANG4|M8ANG4_TRIUA Human Readable Description: Beta-1, 4-mannosyl-glycoprotein 4-beta-N-acetylglucosaminyltransferase Pfam IDs Description: PF04724: Glycosyltransferase family 17 InterPro IDs Description: IPR006813: Glycosyl transferase, family 17 GO IDs Description via InterPro: GO:0003830 MF: beta-1, 4-mannosylglycoprotein 4-beta-N-acetylglucosaminyltransferase activity…	protein N-linked glycosylation (GO:0006487)	beta-1,4-mannosylglycoprotein 4-beta-N-acetylglucosaminyltransferase activity (GO:0003830)	membrane (GO:0016020)	#N/A	#N/A	#N/A	#N/A
TraesCS2D01G336700	430021281	430023065	48	BLAST Hit Accession: tr|G7L1V2|G7L1V2_MEDTR Human Readable Description: Aldo/keto reductase family oxidoreductase Pfam IDs Description: PF00248: Aldo/keto reductase family InterPro IDs Description: IPR023210: NADP-dependent oxidoreductase domain		D-threo-aldose 1-dehydrogenase activity (GO:0047834)		#N/A	#N/A	#N/A	#N/A
TraesCS2D01G336800	430432474	430434371	59	BLAST Hit Accession: tr|B9IAA3|B9IAA3_POPTR Human Readable Description: Aldo/keto reductase family protein Pfam IDs Description: PF00248: Aldo/keto reductase family InterPro IDs Description: IPR023210: NADP-dependent oxidoreductase domain		D-threo-aldose 1-dehydrogenase activity (GO:0047834)		#N/A	#N/A	#N/A	#N/A
TraesCS2D01G336900	430439899	430441968	53	BLAST Hit Accession: tr|B9IAA3|B9IAA3_POPTR Human Readable Description: Aldo/keto reductase family protein Pfam IDs Description: PF00248: Aldo/keto reductase family InterPro IDs Description: IPR023210: NADP-dependent oxidoreductase domain		D-threo-aldose 1-dehydrogenase activity (GO:0047834)		#N/A	#N/A	#N/A	#N/A
TraesCS2D01G337400	430616707	430623011	62	BLAST Hit Accession: tr|M7YBZ8|M7YBZ8_TRIUA Human Readable Description: SWI/SNF complex subunit SWI3A Pfam IDs Description: PF04433: SWIRM domain; PF00249: Myb-like DNA-binding domain; PF16495: SWIRM-associated region 1 InterPro IDs Description: IPR001005: SANT/Myb domain; IPR007526: SWIRM domain; IPR009057: Homeobox domain-like; IPR011991: Winged helix-turn-helix DNA-binding domain; IPR017884: S…		protein binding (GO:0005515)		#N/A	#N/A	#N/A	#N/A
TraesCS2D01G337600	431380769	431385887	49	BLAST Hit Accession: tr|Q9ZSU6|Q9ZSU6_ORYSA Human Readable Description: High mobility group protein InterPro IDs Description: IPR009071: High mobility group box domain				#N/A	#N/A	#N/A	#N/A
TraesCS2D01G337700	431425673	431429066	37	BLAST Hit Accession: tr|B4UW93|B4UW93_ARAHY Human Readable Description: High mobility group protein 2 InterPro IDs Description: IPR009071: High mobility group box domain				#N/A	#N/A	#N/A	#N/A
TraesCS2D01G337800	431501957	431503685	63	BLAST Hit Accession: tr|C5NM77|C5NM77_TOBAC Human Readable Description: Cytochrome P450 Pfam IDs Description: PF00067: Cytochrome P450 InterPro IDs Description: IPR001128: Cytochrome P450; IPR002401: Cytochrome P450, E-class, group I; IPR017972: Cytochrome P450, conserved site GO IDs Description via InterPro: GO:0005506 MF: iron ion binding; GO:0016705 MF: oxidoreductase activity, acting on paire…		iron ion binding (GO:0005506) oxidoreductase activity, acting on paired donors, with incorporation or reduction of molecular oxygen (GO:0016705) heme binding (GO:0020037)		#N/A	#N/A	#N/A	#N/A
TraesCS2D01G337900	431513086	431515194	60	BLAST Hit Accession: tr|A0A1E5W582|A0A1E5W582_9POAL Human Readable Description: Pentatricopeptide repeat-containing protein Pfam IDs Description: PF01535: PPR repeat; PF13041: PPR repeat family; PF14432: DYW family of nucleic acid deaminases InterPro IDs Description: IPR002885: Pentatricopeptide repeat; IPR011990: Tetratricopeptide-like helical domain; IPR032867: DYW domain GO IDs Description via…		protein binding (GO:0005515)		#N/A	#N/A	#N/A	#N/A
TraesCS2D01G338100	431674102	431676952	62	BLAST Hit Accession: tr|D7KPG3|D7KPG3_ARALL Human Readable Description: Glycosyl hydrolase family 5 protein Pfam IDs Description: PF00150: Cellulase (glycosyl hydrolase family 5) InterPro IDs Description: IPR000772: Ricin B, lectin domain; IPR001547: Glycoside hydrolase, family 5; IPR017853: Glycoside hydrolase superfamily GO IDs Description via InterPro: GO:0004553 MF: hydrolase activity, hydrol…	organic substance metabolic process (GO:0071704)	hydrolase activity, hydrolyzing O-glycosyl compounds (GO:0004553)		#N/A	#N/A	#N/A	#N/A
TraesCS2D01G338200	431676823	431681015	62	BLAST Hit Accession: tr|Q8H6N3|Q8H6N3_SOLLC Human Readable Description: Alkaline alpha-galactosidase seed imbibition protein Pfam IDs Description: PF05691: Raffinose synthase or seed imbibition protein Sip1 InterPro IDs Description: IPR008811: Glycosyl hydrolases 36; IPR013785: Aldolase-type TIM barrel; IPR017853: Glycoside hydrolase superfamily GO IDs Description via InterPro: GO:0003824 MF: cat…		catalytic activity (GO:0003824)		#N/A	#N/A	#N/A	#N/A
TraesCS2D01G338300	431919912	431922978	52	BLAST Hit Accession: tr|A0A1D5UTU5|A0A1D5UTU5_WHEAT Human Readable Description: rRNA N-glycosidase Pfam IDs Description: PF00161: Ribosome inactivating protein InterPro IDs Description: IPR001574: Ribosome-inactivating protein; IPR016138: Ribosome-inactivating protein, subdomain 1 GO IDs Description via InterPro: GO:0017148 BP: negative regulation of translation; GO:0030598 MF: rRNA N-glycosylase…	negative regulation of translation (GO:0017148)	rRNA N-glycosylase activity (GO:0030598)		#N/A	#N/A	#N/A	#N/A
TraesCS2D01G338500	431968691	431969762	55	BLAST Hit Accession: tr|B9SLV0|B9SLV0_RICCO Human Readable Description: Methyltransferase, putative Pfam IDs Description: PF08241: Methyltransferase domain InterPro IDs Description: IPR013216: Methyltransferase type 11; IPR029063: S-adenosyl-L-methionine-dependent methyltransferase GO IDs Description via InterPro: GO:0008152 BP: metabolic process; GO:0008168 MF: methyltransferase activity		methyltransferase activity (GO:0008168)		#N/A	#N/A	#N/A	#N/A
TraesCS2D01G338600	432000325	432000831	36	BLAST Hit Accession: sp|Q0I0R7|TSAC_SHESR Human Readable Description: Threonylcarbamoyl-AMP synthase				#N/A	#N/A	#N/A	#N/A
TraesCS2D01G338800	432036105	432038189	48	BLAST Hit Accession: tr|A0A0B0N796|A0A0B0N796_GOSAR Human Readable Description: Centromere X Pfam IDs Description: PF09415: CENP-S associating Centromere protein X InterPro IDs Description: IPR018552: Centromere protein X GO IDs Description via InterPro: GO:0006281 BP: DNA repair; GO:0051382 BP: kinetochore assembly	DNA repair (GO:0006281) kinetochore assembly (GO:0051382)			#N/A	#N/A	#N/A	#N/A
TraesCS2D01G338900	432079449	432081115	61	BLAST Hit Accession: tr|A0A072TV41|A0A072TV41_MEDTR Human Readable Description: Transducin/WD40 repeat protein Pfam IDs Description: PF00400: WD domain, G-beta repeat InterPro IDs Description: IPR001680: WD40 repeat; IPR015943: WD40/YVTN repeat-like-containing domain; IPR017986: WD40-repeat-containing domain; IPR020472: G-protein beta WD-40 repeat GO IDs Description via InterPro: GO:0005515 MF: p…		protein binding (GO:0005515)		#N/A	#N/A	#N/A	#N/A
TraesCS2D01G339000	432851965	432856207	58	BLAST Hit Accession: tr|A0A0K9P1A0|A0A0K9P1A0_ZOSMR Human Readable Description: ABC transporter ATP-binding protein Pfam IDs Description: PF00664: ABC transporter transmembrane region; PF00005: ABC transporter InterPro IDs Description: IPR003439: ABC transporter-like; IPR003593: AAA+ ATPase domain; IPR011527: ABC transporter type 1, transmembrane domain; IPR017871: ABC transporter, conserved site…		ATP binding (GO:0005524)		#N/A	#N/A	#N/A	#N/A
TraesCS2D01G339100	433015241	433022341	46	BLAST Hit Accession: sp|A0KSR5|MUTL_SHESA Human Readable Description: DNA mismatch repair protein MutL InterPro IDs Description: IPR001938: Thaumatin				#N/A	#N/A	#N/A	#N/A
TraesCS2D01G339200	433023533	433026300	42	BLAST Hit Accession: tr|A0A1D5UTU5|A0A1D5UTU5_WHEAT Human Readable Description: rRNA N-glycosidase Pfam IDs Description: PF00161: Ribosome inactivating protein InterPro IDs Description: IPR001574: Ribosome-inactivating protein; IPR016138: Ribosome-inactivating protein, subdomain 1 GO IDs Description via InterPro: GO:0017148 BP: negative regulation of translation; GO:0030598 MF: rRNA N-glycosylase…	negative regulation of translation (GO:0017148)	rRNA N-glycosylase activity (GO:0030598)		#N/A	#N/A	#N/A	#N/A
TraesCS2D01G339300	433213478	433221116	60	BLAST Hit Accession: AT4G14615.1 Human Readable Description: sporulation-specific protein Pfam IDs Description: PF09803: Uncharacterized conserved protein (DUF2346) InterPro IDs Description: IPR018625: Protein Pet100 GO IDs Description via InterPro: GO:0005739 CC: mitochondrion; GO:0033617 BP: mitochondrial respiratory chain complex IV assembly	mitochondrial cytochrome c oxidase assembly (GO:0033617)		mitochondrion (GO:0005739)	#N/A	#N/A	#N/A	#N/A
TraesCS2D01G339500	433509063	433510605	60	BLAST Hit Accession: tr|A0A0K9NZK5|A0A0K9NZK5_ZOSMR Human Readable Description: MBOAT (Membrane bound O-acyl transferase) family protein Pfam IDs Description: PF13813: Membrane bound O-acyl transferase family InterPro IDs Description: IPR017088: Wax synthase; IPR032805: Wax synthase domain GO IDs Description via InterPro: GO:0008374 MF: O-acyltransferase activity		O-acyltransferase activity (GO:0008374)		#N/A	#N/A	#N/A	#N/A
TraesCS2D01G339700	433863063	433865190	61	BLAST Hit Accession: tr|G7JMM8|G7JMM8_MEDTR Human Readable Description: BTB/POZ and TAZ domain protein Pfam IDs Description: PF02135: TAZ zinc finger InterPro IDs Description: IPR000197: Zinc finger, TAZ-type GO IDs Description via InterPro: GO:0003712 MF: transcription cofactor activity; GO:0004402 MF: histone acetyltransferase activity; GO:0005634 CC: nucleus; GO:0006355 BP: regulation of trans…				#N/A	#N/A	#N/A	#N/A
TraesCS2D01G339900	434138340	434140330	62	BLAST Hit Accession: tr|G7JMM8|G7JMM8_MEDTR Human Readable Description: BTB/POZ and TAZ domain protein Pfam IDs Description: PF00651: BTB/POZ domain; PF02135: TAZ zinc finger InterPro IDs Description: IPR000197: Zinc finger, TAZ-type; IPR000210: BTB/POZ domain; IPR011333: SKP1/BTB/POZ domain GO IDs Description via InterPro: GO:0003712 MF: transcription cofactor activity; GO:0004402 MF: histone ac…		protein binding (GO:0005515)		#N/A	#N/A	#N/A	#N/A
TraesCS2D01G340100	434356900	434359958	61	BLAST Hit Accession: tr|A0A1J3JQU6|A0A1J3JQU6_NOCCA Human Readable Description: Mitochondrial inner membrane protease ATP23 Pfam IDs Description: PF09768: Peptidase M76 family InterPro IDs Description: IPR019165: Peptidase M76, ATP23 GO IDs Description via InterPro: GO:0004222 MF: metalloendopeptidase activity		metalloendopeptidase activity (GO:0004222)		#N/A	#N/A	#N/A	#N/A
TraesCS2D01G340200	434675422	434688514	50	BLAST Hit Accession: tr|A0A0K9PP67|A0A0K9PP67_ZOSMR Human Readable Description: Mitochondrial inner membrane protease ATP23 Pfam IDs Description: PF09768: Peptidase M76 family InterPro IDs Description: IPR019165: Peptidase M76, ATP23 GO IDs Description via InterPro: GO:0004222 MF: metalloendopeptidase activity		metalloendopeptidase activity (GO:0004222)		#N/A	#N/A	#N/A	#N/A
TraesCS2D01G340400	435039164	435045170	59	BLAST Hit Accession: tr|B9RAP9|B9RAP9_RICCO Human Readable Description: Replication factor C / DNA polymerase III gamma-tau subunit, putative Pfam IDs Description: PF13177: DNA polymerase III, delta subunit InterPro IDs Description: IPR003593: AAA+ ATPase domain; IPR008921: DNA polymerase III, clamp loader complex, gamma/delta/delta subunit, C-terminal; IPR012763: DNA polymerase III, subunit gamm…	DNA replication (GO:0006260)	DNA binding (GO:0003677)		#N/A	#N/A	#N/A	#N/A
TraesCS2D01G340500	435047157	435049200	37	BLAST Hit Accession: AT3G26100.6 Human Readable Description: Regulator of chromosome condensation (RCC1) family protein Pfam IDs Description: PF00415: Regulator of chromosome condensation (RCC1) repeat; PF13540: Regulator of chromosome condensation (RCC1) repeat InterPro IDs Description: IPR000408: Regulator of chromosome condensation, RCC1; IPR009091: Regulator of chromosome condensation 1/beta-…				#N/A	#N/A	#N/A	#N/A
TraesCS2D01G340600	435070225	435072633	53	BLAST Hit Accession: tr|Q9AVM3|Q9AVM3_WHEAT Human Readable Description: Cytochrome P450 Pfam IDs Description: PF00067: Cytochrome P450 InterPro IDs Description: IPR001128: Cytochrome P450; IPR002401: Cytochrome P450, E-class, group I; IPR017972: Cytochrome P450, conserved site GO IDs Description via InterPro: GO:0005506 MF: iron ion binding; GO:0016705 MF: oxidoreductase activity, acting on paire…		iron ion binding (GO:0005506) oxidoreductase activity, acting on paired donors, with incorporation or reduction of molecular oxygen (GO:0016705) heme binding (GO:0020037)		#N/A	#N/A	#N/A	#N/A
TraesCS2D01G340800	435147053	435148828	58	BLAST Hit Accession: tr|A0A1D1XJE4|A0A1D1XJE4_9ARAE Human Readable Description: Sushi, von Willebrand factor type A, EGF and pentraxin domain-containing protein 1				#N/A	#N/A	#N/A	#N/A
TraesCS2D01G340900	435196765	435198153	60	BLAST Hit Accession: tr|A0A1J6IZI7|A0A1J6IZI7_NICAT Human Readable Description: Bag family molecular chaperone regulator 2 Pfam IDs Description: PF00240: Ubiquitin family InterPro IDs Description: IPR000626: Ubiquitin domain; IPR029071: Ubiquitin-related domain GO IDs Description via InterPro: GO:0005515 MF: protein binding		protein binding (GO:0005515)		#N/A	#N/A	#N/A	#N/A
TraesCS2D01G341000	435209985	435210533	33	BLAST Hit Accession: tr|A0A0J8B8I8|A0A0J8B8I8_BETVU Human Readable Description: DNA topoisomerase				#N/A	#N/A	#N/A	#N/A
TraesCS2D01G341100	435221844	435225384	52	BLAST Hit Accession: tr|A0A1J6IZI7|A0A1J6IZI7_NICAT Human Readable Description: Bag family molecular chaperone regulator 2 Pfam IDs Description: PF00240: Ubiquitin family InterPro IDs Description: IPR000626: Ubiquitin domain; IPR029071: Ubiquitin-related domain GO IDs Description via InterPro: GO:0005515 MF: protein binding		protein binding (GO:0005515)		#N/A	#N/A	#N/A	#N/A
TraesCS2D01G341200	435923807	435928278	46	BLAST Hit Accession: tr|N1QTI9|N1QTI9_AEGTA Human Readable Description: Importin subunit beta-1 Pfam IDs Description: PF03810: Importin-beta N-terminal domain InterPro IDs Description: IPR001494: Importin-beta, N-terminal domain; IPR011989: Armadillo-like helical; IPR016024: Armadillo-type fold; IPR021133: HEAT, type 2 GO IDs Description via InterPro: GO:0005488 MF: binding; GO:0006886 BP: intrac…	intracellular protein transport (GO:0006886)	small GTPase binding (GO:0031267)		#N/A	#N/A	#N/A	#N/A
TraesCS2D01G341300	436018211	436018534	36	BLAST Hit Accession: AT2G22155.1 Human Readable Description: ECA1 gametogenesis family protein				#N/A	#N/A	#N/A	#N/A
TraesCS2D01G342000	437679060	437685579	52	BLAST Hit Accession: tr|B9HTF1|B9HTF1_POPTR Human Readable Description: COP1-interacting protein 4.1				#N/A	#N/A	#N/A	#N/A
TraesCS2D01G342100	437871288	437874311	62	BLAST Hit Accession: tr|U5TZJ9|U5TZJ9_PHAVU Human Readable Description: Short-chain dehydrogenase/reductase Pfam IDs Description: PF00106: short chain dehydrogenase InterPro IDs Description: IPR002347: Short-chain dehydrogenase/reductase SDR; IPR016040: NAD(P)-binding domain		oxidoreductase activity (GO:0016491)		#N/A	#N/A	#N/A	#N/A
TraesCS2D01G342200	437898251	437901472	62	BLAST Hit Accession: sp|O77769|DHRS3_BOVIN Human Readable Description: Short-chain dehydrogenase/reductase 3 Pfam IDs Description: PF00106: short chain dehydrogenase InterPro IDs Description: IPR002347: Short-chain dehydrogenase/reductase SDR; IPR016040: NAD(P)-binding domain		oxidoreductase activity (GO:0016491)		#N/A	#N/A	#N/A	#N/A
TraesCS2D01G342300	437902221	437910669	58	BLAST Hit Accession: tr|A0A1D1XUK3|A0A1D1XUK3_9ARAE Human Readable Description: Kelch domain-containing protein 4 Pfam IDs Description: PF13418: Galactose oxidase, central domain; PF13415: Galactose oxidase, central domain; PF13964: Kelch motif InterPro IDs Description: IPR015915: Kelch-type beta propeller GO IDs Description via InterPro: GO:0005515 MF: protein binding		protein binding (GO:0005515)		#N/A	#N/A	#N/A	#N/A
TraesCS2D01G342400	437910898	437912697	51	BLAST Hit Accession: tr|C4XUU8|C4XUU8_CRYJA Human Readable Description: DNA-directed RNA polymerase subunit beta''				#N/A	#N/A	#N/A	#N/A
TraesCS2D01G342500	437947293	437951806	51	BLAST Hit Accession: tr|A0A060D9J3|A0A060D9J3_9POAL Human Readable Description: Potassium channel Pfam IDs Description: PF00520: Ion transport protein; PF00027: Cyclic nucleotide-binding domain; PF12796: Ankyrin repeats (3 copies); PF13857: Ankyrin repeats (many copies); PF11834: KHA, dimerisation domain of potassium ion channel InterPro IDs Description: IPR000595: Cyclic nucleotide-binding domai…		protein binding (GO:0005515)		#N/A	#N/A	#N/A	#N/A
TraesCS2D01G342600	438247467	438251260	47	BLAST Hit Accession: sp|Q6F357|PLA7_ORYSJ Human Readable Description: Phospholipase A1-II 7				#N/A	#N/A	#N/A	#N/A
TraesCS2D01G342800	439434976	439436960	42	BLAST Hit Accession: tr|A0A061EDK5|A0A061EDK5_THECC Human Readable Description: Cytosolic Fe-S cluster assembly factor NBP35 Pfam IDs Description: PF10609: NUBPL iron-transfer P-loop NTPase InterPro IDs Description: IPR027417: P-loop containing nucleoside triphosphate hydrolase; IPR033756: Flagellum site-determining protein YlxH/ Fe-S cluster assembling factor NBP35				#N/A	#N/A	#N/A	#N/A
TraesCS2D01G342900	439437120	439439011	56	BLAST Hit Accession: tr|G5DW01|G5DW01_SILLA Human Readable Description: Restriction endonuclease, type II-like protein Pfam IDs Description: PF09588: YqaJ-like viral recombinase domain InterPro IDs Description: IPR011335: Restriction endonuclease type II-like; IPR011604: Exonuclease, phage-type/RecB, C-terminal; IPR017482: Putative phage-type endonuclease; IPR019080: YqaJ viral recombinase GO IDs…				#N/A	#N/A	#N/A	#N/A
TraesCS2D01G343000	439440122	439443607	59	BLAST Hit Accession: tr|B9HTC6|B9HTC6_POPTR Human Readable Description: F-box family protein InterPro IDs Description: IPR032675: Leucine-rich repeat domain, L domain-like				#N/A	#N/A	#N/A	#N/A
TraesCS2D01G343100	439462932	439464720	50	BLAST Hit Accession: AT2G24080.1 Human Readable Description: F-box protein (DUF295) Pfam IDs Description: PF03478: Protein of unknown function (DUF295) InterPro IDs Description: IPR005174: Domain unknown function DUF295				#N/A	#N/A	#N/A	#N/A
TraesCS2D01G343200	439563259	439567583	55	BLAST Hit Accession: tr|A0A1E5UQR2|A0A1E5UQR2_9POAL Human Readable Description: Trihelix transcription factor GT-1 Pfam IDs Description: PF13837: Myb/SANT-like DNA-binding domain InterPro IDs Description: IPR001005: SANT/Myb domain; IPR017877: Myb-like domain				#N/A	#N/A	#N/A	#N/A
TraesCS2D01G343400	439693907	439695241	33	BLAST Hit Accession: AT1G10110.1 Human Readable Description: F-box family protein				#N/A	#N/A	#N/A	#N/A
TraesCS2D01G343500	439934517	439938004	36	BLAST Hit Accession: AT1G10110.1 Human Readable Description: F-box family protein				#N/A	#N/A	#N/A	#N/A
TraesCS2D01G343600	439956166	439956480	32	BLAST Hit Accession: tr|G7L4X9|G7L4X9_MEDTR Human Readable Description: PHD zinc finger protein InterPro IDs Description: IPR013083: Zinc finger, RING/FYVE/PHD-type				#N/A	#N/A	#N/A	#N/A
TraesCS2D01G343700	439963220	439964922	43	BLAST Hit Accession: tr|R7W5N5|R7W5N5_AEGTA Human Readable Description: Transcription initiation factor IIB InterPro IDs Description: IPR013763: Cyclin-like				#N/A	#N/A	#N/A	#N/A
TraesCS2D01G343800	439967864	439969157	35	BLAST Hit Accession: tr|R7W5N5|R7W5N5_AEGTA Human Readable Description: Transcription initiation factor IIB InterPro IDs Description: IPR011991: Winged helix-turn-helix DNA-binding domain; IPR013763: Cyclin-like				#N/A	#N/A	#N/A	#N/A
TraesCS2D01G343900	440178792	440181066	62	BLAST Hit Accession: tr|A0A199VX71|A0A199VX71_ANACO Human Readable Description: Remorin Pfam IDs Description: PF03763: Remorin, C-terminal region InterPro IDs Description: IPR005516: Remorin, C-terminal				#N/A	#N/A	#N/A	#N/A
TraesCS2D01G344200	440325740	440328360	60	BLAST Hit Accession: tr|A0A1D6RP42|A0A1D6RP42_WHEAT Human Readable Description: Malate synthase Pfam IDs Description: PF01274: Malate synthase InterPro IDs Description: IPR001465: Malate synthase; IPR006252: Malate synthase A; IPR011076: Malate synthase-like; IPR019830: Malate synthase, conserved site GO IDs Description via InterPro: GO:0003824 MF: catalytic activity; GO:0004474 MF: malate syntha…	glyoxylate cycle (GO:0006097)	malate synthase activity (GO:0004474)		#N/A	#N/A	#N/A	#N/A
TraesCS2D01G344300	440587891	440591037	58	BLAST Hit Accession: AT5G65650.1 Human Readable Description: sugar transporter, putative (DUF1195) Pfam IDs Description: PF06708: Protein of unknown function (DUF1195) InterPro IDs Description: IPR010608: Protein of unknown function DUF1195				#N/A	#N/A	#N/A	#N/A
TraesCS2D01G344400	440591074	440591751	31	BLAST Hit Accession: AT2G37820.1 Human Readable Description: Cysteine/Histidine-rich C1 domain family protein Pfam IDs Description: PF03107: C1 domain InterPro IDs Description: IPR004146: DC1				#N/A	#N/A	#N/A	#N/A
TraesCS2D01G344500	440608079	440611717	63	BLAST Hit Accession: tr|A0A199V8I6|A0A199V8I6_ANACO Human Readable Description: Kelch repeat-containing protein Pfam IDs Description: PF13418: Galactose oxidase, central domain; PF01344: Kelch motif InterPro IDs Description: IPR006652: Kelch repeat type 1; IPR015915: Kelch-type beta propeller; IPR015916: Galactose oxidase, beta-propeller GO IDs Description via InterPro: GO:0005515 MF: protein bin…		protein binding (GO:0005515)		#N/A	#N/A	#N/A	#N/A
TraesCS2D01G344600	440633947	440634603	50	BLAST Hit Accession: tr|G9I209|G9I209_CENCI Human Readable Description: Leucine-rich repeat receptor-like protein kinase Pfam IDs Description: PF08263: Leucine rich repeat N-terminal domain; PF13516: Leucine Rich repeat; PF00560: Leucine Rich Repeat InterPro IDs Description: IPR001611: Leucine-rich repeat; IPR013210: Leucine-rich repeat-containing N-terminal, plant-type; IPR032675: Leucine-rich r…		protein binding (GO:0005515)		#N/A	#N/A	#N/A	#N/A
TraesCS2D01G344800	440772568	440778627	59	BLAST Hit Accession: tr|G7K102|G7K102_MEDTR Human Readable Description: DNA-directed RNA polymerase II Pfam IDs Description: PF03871: RNA polymerase Rpb5, N-terminal domain; PF01191: RNA polymerase Rpb5, C-terminal domain InterPro IDs Description: IPR000783: RNA polymerase, subunit H/Rpb5 C-terminal; IPR005571: RNA polymerase, Rpb5, N-terminal; IPR014381: DNA-directed RNA polymerase RPB5 subunit,…	transcription, DNA-templated (GO:0006351)	DNA binding (GO:0003677) DNA-directed 5'-3' RNA polymerase activity (GO:0003899)		#N/A	#N/A	#N/A	#N/A
TraesCS2D01G344900	440781102	440784137	53	BLAST Hit Accession: tr|B9RKM1|B9RKM1_RICCO Human Readable Description: DNA-directed RNA polymerase II, putative Pfam IDs Description: PF03871: RNA polymerase Rpb5, N-terminal domain; PF01191: RNA polymerase Rpb5, C-terminal domain InterPro IDs Description: IPR000783: RNA polymerase, subunit H/Rpb5 C-terminal; IPR005571: RNA polymerase, Rpb5, N-terminal; IPR014381: DNA-directed RNA polymerase RPB…	transcription, DNA-templated (GO:0006351)	DNA binding (GO:0003677) DNA-directed 5'-3' RNA polymerase activity (GO:0003899)		#N/A	#N/A	#N/A	#N/A
TraesCS2D01G345000	440966303	440969037	51	BLAST Hit Accession: tr|B9RKM1|B9RKM1_RICCO Human Readable Description: DNA-directed RNA polymerase II, putative Pfam IDs Description: PF03871: RNA polymerase Rpb5, N-terminal domain; PF01191: RNA polymerase Rpb5, C-terminal domain InterPro IDs Description: IPR000783: RNA polymerase, subunit H/Rpb5 C-terminal; IPR005571: RNA polymerase, Rpb5, N-terminal; IPR014381: DNA-directed RNA polymerase RPB…	transcription, DNA-templated (GO:0006351)	DNA binding (GO:0003677) DNA-directed 5'-3' RNA polymerase activity (GO:0003899)		#N/A	#N/A	#N/A	#N/A
TraesCS2D01G345100	441080753	441081175	32	BLAST Hit Accession: sp|Q5HPE7|DAPA_STAEQ Human Readable Description: 4-hydroxy-tetrahydrodipicolinate synthase				#N/A	#N/A	#N/A	#N/A
TraesCS2D01G345200	441525838	441529399	35	BLAST Hit Accession: tr|D7KVL5|D7KVL5_ARALL Human Readable Description: Kinase family protein Pfam IDs Description: PF00069: Protein kinase domain InterPro IDs Description: IPR000719: Protein kinase domain; IPR008271: Serine/threonine-protein kinase, active site; IPR011009: Protein kinase-like domain GO IDs Description via InterPro: GO:0004672 MF: protein kinase activity; GO:0005524 MF: ATP bindi…	protein phosphorylation (GO:0006468)	protein kinase activity (GO:0004672) ATP binding (GO:0005524)		#N/A	#N/A	#N/A	#N/A
TraesCS2D01G345300	441537259	441543425	53	BLAST Hit Accession: tr|B9RBL8|B9RBL8_RICCO Human Readable Description: Sister chromatid cohesion 1 protein, putative Pfam IDs Description: PF04825: N terminus of Rad21 / Rec8 like protein; PF04824: Conserved region of Rad21 / Rec8 like protein InterPro IDs Description: IPR006909: Rad21/Rec8-like protein, C-terminal, eukaryotic; IPR006910: Rad21/Rec8-like protein, N-terminal; IPR011991: Winged he…		protein binding (GO:0005515)		#N/A	#N/A	#N/A	#N/A
TraesCS2D01G345400	441564062	441565397	62	BLAST Hit Accession: tr|A0A1D1XM18|A0A1D1XM18_9ARAE Human Readable Description: Protein DDI1 2				#N/A	#N/A	#N/A	#N/A
TraesCS2D01G345600	441571906	441573483	40	BLAST Hit Accession: tr|A0A199W058|A0A199W058_ANACO Human Readable Description: Pentatricopeptide repeat-containing protein Pfam IDs Description: PF01535: PPR repeat; PF13041: PPR repeat family InterPro IDs Description: IPR002885: Pentatricopeptide repeat; IPR011990: Tetratricopeptide-like helical domain GO IDs Description via InterPro: GO:0005515 MF: protein binding		protein binding (GO:0005515)		#N/A	#N/A	#N/A	#N/A
TraesCS2D01G345700	441574002	441576219	52	BLAST Hit Accession: tr|A0A1E5W0N5|A0A1E5W0N5_9POAL Human Readable Description: Protein FLOWERING LOCUS T Pfam IDs Description: PF01161: Phosphatidylethanolamine-binding protein InterPro IDs Description: IPR001858: Phosphatidylethanolamine-binding, conserved site; IPR008914: Phosphatidylethanolamine-binding protein				#N/A	#N/A	#N/A	#N/A
TraesCS2D01G345800	441761733	441766106	54	BLAST Hit Accession: tr|A0A1E5W0J1|A0A1E5W0J1_9POAL Human Readable Description: Pentatricopeptide repeat-containing protein Pfam IDs Description: PF01535: PPR repeat; PF13041: PPR repeat family InterPro IDs Description: IPR002885: Pentatricopeptide repeat; IPR011990: Tetratricopeptide-like helical domain GO IDs Description via InterPro: GO:0005515 MF: protein binding		protein binding (GO:0005515)		#N/A	#N/A	#N/A	#N/A
TraesCS2D01G345900	441766394	441770810	48	BLAST Hit Accession: tr|A0A1D1YWC0|A0A1D1YWC0_9ARAE Human Readable Description: Ycf20-like protein Pfam IDs Description: PF04483: Protein of unknown function (DUF565) InterPro IDs Description: IPR007572: Uncharacterised protein family Ycf20				#N/A	#N/A	#N/A	#N/A
TraesCS2D01G346000	442137648	442154628	61	BLAST Hit Accession: tr|A0A0K9NK42|A0A0K9NK42_ZOSMR Human Readable Description: Sn1-specific diacylglycerol lipase Pfam IDs Description: PF01764: Lipase (class 3) InterPro IDs Description: IPR002921: Fungal lipase-like domain; IPR029058: Alpha/Beta hydrolase fold GO IDs Description via InterPro: GO:0006629 BP: lipid metabolic process	lipid metabolic process (GO:0006629)			#N/A	#N/A	#N/A	#N/A
TraesCS2D01G346100	442976861	442980543	61	BLAST Hit Accession: tr|B9HT95|B9HT95_POPTR Human Readable Description: U-box domain-containing family protein Pfam IDs Description: PF04564: U-box domain InterPro IDs Description: IPR000225: Armadillo; IPR003613: U box domain; IPR011989: Armadillo-like helical; IPR013083: Zinc finger, RING/FYVE/PHD-type; IPR016024: Armadillo-type fold GO IDs Description via InterPro: GO:0004842 MF: ubiquitin-pro…		protein binding (GO:0005515)		#N/A	#N/A	#N/A	#N/A
TraesCS2D01G346200	442982365	442989371	62	BLAST Hit Accession: tr|G7L3C0|G7L3C0_MEDTR Human Readable Description: Protoporphyrinogen oxidase Pfam IDs Description: PF01593: Flavin containing amine oxidoreductase InterPro IDs Description: IPR002937: Amine oxidase; IPR004572: Protoporphyrinogen oxidase; IPR023753: FAD/NAD(P)-binding domain GO IDs Description via InterPro: GO:0004729 MF: oxygen-dependent protoporphyrinogen oxidase activity; …		oxidoreductase activity (GO:0016491)		#N/A	#N/A	#N/A	#N/A
TraesCS2D01G346300	443235092	443242263	63	BLAST Hit Accession: tr|A0A061EKD2|A0A061EKD2_THECC Human Readable Description: Ankyrin repeat Pfam IDs Description: PF13606: Ankyrin repeat; PF12796: Ankyrin repeats (3 copies) InterPro IDs Description: IPR002110: Ankyrin repeat; IPR020683: Ankyrin repeat-containing domain GO IDs Description via InterPro: GO:0005515 MF: protein binding		protein binding (GO:0005515)		#N/A	#N/A	#N/A	#N/A
TraesCS2D01G346400	443242402	443246951	60	BLAST Hit Accession: tr|M8CL94|M8CL94_AEGTA Human Readable Description: Ribosome-recycling factor Pfam IDs Description: PF01765: Ribosome recycling factor InterPro IDs Description: IPR023584: Ribosome recycling factor domain				#N/A	#N/A	#N/A	#N/A
TraesCS2D01G346500	443483706	443485936	.	BLAST Hit Accession: tr|I4IY17|I4IY17_HORVU Human Readable Description: Amino acid permease Pfam IDs Description: PF01490: Transmembrane amino acid transporter protein InterPro IDs Description: IPR013057: Amino acid transporter, transmembrane domain				#N/A	#N/A	#N/A	#N/A
