# Supplementary material for: GWAS identifies an ortholog of the rice D11 gene as a candidate gene for grain size in an international collection of hexaploid wheat
Source: Sci Rep. 2021 Sep 30;11:19483. doi: 10.1038/s41598-021-98626-0 (PMC8484655; doi:10.1038/s41598-021-98626-0)
Supplement: Supplementary file 6 — Supplementary Table S5. [file 41598_2021_98626_MOESM6_ESM.xlsx]

## Sheet: Sheet1
GWAS identifies an ortholog of the rice D11 gene as a candidate gene for grain size in an international collection of hexaploid wheat Honoré Tekeu1,2,5, Eddy L.M. Ngonkeu4,5, Sébastien Bélanger2,3, Pierre F. Djocgoué5, Amina Abed1,2, Davoud Torkamaneh1,2,6, Brian Boyle2, Patrick M. Tsimi5, Wuletaw Tadesse7, Martine Jean1,2, François Belzile1,2* 1Département de Phytologie, Université Laval, Quebec…
Taxa	Cross	Origin	Grain_length	Grain_width	Grain_weight	Grain_yield	Haplotype
Attila1	ATTILA*2/CROW/3/VEE#5/SARA//DUCULA	North_Africa	4.95	2.55	113.047	7.5365	AT
Attila2	ATTILA*2/PBW65/5/PRL/2*PASTOR/4/CHOIX/STAR/3/HE1/3*CNO79//2*SERI/6/PFUNYE #1	Mexico_1	5.1	2.55	52.35	3.49	AT
Attila3	ATTILA//VEE#5/DOBUC’S’/3/SARA1/STAR//SW89.3064/4/CHEN/AE.SQUAR ROSA (TAUS)//BCN/3/KAUZ	North_Africa	4.5	2.7	117.375	7.825	AT
Attila4	ATTILA/3/URES/PRL//BAV92/4/WBLL1/5	Mexico_2	1.65	0.885	15	1	AT
Attila5	ATTILA50Y//ATTILA/BCN/3/CHAM-4/GHURAB-1/4MOONTASIR-1	North_Africa	4.575	2.325	86.55	5.77	AT
Attila6	ATTILA50Y//ATTILA/BCN/3/STAR*3/MUSK-3	North_Africa	4.575	2.175	86.75	5.78333	AT
Atlas66	Atlas 66	South_Africa	4.8	2.4	19.15	1.27667	AT
Attila7	ATTILA-7 (CHECK-1)	North_Africa	5.1	2.4	99.4725	6.6315	AT
Attila8	ATTILA-7/3/PYN/BAU//MILAN/5/KAUZ/3/MYNA/VUL//BUC/FLK/4/MILAN	North_Africa	4.725	2.175	80.3	4.36333	AT
Babax1	BABAX/LR42//BABAX*2/4/SNI/TRAP#1- 2RGY	Mexico_2	1.56	0.9	29.85	1.99	AT
Babax10	BABAX/LR42/BABAX*2/4/SNI/TRAP#1/099ZTM-21RGY	Mexico_2	1.5	0.63	21.55	1.43667	AT
Babax12	BABAX/LR42/BABAX*2/4/SNI/TRAP#1/099ZTM-2RGY	Mexico_2	1.95	0.765	7.225	0.481667	AT
Babax13	BABAX/LR42/BABAX*2/4/SNI/TRAP#1/099ZTM-4RGY	Mexico_2	1.53	0.69	18.15	1.21	AT
Babax14	BABAX/LR42/BABAX*2/4/SNI/TRAP#1/099ZTM-5RGY	Mexico_2	1.65	0.6	10.025	0.668333	AT
Babax17	BABAX/LR42/BABAX/3/ER2000/4/KA/NAC//TRCH/5/SOKOLL-5RGY	Mexico_2	2.19	0.9	6.25	0.416667	AT
Babax18	BABAX/LR42/BABAX/3/ER2000/4/KA/NAC//TRCH/5/SOKOLL-7RGY	Mexico_2	1.83	0.57	16.55	1.10333	AT
Babax2	BABAX/LR42//BABAX*2/4/SNI/TRAP#1- 3RGY	Mexico_2	1.86	0.9	20.4275	1.36183	AT
Babax3	BABAX/LR42//BABAX/3/ER2000/4/2*MUNAL	Mexico_1	4.575	2.55	35.275	2.35167	AT
Babax4	BABAX/LR42//BABAX/3/ER2000/5/ATTILA/4/WEAVER/TSC//WEAVER/3/WEAVER/6/KA/NAC//TRCH	Mexico_1	5.1	2.7	38.35	1.79167	AT
Babax6	BABAX/LR42/BABAX*2/4/SNI/TRAP#1/099M2RGY	Mexico_2	1.215	0.765	17.2	1.14667	AT
Babax9	BABAX/LR42/BABAX*2/4/SNI/TRAP#1/099ZTM-14RGY	Mexico_2	2.76	0.48	22.4	1.49333	AT
BAJ1	BAJ #1/3/TRCH/SRTU//KACHU	Mexico_1	4.125	2.25	27.475	1.38167	AT
Betta	Betta	South_Africa	5.1	2.775	29.975	1.99833	AT
Ceta	CETA/AE.SQUARROSA(174)	Mexico_2	1.515	0.6	14.025	0.935	AT
Cham-6	CHAM-6/PERW//MILAN/PASTOR/3/CHAM-6/PERW	North_Africa	5.325	2.7	63.45	4.23	AT
Chibia	CHIBIA//PRLII/CM65531/3/MISR 2*2/4/HUW234+LR34/PRINIA//PBW343*2/KUKUNA/3/ROLF07	Mexico_1	4.8	2.4	45.8	3.05333	AT
Danphe	DANPHE/3/ROLF07/YANAC//TACUPETO F2001/BRAMBLING	Mexico_1	4.2	2.25	28.225	1.52167	AT
Debeira(check)	DEBEIRA/4/KAUZ//ALTAR 84/AOS/3/KAUZ	North_Africa	4.5	2.55	44.5	2.96667	AT
Debeira2	DEBEIRA/4/KAUZ//ALTAR 84/AOS/3/KAUZ	North_Africa	4.65	2.4	69.875	3.66833	AT
Egypte3	DEBEIRA/4/KAUZ//ALTAR 84/AOS/3/KAUZ	Mexico_1	4.425	2.4	59.5	3.96667	AT
Florkwa-2	FLORKWA-2/6/SAKER’S’/5/RBS/ANZA/3/KVZ/HYS//YMT/TOB/4/BOW’S’/7/DAJA-6	North_Africa	5.4	2.7	52.05	3.47	AT
GOUMRIA-3(CHECK-2)	GOUMRIA-3 (CHECK-2)	North_Africa	4.8	2.325	43.725	2.915	AT
Hahn	HAHN/2*WEAVER/4/BOW/CROW//BUC/PVN/3/2*VEE#10/5/CROC_1/AE.SQUARROSA (224)//OPATA/3/KAUZ*2/BOW//KAUZ/4/NL683/6/TRCH/SRTU//KACHU/7/TRCH/SRTU//KACHU	Mexico_1	3.6	2.55	31.9	2.12667	AT
HIJLEEJ-1	HIJLEEJ-1	North_Africa	4.95	2.7	49.9	3.32667	AT
Hubara-2	HUBARA-2/QAFZAH-21//DOVIN-2	North_Africa	5.1	2.55	94.75	6.31667	AT
Kachu1	KACHU #1	Mexico_1	5.1	2.55	50.575	2.33667	AT
Kachu10	KACHU/SAUAL/3/TRCH/SRTU//KACHU	Mexico_1	3.525	2.55	32.25	2.15	AT
Kachu11	KACHU/SAUAL/8/ATTILA*2/PBW65/6/PVN//CAR422/ANA/5/BOW/CROW//BUC/PVN/3/YR/4/TRAP#1/7/ATTILA/2*PASTOR	Mexico_1	4.35	2.25	38.475	2.565	AT
Kachu2	KACHU*2/3/OTUS//PRL/2*PASTOR	Mexico_1	3.9	2.4	19	1.26667	AT
Kachu3	KACHU*2/3/PBW343*2/KUKUNA//PBW343*2/KUKUNA	Mexico_1	3.75	2.55	21.8	1.45333	AT
Kachu4	KACHU*2/BECARD	Mexico_1	4.8	2.7	22.1	0.618333	AT
Kachu6	KACHU/3/PBW343*2/KUKUNA//PBW343*2/KUKUNA	Mexico_1	4.35	2.4	37.15	2.13917	AT
Kachu7	KACHU/3/WHEAR//2*PRL/2*PASTOR	Mexico_1	5.175	2.55	21.4	0.661667	AT
Kachu8	KACHU/SAUAL//PRL	Mexico_1	4.5	2.7	32.15	1.55833	AT
Kachu9	KACHU/SAUAL/3/TACUPETO F2001/BRAMBLING//KIRITATI	Mexico_1	3.825	2.7	38.7	2.58	AT
kakaba	kakaba	East_Africa	5.25	2.4	65.85	4.39	AT
Katila15	KATILA-15//MNCH/3*BCN	North_Africa	4.8	2.7	73.15	4.87667	AT
Katila17	KATILA-17/DEEK-2/8/VEE’S’/7/CEBECO 148/3/RON/CHA//BB/NOR 67/5/HK/38MA/4/4777//REI/Y/3/KT/6/TUCAN’S’	North_Africa	4.95	2.4	75.65	5.04333	AT
Katila8	KATILA-8/4/SKAUZ/BAV92/3/CROC 1/AE.SQUARROSA (224)//OPATA/5/MUNIA/ALTAR84//MILAN	North_Africa	4.65	2.4	43.225	2.88167	AT
Kauz	KAUZ//MON/CROW’S’/4/SERI.1B//KAUZ/HEVO/3/AMAD	North_Africa	3.75	2.55	48.325	3.22167	AT
Kenya1	kenya wren	Mexico_2	1.65	0.69	32.5	1.49167	AT
Kenya11	kenya wren	Mexico_1	4.65	2.25	52.225	3.48167	AT
Kenya4	KENYA SUNBIRD/KACHU	Mexico_2	1.8	0.9	12.25	0.816667	AT
kenyasunbird	KENYA SUNBIRD-CG	East_Africa	1.635	0.705	24.125	1.60833	AT
kenyatae	KENYA SUNBIRD-CG	East_Africa	1.5	0.855	14.4	0.96	AT
Kiskadee	KISKADEE #1/5/KAUZ*2/MNV//KAUZ/3/MILAN/4/BAV92/6/WHEAR//2*PRL/2*PASTOR	Mexico_1	4.5	2.475	87	5.8	AT
KronstadF2004-1	KRONSTAD F2004/3/BERKUT//PBW343*2/KUKUNA	Mexico_2	1.515	0.63	7.85	0.523333	AT
Melon1	MELON//FILIN/MILAN/3/FILIN/4/TRCH/SRTU//KACHU	Mexico_1	4.575	2.55	31.75	2.11667	AT
Melon2	MELON//FILIN/MILAN/3/FILIN/4/TRCH/SRTU//KACHU/5/TRCH/SRTU//KACHU	Mexico_1	3.525	2.7	26.8	1.78667	AT
Mercato1	MERCATO/3/2*KA/NAC/TRCH	Mexico_2	1.8	0.96	34.7	2.31333	AT
Mercato3	MERCATO/5/CROC	Mexico_2	1.8	0.9	20.35	1.35667	AT
misr1	MINO/898,97/4/2*PFAU/SERI.1B	North_Africa	1.5	0.63	40.8	2.72	AT
misr2	misr2	North_Africa	1.65	0.9	6.875	0.458333	AT
Mutus1	MUTUS*2/HARIL #1	Mexico_2	5.1	2.7	46.5	3.1	AT
Nd643-4	ND643/2*WBLL1/4/HUW234	Mexico_2	1.665	0.9	32.4	2.16	AT
NEJMAH-12(CHECK-6)	NEJMAH-12 (CHECK-6)	North_Africa	4.35	2.325	63.625	3.83667	AT
Pastor1	PASTOR//HXL7573/2*BAU/3/WBLL1/4/SOKOLL/3/PASTOR//HXL7573/2*BAU	Mexico_1	4.275	2.25	52.925	2.83083	AT
Pastor2	PASTOR/KAUZ/6/CNDO/R143//ENTE/MEXI_2/3/AEGILOPS SQUARROSA (TAUS)/4/WEAVER/5/2*KAUZ/7/2*PRL/2*PASTOR//PBW343*2/KUKUNA	North_Africa	3.975	2.85	43.225	2.88167	AT
Pauraq	PAURAQ/4/HUW234+LR34/PRINIA//PBW343*2/KUKUNA/3/ROLF07	Mexico_1	4.95	2.4	81.55	2.28667	AT
Pbw343	PBW343*2/KUKUNA//PBW343*2/KUKUNA/8/NG8201/KAUZ/4/SHA7//PRL/VEE#6/3/FASAN/5/MILAN/KAUZ/6/ACHYUTA/7/PBW343*2/KUKUNA	Mexico_1	3.75	2.7	21.725	1.44833	AT
Pfunye1	PFUNYE #1/KINGBIRD#1	Mexico_2	1.8	0.63	15.65	1.04333	AT
Premio1	PREMIO/5/CROC_1/AE.SQUARROSA(205)-0RGY	Mexico_2	1.665	0.72	12.4	0.826667	AT
Premio4	PREMIO/BAVIS-62ZTM	Mexico_2	1.65	0.765	14.425	0.961667	AT
PRL1	PRL/2*PASTOR	Mexico_1	4.35	2.475	54.75	3.65	AT
PRL2	PRL/2*PASTOR//KACHU	Mexico_1	4.8	2.625	48.075	3.205	AT
PRL3	PRL/2*PASTOR//WAXWING*2/KRONSTAD F2004/4/PBW343*2/KUKUNA//KRONSTAD F2004/3/PBW343*2/KUKUNA	Mexico_1	5.25	2.7	39.925	2.66167	AT
PRL4	PRL/2*PASTOR/6/WBLL1*2/4/SNI/TRAP#1/3/KAUZ*2/TRAP//KAUZ/5/KACHU	Mexico_1	4.125	2.4	39.225	1.5575	AT
REYNA-29	REYNA-29	North_Africa	4.2	2.475	47.625	2.68	AT
Rolf07-1	ROLF07/3/TRCH/SRTU//KACHU/4/SAUAL/MUTUS	Mexico_1	3.6	2.7	33.125	2.20833	AT
Rolf07-2	ROLF07/SAUAL/5/SERI.1B//KAUZ/HEVO/3/AMAD*2/4/KIRITATI	Mexico_1	4.65	2.4	36.65	2.44333	AT
Seri1B-1	SERI. 1B*2/3/KAUZ*2/BOW//KAUZ/4/ANGI-1/5/KABOWSH-1	North_Africa	4.275	2.25	58.525	3.90167	AT
Seri1B-2	SERI. 1B*2/3/KAUZ*2/BOW//KAUZ/4/HUBARA-13	North_Africa	4.575	2.475	47.875	3.19167	AT
Seri1B-3	SERI. 1B*2/3/KAUZ*2/BOW//KAUZ/4/KAUZFLORKWA-1	North_Africa	4.95	2.7	60.4	4.02667	AT
Seri1B-4	SERI. 1B*2/3/KAUZ*2/BOW//KAUZ/4/TEVEE’S’/BOBWHITE #1	North_Africa	4.95	2.7	86.15	5.74333	AT
Sha7	SHA7/VEE#5/5/VEE#8//JUP/BJY/3/F3.71/TRM/4/2*WEAVER/6/SKAUZ/PARUS//PARUS/7/DANPHE #1	Mexico_1	5.175	2.4	37.075	2.47167	AT
Sokoll1	SOKOLL/3/PASTOR//HXL7573/2*BAU*2/4/EGA BONNIE ROCK	Mexico_1	3.45	2.55	26.5	1.00167	AT
Sokoll2	SOKOLL/3/PASTOR//HXL7573/2*BAU*2/4/PAURAQ	Mexico_1	3.525	2.55	33.175	2.21167	AT
Sokoll3	SOKOLL/WBLL1/4/D67.2/PARANA 66.270//AE.SQUARROSA (320)/3/CUNNINGHAM	Mexico_1	4.5	2.4	43.65	2.91	AT
Star3	STAR*3/LOTUS/5/3/KAUZ//MON/CROW’S’/5/FILIN/3/TJB3 68.251/BUC//BUC/CHRC/4/MILAN	North_Africa	4.95	2.55	31.525	2.10167	AT
Trap	TRAP#1/BOW/3/VEE/PJN//2*TUI/4/BAV92/RAYON/5/KACHU #1*2/6/KINGBIRD #1	Mexico_1	3.6	2.7	39.05	2.60333	AT
Trch	TRCH/SRTU//KACHU*2/3/KINGBIRD #1	Mexico_1	4.95	2.55	21.5	1.43333	AT
Vee	VEE/PJN//2*TUI/3/WH576/4/AL-ZEHRAA-5	North_Africa	4.35	2.55	70.175	4.67833	AT
WATAN-7-SEKHRAH-2	WATAN-7/SEKHRAH-2	North_Africa	4.5	2.325	82.425	5.495	AT
Waxwing2	WAXWING/KRONSTAD F2004//KINGBIRD#1	Mexico_2	1.5	0.66	23.425	1.56167	AT
Wbll1	WBLL1*2/4/YACO/PBW65/3/KAUZ*2/TRAP//KAUZ/5/KACHU #1*2/6/KINGBIRD #1	Mexico_1	3.375	2.4	24.35	1.62333	AT
Wbll2	WBLL1*2/4/YACO/PBW65/3/KAUZ*2/TRAP//KAUZ/5/KACHU #1/6/TRCH/SRTU//KACHU	Mexico_1	4.2	2.25	26.275	1.75167	AT
Whear1	WHEAR/KUKUNA/3/C80.1/3*BATAVIA//2*WBLL1/8/VEE#8//JUP/BJY/3/F3.71/TRM/4/BCN/5/KAUZ/6/MILAN/KAUZ/7/SKAUZ/PARUS//PARUS/9/KACHU	Mexico_1	5.25	2.7	85.5	2.55	AT
Whear2	WHEAR/SOKOLL/3/BERKUT//PBW343*2/KUKUNA/4/WHEAR/SOKOLL	Mexico_1	5.025	2.325	31.9	2.12667	AT
Yuk	YUK/AE.SQUARROSA(217)	Mexico_2	1.665	0.765	24.4	1.62667	AT
ZAKIA-5(CHECK-4)	ZAKIA-5 (CHECK-4)	North_Africa	4.425	2.55	46.475	3.09833	AT
ADAGIO	ADAGIO/MUNAL	Mexico_2	1.8	0.735	20.9	1.39333	CC
ALEXANDERWONDER	#N/A	Central_Africa	2.1	0.9	11	0.733333	CC
Babax11	BABAX/LR42/BABAX*2/4/SNI/TRAP#1/099ZTM-29RGY	Mexico_2	1.65	0.675	28.225	1.88167	CC
Babax15	BABAX/LR42/BABAX/3/ER2000/11/CROC_1	Mexico_2	1.8	0.915	29.15	1.94333	CC
Babax16	BABAX/LR42/BABAX/3/ER2000/4/BAVIS	Mexico_2	1.35	1.365	31.225	2.08167	CC
Babax8	BABAX/LR42/BABAX*2/4/SNI/TRAP#1/099ZTM-10RGY	Mexico_2	8.55	3.45	28.825	1.92167	CC
Chwink1	CHWINK/GRACKLE #1//FRNCLN	Mexico_1	4.425	2.175	39.025	2.60167	CC
Croc_1	CROC_1/AE.SQUARROSA(205)	Mexico_2	1.665	0.855	28.975	1.93167	CC
FUANB3	FUANB3	Central_Africa	1.725	0.75	10.75	0.716667	CC
GAMTOUS	GAMTOUS	South_Africa	1.53	0.6	8.35	0.556667	CC
HAALA-34(CHECK-5)	HAALA-34 (CHECK-5)	North_Africa	4.875	2.325	47.5	3.16667	CC
HGW	HGW	Central_Africa	1.68	0.75	14.6	0.973333	CC
IRAT10	IRAT 10	Central_Africa	1.53	0.75	27.3	1.82	CC
Kenya2	kenya wren	Mexico_2	1.5	0.66	38.6	2.57333	CC
kenyaeagle	KENYA SUNBIRD-CG	East_Africa	1.53	0.9	10.4	0.693333	CC
kenyawren	KENYA SUNBIRD-CG	East_Africa	1.575	0.63	25.05	1.67	CC
Nd643-1	ND643/2*WAXWING//PFUNYE#1	Mexico_2	1.575	0.465	22.85	1.52333	CC
Nd643-2	ND643/2*WAXWING/5/BABAX/LR42/13RGY	Mexico_2	1.68	0.75	29.1	1.94	CC
Nd643-3	ND643/2*WAXWING/5/BABAX/LR42/3RGY	Mexico_2	1.53	0.72	37.525	2.50167	CC
Nd643-5	ND643/2*WBLL1/WHEAR/SOKOLL	Mexico_2	1.8	0.6	38.9	2.59333	CC
NGL	NGL/4/PFAU/MILAN/3/BABAX/LR42/BABAX	Mexico_2	1.5	0.675	34.95	2.33	CC
P1871	P1.871/RDWG//PBW343/3/MUNIA/ALTAR 84//AMSEL	Mexico_2	3.973	2.85	43.225	2.88167	CC
Pfau1	PFAU/MILAN//TROST/3/MUNAL#1-7RGY	Mexico_2	1.8	0.9	33.7	2.24667	CC
Pfau2	PFAU/MILAN//TROST/3/MUNAL#1-8RGY	Mexico_2	1.65	0.885	30.4	2.02667	CC
Pfau3	PFAU/MILAN/3/BABAX/LR42//BABAX*2/4/NIINI#1	Mexico_2	1.35	0.6	27	1.8	CC
Pfau4	PFAU/MILAN/3/BABAX/LR42//BABAX*2/4/NIINI#1	Mexico_2	1.53	0.9	37.7	2.51333	CC
Pfau5	PFAU/WEAVER*2//TRANSFER#12,P88.272.2*2/3/ROLF07/YANAC//TACUPETO F2001/BRAMBLING	Mexico_1	5.4	2.55	38.65	2.57667	CC
Premio2	PREMIO/BAVIS/5/NS-732/HER/3/PRL/SARA/TSI	Mexico_2	1.665	0.78	22.7	1.51333	CC
Premio3	PREMIO/BAVIS-120ZTM	Mexico_2	1.74	0.615	21.85	0.826667	CC
REYNA-25	REYNA-25	North_Africa	3.975	2.25	36.95	2.46333	CC
REYNA-8	REYNA-8	North_Africa	4.425	2.55	28.825	1.47167	CC
robin,ken	#N/A	East_Africa	1.485	0.615	9.475	0.631667	CC
Seri1B-5	SERI. 1B//KAUZ/BOW//HEVO/3/AMAD/4/ATTILA/PSN/BOW/3/ATTILA	North_Africa	4.575	2.55	44.725	2.98167	CC
SST047	#N/A	South_Africa	1.605	0.855	40.0225	2.66817	CC
SST3156	#N/A	South_Africa	1.5	0.765	10.35	0.69	CC
SST316	#N/A	South_Africa	1.99	0.45	19.1	0.508333	CC
SST356	#N/A	South_Africa	1.65	0.75	8.825	0.588333	CC
SST374	#N/A	South_Africa	1.665	0.69	29.925	1.995	CC
Sup152-1	SUP152*2//ND643/2*WAXWING	Mexico_2	1.5	0.6	12.3	0.82	CC
Waxwing1	WAXWING//PFAU/WEAVER/3/ND643/2*WAXWING	Mexico_2	1.65	0.75	28.575	1.905	CC
Wbll3	WBLL1*2/BRAMBLING	Mexico_2	2.4	0.9	16.2175	1.08117	CC
Babax7	BABAX/LR42/BABAX*2/4/SNI/TRAP#1/099M-5RGY	Mexico_2	1.545	0.885	23.225	1.54833	CT
PALMIET	PALMIET	South_Africa	1.8	0.6	15.2	1.01333	CT
SONALIKA	SONALIKA	Central_Africa	1.5	0.96	23.5	1.56667	CT
SST0127	#N/A	South_Africa	1.725	0.705	37.5	2.5	CT
SST015	#N/A	South_Africa	1.8	0.765	36.525	2.435	CT
SST027	#N/A	South_Africa	1.665	0.78	32.1	1.285	CT
SST056	#N/A	South_Africa	1.8	0.63	32.675	2.17833	CT
SST087	#N/A	South_Africa	1.53	0.87	32.85	2.19	CT
SST806	#N/A	South_Africa	1.8	0.9	28.75	1.91667	CT
SST835	#N/A	South_Africa	1.785	0.63	36.85	2.45667	CT
SST843	#N/A	South_Africa	1.65	0.63	16.8	0.49	CT
SST866	#N/A	South_Africa	1.38	0.78	33.525	2.235	CT
SST875	#N/A	South_Africa	1.545	0.915	11.95	0.796667	CT
SST877	#N/A	South_Africa	1.53	0.9	22.75	1.51667	CT
SST88	#N/A	South_Africa	1.77	0.75	38.6	2.57333	CT
SST884	#N/A	South_Africa	1.68	0.765	21.4125	1.4275	CT
SST895	#N/A	South_Africa	1.65	0.615	29.05	1.62167	CT
VRACK	#N/A	Central_Africa	1.56	0.9	10.8	0.72	CT
